# Supplementary material for: Clonal transcriptomics identifies mechanisms of chemoresistance and empowers rational design of combination therapies
Source: eLife. 2022 Dec 16;11:e80981. doi: 10.7554/eLife.80981 (PMC9757829; doi:10.7554/eLife.80981)
Supplement: Supplementary file 4. — Differential gene expression analysis was performed for each clone by comparing cells from a clonal lineage of interest to all assigned tumour cells within the same experiment. Only vehicle-treated samples were included in the analysis. Experiments were included in the analysis if they contained at least 20 cells assigned to the clone and clones were analyzed if they were represented by at least 20 cells in at least 3 of the 4 experiments. Differential gene expression was performed using Seurat FindMarkers function and Wilcoxon Rank Sum test. Fisher’s method was used to combine p-values from separate experiments. Analysis for each clone is provided as a separate tab. [file elife-80981-supp4.xlsx]

## Sheet: Clone238_FindMarkers_by_expt
gene	logFC.Veh.ExptC	adj.p.Veh.ExptC	logFC.Veh.ExptD	adj.p.Veh.ExptD	logFC.Veh.ExptA	adj.p.Veh.ExptD	fisher.combined.pvalue	mean.logFC
0610009B22Rik	-0.0298529	1	-0.0499924	1	-0.0078124	1	1	-0.0292192
0610009O20Rik	-0.00447265	1	-0.0206598	1	-0.00268999	1	1	-0.00927415
0610010F05Rik	0.0296954	1	-0.0319465	1	0.0365863	1	1	0.0114451
0610010K14Rik	-0.0477967	1	-0.0205686	1	-0.0600192	1	1	-0.0427949
0610012G03Rik	0.0455017	1	-0.0444778	1	-0.0809021	1	1	-0.0266261
0610030E20Rik	0.0575231	1	-0.00536805	1	0.0761172	1	1	0.0427574
0610037L13Rik	0.0224735	1	-0.00820731	1	-0.0743017	1	1	-0.0200119
1110002L01Rik	-0.0187627	1	0.00652693	1	0.000333796	1	1	-0.00396733
1110004E09Rik	0.0444593	1	-0.0640095	1	0.0210257	1	1	0.000491857
1110004F10Rik	0.00544615	1	-0.14307	1	0.0286325	1	1	-0.0363305
1110008F13Rik	0.0264737	1	-0.0411548	1	-0.0024901	1	1	-0.00572374
1110008L16Rik	-0.00138833	1	-0.0276096	1	-0.016436	1	1	-0.0151447
1110008P14Rik	-0.227648	1	-0.116861	1	-0.520474	0.0559678	0.449912	-0.288328
1110012L19Rik	-0.0159849	1	0.0513598	1	-0.0323942	1	1	0.000993587
1110019D14Rik	-0.00751678	1	-0.0188746	1	-0.00852494	1	1	-0.0116388
1110032A03Rik	0.00591086	1	-0.0139659	1	-0.0354764	1	1	-0.0145105
1110034G24Rik	-0.00223965	1	-0.0124619	1	-0.00399175	1	1	-0.00623111
1110038F14Rik	-0.0560548	1	-0.213325	1	-0.0995529	1	1	-0.122978
1110046J04Rik	0.000905285	1	-0.0374382	1	-0.0281101	1	1	-0.0215476
1110059E24Rik	-0.0374865	1	-0.203701	1	-0.0699894	1	1	-0.103725
1110059G10Rik	-0.0387616	1	-0.125317	1	-0.0321873	1	1	-0.0654221
1110065P20Rik	-0.0564016	1	-0.062626	1	-0.0174888	1	1	-0.0455055
1190002N15Rik	-0.00971208	1	-0.00332459	1	-0.0258213	1	1	-0.0129526
1190005I06Rik	-0.0250227	1	0.00791234	1	0.0075446	1	1	-0.00318859
1190007I07Rik	-0.0360571	1	0.0732909	1	-0.1087	1	1	-0.023822
1300002E11Rik	-0.0201641	1	-0.0237771	1	0.020064	1	1	-0.00795907
1500011B03Rik	-0.00959455	1	-0.062814	1	-0.0350502	1	1	-0.0358196
1500011K16Rik	0.0522924	1	0.352294	1	-0.00160364	1	1	0.134328
1500015A07Rik	0.0127799	1	-0.0268594	1	-0.0336384	1	1	-0.015906
1600002K03Rik	0.00564577	1	-0.0395232	1	-0.028894	1	1	-0.0209238
1600012H06Rik	-0.0104366	1	-0.0135373	1	-0.0149278	1	1	-0.0129672
1600014C10Rik	0.000718394	1	-0.00400218	1	-0.0107876	1	1	-0.00469046
1600020E01Rik	0.00720807	1	-0.067892	1	0.0121912	1	1	-0.0161643
1700006J14Rik	-0.0199688	1	-0.0237471	1	0.00670042	1	1	-0.0123385
1700008J07Rik	0.00266226	1	-0.0207614	1	-0.0160371	1	1	-0.0113787
1700017B05Rik	-0.0121506	1	-0.0864682	1	-0.0193662	1	1	-0.0393283
1700019L13Rik	0.011532	1	-0.00183229	1	-0.0123706	1	1	-0.000890317
1700020I14Rik	0.0193944	1	-0.00959401	1	-0.0222777	1	1	-0.00415913
1700021F05Rik	-0.00576233	1	-0.0547193	1	-0.0320288	1	1	-0.0308368
1700025G04Rik	-0.0337117	1	0.00164252	1	-0.0211273	1	1	-0.0177322
1700030K09Rik	0.00368006	1	-0.0239587	1	0.00927517	1	1	-0.00366782
1700037C18Rik	-0.00427057	1	-0.0267598	1	-0.00652521	1	1	-0.0125185
1700037H04Rik	-0.0153781	1	-0.0703424	1	-0.0353109	1	1	-0.0403438
1700052K11Rik	0.00187991	1	-0.0176717	1	0.0643232	1	1	0.0161771
1700056E22Rik	0.0111162	1	0.0108037	1	0.00292902	1	1	0.00828299
1700086O06Rik	0.0181632	1	-0.0610504	1	-0.0170213	1	1	-0.0199695
1700088E04Rik	0.0315709	1	-0.0708869	1	-0.0126737	1	1	-0.0173299
1700109H08Rik	-0.00964021	1	0.0292383	1	0.00882521	1	1	0.00947442
1700113A16Rik	-0.0229455	1	-0.01309	1	-0.0141448	1	1	-0.0167268
1700123O20Rik	-0.0155064	1	0.0260054	1	-0.0218769	1	1	-0.00379263
1810009A15Rik	-0.0218008	1	0.0110656	1	-0.039946	1	1	-0.0168937
1810013L24Rik	-0.0159921	1	-0.0344678	1	-0.0322197	1	1	-0.0275599
1810022K09Rik	0.0257113	1	-0.0505754	1	0.0656067	1	1	0.0135809
1810030O07Rik	-0.0201738	1	-0.0261211	1	-0.0238319	1	1	-0.0233756
1810032O08Rik	-0.0115291	1	-0.0943448	1	0.037102	1	1	-0.022924
1810037I17Rik	0.0191797	1	-0.231294	1	0.0110393	1	1	-0.0670249
1810043G02Rik	0.0178818	1	-0.158135	1	-0.0200573	1	1	-0.0534369
1810044D09Rik	0.00397651	1	-0.0111205	1	-0.0117433	1	1	-0.00629578
1810055G02Rik	-0.030996	1	-0.121672	1	-0.0875074	1	1	-0.0800586
1810058I24Rik	-0.0193618	1	-0.115349	1	-0.0251051	1	1	-0.053272
1810062G17Rik	0.0153385	1	0.0306779	1	0.00452565	1	1	0.0168473
2010107E04Rik	-0.0303113	1	0.130095	1	0.0330993	1	1	0.0442944
2010111I01Rik	0.0127353	1	0.0762211	1	0.0154273	1	1	0.0347946
2010300F17Rik	0.0697994	1	-0.0133071	1	0.0446246	1	1	0.0337056
2010315B03Rik	0.000298835	1	0.016611	1	-0.00513738	1	1	0.00392416
2010320M18Rik	0.0242285	1	-0.0312018	1	0.103112	1	1	0.0320462
2200002D01Rik	0.0910401	1	0.532807	1	0.0472817	1	1	0.223709
2210016F16Rik	0.0048866	1	-0.0248002	1	0.00210665	1	1	-0.00593566
2210016L21Rik	0.0213039	1	-0.0405744	1	-0.0580221	1	1	-0.0257642
2210408I21Rik	0.00358788	1	0.00456781	1	0.00600539	1	1	0.00472036
2300009A05Rik	-0.0362917	1	-0.0180734	1	-0.095855	1	1	-0.0500734
2310001H17Rik	0.00306763	1	0.0049565	1	0.0196054	1	1	0.00920984
2310009B15Rik	0.139472	1	0.157812	1	0.0446687	1	1	0.113984
2310011J03Rik	-0.0023418	1	-0.133846	1	-0.0416459	1	1	-0.0592779
2310022A10Rik	-0.00291461	1	-0.0139757	1	-0.021891	1	1	-0.0129271
2310022B05Rik	-0.0440488	1	-0.00297566	1	0.022244	1	1	-0.00826015
2310030G06Rik	0.0780334	1	-0.0484366	1	0.0313825	1	1	0.0203264
2310033P09Rik	-0.044336	1	-0.0945059	1	-0.0610523	1	1	-0.0666314
2310035C23Rik	-0.00652273	1	0.0161535	1	0.0827593	1	1	0.0307967
2310039H08Rik	0.00464849	1	-0.00489076	1	-0.0422334	1	1	-0.0141586
2310057M21Rik	-0.00795441	1	0.00773176	1	-0.00724894	1	1	-0.00249053
2310061I04Rik	-0.0381603	1	-0.0496814	1	-0.0346669	1	1	-0.0408362
2410002F23Rik	-0.0400293	1	-0.115971	1	-0.0312983	1	1	-0.062433
2410004B18Rik	2.65007e-05	1	-0.0284794	1	-0.0400265	1	1	-0.0228265
2410015M20Rik	0.0402479	1	0.175622	1	0.0493688	1	1	0.0884128
2410089E03Rik	-0.0278122	1	-0.0722731	1	-0.0449921	1	1	-0.0483591
2410131K14Rik	-0.0255286	1	-0.0368279	1	-0.0418846	1	1	-0.0347471
2510002D24Rik	0.04851	1	0.124338	1	0.0428465	1	1	0.0718981
2510017J16Rik	-0.0217299	1	-0.0163874	1	0.0186628	1	1	-0.00648483
2510039O18Rik	0.0011016	1	-0.0662008	1	0.0122813	1	1	-0.017606
2510046G10Rik	0.0264007	1	-0.0159506	1	-0.00297952	1	1	0.00249018
2610001J05Rik	0.0284872	1	0.03427	1	-0.0480006	1	1	0.00491886
2610002M06Rik	-0.00524976	1	-0.00969416	1	-0.043756	1	1	-0.0195666
2610008E11Rik	0.000145973	1	-0.0468414	1	-0.0217439	1	1	-0.0228131
2610020C07Rik	-0.00129147	1	-0.021071	1	-0.0052829	1	1	-0.00921511
2610021A01Rik	-0.012076	1	-0.0230386	1	-0.00990053	1	1	-0.015005
2610037D02Rik	0.00820437	1	-0.0131647	1	0.0655225	1	1	0.0201874
2610044O15Rik8	-0.00710668	1	-0.0300604	1	0.0926001	1	1	0.0184777
2610301B20Rik	-0.0155627	1	-0.0574133	1	-0.00788764	1	1	-0.0269546
2610507B11Rik	0.00571734	1	0.0730794	1	0.0602085	1	1	0.0463351
2700016F22Rik	0.000601851	1	-0.0659406	1	0.0107415	1	1	-0.0181991
2700038G22Rik	-0.000780018	1	-0.00724796	1	-0.0400041	1	1	-0.0160107
2700049A03Rik	0.00791393	1	-0.0296847	1	-0.0289372	1	1	-0.0169026
2700062C07Rik	-0.00209197	1	0.00256519	1	0.000195447	1	1	0.000222887
2700081O15Rik	-0.033995	1	-0.15633	1	-0.0765392	1	1	-0.0889549
2700097O09Rik	-0.0252434	1	-0.0508635	1	-0.0200893	1	1	-0.0320654
2810001G20Rik	-0.0131133	1	0.00257015	1	0.000473065	1	1	-0.0033567
2810004N23Rik	0.0862884	1	0.0414018	1	-0.0318707	1	1	0.0319398
2810006K23Rik	-0.00434965	1	-0.0195531	1	-0.0174007	1	1	-0.0137678
2810402E24Rik	0.0246498	1	-0.0558556	1	-0.00396648	1	1	-0.0117241
2810403A07Rik	-0.0441998	1	-0.0659286	1	0.0250048	1	1	-0.0283745
2810408A11Rik	0.013873	1	-0.0384308	1	0.00661021	1	1	-0.00598254
2810454H06Rik	0.0135537	1	-0.0416211	1	0.00901349	1	1	-0.00635129
2810457G06Rik	-0.0121602	1	-0.0325756	1	-0.0173252	1	1	-0.020687
2810474O19Rik	-0.116365	1	-0.135091	1	-0.102315	1	1	-0.117924
2900009J06Rik	-0.0573066	1	-0.122276	1	0.0073149	1	1	-0.0574225
2900026A02Rik	-0.113448	1	-0.126092	1	-0.0540169	1	1	-0.0978523
2900060B14Rik	-0.0175568	1	-0.0440262	1	0.00822603	1	1	-0.0177857
2900076A07Rik	0.00517954	1	-0.00411608	1	-0.0178124	1	1	-0.00558299
2900093K20Rik	0.0298425	1	-0.000684452	1	-0.0115985	1	1	0.0058532
2900097C17Rik	-0.0688911	1	-0.0742982	1	0.0146769	1	1	-0.0428374
3010003L21Rik	-0.0122717	1	0.00184146	1	0.000534168	1	1	-0.00329869
3110002H16Rik	0.0222048	1	-0.061758	1	-0.00339276	1	1	-0.0143153
3110009E18Rik	-0.0261181	1	-0.004301	1	0.0236669	1	1	-0.00225072
3110040N11Rik	0.0841059	1	-0.0967083	1	0.010757	1	1	-0.000615124
3110043O21Rik	-0.0302267	1	-0.0994063	1	0.00259699	1	1	-0.0423453
3110062M04Rik	-0.0215663	1	0.0047099	1	-0.0109386	1	1	-0.00926501
3110082I17Rik	-0.0476218	1	-0.0442564	1	-0.0218694	1	1	-0.0379159
3300005D01Rik	-0.0648259	1	-0.170434	1	-0.129912	1	1	-0.121724
3830406C13Rik	-0.0259029	1	-0.013533	1	-0.00154334	1	1	-0.0136597
4632415L05Rik	0.0442569	1	0.0375687	1	0.00273789	1	1	0.0281878
4833418N02Rik	0.00900234	1	0.0585736	1	-0.00520782	1	1	0.0207894
4833420G17Rik	-0.00916894	1	0.0234646	1	-0.038317	1	1	-0.00800711
4833439L19Rik	0.0188706	1	0.0974246	1	-0.0295279	1	1	0.0289224
4921524J17Rik	0.0956949	1	-0.101323	1	0.0143722	1	1	0.00291459
4930402H24Rik	-0.00213826	1	0.0319992	1	0.0105106	1	1	0.0134572
4930403P22Rik	-0.00231635	1	-0.00823864	1	-0.0107566	1	1	-0.00710385
4930430F08Rik	-0.0293703	1	0.0198988	1	-0.00873922	1	1	-0.00607027
4930453N24Rik	0.000188835	1	-0.0124993	1	-0.00670598	1	1	-0.00633882
4930471E19Rik	-0.00970209	1	-0.0157674	1	-0.0149421	1	1	-0.0134705
4930503L19Rik	-0.00738269	1	0.0141615	1	0.0652395	1	1	0.0240061
4930522L14Rik	-0.0056749	1	0.00258623	1	-0.016333	1	1	-0.00647389
4930523C07Rik	0.0210295	1	-0.00605225	1	-0.13061	1	1	-0.0385443
4930579C12Rik	0.125443	1	-0.240949	1	0.0348366	1	1	-0.0268898
4930579G24Rik	-0.020525	1	0.00892641	1	-0.0230156	1	1	-0.0115381
4931406C07Rik	-0.0727957	1	-0.000195254	1	-0.00780857	1	1	-0.0269332
4931406P16Rik	-0.0530327	1	-0.0316888	1	-0.0682608	1	1	-0.0509941
4931428F04Rik	-0.0115427	1	0.068759	1	0.0100674	1	1	0.0224279
4932422M17Rik	0.0328004	1	-0.122451	1	0.0175006	1	1	-0.02405
4932438A13Rik	0.00665254	1	-0.0720936	1	-0.00543599	1	1	-0.0236257
4932438H23Rik	0.125235	2.12569e-05	0.122217	0.0729233	0.264403	1.31153e-10	1.40256e-13	0.170618
4933404O12Rik	0.0110487	1	-0.00306475	1	-0.0107718	1	1	-0.000929293
4933427D14Rik	-0.0180272	1	-0.0666801	1	-0.0394465	1	1	-0.0413846
4933434E20Rik	0.00623715	1	-0.0150304	1	-0.0481143	1	1	-0.0189692
5031425E22Rik	-0.0388022	1	0.0211701	1	-0.076331	1	1	-0.031321
5031439G07Rik	-0.0270503	1	-0.0436271	1	-0.0102422	1	1	-0.0269732
5033406O09Rik	0.00761513	1	-0.0025393	1	0.000763657	1	1	0.00194649
5033430I15Rik	0.013258	1	-0.066544	1	-0.0159027	1	1	-0.0230629
5430403G16Rik	-0.0166483	1	0.0200191	1	-0.0155576	1	1	-0.00406226
5430416N02Rik	-0.0476009	1	-0.0546046	1	0.00155894	1	1	-0.0335489
5730409E04Rik	0.0150231	1	-0.0189595	1	-0.00524121	1	1	-0.00305921
5730455P16Rik	0.0210789	1	-0.0490639	1	-0.0578143	1	1	-0.0285997
5730480H06Rik	-0.0294942	1	-0.0435585	1	-0.0415597	1	1	-0.0382041
5730559C18Rik	0.0114237	1	0.326444	1	-0.0250172	1	1	0.104283
5930430L01Rik	0.000656525	1	0.0852054	1	0.00316896	1	1	0.029677
6030458C11Rik	-0.0220115	1	0.255213	1	-0.0281375	1	1	0.0683546
6330403L08Rik	0.0255153	1	0.0109074	1	0.0114717	1	1	0.0159648
6330418K02Rik	-0.00208942	1	0.00385513	1	-0.0116369	1	1	-0.00329038
6330562C20Rik	0.000808922	1	0.0145138	1	0.00128692	1	1	0.00553654
6720489N17Rik	0.00699514	1	-0.0301696	1	-0.00283998	1	1	-0.00867149
8030462N17Rik	0.029159	1	0.124969	1	0.0032984	1	1	0.0524754
9030025P20Rik	-0.0190309	1	0.0302729	1	-0.0216888	1	1	-0.00348225
9030624J02Rik	-0.0642845	1	-0.0717182	1	-0.018964	1	1	-0.0516556
9130008F23Rik	0.0276982	1	0.00168269	1	-0.00209678	1	1	0.00909469
9130011E15Rik	-0.00961954	1	-0.019061	1	-0.000517351	1	1	-0.00973264
9130401M01Rik	0.000726389	1	0.0214417	1	-0.0119684	1	1	0.00339991
9230102O04Rik	-0.01079	1	0.0259213	1	-0.0125167	1	1	0.000871562
9330020H09Rik	0.00214339	1	-0.00918787	1	0.00224707	1	1	-0.00159913
9330175E14Rik	0.00261995	1	-0.040271	1	-0.0253048	1	1	-0.0209853
9430015G10Rik	0.010644	1	-0.00507283	1	-0.0227196	1	1	-0.00571616
9430037G07Rik	0.00764941	1	-0.0497431	1	-2.68247e-05	1	1	-0.0140402
9430038I01Rik	-0.0234386	1	-0.0688748	1	0.0148099	1	1	-0.0258345
9530068E07Rik	-0.00211176	1	0.198866	1	0.0221343	1	1	0.0729628
9530077C05Rik	-0.0129008	1	-0.0279542	1	-0.00553005	1	1	-0.0154617
9530082P21Rik	-0.00361785	1	-0.0644281	1	-0.0641435	1	1	-0.0440631
9930021J03Rik	-0.0738858	1	-0.117083	1	-0.145048	1	1	-0.112006
9930104L06Rik	-0.00873712	1	0.00768239	1	0.0119197	1	1	0.00362167
9930111J21Rik2	0.140517	1	0.0503945	1	0.0235838	1	1	0.0714983
A130010J15Rik	-0.0028325	1	-0.033347	1	-0.0292023	1	1	-0.0217939
A130051J06Rik	-0.0234835	1	-0.0162816	1	0.0474281	1	1	0.00255433
A230050P20Rik	-0.0382045	1	-0.0705649	1	-0.0563081	1	1	-0.0550258
A330069E16Rik	-0.00084692	1	-0.0991725	1	-0.00844619	1	1	-0.0361552
A330074K22Rik	-0.00868758	1	-0.000472095	1	0.0169585	1	1	0.0025996
A430005L14Rik	0.025458	1	-0.0710246	1	-0.0174469	1	1	-0.0210045
A430046D13Rik	-0.00203555	1	0.0206642	1	0.00369203	1	1	0.00744023
A430105I19Rik	0.00281501	1	0.00818051	1	-0.012204	1	1	-0.000402816
A530017D24Rik	0.00882102	1	0.0476646	1	0.0143259	1	1	0.0236039
A630001G21Rik	0.0162285	1	-0.0126212	1	-0.00273562	1	1	0.00029056
A630072M18Rik	0.00601121	1	0.0121062	1	-0.0161218	1	1	0.000665177
A630089N07Rik	0.0161069	1	0.0484913	1	0.0129005	1	1	0.0258329
A830010M20Rik	-0.0117927	1	-0.0167301	1	-0.0127369	1	1	-0.0137533
A830082K12Rik	-0.0108864	1	0.0125454	1	-0.0246527	1	1	-0.00766457
A930004D18Rik	0.00637222	1	-0.0471586	1	-0.00792017	1	1	-0.0162355
A930015D03Rik	-0.00800061	1	0.00942849	1	-0.0205801	1	1	-0.00638409
AA467197	0.233987	1	-0.101775	1	-0.179026	1	1	-0.0156045
Aaas	0.0220662	1	-0.051111	1	0.00647012	1	1	-0.00752489
Aacs	-0.00110245	1	-0.0241572	1	-0.0102968	1	1	-0.0118522
Aaed1	-0.0338469	1	-0.0281777	1	0.0544899	1	1	-0.00251157
Aagab	0.00772497	1	-0.0674251	1	-0.00760768	1	1	-0.0224359
Aak1	-0.0129056	1	-0.0271523	1	0.0254981	1	1	-0.00485326
Aamdc	-0.0256635	1	-0.0521208	1	-0.0402839	1	1	-0.0393561
Aamp	-0.0610991	1	-0.124014	1	0.0448143	1	1	-0.0467664
Aar2	-0.00254709	1	-0.0554321	1	-0.020377	1	1	-0.0261187
Aars	0.0284962	1	-0.176222	1	-0.00796606	1	1	-0.0518974
Aars2	0.0109512	1	-0.0101717	1	-0.00249212	1	1	-0.000570894
Aarsd1	-0.0017808	1	0.0222509	1	-0.00834722	1	1	0.00404097
Aasdh	-0.0036897	1	-0.0137766	1	-0.00650567	1	1	-0.00799064
Aasdhppt	-0.0896588	1	0.080579	1	-0.030416	1	1	-0.0131653
Aatf	0.00963452	1	-0.0561022	1	0.109232	1	1	0.0209216
Aatk	-0.00363559	1	-0.0349685	1	0.0324474	1	1	-0.00205224
Abca2	-0.00364043	1	-0.00984866	1	-0.0133399	1	1	-0.008943
Abca3	-0.0389749	1	0.0403828	1	0.0927811	1	1	0.0313963
Abca7	-0.0177076	1	0.00289151	1	0.0160818	1	1	0.000421927
Abcb10	0.021803	1	-0.0129931	1	0.0359585	1	1	0.0149228
Abcb1a	0.00426923	1	-0.00645396	1	0.0455033	1	1	0.0144395
Abcb1b	-0.0295167	1	0.145506	1	-0.0276533	1	1	0.0294455
Abcb7	0.017814	1	-0.00590758	1	0.0994453	1	1	0.0371172
Abcb8	0.00724814	1	-0.0945297	1	-0.016769	1	1	-0.0346835
Abcc1	0.00438993	1	-0.0623471	1	0.0593212	1	1	0.000454686
Abcc3	0.0912059	1	0.241059	1	-0.0811311	1	1	0.0837113
Abcc5	-0.0202191	1	-0.00301529	1	0.012466	1	1	-0.00358945
Abcd1	-0.0167626	1	-0.0224158	1	-0.0162955	1	1	-0.0184913
Abcd3	-0.0473946	1	-0.00422036	1	0.00576731	1	1	-0.0152825
Abcd4	0.00421452	1	0.045808	1	0.00283445	1	1	0.017619
Abce1	0.035848	1	0.119903	1	0.0105877	1	1	0.0554461
Abcf1	0.0641784	1	-0.0870661	1	0.0627544	1	1	0.0132889
Abcf2	0.0173206	1	-0.0467616	1	-0.00896222	1	1	-0.0128011
Abcf3	-0.0197973	1	-0.119224	1	-0.0122036	1	1	-0.0504082
Abcg2	0.116506	1	0.148747	1	0.223982	0.0328311	0.336591	0.163078
Abhd10	0.00315244	1	0.0168573	1	-0.00216898	1	1	0.00594693
Abhd11	-0.0155675	1	-0.0955409	1	0.0326936	1	1	-0.0261383
Abhd12	0.00580782	1	-0.00398501	1	0.0466968	1	1	0.0161732
Abhd13	0.0107207	1	0.0290821	1	-0.0362083	1	1	0.00119819
Abhd14a	-0.00916235	1	-0.0651335	1	-0.0377305	1	1	-0.0373421
Abhd14b	0.000887637	1	-0.0198699	1	-0.0126051	1	1	-0.0105291
Abhd16a	-0.0709343	1	-0.154507	1	-0.0327574	1	1	-0.0860661
Abhd17a	-0.00560818	1	0.0365953	1	0.00627461	1	1	0.0124206
Abhd17b	-0.0327961	1	-0.166196	1	-0.0442022	1	1	-0.0810649
Abhd17c	-0.0355398	1	0.00619892	1	-0.0170684	1	1	-0.0154698
Abhd18	0.0045503	1	-0.051935	1	-0.0258244	1	1	-0.024403
Abhd2	-0.0450438	1	-0.0427979	1	-0.0629225	1	1	-0.0502547
Abhd4	0.027292	1	6.43821e-05	1	0.0228038	1	1	0.0167201
Abhd5	0.0417577	1	-0.0632829	1	-0.00856002	1	1	-0.0100284
Abhd6	-0.000645067	1	-0.0235986	1	-0.006858	1	1	-0.0103672
Abhd8	0.0793665	1	-0.0912884	1	0.121797	1	1	0.0366251
Abi1	-0.0512163	1	-0.0583916	1	0.0609543	1	1	-0.0162179
Abi2	-0.0306521	1	0.00107582	1	-0.0492527	1	1	-0.0262763
Abl1	-0.0692739	1	-0.0706025	1	-0.0551822	1	1	-0.0650195
Abl2	-0.0395506	1	-0.0317013	1	0.044726	1	1	-0.00884195
Ablim1	-0.00632056	1	-0.0423327	1	0.0316649	1	1	-0.00566279
Abr	-0.00462901	1	-0.11482	1	0.057943	1	1	-0.0205021
Abracl	-0.0187253	1	-0.041265	1	-0.0303708	1	1	-0.0301204
Abraxas1	0.0283618	1	-0.0166543	1	-0.000640337	1	1	0.00368905
Abraxas2	-0.0103223	1	-0.0858629	1	-0.00401337	1	1	-0.0333995
Abt1	-0.0201625	1	-0.058923	1	-0.0156231	1	1	-0.0315696
Abtb1	0.0133013	1	0.00652989	1	-0.01139	1	1	0.00281375
Abtb2	-0.0176634	1	-0.00798765	1	0.012107	1	1	-0.00451467
AC127341.3	-0.147178	0.10302	-0.16035	1	-0.0924808	1	0.603256	-0.133336
AC129328.1	0.0141878	1	-0.00812088	1	-0.0104162	1	1	-0.00144974
AC149090.1	-0.0835003	1	-0.133018	1	-0.0451107	1	1	-0.0872098
AC160336.1	0.111401	0.0507799	-1.02001	1	-0.458144	1	0.427629	-0.455585
AC163032.1	-0.0204039	1	-0.0121078	1	0.00299597	1	1	-0.0098386
AC164424.1	-0.0134447	1	-0.00531887	1	0.00373427	1	1	-0.00500977
AC165953.2	-0.0357104	1	-0.0728333	1	-0.0656642	1	1	-0.0580693
Acaa1a	-0.0221859	1	-0.189739	1	0.0241283	1	1	-0.062599
Acaa1b	-0.0258379	1	-0.10556	1	0.0208843	1	1	-0.0368379
Acaa2	0.0991963	1	0.132351	1	0.188786	1	1	0.140111
Acaca	0.0442628	1	-0.00103133	1	-0.000234548	1	1	0.0143323
Acad8	0.015673	1	-0.0619327	1	0.00274399	1	1	-0.0145052
Acad9	0.0039566	1	-0.041048	1	-0.0370794	1	1	-0.0247236
Acadl	0.235078	0.0094271	0.33099	1	0.133306	1	0.155937	0.233125
Acadm	0.0461514	1	-0.0802226	1	0.0939739	1	1	0.0199676
Acads	-0.0160464	1	-0.137361	1	0.0231555	1	1	-0.0434174
Acadsb	-0.0118238	1	-0.000549318	1	-0.0198985	1	1	-0.0107572
Acadvl	-0.00346327	1	-0.103086	1	0.0345225	1	1	-0.0240089
Acap1	0.187434	0.00282461	-0.0946475	1	0.168059	1	0.0680568	0.0869487
Acap2	-0.0113453	1	-0.0281635	1	0.144954	1	1	0.0351484
Acap3	-0.00920964	1	-0.0402894	1	-0.019283	1	1	-0.0229274
Acat1	-0.0131094	1	-0.210354	1	-0.123072	1	1	-0.115512
Acat2	-0.036229	1	-0.0577171	1	-0.00318599	1	1	-0.0323774
Acbd3	0.0418779	1	0.00285673	1	0.0116176	1	1	0.0187841
Acbd4	-0.0220856	1	0.0174816	1	-0.0232496	1	1	-0.00928453
Acbd5	0.0303549	1	0.00550361	1	0.00125942	1	1	0.0123726
Acbd6	0.114142	1	-0.0871454	1	0.104802	1	1	0.0439331
Accs	0.0177723	1	0.0276421	1	-0.00774161	1	1	0.0125576
Acd	0.000646116	1	-0.166558	1	-0.0795541	1	1	-0.0818219
Ace	0.00600687	1	0.0409303	1	-0.142958	1	1	-0.0320069
Acer3	0.0447952	1	-0.00755241	1	0.0124313	1	1	0.016558
Acin1	-0.0535452	1	-0.0131693	1	0.00220882	1	1	-0.0215019
Ackr3	0.0684889	1	0.102752	1	-0.0039227	1	1	0.0557728
Acly	-0.106596	1	0.0112295	1	0.0392635	1	1	-0.0187008
Aco1	0.0140909	1	-0.0274164	1	-0.0236137	1	1	-0.012313
Aco2	0.0207691	1	0.00380336	1	-0.0243294	1	1	8.10266e-05
Acod1	-0.0186128	1	-0.0180714	1	0.0108894	1	1	-0.00859831
Acot13	0.0353964	1	-0.0321504	1	0.0862324	1	1	0.0298261
Acot2	-0.00368735	1	-0.0345972	1	-0.00817815	1	1	-0.0154876
Acot7	0.0320146	1	0.202282	1	0.0944466	1	1	0.109581
Acot8	-0.00816251	1	-0.000564962	1	0.0137286	1	1	0.00166703
Acot9	-0.0168748	1	-0.152636	1	0.00979414	1	1	-0.0532387
Acox1	-0.0517531	1	0.0394829	1	-0.00338837	1	1	-0.00521953
Acox3	0.0194688	1	-0.0114884	1	-0.00786074	1	1	3.98943e-05
Acoxl	0.0038474	1	-0.0170568	1	0.00370685	1	1	-0.00316753
Acp1	0.0490465	1	-0.0360998	1	-0.0439091	1	1	-0.0103208
Acp2	-0.00195176	1	0.0569346	1	0.0122972	1	1	0.0224267
Acp5	0.00577032	1	-0.154126	1	0.00641414	1	1	-0.0473138
Acp6	-0.0131617	1	-0.0542692	1	0.0122948	1	1	-0.0183787
Acsbg1	0.151196	0.413514	-0.0335563	1	0.218057	0.0021284	0.0288541	0.111899
Acsf2	-0.00827988	1	0.013847	1	-0.00204536	1	1	0.00117393
Acsf3	0.00480552	1	-0.0175694	1	-0.0189127	1	1	-0.0105589
Acsl1	-0.0149992	1	-0.0168171	1	-0.00353196	1	1	-0.0117828
Acsl3	-0.0334534	1	0.0606876	1	0.149622	1	1	0.0589522
Acsl4	0.0462208	1	0.102615	1	0.326474	1	1	0.158437
Acsl5	0.0607752	1	-0.0259849	1	0.0321037	1	1	0.022298
Acsl6	-0.0555078	6.14851e-06	-0.0538083	1	-0.0510099	0.0615679	4.73618e-05	-0.053442
Acss2	-0.0167732	1	-0.0399971	1	-0.0157745	1	1	-0.0241816
Acta2	-0.0012336	1	-0.0263003	1	-0.0115186	1	1	-0.0130175
Actb	0.179311	1	0.124772	1	0.0671368	1	1	0.12374
Actg1	0.170558	1	-0.112011	1	0.219229	1	1	0.0925921
Actl6a	-0.017093	1	-0.0395421	1	0.019639	1	1	-0.012332
Actn1	-0.0881274	1	-0.048305	1	0.059207	1	1	-0.0257418
Actn4	0.0194982	1	-0.146188	1	-0.000236142	1	1	-0.0423087
Actr10	-0.0439149	1	-0.141424	1	-0.0568164	1	1	-0.0807183
Actr1a	-0.015817	1	-0.235135	1	-0.0454066	1	1	-0.0987861
Actr1b	0.0603116	1	-0.0995506	1	0.0570898	1	1	0.00595026
Actr2	0.0330915	1	-0.169752	1	0.132421	1	1	-0.00141332
Actr3	0.0849706	1	-0.0416373	1	0.120875	1	1	0.0547361
Actr5	-0.0253699	1	-0.0496605	1	-0.0200033	1	1	-0.0316779
Actr6	0.0207155	1	-0.0560564	1	-0.0100138	1	1	-0.0151182
Actr8	0.0320024	1	-0.0137088	1	0.0110179	1	1	0.00977052
Acvr1	-0.0511496	1	-0.0443473	1	-0.00587283	1	1	-0.0337899
Acvr1b	-0.00114028	1	-0.0399522	1	0.0176597	1	1	-0.00781094
Acvr2a	-0.00911633	1	0.0284761	1	-0.0181808	1	1	0.000392967
Acvr2b	-0.0154653	1	-0.0177721	1	-0.0175513	1	1	-0.0169295
Acy1	0.0281253	1	-0.0455152	1	-0.0229259	1	1	-0.0134386
Acyp1	-0.0501721	1	-0.109526	1	-0.0865468	1	1	-0.0820816
Acyp2	-0.0877517	1	-0.134579	1	-0.118956	0.0546821	0.444526	-0.113762
Ada	-0.00301205	1	0.0225349	1	-0.0250335	1	1	-0.00183686
Adal	-0.00726729	1	-0.000762541	1	-0.000723137	1	1	-0.00291766
Adam10	-0.0112161	1	-0.0324649	1	0.141537	1	1	0.0326186
Adam12	0.0134803	1	0.0502295	1	0.0121453	1	1	0.025285
Adam15	-0.02576	1	0.0507823	1	-0.0158699	1	1	0.00305081
Adam17	0.0161897	1	-0.139232	1	-0.0523657	1	1	-0.0584692
Adam19	-5.1132e-05	1	-0.0269972	1	0.00302973	1	1	-0.00800619
Adam33	-0.00669345	1	-0.119033	1	-0.0309625	1	1	-0.0522295
Adam8	-0.0345225	1	-0.136262	1	0.0523914	1	1	-0.0394645
Adam9	0.0243664	1	-0.0392324	1	0.118431	1	1	0.0345216
Adamts1	-0.0112945	1	0.206807	1	0.0475189	1	1	0.0810105
Adamts10	0.0182165	1	-0.00431135	1	-0.0207298	1	1	-0.00227488
Adamts14	-0.0212582	1	-0.0234934	1	-0.0395523	1	1	-0.0281013
Adamts4	0.00556268	1	0.0656594	1	-0.0228026	1	1	0.0161398
Adamts6	-0.0208177	1	0.10451	1	0.029897	1	1	0.0378632
Adamts8	0.0271222	1	-0.0112063	1	-0.0322957	1	1	-0.00545993
Adamtsl3	-0.0279849	1	-0.0732757	1	-0.00414946	1	1	-0.0351367
Adar	-0.00381026	1	-0.0583954	1	-0.0219286	1	1	-0.0280448
Adarb1	-0.0207056	1	-0.165623	1	0.133917	1	1	-0.0174707
Adat1	-0.0165308	1	-0.0149807	1	-0.0190773	1	1	-0.0168629
Adat2	0.0461759	1	0.135312	1	0.0404245	1	1	0.0739708
Adck1	-0.016548	1	0.00397324	1	-0.0212004	1	1	-0.0112584
Adck2	-0.00381698	1	-0.0375592	1	-0.000786903	1	1	-0.0140543
Adck5	0.000153994	1	0.136655	1	0.0081608	1	1	0.0483231
Adcy3	-0.0345738	1	-0.0178567	1	-0.0355417	1	1	-0.029324
Adcy6	0.00775628	1	0.00369496	1	-0.0154839	1	1	-0.00134422
Adcy7	0.0534503	1	-0.0445392	1	0.0341349	1	1	0.0143487
Add1	-0.0434072	1	-0.10448	1	-0.0513732	1	1	-0.0664201
Add2	0.113742	1	-0.0294036	1	0.147194	0.000658337	0.0231467	0.0771773
Add3	-0.0495961	1	-0.0381913	1	-0.0342808	1	1	-0.0406894
Adgra3	-0.0315059	1	0.115188	1	-0.0679133	1	1	0.00525617
Adgre5	-0.0223892	1	-0.0226971	1	-0.00510442	1	1	-0.0167302
Adgrg3	0.143359	6.72582e-08	0.0259191	1	0.345513	5.19167e-20	6.69558e-24	0.171597
Adgrg6	-0.00548574	1	-0.0565495	1	0.0600784	1	1	-0.000652285
Adgrl1	-0.0125451	1	-0.0212442	1	0.0363392	1	1	0.000849958
Adgrl2	-0.032815	1	-0.107149	1	-0.042113	1	1	-0.0606923
Adh5	0.0014613	1	0.0974931	1	0.040638	1	1	0.0465308
Adi1	-0.0277318	1	-0.0106113	1	0.00980145	1	1	-0.00951387
Adipor1	0.111995	1	0.0561463	1	0.0931717	1	1	0.0871044
Adipor2	-0.0433915	1	-0.0257222	1	0.0469806	1	1	-0.00737771
Adk	0.00569706	1	-0.00429977	1	-0.0774851	1	1	-0.0253626
Adm	-0.0384663	1	-0.0983174	1	0.0363867	1	1	-0.0334657
Adnp	-0.000256152	1	0.07588	1	0.0189125	1	1	0.0315121
Adnp2	-0.0157698	1	-0.0504883	1	-0.00569215	1	1	-0.0239834
Ado	-0.0521832	1	-0.114685	1	0.0624718	1	1	-0.0347988
Adpgk	-0.0236296	1	-0.09915	1	-0.000440959	1	1	-0.0410735
Adprh	-0.0441005	1	-0.0798662	1	0.0520051	1	1	-0.0239872
Adprhl2	-0.0285372	1	-0.0278117	1	0.035803	1	1	-0.00684864
Adprm	-0.0276242	1	-0.00454005	1	-0.0190779	1	1	-0.0170807
Adrm1	-0.0390763	1	-0.112154	1	-0.0271362	1	1	-0.0594556
Adsl	0.0337607	1	0.0542319	1	-0.0236217	1	1	0.021457
Adss	-0.0252521	1	0.0166615	1	0.0724851	1	1	0.0212981
Adssl1	-0.00502973	1	0.049919	1	0.0834254	1	1	0.0427716
Aebp1	-0.0207169	1	-0.0558512	1	0.0116075	1	1	-0.0216535
Aebp2	-0.00511062	1	-0.104039	1	0.0711156	1	1	-0.012678
Aen	-0.00804991	1	-0.0889406	1	-0.0121946	1	1	-0.036395
Aes	0.056758	1	-0.0758786	1	0.0517203	1	1	0.0108666
Afap1	-0.0954207	1	0.0145092	1	-0.0582563	1	1	-0.0463893
Afap1l2	-0.0279907	1	-0.0252268	1	0.00567577	1	1	-0.0158472
Afdn	-0.080642	1	-0.0589212	1	-0.141922	1	1	-0.0938285
Aff1	-0.0191396	1	-0.159162	1	-0.0173976	1	1	-0.0652332
Aff4	-0.115171	1	0.0322186	1	0.0282604	1	1	-0.0182307
Afg1l	-0.00228371	1	-0.00117706	1	-0.000397423	1	1	-0.00128607
Afg3l1	-0.0172309	1	-0.0469413	1	0.0388289	1	1	-0.00844779
Afg3l2	-0.007583	1	-0.0734267	1	-0.0316282	1	1	-0.037546
Afmid	0.000584921	1	0.00444845	1	0.0185907	1	1	0.0078747
Aftph	0.0192823	1	0.0669757	1	0.0382757	1	1	0.0415112
Aga	0.0665219	1	-0.029315	1	0.0227386	1	1	0.0199818
Agap1	0.0121417	1	0.0758219	1	0.0656902	1	1	0.051218
Agap3	-0.00804535	1	-0.089821	1	-0.0210817	1	1	-0.0396494
Agbl3	0.00876352	1	-0.01995	1	-0.0328293	1	1	-0.0146719
Agbl5	-0.00243022	1	-0.0173754	1	-0.00673015	1	1	-0.00884526
Agfg1	-0.0286877	1	0.288799	1	0.0562124	1	1	0.105441
Agfg2	-0.00679101	1	-0.0415877	1	0.0198513	1	1	-0.00950913
Aggf1	-6.01276e-05	1	-0.0300342	1	0.0592184	1	1	0.00970803
Agk	-0.00114274	1	0.00587959	1	0.00027084	1	1	0.00166923
Agl	-0.0481049	1	-0.0817959	1	0.00264164	1	1	-0.0424197
Ago1	0.0144714	1	0.0272946	1	-0.0245654	1	1	0.00573356
Ago2	-0.0859341	1	-0.118943	1	-0.049425	1	1	-0.0847673
Ago3	-0.0458527	1	-0.049737	1	-0.0455536	1	1	-0.0470478
Agpat1	0.031242	1	-0.0193444	1	0.0882108	1	1	0.0333695
Agpat2	0.024152	1	-0.0508028	1	-0.0371382	1	1	-0.021263
Agpat3	0.0448644	1	-0.101078	1	0.000657598	1	1	-0.0185187
Agpat4	-0.0544079	0.424365	0.0226198	1	-0.11574	0.154858	0.488152	-0.0491762
Agpat5	0.105349	1	0.108498	1	0.231174	1	1	0.14834
Agps	0.014055	1	0.0907596	1	9.75974e-05	1	1	0.0349708
Agrn	0.0417443	1	0.0415137	1	-0.00851136	1	1	0.0249155
Agtpbp1	0.00102574	1	-0.0392352	1	-0.0124172	1	1	-0.0168756
Agtrap	0.00465261	1	-0.061065	1	-0.0150603	1	1	-0.0238242
Ahctf1	0.00651244	1	0.0159641	1	-0.0155652	1	1	0.00230376
Ahcy	0.000341096	1	-0.00615881	1	-0.00205302	1	1	-0.00262358
Ahcyl1	0.000938801	1	0.0722745	1	0.0182049	1	1	0.0304727
Ahcyl2	-0.0348553	1	-0.0251173	1	-0.00671224	1	1	-0.0222283
Ahdc1	-0.05049	1	0.0744921	1	-0.0482059	1	1	-0.00806797
Ahi1	-0.0269399	1	-0.0115588	1	-0.030302	1	1	-0.0229336
Ahnak	-0.0354996	1	-0.131198	1	0.0897562	1	1	-0.0256471
Ahnak2	-0.106343	1	-0.113297	1	0.140232	1	1	-0.0264694
Ahr	-0.0459459	1	0.095575	1	0.0415585	1	1	0.0303959
Ahsa1	-0.0318153	1	-0.0339982	1	-0.0825243	1	1	-0.049446
Ahsa2	-0.0221953	1	-0.0041767	1	-0.0638647	1	1	-0.0300789
AI314180	-0.0858001	1	-0.0247411	1	0.183662	1	1	0.0243737
AI413582	-0.111319	1	-0.192679	1	-0.0269724	1	1	-0.110323
AI467606	0.0197763	1	-0.0428987	1	-0.00301511	1	1	-0.00871252
AI480526	0.0277029	1	0.00446336	1	-0.034933	1	1	-0.000922253
AI597479	-0.0128945	1	-0.04533	1	0.00322626	1	1	-0.0183328
AI606181	-0.00863047	1	0.0249557	1	-0.0149844	1	1	0.00044695
AI661453	0.0178217	1	0.021288	1	0.0281883	1	1	0.0224327
AI837181	-0.1026	1	-0.290692	1	-0.0924385	1	1	-0.16191
AI987944	-0.01	1	-0.0134096	1	-0.0144645	1	1	-0.0126247
Aida	0.0161171	1	-0.0898526	1	0.00937018	1	1	-0.0214551
Aif1l	0.0245096	1	-0.0279224	1	0.0557469	1	1	0.0174447
Aifm1	0.00363658	1	-0.0734229	1	-0.0759002	1	1	-0.0485622
Aifm2	-0.0487021	1	-0.0261114	1	-0.00901833	1	1	-0.0279439
Aig1	0.218344	0.0207335	0.0172344	1	0.165602	1	0.25684	0.133727
Aimp1	0.0724984	1	0.0680207	1	0.0596647	1	1	0.0667279
Aimp2	0.0279027	1	0.107155	1	-0.0381233	1	1	0.0323115
Aip	0.0261874	1	-0.182895	1	0.0222502	1	1	-0.0448192
Airn	-0.0114288	1	-0.00787758	1	-0.00238714	1	1	-0.00723119
Ajuba	0.0195042	1	0.0588695	1	0.0584185	1	1	0.0455974
Ak1	-0.0204214	1	0.0083413	1	-0.0106262	1	1	-0.00756878
Ak2	0.00629687	1	-0.0344876	1	0.041056	1	1	0.00428843
Ak3	-0.0505666	1	-0.0669962	1	-0.0332416	1	1	-0.0502682
Ak4	-0.00177724	1	-0.0010496	1	-0.0130655	1	1	-0.00529744
Ak6	0.0337731	1	0.0454447	1	0.116845	1	1	0.0653544
Akap1	-4.85714e-05	1	0.0656876	1	-0.0372838	1	1	0.00945176
Akap10	-0.00685314	1	-0.0679625	1	-0.000182673	1	1	-0.0249994
Akap11	0.015663	1	-0.0714529	1	-0.00430236	1	1	-0.0200307
Akap12	-0.0236568	1	-0.00885598	1	-0.0218214	1	1	-0.0181114
Akap13	-0.0321735	1	-0.00508987	1	-0.02241	1	1	-0.0198911
Akap2	-0.0867992	1	-0.0706066	1	-0.023121	1	1	-0.0601756
Akap7	-0.0269746	1	-0.0220238	1	-0.0327591	1	1	-0.0272525
Akap8	-0.0123726	1	-0.0798202	1	-0.0584609	1	1	-0.0502179
Akap8l	-0.0559591	1	-0.0804366	1	-0.0356119	1	1	-0.0573358
Akap9	-0.0144466	1	0.04657	1	0.0436044	1	1	0.0252426
Akirin1	-0.0647383	1	-0.28618	1	-0.00198648	1	1	-0.117635
Akirin2	-0.0540678	1	-0.0803028	1	0.0210721	1	1	-0.0377662
Akr1a1	0.113947	1	0.211791	1	0.0150628	1	1	0.1136
Akr1b10	-0.00176531	1	-0.109211	1	-0.0608682	1	1	-0.0572815
Akr1b3	-0.0151319	1	-0.0110294	1	0.030473	1	1	0.00143723
Akr1b8	0.00327756	1	-0.13606	1	0.0686666	1	1	-0.0213721
Akr1e1	-0.00771598	1	-0.0095149	1	0.00268426	1	1	-0.00484887
Akr7a5	-0.0302105	1	0.113768	1	-0.0214136	1	1	0.0207145
Akt1	0.0233652	1	0.0238619	1	0.0293874	1	1	0.0255382
Akt1s1	-0.0529137	1	-0.112249	1	-0.0367491	1	1	-0.067304
Akt2	-0.00987591	1	-0.0670845	1	-0.0156924	1	1	-0.0308843
Akt3	0.0265866	1	0.0641353	1	-0.011026	1	1	0.0265653
Aktip	0.00658114	1	-0.116287	1	-0.0146089	1	1	-0.0414383
AL590144.2	-0.0262462	1	-0.0362938	1	-0.0227202	1	1	-0.0284201
Alad	0.0224128	1	0.0336198	1	-0.110226	1	1	-0.0180643
Alas1	-0.0387899	1	-0.0588015	1	-0.0280496	1	1	-0.0418803
Alcam	0.142099	1	0.144495	1	0.252025	0.335387	0.901928	0.17954
Aldh16a1	0.00498098	1	0.013413	1	-0.0285755	1	1	-0.00339384
Aldh18a1	-0.00393621	1	-0.0593806	1	-0.00254372	1	1	-0.0219535
Aldh2	0.0512965	1	0.0092953	1	-0.110945	1	1	-0.0167845
Aldh3a2	-0.023344	1	-0.0480628	1	-0.0366004	1	1	-0.0360024
Aldh3b1	0.00172332	1	0.0989936	1	-0.0334935	1	1	0.0224078
Aldh5a1	0.0240768	1	0.107371	1	0.0293568	1	1	0.0536014
Aldh7a1	0.0705841	1	0.082861	1	0.00649983	1	1	0.053315
Aldh9a1	0.0227069	1	-0.0295293	1	0.0224214	1	1	0.00519965
Aldoa	0.048493	1	-0.185433	1	0.15665	1	1	0.00657007
Aldoc	-0.0525351	1	-0.204032	1	0.012735	1	1	-0.0812772
Alg1	-0.010206	1	-0.0737058	1	-0.0103794	1	1	-0.0314304
Alg10b	-0.0190069	1	-0.0486278	1	-0.00759806	1	1	-0.0250776
Alg11	-0.00422572	1	-0.0377324	1	0.0106139	1	1	-0.0104481
Alg12	-0.0116592	1	-0.00358799	1	0.00120685	1	1	-0.00468011
Alg13	-0.0119174	1	0.0166725	1	-0.00615318	1	1	-0.000466013
Alg14	0.00843989	1	-0.0734418	1	0.00450958	1	1	-0.0201641
Alg2	-0.0140655	1	-0.0367131	1	-0.00734226	1	1	-0.0193736
Alg3	-0.000198312	1	0.000105569	1	-0.00338138	1	1	-0.00115804
Alg5	0.056792	1	0.0620735	1	0.0733542	1	1	0.0640732
Alg6	0.00824528	1	0.01009	1	-0.0071064	1	1	0.00374295
Alg8	-0.000907996	1	-0.0396004	1	0.0221749	1	1	-0.00611114
Alg9	0.00804117	1	0.00242869	1	-0.0316366	1	1	-0.00705558
Alkbh1	0.00160337	1	0.0552777	1	-0.0244144	1	1	0.0108222
Alkbh2	0.0130083	1	-0.0151763	1	0.0102051	1	1	0.00267902
Alkbh3	-0.0275101	1	-0.0241788	1	0.0138253	1	1	-0.0126212
Alkbh4	-0.00836133	1	-0.0230264	1	-0.00237914	1	1	-0.0112556
Alkbh5	-0.0567972	1	-0.177441	1	0.055111	1	1	-0.059709
Alkbh6	0.000652084	1	-0.024387	1	-0.00880256	1	1	-0.0108458
Alkbh7	0.0162328	1	0.290234	1	-0.0316052	1	1	0.0916206
Alkbh8	-0.00687098	1	-0.00821497	1	-0.041778	1	1	-0.0189547
Alms1	-0.0072892	1	-0.00553589	1	-0.0142171	1	1	-0.00901408
Alpk1	0.00681628	1	-0.0120056	1	-0.0118514	1	1	-0.00568024
Als2	-0.00966169	1	-0.0144347	1	0.00637972	1	1	-0.00590556
Als2cl	0.00677308	1	0.0711394	1	0.0177372	1	1	0.0318832
Alyref	-0.0135566	1	-0.24463	1	-0.0791183	1	1	-0.112435
Alyref2	-0.00614514	1	-0.0126195	1	-0.00553076	1	1	-0.00809846
Amacr	-0.00211303	1	-0.0742052	1	-0.00482508	1	1	-0.0270478
Ambra1	0.00970109	1	-0.00560709	1	-0.0189482	1	1	-0.00495139
Amd1	-0.0325086	1	-0.168736	1	-0.034568	1	1	-0.0786041
Amd2	0.00900003	1	-0.0899093	1	0.00643663	1	1	-0.0248242
Amer1	0.0005297	1	-0.0162733	1	0.210212	1	1	0.0648229
Amfr	0.065721	1	0.0297481	1	0.0517374	1	1	0.0490688
Amigo2	-0.0334739	1	-0.012725	1	-0.0584327	1	1	-0.0348772
Ammecr1	0.0345838	1	0.115268	1	0.0029641	1	1	0.0509388
Ammecr1l	0.0144721	1	0.0245813	1	0.00120524	1	1	0.0134195
Amn1	0.0271414	1	0.0581976	1	0.0340641	1	1	0.039801
Amot	0.0100994	1	0.00516478	1	0.0269851	1	1	0.0140831
Amotl1	-0.0308841	1	-0.0173886	1	-0.0289074	1	1	-0.0257267
Amotl2	-0.000947666	1	-0.00895724	1	-0.056743	1	1	-0.022216
Ampd2	-0.0182848	1	0.0199393	1	0.100456	1	1	0.0340368
Ampd3	0.0283709	1	0.0626131	1	-0.0175343	1	1	0.0244832
Amz2	-0.00672011	1	0.0957251	1	0.0751794	1	1	0.0547281
Anapc1	-0.0412917	1	-0.136186	1	0.0110295	1	1	-0.0554829
Anapc10	0.059554	1	-0.0257549	1	-0.0421793	1	1	-0.00279338
Anapc11	-0.00836199	1	-0.113885	1	-0.0557784	1	1	-0.0593418
Anapc13	-0.0683727	1	0.077312	1	-0.0340706	1	1	-0.00837713
Anapc15	-0.0084356	1	0.0804379	1	-0.0049006	1	1	0.0223672
Anapc16	0.0163847	1	-0.107234	1	0.0538572	1	1	-0.0123306
Anapc2	0.037151	1	-0.0224657	1	-0.0255973	1	1	-0.00363736
Anapc4	-0.0337688	1	-0.0783189	1	0.10475	1	1	-0.00244584
Anapc5	-0.00703876	1	-0.0213287	1	-0.0227823	1	1	-0.0170499
Anapc7	-0.0120707	1	0.0318685	1	-0.0201662	1	1	-0.000122798
Angel2	0.0156869	1	0.0681589	1	-0.00208478	1	1	0.0272537
Angpt2	0.0148965	1	0.0527172	1	0.0542306	1	1	0.0406147
Angptl2	-0.00303035	1	0.143462	1	0.018589	1	1	0.0530068
Angptl4	0.0335117	1	-0.00839696	1	0.209123	1	1	0.0780794
Ank	0.094645	1	-0.030052	1	0.0976925	1	1	0.0540952
Ank3	0.0424413	1	-0.0985659	1	0.217009	1	1	0.0536281
Ankfy1	-0.052021	1	-0.0720043	1	-0.00845028	1	1	-0.0441585
Ankhd1	-0.0469171	1	0.144778	1	-0.0199054	1	1	0.025985
Ankib1	0.000620202	1	0.0662262	1	0.0565616	1	1	0.041136
Ankle2	-0.0177519	1	-0.137699	1	-0.0406635	1	1	-0.0653715
Ankmy1	-0.0005676	1	0.0108724	1	0.0137635	1	1	0.00802275
Ankmy2	-0.0528555	1	-0.0868509	1	-0.028088	1	1	-0.0559315
Ankra2	-0.0364197	1	0.117686	1	-0.0355614	1	1	0.0152351
Ankrd1	0.202386	1	-0.0455467	1	-0.169999	1	1	-0.00438649
Ankrd10	0.0349374	1	0.00876918	1	-0.0726651	1	1	-0.00965283
Ankrd11	-0.0106055	1	0.0305936	1	0.0531837	1	1	0.0243906
Ankrd12	-0.0175004	1	-0.0302278	1	-0.175725	1	1	-0.0744845
Ankrd13a	0.0260029	1	7.79889e-05	1	-0.0102693	1	1	0.00527055
Ankrd13b	-0.00398708	1	-0.0228639	1	-0.0176837	1	1	-0.0148449
Ankrd13c	0.0266128	1	0.0641686	1	0.098178	1	1	0.0629865
Ankrd13d	-0.00644927	1	-0.0159618	1	-0.00872332	1	1	-0.0103781
Ankrd16	-0.00458963	1	-0.031403	1	-0.0335229	1	1	-0.0231719
Ankrd17	-0.122102	1	-0.082948	1	-0.0806389	1	1	-0.0952296
Ankrd24	-0.00532583	1	-0.0183913	1	0.00151541	1	1	-0.00740057
Ankrd26	-0.0487303	1	0.021027	1	-0.0424301	1	1	-0.0233778
Ankrd27	-0.00398428	1	0.37152	1	0.0600665	1	1	0.142534
Ankrd28	0.0655035	1	0.000820743	1	0.0921664	1	1	0.0528302
Ankrd33b	-0.0478136	1	-0.0881464	1	0.00546967	1	1	-0.0434968
Ankrd37	-0.0830758	1	-0.189887	1	-0.0992994	1	1	-0.124088
Ankrd39	0.00263418	1	0.00642969	1	0.00510549	1	1	0.00472312
Ankrd40	-0.0192677	1	0.0333616	1	0.0408345	1	1	0.0183095
Ankrd42	-0.0100154	1	-0.0101639	1	-0.00229857	1	1	-0.00749264
Ankrd44	-0.0138109	1	-0.0138292	1	-0.00180001	1	1	-0.00981337
Ankrd46	0.0165811	1	-0.0452699	1	0.0495719	1	1	0.00696101
Ankrd49	-0.0181633	1	0.0733611	1	0.0162892	1	1	0.023829
Ankrd50	0.012115	1	-0.0110376	1	0.0142616	1	1	0.00511303
Ankrd52	0.0169269	1	0.0326567	1	-0.0165506	1	1	0.011011
Ankrd54	-0.0335573	1	-0.0953076	1	-0.0336465	1	1	-0.0541705
Ankrd9	-0.0326122	1	0.0903069	1	-0.0926825	1	1	-0.0116626
Anks1	-0.0240255	1	0.120194	1	-0.00869594	1	1	0.0291576
Anks3	-0.00542694	1	-0.0507513	1	-0.00275571	1	1	-0.0196447
Ankzf1	-0.00107428	1	-0.0148973	1	-0.000686748	1	1	-0.00555276
Anln	0.0930439	1	-0.041034	1	0.132059	1	1	0.0613563
Ano1	-0.0312973	1	-0.0503973	1	-0.00378575	1	1	-0.0284934
Ano10	0.0567063	1	-0.0384098	1	0.0152992	1	1	0.0111986
Ano4	0.0502318	1	0.0880446	1	0.0963499	0.0196735	0.248771	0.0782088
Ano6	-0.0319201	1	-0.0160411	1	0.000356356	1	1	-0.0158683
Ano8	0.0375143	1	-0.0799566	1	0.0639022	1	1	0.00715328
Ano9	0.0105476	1	-0.00135695	1	0.0102089	1	1	0.00646649
Anp32a	0.231287	1	0.1365	1	-0.119311	1	1	0.0828252
Anp32b	0.0849242	1	0.10951	1	-0.0238013	1	1	0.0568775
Anp32e	0.130853	1	-0.00785668	1	0.00423321	1	1	0.0424098
Antxr2	0.173395	1	0.0382174	1	0.285201	1	1	0.165605
Anxa1	0.112197	1	-0.161856	1	-0.0204784	1	1	-0.0233792
Anxa11	-0.0521045	1	-0.118623	1	0.0136463	1	1	-0.0523606
Anxa2	0.282224	0.479346	-0.0748073	1	0.188121	1	0.961419	0.131846
Anxa3	0.476892	3.65217e-10	0.0877863	1	0.309607	0.0924416	1.06618e-08	0.291429
Anxa4	-0.00939821	1	0.106139	1	0.0368356	1	1	0.0445253
Anxa5	0.318424	0.000184015	0.0217797	1	0.210915	1	0.0085723	0.183706
Anxa6	0.0255756	1	0.256776	1	-0.0564214	1	1	0.0753101
Anxa7	0.0406598	1	-0.0498986	1	0.0386563	1	1	0.00980587
Anxa8	0.283072	2.78179e-10	0.759167	9.95597e-05	0.220092	0.0107354	2.00944e-13	0.420777
Anxa9	-0.00164639	1	0.3665	1	0.00472695	1	1	0.123193
Aox1	0.0196633	1	0.00441279	1	-0.00842602	1	1	0.00521669
Ap1ar	0.0125596	1	0.0949387	1	-0.0571701	1	1	0.0167761
Ap1b1	-0.0291337	1	-0.0041692	1	0.00559487	1	1	-0.00923601
Ap1g1	0.0250697	1	0.069539	1	0.0683809	1	1	0.0543299
Ap1g2	-0.00487451	1	-0.0146553	1	0.00798352	1	1	-0.00384875
Ap1m1	-0.0244161	1	-0.110002	1	-0.0517299	1	1	-0.0620492
Ap1s1	-0.0347957	1	-0.139329	1	-0.0558895	1	1	-0.0766715
Ap1s2	0.00817199	1	-0.0101518	1	-0.0352938	1	1	-0.0124245
Ap1s3	0.013852	1	-0.00540997	1	0.00603689	1	1	0.00482631
Ap2a1	-0.0115349	1	-0.0938899	1	-0.0518539	1	1	-0.0524263
Ap2a2	-0.041056	1	0.00513604	1	-0.0162256	1	1	-0.0173819
Ap2b1	0.0351397	1	0.16438	1	0.0192629	1	1	0.0729277
Ap2m1	0.118276	1	-0.144614	1	0.0507541	1	1	0.00813871
Ap2s1	0.029057	1	-0.186016	1	-0.0271539	1	1	-0.061371
Ap3b1	-0.0142565	1	-0.0752881	1	0.0276658	1	1	-0.0206263
Ap3d1	-0.0551381	1	-0.0350842	1	0.0225231	1	1	-0.0225664
Ap3m1	0.0241371	1	-0.0419246	1	-0.00422932	1	1	-0.00733892
Ap3m2	0.0209379	1	-0.0422082	1	-0.00026371	1	1	-0.00717801
Ap3s1	0.0367284	1	-0.011003	1	-0.0677416	1	1	-0.0140054
Ap3s2	-0.0105508	1	-0.0380489	1	0.0139191	1	1	-0.0115602
Ap4b1	-0.0244575	1	0.0353115	1	-0.0100306	1	1	0.000274474
Ap4e1	0.00105196	1	0.0169795	1	-0.00885676	1	1	0.00305822
Ap4m1	-0.028966	1	-0.0834345	1	-0.0509866	1	1	-0.0544624
Ap4s1	0.0129597	1	-0.136569	1	-0.00144809	1	1	-0.0416859
Ap5m1	-0.00965117	1	0.0601457	1	0.00426238	1	1	0.0182523
Ap5s1	0.00280341	1	-0.0245327	1	-0.020985	1	1	-0.0142381
Ap5z1	-0.00110723	1	-0.00194587	1	-0.00172131	1	1	-0.00159147
Apaf1	-0.0195446	1	0.014098	1	-0.0267104	1	1	-0.010719
Apba3	0.00950419	1	-0.0211341	1	0.0302069	1	1	0.00619233
Apbb1	-0.00578009	1	-0.0697993	1	-0.0342786	1	1	-0.0366193
Apbb1ip	0.0814548	1	-0.0205129	1	-0.00662979	1	1	0.018104
Apbb2	-0.0745698	1	-0.0968525	1	0.00266918	1	1	-0.056251
Apc	0.0483226	1	0.0619143	1	0.0102038	1	1	0.0401469
Apeh	-0.00221709	1	-0.0585421	1	-0.0676142	1	1	-0.0427911
Apex1	-0.0703579	1	-0.0221267	1	-0.0384752	1	1	-0.0436533
Apex2	-0.0185373	1	-0.0451884	1	-0.0385059	1	1	-0.0340772
Aph1a	0.0661403	1	0.0240504	1	0.0186445	1	1	0.0362784
Aph1b	-0.0116201	1	-0.0140839	1	-0.00976188	1	1	-0.0118219
Api5	-0.0453557	1	-0.0788759	1	-0.0285425	1	1	-0.0509247
Apip	-0.0384258	1	0.0384027	1	-0.0390356	1	1	-0.0130196
Aplf	-0.0163745	1	-0.0486903	1	0.00227171	1	1	-0.020931
Apln	0.048455	1	-0.00391782	1	-0.0089742	1	1	0.0118543
Aplp2	0.0889776	1	0.0478796	1	0.12275	1	1	0.0865357
Apmap	0.00530198	1	-0.0274463	1	0.000674543	1	1	-0.00715661
Apobec3	-0.0353623	1	0.0520771	1	-0.046	1	1	-0.00976174
Apobr	0.0535606	1	-0.0325079	1	0.0229875	1	1	0.0146801
Apoe	-0.0947185	1	-0.21604	1	-0.0804107	1	1	-0.13039
Apol10b	0.0631716	1	-0.0109816	1	-0.02201	1	1	0.01006
Apol6	-0.0105945	1	0.0104611	1	-0.0285889	1	1	-0.00957409
Apol7a	0.00805824	1	-0.024601	1	0.000521604	1	1	-0.00534037
Apol8	0.0127676	1	-0.0186196	1	0.0080476	1	1	0.000731868
Apol9a	-0.0443924	1	-0.0801383	1	-0.1876	1	1	-0.104043
Apol9b	-0.0152504	1	-0.176513	1	0.00347793	1	1	-0.0627617
Apoo	0.079228	1	-0.0296496	1	0.0387531	1	1	0.0294439
Apool	0.0628708	1	0.134521	1	-0.0486472	1	1	0.0495817
Apopt1	-0.0492433	1	-0.0161229	1	-0.0646104	1	1	-0.0433255
App	-0.0124481	1	0.191555	1	0.0040941	1	1	0.061067
Appbp2	-0.0735998	1	-0.0556899	1	-0.0142486	1	1	-0.0478461
Appl1	-0.0387289	1	-0.0753035	1	0.036508	1	1	-0.0258414
Appl2	-0.023044	1	-0.040035	1	-0.0158516	1	1	-0.0263102
Aprt	0.233705	0.107028	0.187498	1	0.192052	1	0.613433	0.204418
Aptx	-0.0477299	1	-0.06963	1	0.00461908	1	1	-0.0375802
Aqp11	-0.00625509	1	-0.0138513	1	0.00261687	1	1	-0.00582985
Aqp3	-0.0178374	1	0.12241	1	-0.00669375	1	1	0.0326262
Aqr	-0.0661051	1	-0.0266253	1	0.0814017	1	1	-0.00377622
Araf	-0.0133933	1	-0.117833	1	-0.011684	1	1	-0.0476368
Arap1	-0.00422962	1	-0.00608075	1	0.0070295	1	1	-0.00109363
Arap2	0.0213051	1	-0.0882671	1	0.0482976	1	1	-0.00622147
Arcn1	0.0144145	1	-0.143901	1	-0.0621738	1	1	-0.063887
Areg	-0.0308663	1	-0.0735249	1	-0.0132368	1	1	-0.0392094
Arel1	-0.0273512	1	-0.0390204	1	0.00690337	1	1	-0.0198227
Arf1	0.072148	1	-0.0380455	1	0.0176593	1	1	0.0172539
Arf2	0.0228122	1	-0.0428302	1	-0.00499542	1	1	-0.00833783
Arf3	-0.0270832	1	-0.032047	1	0.0314634	1	1	-0.00922224
Arf4	0.0127837	1	-0.109211	1	-0.0929055	1	1	-0.0631109
Arf5	0.0247996	1	-0.0241103	1	0.0382678	1	1	0.0129857
Arf6	-0.108567	1	-0.166729	1	-0.0116474	1	1	-0.0956477
Arfgap1	-0.0343989	1	-0.112241	1	-0.0261526	1	1	-0.0575974
Arfgap2	0.00969485	1	0.0217079	1	0.0170245	1	1	0.0161424
Arfgap3	-0.00411197	1	0.0300043	1	-0.0152934	1	1	0.00353296
Arfgef1	0.00164479	1	0.0381338	1	0.00169511	1	1	0.0138246
Arfgef2	-0.010895	1	-0.0568242	1	-0.0125397	1	1	-0.026753
Arfip1	-0.0444498	1	0.0810947	1	-0.0221413	1	1	0.00483455
Arfip2	-0.040492	1	0.0742465	1	0.0597427	1	1	0.0311657
Arfrp1	-0.0415755	1	-0.0416989	1	0.023175	1	1	-0.0200331
Arg1	-0.0522297	1	-0.0166552	1	-0.0118367	1	1	-0.0269072
Arg2	-0.035364	1	-0.0819032	1	-0.0132371	1	1	-0.0435014
Arglu1	0.0194808	1	0.200575	1	-0.0362336	1	1	0.0612741
Arhgap1	-0.0127002	1	-0.0274028	1	-0.0331614	1	1	-0.0244215
Arhgap10	0.0411999	1	-0.0939184	1	-0.0529753	1	1	-0.0352313
Arhgap11a	0.0984945	1	-0.0157832	1	0.0597743	1	1	0.0474952
Arhgap12	-0.00956409	1	0.0325732	1	-0.0187606	1	1	0.00141619
Arhgap17	-0.0152803	1	-0.0522786	1	-0.0200852	1	1	-0.0292147
Arhgap18	-0.0221415	1	-0.153952	1	-0.0465896	1	1	-0.0742278
Arhgap19	0.025306	1	-0.0389143	1	0.0119898	1	1	-0.000539525
Arhgap21	0.0416024	1	-0.083106	1	0.0806018	1	1	0.0130327
Arhgap22	-0.09068	1	-0.233951	1	-0.0607791	1	1	-0.12847
Arhgap23	-0.0343494	1	-0.127232	1	-0.0312966	1	1	-0.0642925
Arhgap26	0.00839481	1	-0.0156392	1	-0.0152354	1	1	-0.00749324
Arhgap27	0.00327177	1	0.00876151	1	0.00355408	1	1	0.00519579
Arhgap27os1	-0.000475673	1	0.135201	1	0.0116669	1	1	0.0487976
Arhgap28	-0.0393578	1	0.00049814	1	0.0140478	1	1	-0.00827062
Arhgap29	0.0209548	1	-0.049252	1	0.0799775	1	1	0.0172268
Arhgap31	0.0207883	1	0.00606435	1	0.031245	1	1	0.0193659
Arhgap32	-0.0303766	1	-0.0430373	1	-0.0211766	1	1	-0.0315302
Arhgap35	0.00348167	1	0.015893	1	0.0660216	1	1	0.0284654
Arhgap39	-0.0136137	1	0.0465196	1	0.00285208	1	1	0.0119193
Arhgap42	-0.117432	1	-0.011008	1	-0.0363645	1	1	-0.0549347
Arhgap45	0.00953807	1	-0.061549	1	4.68526e-05	1	1	-0.0173214
Arhgap5	0.123026	1	0.0748916	1	0.134463	1	1	0.110793
Arhgap6	0.0753562	1	-0.0221153	1	0.0930776	1	1	0.0487728
Arhgap8	-0.00451864	1	-0.0182613	1	0.0746225	1	1	0.0172808
Arhgdia	0.0422548	1	-0.243709	1	0.0491496	1	1	-0.0507683
Arhgdib	-0.0683609	1	-0.0688737	1	-0.0467738	1	1	-0.0613362
Arhgdig	0.00125521	1	0.0963487	1	-0.0047813	1	1	0.0309409
Arhgef1	0.12134	1	0.0483753	1	0.125398	1	1	0.0983709
Arhgef10l	-0.0459117	1	-0.0336575	1	0.0185886	1	1	-0.0203268
Arhgef11	0.00786268	1	-0.0355554	1	0.00599998	1	1	-0.00723091
Arhgef12	0.0264122	1	-0.0258933	1	-0.0479829	1	1	-0.0158213
Arhgef15	0.00275279	1	0.00310295	1	-0.00451108	1	1	0.000448222
Arhgef16	0.0233459	1	0.0146057	1	-0.010162	1	1	0.00926319
Arhgef17	-0.0407981	1	-0.0518379	1	-0.0595612	1	1	-0.0507324
Arhgef18	0.00172614	1	-0.0761181	1	-0.00802691	1	1	-0.0274729
Arhgef19	-0.0358529	1	-0.0201144	1	0.0393722	1	1	-0.00553171
Arhgef2	0.0150591	1	-0.0234965	1	0.0620369	1	1	0.0178665
Arhgef25	-0.0212815	1	-0.0503299	1	-0.0254474	1	1	-0.0323529
Arhgef28	-0.0207564	1	-0.0383349	1	0.00541756	1	1	-0.0178913
Arhgef3	-0.0019462	1	0.00406111	1	0.054461	1	1	0.0188586
Arhgef40	-0.0267006	1	0.0214676	1	-0.0016253	1	1	-0.0022861
Arhgef5	0.0384145	1	0.146527	1	0.0516249	1	1	0.0788556
Arhgef7	-8.66264e-05	1	-0.0133449	1	0.0828349	1	1	0.0231345
Arid1a	-0.0219534	1	0.014353	1	0.00170476	1	1	-0.00196521
Arid1b	-0.0876733	1	0.036408	1	-0.0336515	1	1	-0.0283056
Arid2	0.0083004	1	-0.0515753	1	0.0216654	1	1	-0.00720317
Arid4a	-0.0806904	1	-0.120678	1	0.00942852	1	1	-0.0639801
Arid4b	-0.0841328	1	-0.111353	1	-0.0421117	1	1	-0.0791991
Arid5a	-0.0452192	1	-0.14049	1	0.0166566	1	1	-0.0563508
Arid5b	-0.0727282	1	-0.0779753	1	0.0605723	1	1	-0.0300437
Arih1	-0.0317412	1	0.0743212	1	-0.0112895	1	1	0.0104302
Arih2	-0.0282247	1	-0.120684	1	-0.0039106	1	1	-0.0509399
Arl1	0.106607	1	-0.0525864	1	-0.0274115	1	1	0.00886977
Arl10	0.0101495	1	0.0170277	1	-0.0223406	1	1	0.0016122
Arl13b	-0.0356695	1	-0.0319093	1	-0.0380069	1	1	-0.0351952
Arl14ep	0.00795031	1	-0.150286	1	-0.0259226	1	1	-0.056086
Arl15	-0.00936338	1	-0.0176985	1	0.0243852	1	1	-0.000892236
Arl16	0.00443651	1	0.0444127	1	-0.0357358	1	1	0.00437115
Arl2	-0.08127	1	-0.035047	1	-0.0394039	1	1	-0.051907
Arl2bp	0.00364696	1	0.00147029	1	0.0530648	1	1	0.019394
Arl3	-0.166529	0.138803	0.113224	1	-0.210763	0.509792	0.506335	-0.0880228
Arl4a	-0.199236	0.00203107	-0.143034	1	-0.176203	1	0.0536491	-0.172824
Arl4c	0.0118954	1	0.203234	1	0.12652	1	1	0.113883
Arl5a	0.00442282	1	0.0340562	1	-0.0437257	1	1	-0.00174886
Arl5b	-0.0359933	1	-0.0161571	1	0.0438234	1	1	-0.00277568
Arl6	-0.0153988	1	-0.055286	1	0.029791	1	1	-0.0136313
Arl6ip1	0.133186	1	0.13074	1	0.219869	1	1	0.161265
Arl6ip4	0.0275487	1	-0.00564082	1	-0.0380747	1	1	-0.00538894
Arl6ip5	-0.0785547	1	0.047259	1	0.144996	1	1	0.0379001
Arl6ip6	0.0187127	1	-0.171914	1	-0.0535954	1	1	-0.0689321
Arl8a	-0.0242343	1	-0.168564	1	-0.0606477	1	1	-0.0844821
Arl8b	-0.0354275	1	-0.190121	1	0.0191499	1	1	-0.0687994
Armc1	0.00585915	1	-0.0803077	1	-0.072469	1	1	-0.0489725
Armc10	-0.0543122	1	-0.030659	1	-0.0741423	1	1	-0.0530378
Armc3	-0.0530378	1	-0.0965883	1	0.00337383	1	1	-0.0487508
Armc5	-0.0157976	1	-0.0314383	1	-0.00902656	1	1	-0.0187542
Armc6	0.00252843	1	-0.0306547	1	0.0345295	1	1	0.00213439
Armc8	-0.0300677	1	-0.0224512	1	-0.0181955	1	1	-0.0235715
Armc9	-0.00172492	1	-0.0352838	1	-0.028626	1	1	-0.0218782
Armcx5	-0.0209603	1	-0.0036943	1	-0.0126793	1	1	-0.0124446
Armt1	0.00704742	1	-0.0520339	1	-0.0247147	1	1	-0.0232337
Arnt	-0.0175303	1	-0.0178649	1	-0.0491002	1	1	-0.0281651
Arntl	0.0122306	1	-0.0222664	1	0.0184983	1	1	0.00282084
Arntl2	0.0158154	1	-0.0824697	1	0.0689655	1	1	0.000770367
Arpc1a	-0.0612773	1	0.109303	1	-0.00823241	1	1	0.0132644
Arpc1b	-0.0588853	1	0.00635706	1	-0.0292724	1	1	-0.0272669
Arpc2	0.161691	1	-0.0528408	1	0.083308	1	1	0.0640528
Arpc3	-0.0431654	1	-0.0836324	1	0.0117688	1	1	-0.038343
Arpc4	0.0368355	1	0.123841	1	-0.0455337	1	1	0.0383809
Arpc5	0.0849147	1	0.242129	1	0.0532184	1	1	0.126754
Arpc5l	0.0340616	1	-0.0266617	1	-0.0736847	1	1	-0.0220949
Arpin	0.00299105	1	-0.0412148	1	-0.0111805	1	1	-0.0164681
Arpp19	0.103719	1	0.0294046	1	-0.0253193	1	1	0.0359346
Arrb2	-0.00797055	1	-0.0482836	1	0.038782	1	1	-0.00582406
Arrdc1	-0.00338646	1	0.00904003	1	-0.0153282	1	1	-0.00322486
Arrdc2	-0.0137488	1	-0.00493885	1	-0.0036861	1	1	-0.00745791
Arrdc3	0.0488114	1	-0.0178684	1	-0.0562536	1	1	-0.00843685
Arrdc4	-0.051921	1	-0.0548103	1	-0.0489409	1	1	-0.0518907
Arsa	-0.0197454	1	-0.127198	1	0.032796	1	1	-0.0380491
Arsb	0.0142395	1	-0.0178682	1	-0.00884814	1	1	-0.00415895
Arsk	-0.0200494	1	-0.000301695	1	-0.0218778	1	1	-0.0140763
Art2b	0.0430162	1	0.0822734	1	0.0113984	1	1	0.0455627
Artn	-0.0214283	1	-0.0111666	1	-0.0252448	1	1	-0.0192799
Arv1	0.00648866	1	-0.0120043	1	0.00431659	1	1	-0.000399693
Arvcf	0.000997142	1	-0.0133828	1	-0.0126793	1	1	-0.00835498
As3mt	-0.0225498	1	0.0312111	1	0.00723573	1	1	0.00529901
Asah1	0.0751718	1	0.0695655	1	0.161085	1	1	0.101941
Asah2	-0.00329968	1	0.00831131	1	0.00811667	1	1	0.0043761
Asap1	-0.114672	1	-0.0642297	1	-0.0441965	1	1	-0.0743659
Asap2	-0.0845162	1	0.0164425	1	-0.133207	1	1	-0.0670936
Asap3	-0.0016432	1	-0.0276932	1	-0.00228336	1	1	-0.0105399
Asb1	-0.00196329	1	-0.0052182	1	-0.0124149	1	1	-0.00653215
Asb13	0.0504576	1	0.00457701	1	-0.0103	1	1	0.0149115
Asb3	-0.0327552	1	0.0285224	1	-0.0555553	1	1	-0.0199294
Asb6	-0.0245505	1	-0.0486091	1	-0.0142286	1	1	-0.0291294
Asb7	-0.00293451	1	0.0130075	1	2.09197e-05	1	1	0.00336464
Asb8	-0.0159705	1	-0.0230984	1	-0.000503955	1	1	-0.0131909
Ascc1	-0.0227738	1	-0.0491787	1	-0.069287	1	1	-0.0470798
Ascc2	0.00762238	1	0.00733058	1	-0.0120474	1	1	0.000968506
Ascc3	-0.057126	1	-0.0460433	1	0.00976019	1	1	-0.0311364
Asf1a	-0.0908702	1	-0.145284	1	-0.0674605	1	1	-0.101205
Asf1b	0.0216673	1	0.0442433	1	-0.00548707	1	1	0.0201412
Ash1l	-0.125965	1	-0.0580726	1	-0.0335579	1	1	-0.0725319
Ash2l	0.0149914	1	-0.00941051	1	0.0318126	1	1	0.0124645
Asl	0.0176577	1	-0.0493851	1	0.00628375	1	1	-0.00848119
Asna1	0.0232197	1	-0.0149135	1	-0.0204036	1	1	-0.00403247
Asns	0.0883591	1	-0.0784997	1	0.0352157	1	1	0.015025
Asnsd1	-0.0254395	1	0.137156	1	0.0230311	1	1	0.0449159
Asph	-0.0418269	1	-0.0163658	1	-0.145524	1	1	-0.0679057
Aspm	0.0814956	1	-0.0149286	1	0.138319	1	1	0.0682953
Aspscr1	-0.0424313	1	-0.186643	1	-0.0579583	1	1	-0.0956776
Asrgl1	0.0089123	1	-0.0395249	1	-0.0153041	1	1	-0.0153056
Ass1	0.279999	0.0478788	0.227224	1	0.108575	1	0.414491	0.205266
Aste1	-0.00229348	1	-0.0182092	1	-0.0133275	1	1	-0.0112767
Asxl1	-0.0581212	1	-0.0306128	1	-0.01286	1	1	-0.0338647
Asxl2	-0.0503377	1	-0.0504419	1	-0.0415164	1	1	-0.047432
Atad1	0.018018	1	-0.0177743	1	-0.0710244	1	1	-0.0235936
Atad2	-0.0395215	1	-0.198294	1	-0.118527	1	1	-0.118781
Atad2b	0.0216345	1	0.013074	1	-0.00935908	1	1	0.0084498
Atad3a	-0.0293246	1	-0.062555	1	-0.0658518	1	1	-0.0525771
Atad5	0.0151873	1	-0.00216229	1	-0.0306463	1	1	-0.00587376
Atat1	-0.0230735	1	0.0212958	1	-0.0326816	1	1	-0.0114864
Ate1	-0.00142405	1	-0.0194745	1	-0.023239	1	1	-0.0147125
Atf1	0.0163965	1	-0.0612803	1	-0.0156041	1	1	-0.0201627
Atf2	-0.0391491	1	-0.054737	1	0.0295517	1	1	-0.0214448
Atf3	0.0756907	1	-0.113494	1	-0.0925345	1	1	-0.0434458
Atf4	-0.0678476	1	-0.272749	1	-0.0209501	1	1	-0.120515
Atf5	0.0875827	1	0.0998383	1	-0.0396125	1	1	0.0492695
Atf6	0.0770065	1	0.14912	1	0.108586	1	1	0.111571
Atf6b	-0.0461874	1	-0.130517	1	-0.00762992	1	1	-0.0614448
Atf7	-0.0193054	1	0.0111532	1	-0.0209459	1	1	-0.00969937
Atf7ip	-0.0452157	1	0.0599543	1	-0.070838	1	1	-0.0186998
Atg10	-0.00605907	1	-0.064037	1	-0.0379586	1	1	-0.0360182
Atg101	-0.0405535	1	-0.109096	1	-0.0537412	1	1	-0.0677968
Atg12	0.0417052	1	0.0515719	1	0.0407688	1	1	0.044682
Atg13	0.000483105	1	-0.019134	1	-0.0144243	1	1	-0.0110251
Atg14	-0.0171018	1	0.0184858	1	-0.031109	1	1	-0.00990834
Atg16l1	0.00608752	1	-0.0240382	1	0.0451281	1	1	0.00905912
Atg16l2	0.0362133	1	-0.0358398	1	-0.0326508	1	1	-0.0107591
Atg2a	-0.0111537	1	-0.0212156	1	-0.0108124	1	1	-0.0143939
Atg2b	-0.00913337	1	0.0146171	1	-0.0220391	1	1	-0.00551844
Atg3	0.077494	1	-0.23127	1	-0.012066	1	1	-0.0552805
Atg4a	-0.0126209	1	-0.0305636	1	0.00412155	1	1	-0.013021
Atg4b	0.0127442	1	-0.07426	1	0.0192756	1	1	-0.0140801
Atg4c	-0.0189981	1	-0.031426	1	0.00266141	1	1	-0.0159209
Atg4d	-0.0231897	1	0.0454654	1	-0.015949	1	1	0.00210889
Atg5	-0.0702033	1	-0.0132565	1	-0.0203657	1	1	-0.0346085
Atg7	-0.0269755	1	-0.033085	1	-0.0052583	1	1	-0.0217729
Atg9a	-0.00771199	1	-0.00754955	1	0.00227554	1	1	-0.00432866
Atg9b	0.0838439	0.206127	0.0939764	1	0.115513	0.00185795	0.0152488	0.0977776
Atic	0.0703026	1	0.16404	1	0.0799816	1	1	0.104775
Atl1	-0.0095843	1	-0.00519962	1	-0.0085063	1	1	-0.00776341
Atl2	-0.0325542	1	0.0800328	1	0.0441206	1	1	0.0305331
Atl3	0.0490588	1	-0.0293185	1	0.0438173	1	1	0.0211858
Atm	-0.0642413	1	-0.0359127	1	-0.0733128	1	1	-0.0578223
Atmin	0.0081193	1	-0.0208761	1	0.0251428	1	1	0.00412865
Atn1	-0.0375129	1	-0.0190111	1	0.0673564	1	1	0.00361082
Atox1	0.0500533	1	-0.184021	1	0.203475	0.923337	0.99992	0.0231691
Atp10a	0.00604473	1	-0.0195793	1	0.00587254	1	1	-0.00255401
Atp11a	0.0581358	1	0.0975397	1	0.0800627	1	1	0.0785794
Atp11b	0.0973083	1	0.141159	1	0.0608631	1	1	0.0997767
Atp11c	0.00645245	1	-0.00470664	1	0.0249738	1	1	0.00890652
Atp13a1	0.0534208	1	-0.0259856	1	0.0926279	1	1	0.040021
Atp13a2	-0.00444476	1	0.0305534	1	-0.00954547	1	1	0.00552106
Atp13a3	0.0406227	1	0.149876	1	0.0204109	1	1	0.0703033
Atp1a1	-0.00102763	1	-0.0733619	1	-0.0721212	1	1	-0.0488369
Atp1b1	-0.0305317	1	0.00204965	1	-0.031704	1	1	-0.020062
Atp1b3	0.000670434	1	0.0229135	1	-0.000764069	1	1	0.00760663
Atp23	-0.0181017	1	-0.0322031	1	0.0381739	1	1	-0.00404366
Atp2a2	-0.0762646	1	-0.0987544	1	-0.0191128	1	1	-0.0647106
Atp2b1	-0.0677408	1	0.0715805	1	0.169283	1	1	0.0577076
Atp2c1	0.00301153	1	0.00795145	1	0.0182869	1	1	0.00974997
Atp2c2	-0.0165832	1	0.0230339	1	0.0398207	1	1	0.0154238
Atp5a1	0.108032	1	-0.0923975	1	0.0388959	1	1	0.0181769
Atp5b	0.0696209	1	-0.0400379	1	0.144391	1	1	0.0579913
Atp5c1	0.0220566	1	-0.181005	1	0.0804114	1	1	-0.026179
Atp5d	0.0827805	1	-0.0292319	1	0.051521	1	1	0.0350232
Atp5e	-0.032871	1	0.0602224	1	-0.10581	1	1	-0.026153
Atp5f1	0.105594	1	0.00989007	1	0.0371784	1	1	0.0508874
Atp5g1	0.0309683	1	0.159714	1	-0.0764122	1	1	0.0380899
Atp5g2	0.159675	0.321833	0.286226	1	0.0332931	1	0.893532	0.159732
Atp5g3	0.0327343	1	-0.0701776	1	0.00859698	1	1	-0.00961544
Atp5h	0.021707	1	-0.067324	1	-0.00984099	1	1	-0.018486
Atp5j	0.0669379	1	0.124782	1	0.0583575	1	1	0.0833593
Atp5j2	-0.000943338	1	-0.0212215	1	-0.114905	1	1	-0.04569
Atp5k	-0.0130481	1	-0.0356942	1	-0.167645	1	1	-0.0721289
Atp5l	-0.0145033	1	0.31169	1	-0.0669189	1	1	0.0767559
Atp5o.1	0.114879	1	0.0535033	1	0.0506423	1	1	0.0730081
Atp5s	-0.00328127	1	0.0202442	1	0.0126129	1	1	0.00985861
Atp6ap1	-0.0352981	1	-0.0811399	1	-0.0434288	1	1	-0.0532889
Atp6ap2	-0.0574097	1	-0.08989	1	-0.0179122	1	1	-0.0550706
Atp6v0a1	0.0244039	1	-0.0376419	1	0.00949095	1	1	-0.00124901
Atp6v0a2	-0.0147123	1	-0.0447238	1	0.0269228	1	1	-0.0108378
Atp6v0b	-0.0502485	1	-0.19295	1	0.114308	1	1	-0.0429638
Atp6v0c	0.0115847	1	-0.0452739	1	-0.0156202	1	1	-0.0164364
Atp6v0d1	0.00525723	1	0.238031	1	0.0439781	1	1	0.0957554
Atp6v0e	-0.131808	1	-0.0886366	1	-0.222607	0.242135	0.829068	-0.147684
Atp6v1a	0.0126224	1	0.0111241	1	0.0249926	1	1	0.0162463
Atp6v1b2	0.0108852	1	-0.139303	1	0.0600222	1	1	-0.0227985
Atp6v1c1	-0.026222	1	-0.01421	1	0.0697209	1	1	0.00976297
Atp6v1d	0.01008	1	-0.216041	1	0.000586649	1	1	-0.068458
Atp6v1e1	0.00953144	1	-0.0714168	1	-0.0287945	1	1	-0.0302266
Atp6v1f	-0.0909824	1	-0.142091	1	-0.0530781	1	1	-0.095384
Atp6v1g1	0.0578903	1	-0.214812	1	0.050835	1	1	-0.0353621
Atp6v1h	0.0249837	1	-0.0560308	1	0.00969144	1	1	-0.00711856
Atp7a	0.00551502	1	0.0146037	1	-0.013763	1	1	0.00211857
Atp8a1	0.00627579	1	-0.00359737	1	-0.0170664	1	1	-0.00479601
Atp8b2	0.00177182	1	-0.0549945	1	0.00817815	1	1	-0.0150149
Atp9a	-0.036071	1	0.0369239	1	-0.0448192	1	1	-0.0146554
Atp9b	-0.0369871	1	-0.020804	1	0.0355018	1	1	-0.00742979
Atpaf1	0.0122984	1	0.00489993	1	-0.0106638	1	1	0.00217818
Atpaf2	0.00185668	1	-0.104479	1	-0.0268491	1	1	-0.0431572
Atpif1	0.0115118	1	0.145315	1	-0.0179804	1	1	0.0462822
Atr	0.0117704	1	0.00648579	1	-0.014884	1	1	0.00112407
Atraid	-0.122563	1	-0.141074	1	0.0532285	1	1	-0.070136
Atrip	0.00180989	1	-0.0308287	1	-0.0235125	1	1	-0.0175105
Atrn	-0.0338816	1	0.0345766	1	0.00572973	1	1	0.00214158
Atrnl1	0.0128317	1	0.0139983	1	0.0161528	1	1	0.0143276
Atrx	-0.0611235	1	-0.0805792	1	-0.0149157	1	1	-0.0522062
Atxn1	-0.0171649	1	0.246463	1	0.0182531	1	1	0.0825169
Atxn10	0.0338942	1	0.0944907	1	-0.0452167	1	1	0.0277228
Atxn1l	0.0120821	1	-0.0609753	1	0.111155	1	1	0.020754
Atxn2	-0.115145	0.899833	-0.0583742	1	-0.00881356	1	0.999819	-0.0607776
Atxn2l	-0.0580792	1	-0.0297169	1	-0.0692834	1	1	-0.0523598
Atxn3	0.00784819	1	-0.110804	1	0.0160358	1	1	-0.0289733
Atxn7	-0.0375226	1	-0.037783	1	-0.0208978	1	1	-0.0320678
Atxn7l1	-0.00879922	1	-0.0672945	1	-0.00275429	1	1	-0.0262827
Atxn7l2	-0.00762176	1	-0.0546273	1	-0.0430294	1	1	-0.0350928
Atxn7l3	-0.0617486	1	-0.108495	1	0.0617538	1	1	-0.0361634
Atxn7l3b	-0.126128	0.192065	-0.0128269	1	-0.0552524	1	0.77038	-0.0647356
AU019823	-0.0253267	1	0.224797	1	-0.0105621	1	1	0.0629693
AU020206	0.0446734	1	-0.0292262	1	0.00733581	1	1	0.00759432
AU022252	0.0213663	1	-0.0326687	1	0.0791281	1	1	0.0226086
AU040320	-0.00176594	1	-0.0359812	1	0.0181644	1	1	-0.00652759
AU041133	-0.00474594	1	-0.0291837	1	-0.0237212	1	1	-0.0192169
Auh	-0.0293309	1	0.0103471	1	0.0540904	1	1	0.0117022
Aunip	0.0106654	1	-0.0033531	1	-0.00692953	1	1	0.000127596
Aup1	0.0512652	1	0.0291913	1	-0.00924233	1	1	0.0237381
Aurka	-0.00286901	1	-0.0358689	1	0.0598075	1	1	0.00702319
Aurkaip1	0.0224691	1	0.0327101	1	0.0791309	1	1	0.04477
Aurkb	-0.013196	1	0.0991178	1	0.0836276	1	1	0.0565164
AV099323	0.0117199	1	-0.0142787	1	0.00752456	1	1	0.00165528
Aven	0.00745202	1	0.0900124	1	-0.015988	1	1	0.0271588
Avl9	0.000712529	1	0.0390867	1	-0.0710118	1	1	-0.0104042
Avpi1	-0.0566164	1	0.141924	1	0.0553649	1	1	0.0468909
AW112010	0.0537035	1	-0.424123	1	-0.259169	1	1	-0.209863
AW146154	-0.00380243	1	0.0444444	1	-0.0013219	1	1	0.0131067
AW209491	-0.000904483	1	0.107073	1	-0.0183883	1	1	0.0292601
AW549877	-0.0318508	1	0.0542293	1	0.0931249	1	1	0.0385012
AW554918	0.0012413	1	0.0827973	1	-0.0155882	1	1	0.0228168
Axin1	-0.109916	0.000238305	-0.0997218	1	-0.0199714	1	0.0105179	-0.0765364
Axl	0.0398517	1	-0.214967	1	-0.0143878	1	1	-0.0631678
AY036118	0.0611082	1	0.585748	1	-0.259109	1	1	0.129249
Azi2	0.00937821	1	0.0166936	1	0.034252	1	1	0.0201079
Azin1	-0.0402157	1	-0.0369723	1	-0.0106345	1	1	-0.0292742
Azin2	0.015199	1	-0.0780158	1	0.124466	1	1	0.0205496
B230118H07Rik	0.0310414	1	0.0706336	1	-0.0279034	1	1	0.0245905
B230208H11Rik	-0.00175858	1	-0.000965787	1	-0.0114767	1	1	-0.00473368
B230219D22Rik	-0.0575969	1	-0.144279	1	-0.0388266	1	1	-0.080234
B230307C23Rik	0.0490225	1	0.0432709	1	-0.0265766	1	1	0.0219056
B230354K17Rik	-0.0268733	1	-0.0254147	1	-0.00161135	1	1	-0.0179664
B230369F24Rik	-0.00178451	1	-0.00359024	1	-0.00394366	1	1	-0.00310614
B2m	0.206906	1	0.1834	1	0.035545	1	1	0.14195
B3galnt2	0.0200418	1	0.0309877	1	0.0104298	1	1	0.0204864
B3galt6	-0.000224261	1	-0.0495485	1	0.00209093	1	1	-0.0158939
B3gat3	-0.0318368	1	-0.097992	1	0.0167305	1	1	-0.0376995
B3glct	-0.0438738	1	-0.0439828	1	-0.0186182	1	1	-0.0354916
B3gnt2	-0.0191176	1	0.0245052	1	-0.0395099	1	1	-0.0113741
B3gnt3	0.0345955	1	-0.03139	1	0.0122058	1	1	0.00513711
B4galnt1	0.0845487	1	-0.22966	1	-0.0548047	1	1	-0.0666388
B4galnt4	-0.0134114	1	-0.00843467	1	0.0337143	1	1	0.00395607
B4galt1	0.0237381	1	-0.199719	1	0.0686267	1	1	-0.0357846
B4galt2	-0.00423311	1	0.0207463	1	-0.0382024	1	1	-0.00722972
B4galt3	0.0106857	1	-0.0391989	1	0.0233518	1	1	-0.00172045
B4galt4	0.0123866	1	-0.0229828	1	-0.00598739	1	1	-0.00552787
B4galt5	-0.0332129	1	-0.0289276	1	-0.0280463	1	1	-0.0300623
B4galt6	0.0179529	1	-0.000775242	1	0.0154301	1	1	0.0108692
B4galt7	3.57943e-05	1	-0.0497396	1	-0.00222582	1	1	-0.0173099
B4gat1	0.0515008	1	-0.00795005	1	0.0114533	1	1	0.0183347
B630019K06Rik	-0.0120806	1	-0.00471473	1	-0.00618146	1	1	-0.00765893
B930036N10Rik	-0.0713529	1	-0.0800506	1	-0.0106509	1	1	-0.0540181
B9d1	0.00619515	1	-0.123291	1	-0.0292588	1	1	-0.0487848
B9d2	-0.0401338	1	-0.0358508	1	-0.0182064	1	1	-0.031397
Babam1	0.0605595	1	-0.0496619	1	0.043898	1	1	0.0182652
Babam2	-0.0177763	1	-0.0458062	1	-0.0147534	1	1	-0.026112
Bace1	-0.0187661	1	-0.135877	1	-0.0302025	1	1	-0.0616152
Bach1	-0.0349366	1	-0.0515136	1	-0.0308335	1	1	-0.0390946
Bad	-0.0782002	1	-0.0542327	1	-0.0631144	1	1	-0.0651824
Bag1	0.00387369	1	0.0988879	1	-0.0151639	1	1	0.0291992
Bag2	0.0064532	1	-0.0151255	1	-0.0425461	1	1	-0.0170728
Bag3	-0.123012	0.527007	-0.166684	1	-0.0274607	1	0.972691	-0.105719
Bag4	0.00328643	1	-0.00978889	1	0.000644277	1	1	-0.00195273
Bag5	-0.0257297	1	-0.0672762	1	-0.0533695	1	1	-0.0487918
Bag6	-0.0537727	1	-0.0869709	1	0.030499	1	1	-0.0367482
Bahd1	0.0226841	1	-0.0259687	1	-0.0131971	1	1	-0.0054939
Baiap2	-0.157079	1	-0.283565	1	-0.0948719	1	1	-0.178505
Baiap2l1	0.0142701	1	0.018446	1	-0.00443011	1	1	0.00942866
Bak1	-0.0232515	1	-0.111007	1	-0.107841	1	1	-0.0806997
Banf1	0.00445073	1	0.14602	1	-0.0814185	1	1	0.0230175
Banp	-0.00217681	1	-0.148424	1	-0.0254167	1	1	-0.0586725
Bap1	-0.0280759	1	0.00765001	1	-0.0143596	1	1	-0.0115952
Bard1	0.024291	1	-0.0215134	1	-0.0124023	1	1	-0.00320824
Basp1	-0.0775862	1	-0.12009	1	0.0973955	1	1	-0.033427
Batf2	0.0192384	1	-0.0398442	1	0.033227	1	1	0.00420704
Batf3	0.00640634	1	-0.0174121	1	-0.0103379	1	1	-0.00711454
Bax	-0.00289137	1	-0.158279	1	-0.120148	1	1	-0.0937726
Baz1a	-0.0969526	1	-0.205509	1	-0.00712988	1	1	-0.103197
Baz1b	-0.101204	1	-0.139824	1	-0.0787173	1	1	-0.106582
Baz2a	-0.0354153	1	-0.00841885	1	0.0025194	1	1	-0.0137716
Baz2b	-0.0727248	1	-0.0408897	1	0.00103748	1	1	-0.0375257
Bbc3	-0.0276509	1	-0.155952	1	-0.0454749	1	1	-0.0763591
Bbip1	-0.0230334	1	-0.140575	1	-0.0341821	1	1	-0.0659302
Bbs12	-0.0037116	1	0.0136559	1	-0.00179206	1	1	0.00271743
Bbs2	-0.0170311	1	0.00280317	1	0.000744151	1	1	-0.00449458
Bbs4	-0.00178301	1	-0.0386745	1	-0.0303616	1	1	-0.0236064
Bbs5	-0.0183793	1	-0.0511872	1	0.0506746	1	1	-0.00629729
Bbs7	-0.0156432	1	0.02744	1	-0.0127383	1	1	-0.000313838
Bbs9	-0.0175816	1	-0.0271931	1	0.0256854	1	1	-0.00636311
Bbx	-0.15453	0.597143	-0.144419	1	-0.00490765	1	0.984402	-0.101285
BC002059	0.00444533	1	-0.0592532	1	-0.0112298	1	1	-0.0220126
BC003331	0.0395829	1	0.0442932	1	0.0221596	1	1	0.0353452
BC003965	-0.0317771	1	-0.0120326	1	-0.122154	1	1	-0.0553214
BC004004	-0.0367611	1	-0.0744748	1	-0.010132	1	1	-0.040456
BC005537	0.00424336	1	-0.123956	1	0.057038	1	1	-0.0208916
BC005561	-0.0873281	1	0.10544	1	-0.0750179	1	1	-0.0189689
BC005624	-0.0481852	1	0.0152012	1	-0.0637731	1	1	-0.0322524
BC017643	-0.0244952	1	-0.113791	1	-0.0313069	1	1	-0.0565311
BC022687	0.00481703	1	0.00564161	1	0.0210722	1	1	0.0105103
BC024978	-0.00940299	1	0.0147362	1	-0.020182	1	1	-0.00494959
BC029722	0.00567781	1	-0.0149325	1	-0.0104726	1	1	-0.00657575
BC030867	-0.0127134	1	0.0285284	1	0.00500487	1	1	0.00693995
BC031181	0.00654478	1	0.0813599	1	0.0278213	1	1	0.0385753
BC037034	-0.0247793	1	-0.0328532	1	-0.0209366	1	1	-0.0261897
BC048403	-0.00249064	1	-0.0325636	1	-0.00532052	1	1	-0.0134582
BC052040	-0.00352656	1	-0.00792371	1	-0.015747	1	1	-0.00906577
BC055324	-0.0102185	1	0.0540782	1	-0.000922112	1	1	0.0143125
BC100530	-0.0319173	1	-0.0585674	1	-0.00228218	1	1	-0.0309223
Bcam	-0.000255897	1	-0.0206999	1	0.107385	1	1	0.0288098
Bcap29	-0.0187317	1	0.193697	1	0.040386	1	1	0.0717838
Bcap31	-0.0244751	1	0.196207	1	-0.0188395	1	1	0.0509643
Bcar1	-0.0317422	1	-0.119241	1	-0.0579073	1	1	-0.06963
Bcar3	0.0201786	1	-0.0454605	1	0.0110942	1	1	-0.0047292
Bcas2	0.0401547	1	0.158055	1	-0.0677205	1	1	0.0434963
Bcas3	-0.0274618	1	-0.014114	1	0.0259995	1	1	-0.0051921
Bcat2	0.0269315	1	-0.008453	1	0.00269114	1	1	0.00705655
Bccip	0.0234333	1	0.143277	1	-0.0557472	1	1	0.0369878
Bcdin3d	0.008383	1	0.000702811	1	-0.00117269	1	1	0.0026377
Bckdha	-0.0159345	1	-0.0850114	1	-0.0169241	1	1	-0.03929
Bckdhb	-0.0185557	1	0.0148184	1	-0.0173078	1	1	-0.00701504
Bckdk	0.0193231	1	0.0562951	1	0.0213508	1	1	0.032323
Bcl10	-0.0826812	1	-0.136718	1	-0.0606064	1	1	-0.093335
Bcl11a	-0.00177153	1	0.0978182	1	-0.0111947	1	1	0.028284
Bcl2	-0.0330334	1	0.123916	1	-0.0562225	1	1	0.0115533
Bcl2l1	-0.0104309	1	-0.0827568	1	-0.0477367	1	1	-0.0469748
Bcl2l11	-0.0732418	1	0.109232	1	-0.0671973	1	1	-0.0104023
Bcl2l12	0.00792315	1	-0.022946	1	-0.0363427	1	1	-0.0171219
Bcl2l13	-0.0349147	1	-0.000417329	1	0.00752576	1	1	-0.00926875
Bcl2l2	-0.00480971	1	-0.0421259	1	0.00393763	1	1	-0.0143327
Bcl3	-0.0195145	1	-0.192968	1	0.0592471	1	1	-0.0510785
Bcl6	-0.0424928	1	0.0178025	1	0.00302576	1	1	-0.00722151
Bcl7a	-0.0133942	1	0.0660949	1	0.00870893	1	1	0.0204699
Bcl7b	-0.0763837	1	-0.185492	1	-0.0945274	1	1	-0.118801
Bcl7c	0.0309249	1	-0.100675	1	-0.0993649	1	1	-0.0563717
Bcl9	-0.0511196	1	-0.147296	1	0.0369031	1	1	-0.0538376
Bcl9l	-0.0887429	1	0.0541321	1	0.0258567	1	1	-0.00291803
Bclaf1	-0.0834723	1	-0.10906	1	-0.00415256	1	1	-0.0655615
Bclaf3	-0.0375993	1	-0.0148395	1	-0.0469687	1	1	-0.0331358
Bcor	-0.0206139	1	0.00441246	1	-0.019913	1	1	-0.0120381
Bcorl1	-0.039359	1	-0.0217978	1	0.00704284	1	1	-0.018038
Bcr	-0.0620828	1	-0.0778978	1	0.0665403	1	1	-0.0244801
Bcs1l	-0.0215513	1	0.000655322	1	-0.0109922	1	1	-0.0106294
Bdkrb2	0.00190872	1	-0.0549186	1	-0.0374442	1	1	-0.0301514
Bdnf	-0.121603	1	-0.213719	1	-0.219514	0.0900492	0.567777	-0.184945
Bdp1	-0.0118536	1	0.0554455	1	0.063821	1	1	0.0358043
Becn1	-0.0356293	1	-0.0399273	1	-0.033808	1	1	-0.0364548
Bend3	-0.0127605	1	-0.00420508	1	-0.0162416	1	1	-0.0110691
Bend4	-0.0147241	1	0.0297165	1	-0.030253	1	1	-0.00508685
Bend5	-0.0273956	1	-0.0790307	1	0.00936488	1	1	-0.0323538
Bend6	-0.0259327	1	-0.0164955	1	-0.014893	1	1	-0.0191071
Bet1	0.00321244	1	-0.0989028	1	-0.0216614	1	1	-0.0391173
Bet1l	-0.0185291	1	-0.000870524	1	0.0539218	1	1	0.0115074
Bex3	0.0135237	1	0.319834	1	-0.11281	1	1	0.0735159
Bfar	-0.0147288	1	0.0436641	1	-0.0117942	1	1	0.00571372
Bgn	0.0199642	1	-0.183039	1	-0.00364932	1	1	-0.0555747
Bhlhe40	-0.0731871	1	-0.24866	1	0.09126	1	1	-0.0768625
Bhlhe41	0.0372773	1	0.0671459	1	0.0390425	1	1	0.0478219
Bicd1	-0.000795997	1	-0.0360234	1	-0.0138841	1	1	-0.0169011
Bicd2	0.00949493	1	-0.0505309	1	0.0278484	1	1	-0.00439583
Bicra	-0.0253577	1	-0.0232574	1	-0.0141234	1	1	-0.0209128
Bicral	-0.0364866	1	-0.0131412	1	-0.0160484	1	1	-0.0218921
Bid	-0.00161095	1	-0.0510053	1	-0.0481127	1	1	-0.0335763
Bin1	0.138283	1	0.127485	1	0.0189099	1	1	0.0948924
Bin3	-0.00212751	1	-0.0581865	1	-0.0102987	1	1	-0.0235376
Birc2	-0.00231083	1	0.0157921	1	-0.0637763	1	1	-0.016765
Birc3	-0.0468163	1	-0.0960389	1	0.0655067	1	1	-0.0257828
Birc5	0.156488	1	-0.348179	1	0.15092	1	1	-0.0135904
Birc6	-0.062188	1	-0.0782073	1	0.0262908	1	1	-0.0380349
Bivm	-0.00286971	1	-0.0412583	1	0.00212329	1	1	-0.0140016
Blcap	-0.0455108	1	0.0238701	1	0.0438494	1	1	0.00740291
Blm	-0.011052	1	-0.00509402	1	-0.0302939	1	1	-0.01548
Blmh	-0.0302434	1	-0.0683421	1	0.111097	1	1	0.00417036
Bloc1s1	-0.0891905	1	-0.236229	1	-0.0611484	1	1	-0.128856
Bloc1s2	0.0119755	1	-0.118584	1	-0.0637657	1	1	-0.0567913
Bloc1s3	-0.0161987	1	-0.0365663	1	0.00746767	1	1	-0.0150991
Bloc1s4	-0.0293444	1	-0.131267	1	-0.0760354	1	1	-0.0788821
Bloc1s5	-0.000288137	1	0.0648357	1	-0.0224259	1	1	0.0140406
Bloc1s6	-0.0244185	1	-0.174328	1	-0.0201084	1	1	-0.0729517
Blvra	-0.0128744	1	-0.0515387	1	-0.0303447	1	1	-0.031586
Blvrb	-0.0317774	1	0.0761	1	-0.0639257	1	1	-0.00653434
Blzf1	-0.0320653	1	-0.0302854	1	-0.0122975	1	1	-0.0248827
Bmi1	-0.0441353	1	0.000746576	1	-0.046164	1	1	-0.0298509
Bmp1	0.125598	1	-0.0807724	1	0.189334	1	1	0.0780535
Bmp2k	-0.0270815	1	-0.0403612	1	-0.0491003	1	1	-0.0388476
Bmp7	-0.0160416	1	-0.156217	1	-0.143691	0.0222387	0.267942	-0.105317
Bmpr1a	-0.0280381	1	-0.0181611	1	0.0515015	1	1	0.00176742
Bmpr2	0.0206132	1	-0.0518513	1	0.0590461	1	1	0.00926933
Bms1	-0.071364	1	-0.0704333	1	-0.0218313	1	1	-0.0545429
Bmt2	-0.0232945	1	0.0144541	1	-0.0477335	1	1	-0.018858
Bmyc	-0.00723385	1	0.0441609	1	-0.00055201	1	1	0.012125
Bnc1	-0.0263258	1	-0.0876725	1	0.0332718	1	1	-0.0269088
Bnip1	-0.00391285	1	-0.109771	1	-0.0270991	1	1	-0.0469276
Bnip2	0.0119524	1	-0.129606	1	-0.0888346	1	1	-0.0688293
Bnip3	0.0815701	1	-0.0864929	1	0.0360439	1	1	0.0103737
Bnip3l	-0.048227	1	0.0553252	1	0.0983253	1	1	0.0351412
Bod1	0.0721718	1	-0.0420662	1	-0.0503865	1	1	-0.00676031
Bod1l	0.00845036	1	-0.0898289	1	-0.0651251	1	1	-0.0488345
Bok	0.166375	1	0.174371	1	0.175809	1	1	0.172185
Bola1	0.00405913	1	0.017395	1	0.0153762	1	1	0.0122768
Bola2	-0.0677924	1	0.148862	1	-0.00902544	1	1	0.0240147
Bola3	0.0661164	1	-0.0198462	1	-0.0144787	1	1	0.0105972
Bop1	-0.0158017	1	-0.0694841	1	-0.0494041	1	1	-0.0448966
Bora	0.0317928	1	-0.0215938	1	-0.00617644	1	1	0.00134085
Borcs5	-0.0064352	1	0.0503364	1	0.00572754	1	1	0.0165429
Borcs6	-0.0294856	1	0.0287577	1	-0.0268274	1	1	-0.00918508
Borcs7	-0.0558316	1	-0.0358059	1	-0.0531275	1	1	-0.048255
Borcs8	0.0763794	1	0.233293	1	0.0994982	1	1	0.13639
Bpgm	-0.00523644	1	-0.0626435	1	0.0506642	1	1	-0.00573859
Bphl	-0.0070953	1	0.0150329	1	-0.038077	1	1	-0.0100465
Bpnt1	0.012988	1	-0.0265191	1	0.0140187	1	1	0.000162557
Bptf	-0.15085	1	-0.210311	1	-0.00879501	1	1	-0.123319
Braf	0.0046367	1	0.0153736	1	0.0157518	1	1	0.0119207
Brap	0.00487952	1	-0.0530625	1	-0.0248999	1	1	-0.024361
Brat1	-0.00566771	1	-0.0208685	1	-0.00294599	1	1	-0.00982741
Brca1	-0.0183455	1	-0.0467665	1	-0.0263524	1	1	-0.0304881
Brca2	-0.00479182	1	-0.0158759	1	-0.0466182	1	1	-0.0224286
Brcc3	-0.00669483	1	0.165765	1	-0.00711631	1	1	0.0506512
Brd1	-0.0448984	1	-0.0361066	1	0.0237891	1	1	-0.019072
Brd2	-0.237754	0.972234	-0.185728	1	-0.129994	1	0.999996	-0.184492
Brd3	0.0186781	1	-0.0177084	1	-0.0219734	1	1	-0.00700123
Brd4	-0.0819044	1	-0.0669156	1	-0.0212617	1	1	-0.0566939
Brd7	0.0340145	1	0.0380442	1	0.0244715	1	1	0.0321767
Brd8	-0.0626148	1	-0.00263156	1	-0.0706379	1	1	-0.0452948
Brd9	-0.0485211	1	-0.0285005	1	-0.0565089	1	1	-0.0445102
Brf1	-0.024135	1	-0.102934	1	0.0393086	1	1	-0.0292536
Brf2	0.0056251	1	-0.00342507	1	0.000590933	1	1	0.000930319
Bri3	-0.0205712	1	-0.0927537	1	-0.0155683	1	1	-0.0429644
Bri3bp	-0.035688	1	-0.208177	1	-0.0254995	1	1	-0.0897882
Brip1	0.000358241	1	0.0643704	1	0.00677687	1	1	0.0238352
Brip1os	-0.0149071	1	-0.0621045	1	-0.0316847	1	1	-0.0362321
Brix1	0.00306354	1	-0.253005	1	-0.00273971	1	1	-0.0842269
Brk1	-0.0361622	1	-0.138161	1	-0.0694495	1	1	-0.0812575
Brms1	-0.0294526	1	0.0465025	1	-0.00368907	1	1	0.00445361
Brms1l	-0.00404827	1	-0.0557665	1	0.0101444	1	1	-0.0165568
Brox	0.05083	1	0.0132104	1	0.0260529	1	1	0.0300311
Brpf1	-0.0327985	1	-0.0583032	1	-0.00866619	1	1	-0.033256
Brpf3	-0.0258929	1	-0.0180734	1	-0.030839	1	1	-0.0249351
Brsk1	-0.0323236	1	0.093314	1	-0.0297504	1	1	0.0104133
Brwd1	0.0179381	1	-0.0677924	1	0.0268948	1	1	-0.00765319
Brwd3	-0.0290058	1	-0.00550739	1	0.0186321	1	1	-0.00529371
Bscl2	-0.0141436	1	-0.057895	1	-0.00796418	1	1	-0.0266676
Bsdc1	-0.0130311	1	0.0208692	1	-0.00708525	1	1	0.000250944
Bsg	-0.100684	1	-0.0521961	1	0.0389352	1	1	-0.0379816
Bsn	0.00691786	1	0.037258	1	-0.0181719	1	1	0.00866795
Bst2	0.309376	1	-0.139014	1	-0.082319	1	1	0.0293475
Btaf1	-0.0257284	1	-0.103216	1	-0.027886	1	1	-0.0522766
Btbd1	0.0745563	1	-0.00903952	1	0.0259119	1	1	0.0304762
Btbd10	-0.0187736	1	0.0105272	1	0.00254607	1	1	-0.00190012
Btbd11	-0.0150964	1	-0.0259521	1	0.000945932	1	1	-0.0133675
Btbd19	0.0101657	1	-0.0168198	1	-0.0044137	1	1	-0.00368925
Btbd2	-0.0112368	1	-0.0619828	1	-0.0238171	1	1	-0.0323456
Btbd3	-0.00114645	1	-0.00946221	1	-0.0365453	1	1	-0.015718
Btbd6	-0.0198707	1	-0.017845	1	-0.0169847	1	1	-0.0182335
Btbd7	-0.0107038	1	0.13178	1	0.0517708	1	1	0.0576156
Btbd9	-0.032213	1	-0.0775188	1	-0.0247029	1	1	-0.0448116
Btd	0.0214569	1	-0.0307576	1	-0.00991239	1	1	-0.00640435
Btf3	0.0865923	1	0.143519	1	0.0325094	1	1	0.0875403
Btf3l4	-0.0189348	1	-0.0792262	1	-0.0364139	1	1	-0.0448583
Btg1	-0.191417	1	-0.383149	1	0.0190903	1	1	-0.185159
Btg2	0.109699	1	0.0450024	1	0.138377	1	1	0.0976929
Btg3	-0.0991357	1	-0.0894316	1	-0.141795	1	1	-0.110121
Btrc	-0.0533562	1	-0.10118	1	-0.04627	1	1	-0.0669354
Bub1	-0.007198	1	-0.063013	1	-0.003566	1	1	-0.0245923
Bub1b	0.0392489	1	-0.0529458	1	0.0228408	1	1	0.00304793
Bub3	0.00525816	1	0.103467	1	0.00173084	1	1	0.0368185
Bud13	0.00677934	1	-0.0215712	1	-0.0331465	1	1	-0.0159795
Bud23	0.0229603	1	0.207622	1	0.0247266	1	1	0.0851031
Bud31	-0.115746	1	-0.120549	1	-0.0818941	1	1	-0.106063
Bvht	-0.0207091	1	-0.0210639	1	0.0005296	1	1	-0.0137478
Bysl	-0.00781876	1	0.0602949	1	-0.0129401	1	1	0.0131787
Bzw1	0.0843059	1	0.0534954	1	0.00821054	1	1	0.0486706
Bzw2	-0.10287	1	-0.0569299	1	-0.0794977	1	1	-0.0797657
C030006K11Rik	0.00425496	1	-0.011456	1	0.00592281	1	1	-0.000426082
C130071C03Rik	0.0136278	1	0.0110776	1	-0.0258811	1	1	-0.000391913
C1d	-0.0122395	1	-0.160789	1	-0.056669	1	1	-0.0765659
C1galt1	0.0349707	1	0.163805	1	-0.00700136	1	1	0.0639247
C1galt1c1	0.00853039	1	0.143703	1	0.0160738	1	1	0.0561024
C1qbp	-0.0201387	1	-0.0246449	1	-0.0700197	1	1	-0.0382677
C1qtnf1	0.0470766	1	0.318778	1	0.101024	1	1	0.155626
C1qtnf12	-0.010636	1	0.0801955	1	-0.0343068	1	1	0.0117509
C1qtnf6	-0.012717	1	0.00877243	1	-0.00947508	1	1	-0.00447321
C1ra	0.0283795	1	-0.0294419	1	-0.0216031	1	1	-0.00755519
C1rb	-0.00504804	1	-0.0330276	1	-0.0191997	1	1	-0.0190918
C1s1	-0.0188408	1	-0.00571104	1	-0.0181318	1	1	-0.0142279
C230037L18Rik	0.0177484	1	-0.0140168	1	-0.00837347	1	1	-0.00154729
C2cd2	0.0203031	1	0.011589	1	-0.00328879	1	1	0.00953445
C2cd2l	-0.0051551	1	-0.00990532	1	-0.0076	1	1	-0.00755347
C2cd3	0.00855158	1	-0.0112773	1	-0.012719	1	1	-0.00514824
C2cd5	-0.0118112	1	-0.0182986	1	-0.01903	1	1	-0.0163799
C3	0.144545	1	0.281159	1	0.311726	1	1	0.24581
C330007P06Rik	-0.0137757	1	-0.0214919	1	-0.00225384	1	1	-0.0125071
C330018D20Rik	0.0249145	1	-0.0139252	1	-0.00322445	1	1	0.00258825
C330027C09Rik	0.0333519	1	-0.0658726	1	0.0387425	1	1	0.00207396
C430042M11Rik	-0.0275129	1	-0.0452616	1	-0.00685381	1	1	-0.0265428
C4b	-0.0214095	1	0.0189993	1	-0.0398564	1	1	-0.0140888
C730034F03Rik	-0.0424595	1	-0.0104619	1	-0.0370662	1	1	-0.0299959
C77080	-0.0105355	1	-0.154308	1	0.0963143	1	1	-0.0228429
C87436	0.0143168	1	-0.0229553	1	0.0185792	1	1	0.00331359
CAAA01118383.1	-0.0670206	1	-0.0394091	1	0.0537343	1	1	-0.0175651
CAAA01147332.1	0.0569186	1	-0.071913	1	-0.00795031	1	1	-0.00764824
Caap1	-0.0145416	1	0.0761908	1	-0.00965218	1	1	0.0173323
Cab39	-0.0172732	1	-0.0238817	1	0.0290276	1	1	-0.00404244
Cab39l	0.0427306	1	-0.0421469	1	0.0842249	1	1	0.0282695
Cabin1	-0.00591273	1	-0.0198035	1	-0.0184895	1	1	-0.0147353
Cables2	-0.0113246	1	-0.0431932	1	-0.00962934	1	1	-0.0213824
Cacfd1	0.0433367	1	-0.019754	1	-0.0115752	1	1	0.00400246
Cachd1	-0.00209561	1	0.0154452	1	-0.0244229	1	1	-0.00369109
Cacna1a	0.00117131	1	-0.0100757	1	-0.0148727	1	1	-0.00792572
Cacnb3	0.0113508	1	-0.0260999	1	-0.0315753	1	1	-0.0154415
Cactin	-0.0473483	1	-0.0171152	1	-0.0277897	1	1	-0.0307511
Cacul1	-0.013399	1	0.111855	1	-0.00619026	1	1	0.0307551
Cacybp	-0.0546449	1	-0.0803361	1	-0.129146	1	1	-0.0880424
Cad	-0.00837965	1	0.000334499	1	0.0135941	1	1	0.00184965
Cadm4	0.00102838	1	-0.0150637	1	0.0310322	1	1	0.00566564
Cadps2	-0.0104829	1	-0.0246909	1	0.00421722	1	1	-0.0103189
Calcoco1	-0.0289324	1	-0.075615	1	-0.00430266	1	1	-0.0362833
Cald1	0.136556	1	0.38832	1	-0.2417	1	1	0.094392
Calhm2	0.0109905	1	-0.0164948	1	-0.00402591	1	1	-0.00317673
Calm1	0.00762743	1	-0.0117379	1	-0.0633227	1	1	-0.0224777
Calm2	-0.0743711	1	0.168457	1	-0.139105	1	1	-0.0150065
Calm3	0.124379	1	-0.205085	1	0.121544	1	1	0.0136128
Calr	0.243189	0.294251	-0.0393501	1	0.25519	1	0.87439	0.15301
Calr3	-0.00653609	1	-0.0519226	1	-0.0149555	1	1	-0.0244714
Calr4	0.0695369	1	-0.00808052	1	0.0238885	1	1	0.0284483
Calu	0.0837032	1	0.121977	1	0.0249183	1	1	0.0768663
Camk1	-0.058104	1	-0.119833	1	-0.0494858	1	1	-0.0758076
Camk1d	-0.014645	1	-0.0131731	1	-0.0115764	1	1	-0.0131315
Camk2d	-0.0454684	1	-0.012782	1	0.244639	0.954493	0.999984	0.0621296
Camk2g	-0.030086	1	0.248128	1	-0.022465	1	1	0.0651922
Camk2n1	-0.0170553	1	0.203144	1	-0.0699982	1	1	0.0386967
Camk2n2	0.00802903	1	-0.0927416	1	-0.047049	1	1	-0.0439205
Camkk2	-0.0323875	1	-0.0462431	1	-0.038059	1	1	-0.0388965
Caml	-0.00514305	1	-0.144369	1	-0.0308097	1	1	-0.0601072
Camsap1	-0.0698163	1	-0.0669429	1	0.0424888	1	1	-0.0314235
Camsap2	-0.00188389	1	-0.0103001	1	0.0241828	1	1	0.00399959
Camta1	0.0232409	1	0.00470284	1	0.0342216	1	1	0.0207218
Camta2	-0.0160655	1	-0.031992	1	-0.00819301	1	1	-0.0187502
Cand1	-0.03709	1	-0.0796544	1	-0.0476004	1	1	-0.0547816
Cand2	-0.00500394	1	-0.0548609	1	-0.019834	1	1	-0.0265663
Cant1	-0.0147359	1	0.006691	1	-0.00600863	1	1	-0.0046845
Canx	-0.00643414	1	0.136827	1	0.0341598	1	1	0.0548508
Cap1	0.185797	0.891971	-0.199284	1	0.27719	0.05375	0.41479	0.0879009
Capg	0.376536	3.23721e-08	-0.273091	1	0.25778	0.0521133	3.79961e-07	0.120408
Capn1	-0.0514922	1	-0.14978	1	0.0725464	1	1	-0.0429085
Capn10	0.0112565	1	0.00113471	1	0.0320829	1	1	0.0148247
Capn15	0.0127441	1	-0.0412064	1	-0.00615719	1	1	-0.0115398
Capn2	0.0508161	1	0.0308699	1	0.110841	1	1	0.0641757
Capn7	-0.00658595	1	0.0407098	1	0.0100744	1	1	0.0147328
Capns1	0.0227578	1	-0.0485462	1	-0.0296062	1	1	-0.0184649
Caprin1	-0.0795305	1	0.00428594	1	-0.0345413	1	1	-0.0365953
Caprin2	-0.0250204	1	0.0223185	1	-0.00826708	1	1	-0.0036563
Capza1	-0.0246886	1	0.114625	1	0.057632	1	1	0.0491895
Capza2	0.00342454	1	0.0326584	1	0.0866707	1	1	0.0409179
Capzb	-0.0064525	1	-0.0711585	1	-0.0802293	1	1	-0.0526134
Car12	-0.015732	1	0.090876	1	0.0263428	1	1	0.0338289
Car13	0.0882722	1	-0.0223865	1	0.112096	1	1	0.0593272
Car5b	0.17269	0.00206137	-0.0317554	1	0.113116	1	0.0542299	0.0846835
Car9	-0.0413312	1	-0.159592	1	0.111523	1	1	-0.0297998
Card10	-0.0801945	1	-0.193502	1	0.0114756	1	1	-0.0874071
Card19	0.10557	1	0.118062	1	0.0429409	1	1	0.0888578
Card6	0.0125621	1	0.0325034	1	0.0501209	1	1	0.0317288
Carf	-0.00243796	1	0.00485453	1	-0.00488062	1	1	-0.000821351
Carhsp1	0.147607	1	-0.156925	1	-0.0137252	1	1	-0.00768097
Carm1	-0.00929096	1	0.000631176	1	-0.0585547	1	1	-0.0224048
Carmil1	-0.0110946	1	-0.00143159	1	0.0300997	1	1	0.00585785
Carnmt1	-0.0540122	1	0.127693	1	-0.061701	1	1	0.00399324
Cars	0.0145689	1	-0.093781	1	0.047277	1	1	-0.010645
Cars2	0.0339885	1	0.0683587	1	-0.0248367	1	1	0.0258368
Casc3	-0.0680349	1	-0.0571294	1	-0.0216141	1	1	-0.0489261
Casc4	0.011289	1	0.0855377	1	-0.0981424	1	1	-0.00043856
Casd1	0.0454998	1	-0.00220946	1	0.047111	1	1	0.0301338
Cask	0.0240165	1	-0.074613	1	-0.0358763	1	1	-0.0288243
Caskin2	0.00368978	1	-0.0244871	1	0.0121795	1	1	-0.00287259
Casp1	0.044478	1	-0.0254784	1	-0.177818	1	1	-0.0529394
Casp12	-0.0436818	1	-0.0233504	1	0.0848096	1	1	0.0059258
Casp2	0.000588344	1	-0.0166146	1	0.00992713	1	1	-0.00203304
Casp3	0.0638006	1	-0.147013	1	0.209021	1	1	0.0419362
Casp4	0.014705	1	-0.0492691	1	-0.0374607	1	1	-0.0240083
Casp6	0.0157629	1	-0.014026	1	0.0016983	1	1	0.00114507
Casp7	0.00373599	1	-0.0552394	1	-0.0173352	1	1	-0.0229462
Casp8	-0.0142618	1	0.156215	1	0.0474107	1	1	0.0631214
Casp8ap2	0.0237329	1	0.0205614	1	-0.0154683	1	1	0.00960865
Casp9	-0.00824833	1	-0.00680173	1	-0.0052139	1	1	-0.00675465
Cast	0.0569888	1	0.00804109	1	0.0552973	1	1	0.0401091
Cat	0.0138339	1	0.0499732	1	-0.0490965	1	1	0.00490352
Cav1	-0.0114354	1	0.0757946	1	0.00192318	1	1	0.0220941
Cav2	0.00626052	1	0.00159287	1	0.0324353	1	1	0.0134296
Cavin1	-0.106834	1	-0.2923	1	-0.043186	1	1	-0.14744
Cavin2	-0.0578229	1	-0.0903271	1	-0.153989	0.196042	0.775726	-0.100713
Cavin3	0.0229034	1	-0.373533	1	0.0546593	1	1	-0.0986566
Cbarp	-0.00899152	1	-0.0394432	1	-0.0173205	1	1	-0.0219184
Cbfa2t2	-0.0473104	1	-0.0719243	1	-0.0172058	1	1	-0.0454802
Cbfb	0.0653923	1	0.0517039	1	0.0653947	1	1	0.0608303
Cbl	-0.0359587	1	0.0261899	1	0.0110306	1	1	0.000420618
Cblb	-0.0309052	1	-0.0113273	1	0.00617147	1	1	-0.0120203
Cblc	0.0753994	1	-0.0699469	1	0.0245861	1	1	0.0100129
Cbll1	-0.0561923	1	-0.00763725	1	0.0333268	1	1	-0.0101676
Cbr1	-0.012641	1	0.123271	1	-0.0112823	1	1	0.0331158
Cbr2	-0.0175485	1	-0.0123795	1	-0.0150439	1	1	-0.0149906
Cbr4	0.055227	1	-0.0448617	1	0.0598514	1	1	0.0234056
Cbwd1	-0.0185858	1	-0.100285	1	-0.0376726	1	1	-0.052181
Cbx1	-0.0154014	1	0.262649	1	0.0126589	1	1	0.0866353
Cbx2	0.00949496	1	0.0949588	1	-0.0044069	1	1	0.033349
Cbx3	0.0359962	1	-0.00186204	1	-0.105428	1	1	-0.0237648
Cbx4	-0.10734	1	-0.172706	1	-0.139172	1	1	-0.139739
Cbx5	-0.0249946	1	0.0433241	1	-0.0615347	1	1	-0.0144017
Cbx6	-0.00587767	1	-0.0127636	1	-0.0396033	1	1	-0.0194149
Cbx7	0.00223291	1	0.0112411	1	-0.0123543	1	1	0.000373237
Cbx8	-0.0370553	1	-0.0124033	1	0.0067128	1	1	-0.0142486
Cby1	-0.00531253	1	0.121639	1	0.0147389	1	1	0.0436886
Cc2d1a	-0.0254276	1	-0.0768089	1	-0.0292899	1	1	-0.0438421
Cc2d1b	0.0151056	1	-0.00514974	1	0.0114264	1	1	0.00712741
Cc2d2a	-0.0368867	1	-0.0398428	1	-0.00640893	1	1	-0.0277128
Ccar1	-0.0460053	1	-0.0163835	1	0.0598694	1	1	-0.000839803
Ccar2	0.0183644	1	0.0557936	1	-0.0359437	1	1	0.0127381
Ccbe1	0.0796347	1	0.112178	1	0.126271	1	1	0.106028
Ccdc102a	0.0171596	1	-0.00916425	1	0.0142146	1	1	0.00740332
Ccdc107	0.0200315	1	0.06335	1	-0.0418922	1	1	0.0138298
Ccdc112	0.00349998	1	-0.0212019	1	0.00176575	1	1	-0.00531206
Ccdc114	-0.000761803	1	0.00651424	1	0.00894141	1	1	0.00489795
Ccdc115	-0.00809773	1	0.0298007	1	-0.0320713	1	1	-0.00345611
Ccdc117	-0.0223842	1	-0.0239339	1	0.00464304	1	1	-0.0138917
Ccdc12	0.0633891	1	0.0118357	1	0.0336498	1	1	0.0362916
Ccdc120	-0.00950537	1	-0.0182302	1	-0.000402528	1	1	-0.00937936
Ccdc122	0.0239035	1	0.031029	1	0.0153589	1	1	0.0234305
Ccdc124	0.0812966	1	-0.0689365	1	-0.0180642	1	1	-0.00190135
Ccdc125	0.0166683	1	0.0253114	1	-0.0108159	1	1	0.0103879
Ccdc126	-0.0092814	1	-0.0420203	1	-0.00709547	1	1	-0.0194657
Ccdc127	-0.0221981	1	-0.0859816	1	-0.022358	1	1	-0.0435126
Ccdc130	-0.026234	1	0.00203332	1	-0.00808894	1	1	-0.0107632
Ccdc136	0.00402321	1	-0.0127546	1	-0.0406988	1	1	-0.0164767
Ccdc137	-0.0239307	1	0.054615	1	-0.0251063	1	1	0.00185933
Ccdc138	-0.0115981	1	-0.0207651	1	-0.0285865	1	1	-0.0203166
Ccdc14	0.00466554	1	-0.0106793	1	0.00365559	1	1	-0.000786043
Ccdc149	0.00553078	1	-0.0123647	1	-0.00364538	1	1	-0.0034931
Ccdc15	-0.0157924	1	-0.000465381	1	-0.011793	1	1	-0.00935024
Ccdc157	-0.0193981	1	-0.0071749	1	-0.0181217	1	1	-0.0148982
Ccdc163	0.00686659	1	0.00303579	1	0.0746426	1	1	0.0281817
Ccdc167	0.0119285	1	-0.0319229	1	0.00321587	1	1	-0.00559286
Ccdc173	0.00928347	1	-0.0250156	1	0.00187127	1	1	-0.0046203
Ccdc174	-0.00982374	1	0.13508	1	-0.0099105	1	1	0.0384486
Ccdc18	-0.00705078	1	-0.0325695	1	-0.00956434	1	1	-0.0163949
Ccdc181	-0.0152248	1	-0.116734	1	0.00627627	1	1	-0.0418941
Ccdc186	0.00266678	1	-0.0791296	1	-0.0550833	1	1	-0.0438487
Ccdc189	-0.00988686	1	0.0132508	1	-0.00550274	1	1	-0.000712946
Ccdc191	-0.01962	1	-0.0221842	1	0.0183747	1	1	-0.00780983
Ccdc22	-0.0214495	1	-0.0750383	1	-0.0318054	1	1	-0.0427644
Ccdc25	0.0140927	1	0.104756	1	-0.0260783	1	1	0.0309233
Ccdc28a	0.0107334	1	-0.0881389	1	0.00075251	1	1	-0.025551
Ccdc28b	-0.00309941	1	-0.0112634	1	0.00382066	1	1	-0.00351405
Ccdc32	-0.0402603	1	-0.0356781	1	-0.029535	1	1	-0.0351578
Ccdc34	0.117624	1	-0.183075	1	0.0250205	1	1	-0.0134768
Ccdc43	0.0198343	1	-0.0928624	1	-0.00363608	1	1	-0.0255547
Ccdc47	-0.00839452	1	-0.0369882	1	0.0947385	1	1	0.0164519
Ccdc50	0.000221277	1	-0.0666014	1	-0.00696933	1	1	-0.0244498
Ccdc51	-0.0152534	1	0.00437431	1	-0.00658151	1	1	-0.0058202
Ccdc57	0.0116671	1	-0.0085972	1	-0.00951619	1	1	-0.00214875
Ccdc58	0.101493	1	-0.0637852	1	-0.00211729	1	1	0.0118634
Ccdc59	0.0186319	1	-0.136521	1	0.0189999	1	1	-0.032963
Ccdc6	-0.0510488	1	0.0298367	1	-0.0211957	1	1	-0.014136
Ccdc61	-0.0141175	1	-0.110119	1	0.0291285	1	1	-0.0317025
Ccdc66	0.000320294	1	-0.00434766	1	0.0405966	1	1	0.0121897
Ccdc68	0.124922	1	0.143481	1	0.106619	1	1	0.125007
Ccdc71	0.00536277	1	-0.136602	1	-0.0157123	1	1	-0.0489838
Ccdc71l	-0.0271062	1	0.142586	1	-0.0193937	1	1	0.0320288
Ccdc77	-0.00743372	1	0.062025	1	-0.0140114	1	1	0.0135266
Ccdc82	-0.0426638	1	-0.105669	1	-0.102781	1	1	-0.0837047
Ccdc84	-0.00591885	1	0.0021332	1	0.0145572	1	1	0.00359053
Ccdc85b	-0.164968	0.512086	-0.206691	1	-0.24633	0.00768969	0.0861078	-0.205996
Ccdc85c	-0.00652854	1	-0.0475333	1	0.0200829	1	1	-0.0113263
Ccdc86	-0.0851399	1	-0.226108	1	-0.069447	1	1	-0.126898
Ccdc88a	-0.0940624	1	-0.163594	1	-0.0653808	1	1	-0.107679
Ccdc88c	-0.0379261	1	-0.0510563	1	0.0278521	1	1	-0.0203768
Ccdc9	-0.0354528	1	-0.107506	1	-0.0510183	1	1	-0.0646589
Ccdc90b	0.00113998	1	0.0794112	1	-0.043156	1	1	0.0124651
Ccdc91	0.000592681	1	-0.0763511	1	-0.0247121	1	1	-0.0334902
Ccdc92	0.00527267	1	-0.0217706	1	-0.0098142	1	1	-0.0087707
Ccdc93	-0.0247435	1	0.0354332	1	-0.0119882	1	1	-0.000432852
Ccdc94	-0.00324654	1	-0.034937	1	0.0120106	1	1	-0.0087243
Ccdc97	-0.0157011	1	0.0197419	1	0.0087936	1	1	0.00427814
Cchcr1	-0.0498842	1	0.00407751	1	-0.0227388	1	1	-0.0228485
Ccl2	-0.374531	1	-0.340569	1	-0.577148	1	1	-0.430749
Ccl25	0.028004	1	-0.0489826	1	0.00501856	1	1	-0.00532
Ccl3	0.036786	1	-0.119163	1	0.0139743	1	1	-0.0228008
Ccl4	0.123938	1	-0.020714	1	-0.0277044	1	1	0.0251734
Ccl5	0.313368	1	-0.171124	1	-0.138013	1	1	0.00141037
Ccm2	-0.037965	1	0.190651	1	-0.0124361	1	1	0.0467501
Ccna2	0.0748103	1	-0.0368887	1	0.0191028	1	1	0.0190081
Ccnb1	0.0691638	1	0.238264	1	0.0911846	1	1	0.132871
Ccnb1ip1	-0.0164596	1	-0.0059466	1	-0.0190239	1	1	-0.01381
Ccnb2	0.165121	1	-0.169147	1	0.142757	1	1	0.0462436
Ccnc	0.0282179	1	-0.0866277	1	-0.00621017	1	1	-0.02154
Ccnd1	0.137303	1	-0.0755854	1	0.0655616	1	1	0.0424264
Ccnd2	-0.0585031	1	-0.0752409	1	-0.0864814	1	1	-0.0734085
Ccnd3	-0.0790553	1	-0.0825586	1	-0.0860182	1	1	-0.082544
Ccndbp1	-0.0791987	1	-0.0433554	1	-0.0135525	1	1	-0.0453689
Ccne1	0.00798	1	0.0515258	1	-0.0243798	1	1	0.0117086
Ccne2	-0.0196002	1	0.0230596	1	-0.0119267	1	1	-0.00282243
Ccnf	-0.0302756	1	-0.0468998	1	-0.00835972	1	1	-0.0285117
Ccng1	0.0177015	1	-0.0203763	1	0.0104617	1	1	0.00259561
Ccng2	-0.0765844	1	-0.00370061	1	-0.09112	1	1	-0.057135
Ccnh	-0.0112187	1	0.472309	1	0.034697	1	1	0.165262
Ccni	-0.0393838	1	-0.0286671	1	-0.0497538	1	1	-0.0392682
Ccnj	-0.00315149	1	-0.00713888	1	-0.024637	1	1	-0.0116424
Ccnk	0.0203704	1	0.0484529	1	-0.0181934	1	1	0.0168766
Ccnl1	-0.155231	1	-0.176624	1	-0.122738	1	1	-0.151531
Ccnl2	-0.0731716	1	-0.0265785	1	-0.0128988	1	1	-0.0375497
Ccnt1	-0.0120174	1	0.00725152	1	-0.0125947	1	1	-0.00578687
Ccnt2	-0.053119	1	0.0497421	1	0.00955166	1	1	0.00205824
Ccny	0.00366379	1	0.125313	1	-0.0228478	1	1	0.0353765
Ccnyl1	0.00577186	1	-0.0340231	1	-0.0113441	1	1	-0.0131984
Ccp110	0.0123898	1	0.0158798	1	0.0784248	1	1	0.0355648
Ccpg1	-0.00515757	1	-0.00849035	1	-0.0219092	1	1	-0.0118524
Ccpg1os	-0.0196233	1	-0.0372552	1	-0.026211	1	1	-0.0276965
Ccr1	-0.0068547	1	-0.0492732	1	0.00445714	1	1	-0.0172236
Ccrl2	-0.0511995	1	-0.0535979	1	0.0764385	1	1	-0.00945298
Ccs	-0.0716132	1	-0.125066	1	-0.0348225	1	1	-0.0771671
Ccsap	-0.000998157	1	-0.0500359	1	-0.00272786	1	1	-0.0179206
Ccser2	0.00626165	1	-0.113496	1	0.0183049	1	1	-0.0296432
Cct2	-0.0167426	1	-0.119077	1	-0.00874485	1	1	-0.0481882
Cct3	0.080198	1	-0.0549138	1	0.0480522	1	1	0.0244455
Cct4	-0.0111447	1	-0.128005	1	-0.0321007	1	1	-0.0570834
Cct5	0.0657489	1	0.091915	1	0.043908	1	1	0.0671906
Cct7	0.0985583	1	0.201479	1	-0.0336023	1	1	0.0888115
Cct8	0.115607	1	-0.181623	1	0.00779476	1	1	-0.0194071
Ccz1	-0.0625843	1	-0.12763	1	-0.0201949	1	1	-0.0701363
Cd14	-0.0293038	1	0.0780709	1	0.081845	1	1	0.0435373
Cd151	0.0111509	1	-0.243636	1	0.023938	1	1	-0.0695156
Cd164	-0.207495	1	-0.155165	1	0.0160483	1	1	-0.115537
Cd1d1	-0.0488598	1	-0.131913	1	-0.0297416	1	1	-0.0701716
Cd24a	-0.0924133	1	0.00120714	1	0.00409367	1	1	-0.0290375
Cd274	-0.075727	1	-0.0387826	1	-0.0720981	1	1	-0.0622026
Cd276	0.0033908	1	0.000136909	1	0.0492527	1	1	0.0175935
Cd2ap	0.0518273	1	0.0277306	1	0.0573005	1	1	0.0456195
Cd2bp2	0.0368982	1	-0.0630574	1	-0.0985509	1	1	-0.04157
Cd300lf	-0.0465026	1	0.10847	1	-0.00436848	1	1	0.0191998
Cd320	-0.0355844	1	0.0570579	1	-0.065899	1	1	-0.0148085
Cd33	0.00463187	1	0.0988637	1	-0.00420331	1	1	0.0330974
Cd38	0.00862458	1	0.0332331	1	0.007508	1	1	0.0164552
Cd3eap	-0.020211	1	-0.215013	1	-0.0112926	1	1	-0.0821721
Cd40	0.026999	1	0.0279834	1	-0.0130099	1	1	0.0139908
Cd44	0.0292927	1	-0.290426	1	0.261578	1	1	0.000148424
Cd47	0.103852	1	0.00324183	1	0.210853	1	1	0.105982
Cd52	-0.0149832	1	-0.170902	1	-0.0020181	1	1	-0.0626343
Cd53	-0.00959486	1	-0.0394969	1	0.032028	1	1	-0.00568793
Cd63	0.066408	1	0.102121	1	0.06772	1	1	0.0787495
Cd68	-0.00372217	1	-0.019242	1	0.00231705	1	1	-0.00688238
Cd74	0.133689	1	-0.157017	1	-0.328602	1	1	-0.11731
Cd81	-0.0867674	1	0.00482227	1	-0.0537708	1	1	-0.0452387
Cd82	0.212987	1	0.0271758	1	0.351612	0.000418483	0.0163352	0.197258
Cd9	0.0436574	1	0.0492643	1	-0.07541	1	1	0.00583721
Cd99l2	0.00923809	1	0.142121	1	-0.0133521	1	1	0.0460024
Cda	-0.0835447	1	-0.0363019	1	0.0498305	1	1	-0.0233387
Cdadc1	-0.0257769	1	0.0133869	1	0.0232776	1	1	0.00362919
Cdan1	-0.0136502	1	-0.000252467	1	-0.00848182	1	1	-0.00746151
Cdc123	0.0104014	1	-0.172903	1	0.0907569	1	1	-0.0239148
Cdc14a	-0.0242909	1	-0.0797098	1	0.00457865	1	1	-0.0331407
Cdc14b	0.017071	1	0.00192723	1	-0.016067	1	1	0.000977099
Cdc16	0.0437927	1	0.130311	1	0.00259077	1	1	0.0588981
Cdc20	0.157069	1	-0.382987	1	0.164435	1	1	-0.0204943
Cdc23	-0.0218887	1	-0.0657819	1	-0.00389619	1	1	-0.0305223
Cdc25a	-0.0226232	1	0.0632223	1	-0.0353444	1	1	0.00175156
Cdc25b	0.0233884	1	-0.0162875	1	0.0157702	1	1	0.00762368
Cdc25c	0.0413698	1	0.0540219	1	0.0887092	1	1	0.061367
Cdc26	0.0124023	1	0.454818	1	-0.0384524	1	1	0.142923
Cdc27	0.00513791	1	-0.0642659	1	-0.00475462	1	1	-0.0212942
Cdc34	-0.0244677	1	-0.0282247	1	0.0173954	1	1	-0.0117657
Cdc37	-0.0230421	1	-0.047606	1	-0.134127	1	1	-0.0682585
Cdc37l1	-0.0795889	1	0.107714	1	-0.0102206	1	1	0.0059682
Cdc40	-0.120287	1	-0.0381443	1	-0.0443529	1	1	-0.0675947
Cdc42	0.0502709	1	-0.145195	1	-0.00654302	1	1	-0.0338223
Cdc42bpa	-0.017327	1	-0.0364953	1	0.0597291	1	1	0.00196894
Cdc42bpb	-0.00422973	1	-0.00165758	1	-0.00295505	1	1	-0.00294745
Cdc42bpg	0.0101899	1	-0.044428	1	0.0330356	1	1	-0.000400844
Cdc42ep1	-0.0784463	1	-0.348898	1	-0.0655381	1	1	-0.164294
Cdc42ep2	0.00480721	1	0.02036	1	-0.0222959	1	1	0.000957075
Cdc42ep3	-0.0695319	1	-0.0887871	1	-0.0352662	1	1	-0.0645284
Cdc42ep4	-0.045323	1	-0.00292608	1	-0.0624547	1	1	-0.0369013
Cdc42ep5	0.0891034	1	0.0986137	1	0.000999712	1	1	0.0629056
Cdc42se1	-0.0104154	1	0.000497361	1	0.0454585	1	1	0.0118468
Cdc42se2	0.00925947	1	-0.00653316	1	-0.0325775	1	1	-0.00995038
Cdc45	0.0597153	1	0.127428	1	0.0143148	1	1	0.0671528
Cdc5l	-0.0922885	1	-0.0871068	1	-0.0486869	1	1	-0.0760274
Cdc6	0.00419958	1	0.00637739	1	-0.00322038	1	1	0.0024522
Cdc7	-0.00312724	1	-0.0322869	1	-0.0274643	1	1	-0.0209595
Cdc73	0.0127658	1	0.0194299	1	0.0169298	1	1	0.0163752
Cdca2	-0.00322469	1	-0.0527269	1	0.00240633	1	1	-0.0178484
Cdca3	0.0360967	1	-0.0688671	1	0.0293958	1	1	-0.00112486
Cdca4	-0.0329952	1	0.0120632	1	-0.0727167	1	1	-0.0312162
Cdca5	-0.0233529	1	-0.0241878	1	-0.0146196	1	1	-0.0207201
Cdca7	0.0453485	1	-0.0186414	1	-0.0629982	1	1	-0.012097
Cdca7l	-0.0350841	1	-0.0560323	1	-0.0700715	1	1	-0.0537293
Cdca8	0.145636	1	0.020516	1	0.0907816	1	1	0.0856446
Cdcp1	0.0347611	1	-0.0279262	1	0.0142205	1	1	0.00701849
Cdh1	0.163749	0.111547	0.176194	1	0.289064	0.00270245	0.0126512	0.209669
Cdh24	0.010133	1	-0.0136182	1	0.00490848	1	1	0.00047442
Cdip1	-0.0287004	1	0.0278716	1	-0.0201999	1	1	-0.00700956
Cdipt	0.020771	1	0.0415204	1	-0.0105066	1	1	0.0172616
Cdk1	0.0565766	1	0.092815	1	0.129699	1	1	0.0930301
Cdk10	-0.00183634	1	-0.00910739	1	0.00387826	1	1	-0.00235515
Cdk11b	-0.0171903	1	0.168749	1	-0.060252	1	1	0.0304357
Cdk12	-0.0457775	1	-0.0250077	1	0.00135859	1	1	-0.0231422
Cdk13	-0.0114353	1	-0.0958434	1	0.052656	1	1	-0.0182076
Cdk14	-0.0952584	1	0.0132097	1	0.00607089	1	1	-0.0253259
Cdk16	-0.0022464	1	-0.0207499	1	0.0489677	1	1	0.00865714
Cdk17	-0.00759473	1	-0.0745838	1	0.0985854	1	1	0.00546897
Cdk18	0.0203521	1	0.00388128	1	0.00643772	1	1	0.0102237
Cdk19	-0.0224587	1	-0.00199807	1	-0.0186559	1	1	-0.0143709
Cdk2	-0.017653	1	-0.018948	1	0.0175382	1	1	-0.00635428
Cdk20	0.021117	1	-0.00233198	1	-0.000642368	1	1	0.00604756
Cdk2ap1	0.00275592	1	-0.268354	1	-0.106677	1	1	-0.124091
Cdk2ap2	-0.102901	1	-0.220485	1	-0.159901	1	1	-0.161096
Cdk4	-0.0402013	1	-0.101027	1	0.0121256	1	1	-0.0430342
Cdk5	-0.0677253	1	-0.105159	1	0.0452632	1	1	-0.0425404
Cdk5r1	-0.0254707	1	-0.0146399	1	-0.00981412	1	1	-0.0166416
Cdk5rap1	0.00635737	1	-0.0199624	1	0.0105971	1	1	-0.00100265
Cdk5rap2	0.0802663	1	-0.0266452	1	0.0256225	1	1	0.0264145
Cdk5rap3	0.00750982	1	-0.102788	1	-0.00708607	1	1	-0.0341214
Cdk6	-0.0345025	1	-0.133803	1	0.0776343	1	1	-0.0302237
Cdk7	-0.00298624	1	0.0016625	1	-0.00685447	1	1	-0.00272607
Cdk8	-0.0283719	1	0.00971208	1	0.0610634	1	1	0.0141345
Cdk9	-0.0266103	1	-0.0587909	1	-0.0273942	1	1	-0.0375985
Cdkal1	-0.0166449	1	0.0134829	1	0.056976	1	1	0.017938
Cdkl2	0.0559286	1	-0.0156284	1	0.0349111	1	1	0.0250705
Cdkl3	0.000163246	1	0.0154495	1	0.00516789	1	1	0.00692687
Cdkl5	-0.00931218	1	0.021548	1	0.00191246	1	1	0.0047161
Cdkn1a	-0.0547883	1	-0.055289	1	0.0944062	1	1	-0.00522371
Cdkn1b	-0.00412693	1	-0.0737347	1	-0.0647591	1	1	-0.0475403
Cdkn2aip	-0.0135916	1	-0.159385	1	-0.0242995	1	1	-0.0657588
Cdkn2aipnl	0.0904039	1	0.0170427	1	0.0421046	1	1	0.0498504
Cdkn2c	-0.00108137	1	0.025287	1	-0.0866276	1	1	-0.0208073
Cdkn2d	-0.0210321	1	-0.102162	1	-0.0141566	1	1	-0.0457835
Cdkn3	0.142772	1	0.0332708	1	0.0527014	1	1	0.0762482
Cdon	-0.0434862	1	-0.0954998	1	-0.0565536	1	1	-0.0651799
Cdpf1	-0.0123918	1	-0.0560211	1	-0.000209644	1	1	-0.0228742
Cdr2	0.00260613	1	0.0168077	1	-0.0257833	1	1	-0.00212315
Cdr2l	0.00805224	1	-0.0183753	1	-0.0136979	1	1	-0.00800699
Cds2	-0.00390234	1	-0.0657435	1	-0.0136911	1	1	-0.027779
Cdt1	0.0311362	1	-0.137671	1	0.00110211	1	1	-0.0351442
Cdv3	0.0280676	1	-0.216117	1	-0.0442513	1	1	-0.0774337
Cdyl	-0.0299882	1	-0.0296215	1	-0.00332817	1	1	-0.0209793
Cebpb	-0.293031	1	-0.553445	1	-0.325276	1	1	-0.390584
Cebpd	-0.0163629	1	0.209997	1	-0.0725597	1	1	0.040358
Cebpg	0.0324483	1	-0.00729397	1	-0.010938	1	1	0.00473877
Cebpz	-0.0562919	1	-0.145075	1	-0.0624923	1	1	-0.0879529
Cebpzos	0.0345551	1	0.430292	1	0.0697958	1	1	0.178214
Cela1	0.00996669	1	-0.00540874	1	-0.00499747	1	1	-0.000146507
Celf1	-0.0354935	1	-0.0426862	1	-0.00381481	1	1	-0.0273315
Celf2	-0.106592	0.0506917	-0.0519454	1	-0.0878317	1	0.427236	-0.0821232
Celf4	-0.00452383	1	0.120355	1	0.0422972	1	1	0.0527095
Celsr1	0.0275549	1	0.0542344	1	-0.00116171	1	1	0.0268759
Cenpa	0.222644	1	-0.356053	1	0.140936	1	1	0.00250928
Cenpb	0.129062	1	-0.0336927	1	-0.0340622	1	1	0.0204356
Cenpc1	-0.00651317	1	-0.0741879	1	-0.0271169	1	1	-0.0359393
Cenpe	0.1426	1	-0.159972	1	0.160903	1	1	0.0478433
Cenpf	0.185843	1	-0.222884	1	0.357094	1	1	0.106684
Cenph	0.0519776	1	0.0159375	1	-0.0241003	1	1	0.0146049
Cenpi	-0.00267185	1	0.0672759	1	0.0158744	1	1	0.0268261
Cenpj	0.00814013	1	-0.0551151	1	-0.0278674	1	1	-0.0249475
Cenpk	0.0491789	1	0.0705372	1	0.114397	1	1	0.0780378
Cenpl	-0.0103941	1	-0.0788919	1	-0.00505275	1	1	-0.0314462
Cenpm	8.31517e-05	1	0.0100176	1	-0.0233985	1	1	-0.00443256
Cenpn	0.00499766	1	-0.0260653	1	-0.019912	1	1	-0.0136599
Cenpo	-0.00753642	1	0.0307091	1	-0.014674	1	1	0.00283292
Cenpp	0.00698408	1	-0.00752865	1	0.010951	1	1	0.00346882
Cenpq	0.0214781	1	0.0367571	1	-0.000288529	1	1	0.0193156
Cenps	0.0193268	1	0.0211236	1	0.0063116	1	1	0.0155873
Cenpt	0.0160764	1	-0.100449	1	0.0729216	1	1	-0.00381694
Cenpu	0.00348727	1	-0.0332642	1	-0.0219112	1	1	-0.0172294
Cenpv	0.113358	1	0.0756645	1	0.00872131	1	1	0.0659147
Cenpw	0.00120281	1	0.106869	1	0.0474102	1	1	0.0518273
Cenpx	0.0549496	1	0.0126309	1	-0.0808849	1	1	-0.00443479
Cep104	0.03829	1	-0.0260725	1	0.00840718	1	1	0.00687488
Cep112	-0.0502847	1	-0.065148	1	-0.0448122	1	1	-0.053415
Cep120	-0.0114706	1	0.0205738	1	-0.00335003	1	1	0.00191773
Cep126	-0.00794949	1	-0.0132836	1	-0.0337874	1	1	-0.0183401
Cep131	-0.00597208	1	-0.0332049	1	-0.01565	1	1	-0.0182757
Cep135	0.00835298	1	-0.000789388	1	-0.00732802	1	1	7.85216e-05
Cep152	-0.0178304	1	-0.00732025	1	-0.0127749	1	1	-0.0126418
Cep162	-0.0401176	1	-0.151381	1	-0.0244562	1	1	-0.0719851
Cep164	-0.00650383	1	0.0278756	1	0.00274246	1	1	0.00803807
Cep170	0.012282	1	0.190215	1	0.0225138	1	1	0.0750038
Cep170b	0.00293956	1	0.0756038	1	0.108506	1	1	0.0623499
Cep19	0.0165992	1	-0.00742138	1	0.0271743	1	1	0.0121174
Cep192	-0.00825237	1	-0.0303892	1	-0.0222133	1	1	-0.020285
Cep250	0.00614012	1	-0.00379367	1	0.0295848	1	1	0.0106437
Cep290	0.0386777	1	0.0117246	1	-0.0109839	1	1	0.0131395
Cep295	-0.0297311	1	0.181396	1	-0.00175471	1	1	0.04997
Cep350	0.0582769	1	-0.02428	1	0.0451021	1	1	0.0263663
Cep41	-0.0220438	1	-0.0291162	1	0.0155998	1	1	-0.0118534
Cep44	0.0262303	1	-0.0189856	1	0.0379202	1	1	0.015055
Cep55	0.008054	1	-0.00773907	1	0.0072293	1	1	0.00251474
Cep57	-0.0603832	1	0.221209	1	-0.157002	1	1	0.00127467
Cep57l1	0.00840111	1	-0.00187431	1	0.0314254	1	1	0.0126507
Cep63	-0.0238105	1	-0.039137	1	-0.0095057	1	1	-0.0241511
Cep68	-0.0129933	1	0.00891885	1	-0.0259544	1	1	-0.0100096
Cep70	-0.014438	1	0.0368961	1	-0.00566854	1	1	0.00559652
Cep76	-0.00575345	1	-0.000275874	1	0.0424073	1	1	0.012126
Cep78	-0.015574	1	-0.0367894	1	-0.0184999	1	1	-0.0236211
Cep83	-0.00344811	1	-0.0626474	1	-0.0433631	1	1	-0.0364862
Cep85	0.00113763	1	-0.00569714	1	0.0169928	1	1	0.00414443
Cep85l	-0.010954	1	0.0767573	1	-0.0255744	1	1	0.0134096
Cep89	0.0520383	1	-0.0152144	1	0.053704	1	1	0.030176
Cep95	-0.054446	1	0.00497189	1	-0.0142028	1	1	-0.0212256
Cep97	0.00849522	1	-0.00496308	1	-0.000639144	1	1	0.000964332
Cept1	-0.0245231	1	0.256832	1	0.0379105	1	1	0.0900732
Cerk	-0.00969059	1	0.00223465	1	-0.00233173	1	1	-0.00326256
Cers2	0.0942256	1	0.230968	1	0.206386	1	1	0.177193
Cers5	-0.0134409	1	-0.00161801	1	-0.0442533	1	1	-0.0197707
Cers6	-0.0147559	1	0.0596804	1	6.13192e-05	1	1	0.0149953
Cetn2	-0.00904411	1	-0.11602	1	-0.00516311	1	1	-0.0434089
Cetn3	0.00818439	1	0.437591	1	-0.0499986	1	1	0.131925
Cetn4	-0.00706584	1	-0.0468815	1	0.00362771	1	1	-0.0167732
Cfap20	-0.0285498	1	0.0394011	1	-0.0447154	1	1	-0.011288
Cfap36	0.0116289	1	-0.0294774	1	0.0961801	1	1	0.0261105
Cfap43	-0.0404044	1	-0.045461	1	-0.0801945	1	1	-0.0553533
Cfap69	0.00296623	1	-0.00208147	1	-0.028329	1	1	-0.00914807
Cfap97	-0.0121891	1	-0.0241603	1	-0.00593689	1	1	-0.0140954
Cfdp1	0.128385	1	-0.0387365	1	-0.0460991	1	1	0.0145165
Cfl1	-0.09009	1	-0.222892	1	-0.0460564	1	1	-0.11968
Cfl2	0.010755	1	0.104999	1	-0.0344539	1	1	0.0270999
Cflar	0.0430436	1	0.0685108	1	0.0147991	1	1	0.0421179
Cggbp1	0.0257679	1	0.083354	1	-0.0405784	1	1	0.0228478
Cgn	0.0393575	1	0.0402052	1	-0.0209533	1	1	0.0195364
Cgnl1	0.318261	0.02255	0.181081	1	0.11866	1	0.270188	0.206001
Cgref1	0.0591468	1	0.019436	1	0.0479788	1	1	0.0421872
Cgrrf1	0.0247365	1	0.117347	1	0.0275582	1	1	0.0565471
Chac2	0.052139	1	-0.0339967	1	-0.0208466	1	1	-0.000901408
Chaf1a	0.0104016	1	-0.0825856	1	-0.0805492	1	1	-0.0509111
Chaf1b	0.030385	1	0.0881782	1	0.0138916	1	1	0.0441516
Champ1	0.00126106	1	0.0828911	1	-0.0145092	1	1	0.0232143
Chchd1	0.0431343	1	0.0441783	1	0.0610931	1	1	0.0494685
Chchd10	0.0295548	1	-0.0670764	1	-0.0742939	1	1	-0.0372718
Chchd2	-0.0846395	1	0.073051	1	0.0497855	1	1	0.0127323
Chchd3	-0.00618253	1	-0.00775454	1	-0.0434558	1	1	-0.019131
Chchd4	0.00197106	1	-0.0385749	1	0.000737454	1	1	-0.0119555
Chchd5	0.0113509	1	-0.0630614	1	0.0314144	1	1	-0.00676535
Chchd6	0.0366836	1	-0.0148075	1	0.0673793	1	1	0.0297518
Chchd7	-0.0292779	1	-0.046617	1	-0.0604821	1	1	-0.045459
Chd1	-0.159923	0.00941487	-0.145758	1	-0.144122	0.629008	0.114193	-0.149934
Chd1l	0.0135968	1	0.0217726	1	-0.0136669	1	1	0.00723417
Chd2	-0.0724767	1	-0.0150783	1	-0.0868943	1	1	-0.0581498
Chd3	-0.234297	0.130048	-0.138321	1	0.0145388	1	0.665892	-0.11936
Chd4	-0.133207	1	-0.06756	1	-0.00686151	1	1	-0.0692094
Chd6	-0.000996731	1	0.0484522	1	-0.0923881	1	1	-0.0149776
Chd7	-0.030227	1	0.0670245	1	0.0776113	1	1	0.0381363
Chd8	-0.0259758	1	-0.0496597	1	0.00831574	1	1	-0.0224399
Chd9	-0.00561628	1	1.25049e-05	1	0.0330292	1	1	0.00914181
Chek1	-0.0405196	1	0.0160624	1	-0.0392075	1	1	-0.0212216
Chek2	-0.00344544	1	-0.00209647	1	-0.00248989	1	1	-0.00267727
Cherp	-0.0185932	1	-0.0536664	1	0.0634974	1	1	-0.00292075
Chfr	-0.0184481	1	-0.0246781	1	0.00875947	1	1	-0.0114556
Chic2	-0.0541295	1	-0.131049	1	-0.0681601	1	1	-0.0844463
Chid1	0.00995169	1	0.0126626	1	0.0167667	1	1	0.013127
Chka	-0.0723052	1	-0.0428539	1	0.0649712	1	1	-0.0167293
Chkb	0.00252339	1	-0.0393689	1	-0.026174	1	1	-0.0210065
Chm	-0.00238734	1	-0.00592709	1	0.0239579	1	1	0.00521449
Chml	-0.011927	1	-0.0064327	1	0.0130976	1	1	-0.00175403
Chmp1a	0.023879	1	0.0600897	1	0.0337692	1	1	0.039246
Chmp1b	0.0198319	1	0.212536	1	0.0844146	1	1	0.105594
Chmp2a	0.0502694	1	0.0809763	1	0.0234783	1	1	0.0515746
Chmp2b	0.0177377	1	0.0921924	1	0.0875309	1	1	0.0658204
Chmp3	0.0555021	1	-0.120089	1	0.028249	1	1	-0.0121126
Chmp4b	0.0262757	1	0.01705	1	-0.0377539	1	1	0.00185728
Chmp4c	0.0885082	0.0749207	-0.00212556	1	0.0551742	1	0.520609	0.0471856
Chmp5	0.0380242	1	-0.15321	1	0.136091	1	1	0.0069686
Chmp6	0.0200642	1	0.480701	1	0.138606	1	1	0.213124
Chmp7	-0.0203546	1	-0.0423873	1	-0.000134347	1	1	-0.0209587
Chn1	0.037867	1	-0.100029	1	0.0261446	1	1	-0.012006
Chordc1	-0.0694646	1	-0.0579123	1	-0.0149295	1	1	-0.0474355
Chp1	-0.0517339	1	-0.108113	1	0.0497725	1	1	-0.0366913
Chpf	-0.040702	1	-0.0633167	1	0.0619301	1	1	-0.0140295
Chpf2	-0.0106063	1	0.0300925	1	-0.000957082	1	1	0.00617637
Chpt1	0.0884855	1	-0.0587	1	0.00666387	1	1	0.0121498
Chrac1	-0.0421455	1	-0.0625113	1	-0.064608	1	1	-0.0564216
Chrna1os	0.00794961	1	-0.0022677	1	0.015917	1	1	0.00719965
Chrnb1	0.038648	1	-0.0151192	1	0.0259651	1	1	0.0164979
Chst11	-0.0236659	1	-0.0272031	1	0.065382	1	1	0.00483766
Chst12	-0.00823218	1	-0.0378595	1	0.0682686	1	1	0.00739233
Chst14	0.00632335	1	-0.0145724	1	-0.00229915	1	1	-0.00351606
Chst2	0.106809	1	0.00776923	1	0.011409	1	1	0.0419958
Chsy1	0.018038	1	-0.097137	1	-0.0054095	1	1	-0.0281695
Chtf18	0.00777678	1	-0.0107953	1	-0.0149393	1	1	-0.00598591
Chtf8	0.00143979	1	-0.0399811	1	0.00834566	1	1	-0.0100652
Chtop	-0.0466089	1	0.174137	1	-0.0221339	1	1	0.0351314
Chuk	-0.0634774	1	0.112639	1	-0.0237339	1	1	0.00847599
Churc1	0.0256127	1	-0.228276	1	-0.0867235	1	1	-0.0964624
Ciao1	-0.0166888	1	-0.0772987	1	-0.010637	1	1	-0.0348748
Ciapin1	0.0701577	1	0.132711	1	-0.0413239	1	1	0.0538483
Ciart	-0.00633625	1	-0.0408904	1	0.000146236	1	1	-0.0156935
Cib1	0.00997783	1	-0.0659588	1	0.0066891	1	1	-0.0164306
Cib2	-0.0196777	1	-0.0238849	1	-0.037388	1	1	-0.0269835
Cic	-0.0559609	1	-0.100989	1	0.0358801	1	1	-0.0403566
Ciita	0.0408271	1	-0.0210501	1	-0.00669737	1	1	0.00435987
Cinp	-0.0122635	1	-0.12288	1	-0.00796471	1	1	-0.0477028
Cipc	0.00869068	1	-0.0159721	1	-0.0121721	1	1	-0.0064845
Cir1	-0.0142667	1	-0.0351223	1	-0.011424	1	1	-0.020271
Cirbp	-0.101446	1	-0.0357789	1	-0.018921	1	1	-0.0520487
Cisd1	-0.00800149	1	0.0315564	1	-0.0459638	1	1	-0.0074696
Cisd2	-0.0255821	1	0.0167122	1	-0.00690352	1	1	-0.00525779
Cisd3	0.0317738	1	-0.037615	1	-0.0249012	1	1	-0.0102475
Cish	-0.119142	1	-0.106777	1	0.055497	1	1	-0.0568075
Cit	0.0186474	1	-0.0184623	1	-0.023715	1	1	-0.00784331
Cited2	0.0560483	1	0.0555073	1	-0.0283929	1	1	0.0277209
Ciz1	0.0190839	1	-0.103836	1	0.050695	1	1	-0.0113524
Ckap2	0.0728797	1	-0.147108	1	0.180402	1	1	0.0353912
Ckap2l	0.0679004	1	0.0235814	1	0.0301343	1	1	0.0405387
Ckap4	0.0553818	1	0.0341483	1	0.11766	1	1	0.0690633
Ckap5	-0.0103097	1	-0.0431367	1	0.0379688	1	1	-0.00515921
Ckb	-0.0216192	1	0.029876	1	-0.00230903	1	1	0.0019826
Cklf	-0.014879	1	0.194327	1	0.0615518	1	1	0.0803332
Cks1b	0.290564	1	0.168473	1	0.0843021	1	1	0.181113
Cks1brt	0.00660975	1	-0.0203633	1	0.0132936	1	1	-0.000153306
Cks2	0.033837	1	-0.138426	1	-0.169729	1	1	-0.0914394
Clasp1	0.0114585	1	0.141071	1	-0.038975	1	1	0.0378514
Clasp2	-0.00490725	1	-0.0445881	1	-0.0367919	1	1	-0.0287624
Clasrp	-0.0218795	1	-0.0599377	1	-0.0224012	1	1	-0.0347395
Clca3a1	-0.0155479	1	-0.0232625	1	0.0199337	1	1	-0.00629221
Clcc1	-0.00353443	1	-0.0139	1	-0.0213142	1	1	-0.0129162
Clcf1	-0.227426	1.38522e-05	-0.138398	1	0.049474	1	0.00103562	-0.10545
Clcn2	0.00177371	1	-0.00665069	1	-0.0061556	1	1	-0.00367753
Clcn3	0.125136	1	-0.0982323	1	0.137198	1	1	0.0547005
Clcn4	-0.021838	1	-0.00214129	1	0.0211745	1	1	-0.000934901
Clcn5	-0.0012154	1	-0.0176217	1	0.0133502	1	1	-0.00182895
Clcn6	0.0132597	1	-0.0207672	1	-0.0100813	1	1	-0.00586294
Clcn7	-0.0123637	1	-0.020093	1	-0.00923103	1	1	-0.0138959
Cldn12	-0.0087131	1	-0.00297868	1	0.00275076	1	1	-0.00298034
Cldn23	0.0075817	1	0.0153283	1	0.0509293	1	1	0.0246131
Cldn3	0.333325	0.000324817	0.0819305	1	0.280531	1	0.0134119	0.231929
Cldn4	0.118709	1	0.112377	1	0.187851	1	1	0.139646
Cldn7	-0.277942	1	-0.116119	1	-0.338146	1	1	-0.244069
Cldnd1	0.0113848	1	0.0392438	1	0.078442	1	1	0.0430235
Clec11a	-0.00673318	1	0.000963685	1	0.00947808	1	1	0.0012362
Clec16a	0.0158654	1	-0.0213679	1	-0.00151262	1	1	-0.0023384
Clec2d	-0.00830038	1	0.0534083	1	0.00645635	1	1	0.0171881
Clec4d	-0.0471972	1	-0.061788	1	0.0146928	1	1	-0.0314308
Clec4e	-0.00798794	1	-0.0665352	1	0.112009	1	1	0.0124953
Clic1	0.165628	1	-0.132665	1	0.208235	1	1	0.0803993
Clic4	-0.0620924	1	-0.0685541	1	-0.0462869	1	1	-0.0589778
Clint1	0.0665997	1	-0.00373718	1	0.00495443	1	1	0.0226057
Clip1	0.0315814	1	-0.0346979	1	0.0904081	1	1	0.0290972
Clip2	-0.0498026	1	0.0138091	1	-0.0517355	1	1	-0.029243
Clip4	0.0496374	1	0.149555	1	0.0890128	1	1	0.0960685
Clk1	-0.132377	1	-0.0709686	1	-0.0802755	1	1	-0.0945404
Clk2	0.00699809	1	-0.08098	1	0.0417966	1	1	-0.0107285
Clk3	-0.0551038	1	-0.0386503	1	-0.0214657	1	1	-0.0384066
Clk4	-0.0811376	1	0.0163406	1	-0.0421997	1	1	-0.0356655
Cln3	-0.0153478	1	-0.0950158	1	0.0316056	1	1	-0.0262527
Cln5	0.0146032	1	-0.0241019	1	0.0466491	1	1	0.0123835
Cln6	-0.0205996	1	-0.0154294	1	0.0312775	1	1	-0.00158387
Cln8	-0.00250021	1	-0.118274	1	0.00990781	1	1	-0.0369554
Clns1a	-0.0260847	1	-0.181675	1	-0.0357812	1	1	-0.0811802
Clock	-0.0888775	1	-0.0367596	1	-0.032543	1	1	-0.0527267
Clp1	-0.0349531	1	-0.059604	1	-0.0219361	1	1	-0.0388311
Clpb	-0.00896519	1	0.00775058	1	0.00273582	1	1	0.000507068
Clpp	-0.0274951	1	0.0630958	1	-0.0280283	1	1	0.00252412
Clptm1	0.0176843	1	0.23659	1	0.050237	1	1	0.101504
Clptm1l	0.0372718	1	0.118962	1	-0.00521588	1	1	0.0503392
Clpx	-0.0665871	1	-0.142848	1	0.00975828	1	1	-0.0665588
Clspn	-0.0445635	1	-0.064493	1	-0.0390535	1	1	-0.04937
Clstn1	-0.0156082	1	-0.0558341	1	0.0405916	1	1	-0.0102836
Clta	-0.0559226	1	0.0313511	1	0.0228421	1	1	-0.000576464
Cltb	0.0799358	1	0.166888	1	0.0584969	1	1	0.101774
Cltc	-0.0338162	1	-0.0648552	1	0.122067	1	1	0.00779855
Clu	0.122115	1	0.167418	1	0.273004	1	1	0.187512
Cluap1	0.0575591	1	-0.0610894	1	0.021877	1	1	0.00611559
Cluh	-0.00291105	1	-0.0300788	1	-0.00248058	1	1	-0.0118235
Clybl	-0.0327374	1	-0.00870539	1	-0.00636705	1	1	-0.0159366
Cmas	-0.00226284	1	-0.0166547	1	-0.00643092	1	1	-0.00844948
Cmc1	-0.0429334	1	0.133639	1	-0.0543227	1	1	0.0121276
Cmc2	0.137083	1	-0.152133	1	0.104129	1	1	0.0296934
Cmc4	-0.00523348	1	-0.0130725	1	0.00165679	1	1	-0.00554974
Cmip	-0.0637359	1	0.00572766	1	0.033345	1	1	-0.0082211
Cmpk1	0.0858695	1	-0.127882	1	0.0277132	1	1	-0.00476633
Cmss1	-0.0241348	1	-0.106495	1	-0.0183338	1	1	-0.0496544
Cmtm3	-0.00313341	1	0.327685	1	-0.0713207	1	1	0.0844104
Cmtm4	0.0681838	1	0.0162431	1	0.0790592	1	1	0.0544954
Cmtm6	0.0318154	1	0.116591	1	0.034081	1	1	0.0608291
Cmtm7	0.0277318	1	-0.105266	1	-0.0253023	1	1	-0.034279
Cmtr1	-0.0199011	1	-0.00233533	1	0.00189465	1	1	-0.00678058
Cmtr2	-0.00803537	1	0.0444596	1	-0.00375655	1	1	0.0108892
Cnbp	0.020192	1	0.0468858	1	-0.0211138	1	1	0.0153214
Cndp2	0.0122567	1	-0.0542233	1	0.00306333	1	1	-0.0129678
Cnep1r1	0.0926144	1	0.00276672	1	0.00318508	1	1	0.0328554
Cnih1	0.0395078	1	0.00849016	1	0.0790952	1	1	0.0423644
Cnih4	0.196068	0.0864201	0.145226	1	0.0496822	1	0.557081	0.130325
Cnksr1	0.0219747	1	-0.0443131	1	0.0675439	1	1	0.0150685
Cnksr3	0.00994923	1	0.0154633	1	0.00446239	1	1	0.00995832
Cnn2	0.155347	1	-0.00311624	1	0.0273515	1	1	0.0598609
Cnn3	0.0460362	1	-0.0619174	1	-0.0349706	1	1	-0.0169506
Cnnm2	-0.00549948	1	0.0144574	1	-0.0180097	1	1	-0.00301726
Cnnm3	0.0215609	1	0.0453335	1	-0.0148692	1	1	0.0173417
Cnnm4	0.155101	0.0935372	0.00801217	1	0.09411	1	0.577725	0.085741
Cnot1	-0.0416333	1	-0.105414	1	0.0724926	1	1	-0.0248516
Cnot10	-0.0109858	1	-0.0711639	1	-0.0321093	1	1	-0.0380863
Cnot11	-0.00885152	1	-0.0550704	1	-0.00875381	1	1	-0.0242253
Cnot2	-0.0323744	1	0.145213	1	0.0454845	1	1	0.0527744
Cnot3	-0.0552637	1	0.0764256	1	0.0262487	1	1	0.0158035
Cnot4	-0.0483759	1	-0.0269779	1	-0.0173257	1	1	-0.0308932
Cnot6	0.0216649	1	0.0443001	1	0.0483835	1	1	0.0381162
Cnot6l	-0.0396907	1	0.295168	1	-0.0424135	1	1	0.0710213
Cnot7	0.00767769	1	0.243937	1	0.012093	1	1	0.0879027
Cnot8	-0.00838886	1	-0.00636954	1	-0.0397688	1	1	-0.0181757
Cnot9	0.000566707	1	-0.0308039	1	-0.0178102	1	1	-0.0160158
Cnp	-0.0382228	1	-0.157173	1	0.061053	1	1	-0.0447808
Cnppd1	0.0112047	1	-0.148596	1	-0.0127592	1	1	-0.0500503
Cnpy2	0.0882493	1	-0.0375457	1	-0.0486468	1	1	0.000685637
Cnpy3	-0.0874947	1	0.0305556	1	-0.0429286	1	1	-0.0332892
Cnpy4	-0.0244678	1	0.095411	1	-0.0521876	1	1	0.00625187
Cnst	0.0199975	1	-0.0249418	1	0.0267776	1	1	0.00727776
Cntrl	0.0206088	1	-0.0736564	1	-0.021028	1	1	-0.0246919
Cntrob	-0.0200313	1	-0.028732	1	-0.0169986	1	1	-0.0219206
Coa3	0.0213283	1	0.0429229	1	-0.0270947	1	1	0.0123855
Coa4	0.00652034	1	-0.0414798	1	-0.00806721	1	1	-0.0143422
Coa5	-0.0348739	1	-0.0493488	1	-0.0246532	1	1	-0.036292
Coa6	0.0243717	1	-0.0521367	1	-0.0438235	1	1	-0.0238628
Coa7	-0.0192823	1	-0.0112559	1	0.00168532	1	1	-0.00961764
Coasy	-0.000555087	1	-0.131929	1	-0.0056869	1	1	-0.0460569
Cobll1	-0.0286907	1	0.00829685	1	-0.0321937	1	1	-0.0175292
Cog1	-0.0249161	1	-0.0618956	1	0.00117472	1	1	-0.0285456
Cog2	0.00202831	1	-0.0474363	1	0.0239017	1	1	-0.00716877
Cog3	0.000281122	1	-0.0394285	1	0.00801702	1	1	-0.0103768
Cog4	0.00160754	1	-0.0526264	1	-0.0527242	1	1	-0.034581
Cog5	-0.00402655	1	0.00621598	1	0.0272525	1	1	0.00981398
Cog6	-0.00788175	1	0.0102146	1	0.011439	1	1	0.00459061
Cog7	-0.0208228	1	-0.100347	1	0.00915733	1	1	-0.0373376
Cog8	0.036578	1	0.17021	1	0.0225173	1	1	0.0764352
Coil	0.014354	1	-0.000273494	1	-0.0101823	1	1	0.00129941
Col12a1	-0.0528412	1	0.0106954	1	-0.0316427	1	1	-0.0245961
Col16a1	-0.0232226	1	-0.0723678	1	0.065039	1	1	-0.0101838
Col18a1	-0.319515	3.92259e-06	-0.158566	1	-0.232104	1	0.000356699	-0.236728
Col1a1	-0.0914659	1	-0.204906	1	-0.0325241	1	1	-0.109632
Col1a2	-0.0376395	1	-0.111812	1	0.246131	1	1	0.0322267
Col3a1	-0.0458641	1	0.00264333	1	-0.00637378	1	1	-0.0165315
Col4a1	0.0957009	1	0.160341	1	0.169092	1	1	0.141711
Col4a2	0.1023	1	-0.0278552	1	0.120501	1	1	0.064982
Col4a3bp	0.0625946	1	-0.130189	1	0.0944113	1	1	0.00893893
Col4a5	-0.0500097	1	-0.0329736	1	0.00231367	1	1	-0.0268899
Col5a1	-0.0240901	1	0.0768398	1	0.0280712	1	1	0.0269403
Col5a2	-0.0296689	1	-0.0972753	1	0.00682604	1	1	-0.0400394
Col6a1	-0.371185	0.0712133	-0.299361	1	-0.206843	1	0.507919	-0.292463
Col6a2	-0.119347	1	-0.0900303	1	-0.0604238	1	1	-0.0899337
Col7a1	0.0692339	1	-0.128499	1	0.0483691	1	1	-0.00363205
Col8a1	0.253201	0.238652	0.477127	1	-0.121734	1	0.825529	0.202865
Colgalt1	-0.0123059	1	0.00883309	1	-0.00580289	1	1	-0.00309188
Commd1	0.0382742	1	0.0679406	1	0.0124847	1	1	0.0395665
Commd10	0.00819058	1	-0.0121068	1	-0.0242924	1	1	-0.0094029
Commd2	0.0680922	1	-0.0640681	1	0.0271554	1	1	0.0103932
Commd3	0.082014	1	-0.0418438	1	0.0187383	1	1	0.0196361
Commd4	-0.0457563	1	-0.0511489	1	-0.0247591	1	1	-0.0405548
Commd6	0.0780392	1	0.0456926	1	0.0409258	1	1	0.0548858
Commd7	-0.0250534	1	-0.127164	1	-0.0453409	1	1	-0.0658526
Commd8	-0.0316231	1	0.0463324	1	0.00255319	1	1	0.00575415
Commd9	-0.0139187	1	0.14733	1	-0.000871391	1	1	0.0441798
Comt	0.0489684	1	-0.271849	1	0.0187342	1	1	-0.0680488
Comtd1	0.0479143	1	-0.0144043	1	0.0610262	1	1	0.031512
Cop1	0.0279957	1	0.0474735	1	-0.00855397	1	1	0.0223051
Copa	-0.0321288	1	0.0600649	1	0.0762932	1	1	0.0347431
Copb1	-0.0453534	1	-0.250511	1	0.100068	1	1	-0.0652652
Copb2	-0.0024339	1	-0.204264	1	-0.0304525	1	1	-0.0790502
Cope	0.180274	1	0.0600457	1	0.072733	1	1	0.104351
Copg1	-0.01709	1	0.122269	1	0.0448173	1	1	0.0499988
Copg2	-0.0520641	1	-0.0821919	1	-0.0141714	1	1	-0.0494758
Coprs	-0.0371588	1	-0.0817937	1	-0.0148241	1	1	-0.0445922
Cops2	-0.00830721	1	0.1963	1	-0.0133234	1	1	0.0582232
Cops3	0.0176496	1	-0.104716	1	-0.0487365	1	1	-0.0452675
Cops4	-0.039284	1	0.00999684	1	0.0133584	1	1	-0.0053096
Cops5	0.0712671	1	-0.00938798	1	0.0376852	1	1	0.0331881
Cops6	-0.0575393	1	-0.145209	1	-0.0690684	1	1	-0.0906057
Cops7a	0.029273	1	0.0216518	1	-0.00832662	1	1	0.0141994
Cops7b	-0.0220957	1	0.00760923	1	0.0127703	1	1	-0.000572049
Cops8	-0.0319138	1	-0.102575	1	-0.116688	1	1	-0.0837256
Cops9	0.0185327	1	0.0641518	1	0.0182392	1	1	0.0336413
Copz1	-0.015549	1	-0.0404199	1	0.0739526	1	1	0.00599456
Copz2	0.00635791	1	-0.0212155	1	-0.00683212	1	1	-0.00722991
Coq10a	0.000684223	1	-0.0353323	1	-0.0168083	1	1	-0.0171521
Coq10b	-0.0504247	1	-0.0520014	1	-0.0128076	1	1	-0.0384112
Coq2	-0.0183273	1	-0.0401171	1	-0.0357458	1	1	-0.0313968
Coq3	0.0447992	1	0.0886824	1	-0.0083785	1	1	0.041701
Coq4	-0.0126003	1	-0.0376774	1	-0.0304867	1	1	-0.0269215
Coq5	-0.0154257	1	-0.0602005	1	-0.0441668	1	1	-0.039931
Coq6	-0.0165246	1	0.00537116	1	-0.0046568	1	1	-0.00527009
Coq7	0.0124679	1	-0.137282	1	-0.0615442	1	1	-0.0621195
Coq8b	-0.00127861	1	-0.0361225	1	-0.0238796	1	1	-0.0204269
Coq9	-0.0143941	1	0.0181934	1	-0.0190218	1	1	-0.00507418
Coro1a	0.000743529	1	-0.108641	1	0.00411398	1	1	-0.0345944
Coro1b	-0.0155445	1	-0.123117	1	0.0704742	1	1	-0.0227291
Coro1c	-0.0296527	1	-0.128299	1	-0.0336589	1	1	-0.0638701
Coro2a	0.0139741	1	0.100135	1	0.0105238	1	1	0.0415442
Coro6	-0.0119522	1	0.0191748	1	-0.0333615	1	1	-0.00871295
Coro7	-0.015162	1	-0.024415	1	-0.00146113	1	1	-0.0136794
Cotl1	0.184344	1	0.248453	1	0.158608	1	1	0.197135
Cox10	-0.0359726	1	-0.0311953	1	-0.017049	1	1	-0.0280723
Cox11	-0.0062585	1	0.0504134	1	-0.0511305	1	1	-0.00232519
Cox14	0.028096	1	0.0601059	1	-0.0100081	1	1	0.0260646
Cox15	-0.0227537	1	-0.0617739	1	-0.0149802	1	1	-0.0331693
Cox16	0.0212574	1	0.0616483	1	0.000851831	1	1	0.0279192
Cox17	0.0288506	1	-0.111617	1	0.0928771	1	1	0.00337032
Cox18	0.108245	1	0.132063	1	0.00316722	1	1	0.0811583
Cox19	-0.00468507	1	-0.0237111	1	-0.0196938	1	1	-0.01603
Cox20	0.144504	1	0.27418	1	0.0649575	1	1	0.161214
Cox4i1	0.26003	4.80446e-10	-0.0867751	1	0.209336	0.118818	1.72826e-08	0.12753
Cox5a	0.0720513	1	-0.0109883	1	-0.0207645	1	1	0.0134328
Cox5b	0.0155089	1	-0.231695	1	-0.0413827	1	1	-0.0858564
Cox6a1	0.0238174	1	-0.0317875	1	-0.0633573	1	1	-0.0237758
Cox6b1	0.0867299	1	0.182216	1	-0.00470805	1	1	0.0880794
Cox6c	-0.0451116	1	0.00074582	1	0.0578931	1	1	0.0045091
Cox7a2	0.00262689	1	-0.00965584	1	-0.109306	1	1	-0.0387783
Cox7a2l	-0.0556318	1	-0.153462	1	-0.0286584	1	1	-0.0792506
Cox7b	0.0301248	1	0.011173	1	0.0683891	1	1	0.0365623
Cox7c	0.0522955	1	0.231881	1	-0.0491979	1	1	0.0783261
Cox8a	-0.152695	1	-0.271994	1	-0.103229	1	1	-0.175973
Cp	-0.164516	1	-0.0395428	1	-0.403395	1	1	-0.202485
Cpd	0.0100515	1	-0.0622938	1	0.131898	1	1	0.0265519
Cpe	0.144668	1	0.223472	1	0.0213469	1	1	0.129829
Cpeb2	-0.00773528	1	0.129371	1	0.054102	1	1	0.0585791
Cpeb4	-0.0317923	1	-0.0398415	1	0.00779174	1	1	-0.0212807
Cpne2	-0.00104444	1	0.091106	1	-0.0231191	1	1	0.0223142
Cpne3	0.0548645	1	-0.168011	1	0.0686134	1	1	-0.0148445
Cpne8	-0.0763022	1	-0.0108914	1	-0.0883714	1	1	-0.0585217
Cpox	0.0741011	1	0.0102626	1	0.0108144	1	1	0.031726
Cpped1	0.0582662	1	-0.00222601	1	-0.00302946	1	1	0.0176703
Cpq	-0.0557658	1	0.00323963	1	-0.0478771	1	1	-0.0334678
Cpsf1	-0.0197308	1	-0.0689661	1	-0.0260985	1	1	-0.0382651
Cpsf2	-0.0613142	1	-0.00759349	1	0.0351957	1	1	-0.0112373
Cpsf3	-0.0180486	1	-0.0845118	1	-0.0296976	1	1	-0.044086
Cpsf4	-0.0142825	1	0.0354689	1	0.00368429	1	1	0.00829021
Cpsf6	-0.0438391	1	0.21873	1	0.03232	1	1	0.0690703
Cpsf7	-0.0393245	1	0.0242379	1	-0.0435702	1	1	-0.0195523
Cpt1a	-0.0594108	1	-0.0414739	1	0.0355203	1	1	-0.0217881
Cpt2	-0.0089245	1	0.0143609	1	0.0216458	1	1	0.00902738
Cptp	0.00118608	1	-0.0392177	1	-0.0143101	1	1	-0.0174472
Cr1l	0.0741647	1	0.066743	1	-0.0108366	1	1	0.0433571
Cracr2b	-0.0216334	1	-0.000962386	1	0.00919059	1	1	-0.00446839
Cradd	0.0347057	1	-0.00444549	1	0.0312049	1	1	0.0204884
Cramp1l	-0.0358831	1	-0.00739986	1	-0.0578811	1	1	-0.0337214
Crat	-0.00783795	1	0.0660451	1	-0.0148828	1	1	0.0144414
Crbn	-0.00904772	1	-0.0837186	1	0.00612005	1	1	-0.0288821
Crcp	0.0769891	1	-0.078277	1	0.0214939	1	1	0.00673536
Creb1	0.0191835	1	-0.0740235	1	-0.0177045	1	1	-0.0241815
[truncated: 8,460 more rows]

## Sheet: Clone350_FindMarkers_by_expt
gene	logFC.Veh.ExptC	adj.p.Veh.ExptC	logFC.Veh.ExptD	adj.p.Veh.ExptD	logFC.Veh.ExptA	adj.p.Veh.ExptA	logFC.Veh.ExptB	adj.p.Veh.ExptB	fisher.combined.pvalue	mean.logFC
0610009B22Rik	0.0117954	1	-0.0750954	1	0.0246349	1	-0.0177259	1	1	-0.0140977
0610009O20Rik	-0.000782395	1	0.0297511	1	0.00973969	1	-0.0244586	1	1	0.00356246
0610010F05Rik	-0.00954113	1	-0.0132571	1	0.00941018	1	-0.0244987	1	1	-0.00947167
0610010K14Rik	0.0672939	1	-0.0322901	1	-0.00791547	1	-0.127492	1	1	-0.0251009
0610012G03Rik	0.0844893	1	0.0542681	1	0.00813618	1	0.0438329	1	1	0.0476816
0610030E20Rik	0.00409943	1	-0.012428	1	-0.00764453	1	-0.0248147	1	1	-0.010197
0610037L13Rik	-0.0430076	1	-0.0452137	1	-0.0489079	1	-0.0707971	1	1	-0.0519816
0610040B10Rik	-0.00265005	1	-0.0106795	1	2.97844e-06	1	0.0200126	1	1	0.00167149
1110002L01Rik	-0.00481441	1	-0.00441964	1	-0.00446077	1	-0.0182873	1	1	-0.00799552
1110004E09Rik	-0.0434892	1	0.0389446	1	0.0193381	1	0.0784826	1	1	0.023319
1110004F10Rik	0.0225992	1	0.12309	1	0.0538265	1	0.0415331	1	1	0.0602621
1110008F13Rik	0.063939	1	-0.096874	1	-0.0163249	1	-0.0642585	1	1	-0.0283796
1110008L16Rik	0.0260969	1	0.00172901	1	0.00119477	1	0.00777964	1	1	0.00920007
1110008P14Rik	0.0453201	1	-0.0667687	1	-0.193919	1	-0.302851	1	1	-0.129555
1110012L19Rik	0.0344621	1	0.0106094	1	-0.00680639	1	0.000146394	1	1	0.00960288
1110019D14Rik	-0.00395258	1	0.00336153	1	-0.00305579	1	-0.00711031	1	1	-0.00268928
1110032A03Rik	0.0311456	1	-0.0992101	1	-0.00422229	1	-0.000120605	1	1	-0.0181019
1110034G24Rik	0.00177387	1	-0.00498935	1	-0.00693096	1	-0.0371346	1	1	-0.0118203
1110038F14Rik	0.102044	1	0.0741808	1	0.116528	1	0.139329	1	1	0.10802
1110046J04Rik	0.0369947	1	0.0422887	1	0.0167119	1	0.00727906	1	1	0.0258186
1110059E24Rik	0.0182008	1	0.0461584	1	0.0267751	1	-0.042629	1	1	0.0121263
1110059G10Rik	-0.000529269	1	-0.063779	1	-0.00639162	1	-0.0647233	1	1	-0.0338558
1110065P20Rik	-0.0139994	1	-0.0157759	1	0.0044207	1	0.0392036	1	1	0.00346227
1190002N15Rik	-0.0268165	1	-0.0174849	1	-0.0270027	1	-0.0118197	1	1	-0.0207809
1190005I06Rik	-0.0158681	1	-0.0299749	1	-0.0537429	1	0.0498996	1	1	-0.0124216
1190007I07Rik	-0.00419381	1	0.0221081	1	0.0424611	1	0.0163299	1	1	0.0191763
1300002E11Rik	0.0805466	1	0.0280333	1	0.00482106	1	0.118942	1	1	0.0580857
1500011B03Rik	0.0349284	1	-0.0413683	1	0.0235409	1	-0.00605932	1	1	0.00276043
1500011K16Rik	-0.0220236	1	-0.148482	1	-0.0577424	1	-0.0600358	1	1	-0.072071
1600002K03Rik	-0.0354104	1	0.0556308	1	-0.00843683	1	-0.0106507	1	1	0.000283221
1600012H06Rik	0.00991601	1	0.0116781	1	-0.00451257	1	0.0158037	1	1	0.00822131
1600014C10Rik	0.000372204	1	0.00349812	1	-0.00618272	1	-0.0136308	1	1	-0.00398581
1600020E01Rik	-0.0021195	1	-0.00543167	1	-0.00856276	1	-0.0178293	1	1	-0.00848582
1700006J14Rik	-0.0186956	1	0.0105181	1	-0.000684029	1	-0.00901035	1	1	-0.00446796
1700008J07Rik	0.0244939	1	-0.00110018	1	0.00510027	1	0.00413447	1	1	0.00815711
1700017B05Rik	-0.00601278	1	-0.0609204	1	-0.0218732	1	-0.00269061	1	1	-0.0228743
1700019L13Rik	-0.0235008	1	0.00446832	1	0.00453491	1	-0.0110994	1	1	-0.00639924
1700020I14Rik	-0.0358638	1	0.0171265	1	-0.00589042	1	-0.0806796	1	1	-0.0263268
1700021F05Rik	-0.0290285	1	-0.00297952	1	-0.00207196	1	0.0138882	1	1	-0.00504795
1700025G04Rik	-0.0262111	1	0.00408947	1	0.000267109	1	-0.0022648	1	1	-0.00602983
1700030K09Rik	-0.0157577	1	-0.00457073	1	-0.00435014	1	0.213933	1	1	0.0473136
1700037C18Rik	-0.00990511	1	0.0245307	1	0.00983016	1	0.00195681	1	1	0.00660314
1700037H04Rik	0.0275566	1	-0.0336125	1	0.0197034	1	-0.0692368	1	1	-0.0138973
1700052K11Rik	0.0131705	1	-0.0636342	1	0.00132314	1	-0.00943909	1	1	-0.0146449
1700056E22Rik	0.0121754	1	0.00100255	1	-0.0091347	1	-0.0183582	1	1	-0.00357873
1700086O06Rik	0.00978923	1	-0.0104656	1	-0.000667753	1	-0.0132288	1	1	-0.00364324
1700088E04Rik	-0.00841204	1	-0.00811576	1	-0.0157916	1	0.101295	1	1	0.017244
1700096K18Rik	-0.00274717	1	0.00820682	1	0.000638678	1	-0.00112236	1	1	0.00124399
1700109H08Rik	0.0129611	1	-0.00806032	1	-0.00352103	1	-0.0105378	1	1	-0.00228951
1700113A16Rik	0.00871732	1	0.00176676	1	-0.00667544	1	0.0684817	1	1	0.0180726
1700123O20Rik	0.0681835	1	0.0253009	1	-0.00125835	1	0.0710327	1	1	0.0408147
1810009A15Rik	0.0302494	1	-0.0420821	1	0.0202047	1	0.00251673	1	1	0.00272218
1810013L24Rik	0.0623628	1	0.0169382	1	-0.014809	1	-0.0641517	1	1	8.50555e-05
1810022K09Rik	-0.0184906	1	-0.0378203	1	-0.0259694	1	-0.0464819	1	1	-0.0321906
1810030O07Rik	0.000466192	1	0.0113789	1	-0.0104827	1	-0.0600356	1	1	-0.0146683
1810032O08Rik	0.0773904	1	0.0325789	1	-0.0412425	1	0.0369186	1	1	0.0264113
1810037I17Rik	0.0576674	1	-0.0180628	1	0.00690782	1	0.0036444	1	1	0.0125392
1810043G02Rik	-0.0317579	1	-0.0374464	1	0.00709949	1	-0.00855795	1	1	-0.0176657
1810044D09Rik	0.00430384	1	-0.0115552	1	-0.00202561	1	-0.00863333	1	1	-0.00447759
1810055G02Rik	0.0478839	1	-0.00613311	1	-0.00186302	1	-0.0729611	1	1	-0.00826832
1810058I24Rik	-0.00537419	1	0.00305924	1	-0.00817369	1	-0.0352475	1	1	-0.011434
1810062G17Rik	0.00857615	1	-0.0174627	1	0.00577741	1	-0.00334301	1	1	-0.00161305
2010107E04Rik	0.00687828	1	-0.0115095	1	-0.0403341	1	0.0819494	1	1	0.00924601
2010111I01Rik	-0.0138071	1	0.0482867	1	-0.0202998	1	-0.0368122	1	1	-0.00565809
2010300F17Rik	-0.0469441	1	0.107941	1	0.0385236	1	0.101456	1	1	0.0502441
2010315B03Rik	-0.00996087	1	-0.00102787	1	-0.00645696	1	0.0836133	1	1	0.0165419
2010320M18Rik	0.00370453	1	0.0196163	1	-0.0549278	1	-0.0422787	1	1	-0.0184714
2200002D01Rik	0.153282	1	0.0520918	1	0.064906	1	0.0619079	1	1	0.083047
2210016L21Rik	-0.0763685	1	0.0319963	1	0.0584137	1	-0.0661258	1	1	-0.0130211
2210408I21Rik	0.0151106	1	0.0317513	1	-0.00787537	1	-0.0286118	1	1	0.00259369
2300009A05Rik	0.0831791	1	-0.0321048	1	0.00313901	1	-0.0148345	1	1	0.0098447
2310001H17Rik	0.0240015	1	-0.0167329	1	-0.000514758	1	-0.0195945	1	1	-0.00321018
2310009B15Rik	0.07717	1	0.0394747	1	0.00622373	1	-0.0440725	1	1	0.019699
2310011J03Rik	-0.017711	1	-0.0213191	1	-0.0049759	1	-0.0772621	1	1	-0.030317
2310022A10Rik	0.03834	1	-0.0112875	1	0.0105952	1	0.0358525	1	1	0.018375
2310022B05Rik	0.0470167	1	0.0396319	1	-0.0280556	1	-0.0244695	1	1	0.00853086
2310030G06Rik	-0.0244608	1	-0.0251745	1	-0.0310936	1	-0.0127665	1	1	-0.0233739
2310033P09Rik	0.0249157	1	0.0319234	1	0.00926872	1	-0.021308	1	1	0.0112
2310035C23Rik	0.00969452	1	0.00127695	1	0.017709	1	-0.0155827	1	1	0.00327444
2310039H08Rik	0.102636	1	-0.0426979	1	-0.0205818	1	0.0206949	1	1	0.0150128
2310057M21Rik	0.0141332	1	-0.00999227	1	-0.0117401	1	0.0176395	1	1	0.00251009
2310061I04Rik	-0.00953006	1	0.0317444	1	-0.0277083	1	-0.0133841	1	1	-0.00471951
2410002F23Rik	0.0420366	1	-0.028762	1	-0.000226514	1	-0.0424767	1	1	-0.00735715
2410004B18Rik	0.0340819	1	0.0606078	1	0.0179229	1	0.0354597	1	1	0.0370181
2410015M20Rik	-0.0319081	1	-0.0288674	1	-0.00840553	1	0.135385	1	1	0.0165511
2410089E03Rik	0.0550678	1	0.0353908	1	-0.0705409	1	-0.0163685	1	1	0.000887297
2410131K14Rik	0.017761	1	0.00105043	1	-0.0286395	1	-0.0238208	1	1	-0.00841221
2510002D24Rik	-0.00416829	1	0.0215695	1	0.0346419	1	-0.0331633	1	1	0.00471995
2510017J16Rik	-0.0134644	1	-0.00184885	1	-0.0112668	1	-0.00474627	1	1	-0.00783159
2510039O18Rik	0.0156674	1	-0.00880557	1	0.0126305	1	-0.0258663	1	1	-0.0015935
2510046G10Rik	0.00374215	1	0.00681298	1	0.0122353	1	-0.0162718	1	1	0.00162966
2610001J05Rik	-0.00641551	1	-0.0634879	1	-0.0150985	1	0.108959	1	1	0.00598922
2610002M06Rik	-0.027852	1	0.00584783	1	0.0106615	1	0.0171608	1	1	0.00145455
2610008E11Rik	-0.0325242	1	0.0132419	1	-0.0415225	1	-0.0334167	1	1	-0.0235554
2610020C07Rik	0.0263758	1	-0.00185485	1	0.0141324	1	0.0122012	1	1	0.0127136
2610021A01Rik	0.0206135	1	0.0280678	1	-0.00328934	1	-0.000854824	1	1	0.0111343
2610037D02Rik	-0.0189529	1	0.0065638	1	-0.0244682	1	-0.01974	1	1	-0.0141493
2610044O15Rik8	0.00739222	1	0.027851	1	-0.0222187	1	-0.0181203	1	1	-0.00127393
2610301B20Rik	-0.0076079	1	0.0102808	1	-0.00919513	1	0.134753	1	1	0.0320576
2610507B11Rik	0.0149831	1	-0.0318454	1	0.00734539	1	-0.0526788	1	1	-0.0155489
2700016F22Rik	-0.00356039	1	0.0844833	1	-0.00131348	1	0.01233	1	1	0.0229849
2700038G22Rik	0.00523461	1	-0.00466312	1	-0.00675536	1	0.0417765	1	1	0.00889816
2700049A03Rik	-0.0176411	1	0.000865049	1	0.00766868	1	-0.0171841	1	1	-0.00657286
2700062C07Rik	0.00958626	1	-0.0123504	1	0.0351776	1	-0.0280816	1	1	0.00108299
2700081O15Rik	0.127886	1	0.0605217	1	-0.039238	1	-0.0745247	1	1	0.0186613
2700097O09Rik	0.00429537	1	0.0222876	1	-0.0322276	1	-0.0334578	1	1	-0.0097756
2810001G20Rik	0.0489156	1	-0.00360496	1	-0.00384133	1	-0.00638705	1	1	0.00877057
2810004N23Rik	-0.03973	1	-0.144877	1	-0.0460787	1	-0.0664424	1	1	-0.0742821
2810006K23Rik	-0.00283625	1	-0.00162412	1	-0.0123238	1	0.11708	1	1	0.025074
2810402E24Rik	-0.0010318	1	0.0350688	1	-0.0115764	1	-0.029237	1	1	-0.00169409
2810403A07Rik	0.0133795	1	0.107788	1	-0.0150632	1	-0.0132143	1	1	0.0232225
2810408A11Rik	0.00273512	1	0.0567093	1	0.00816277	1	0.00734659	1	1	0.0187384
2810454H06Rik	-0.0113159	1	-0.0352564	1	0.0587445	1	-0.0247351	1	1	-0.00314073
2810457G06Rik	-0.00779877	1	0.0353297	1	-0.000366558	1	0.00901895	1	1	0.00904583
2810474O19Rik	-0.0575307	1	0.127073	1	-0.0604259	1	-0.0392577	1	1	-0.00753545
2900009J06Rik	0.0556085	1	-0.00446218	1	-0.000787707	1	-0.0123696	1	1	0.00949725
2900026A02Rik	0.031248	1	0.0527946	1	0.00436928	1	-0.0347999	1	1	0.013403
2900060B14Rik	0.0440833	1	0.0422613	1	-0.000278354	1	0.0143867	1	1	0.0251132
2900076A07Rik	0.0230749	1	0.00411586	1	0.0148183	1	0.00051369	1	1	0.0106307
2900093K20Rik	-0.00659616	1	-0.00902421	1	-0.00335246	1	0.0630267	1	1	0.0110135
2900097C17Rik	0.016104	1	-0.0302249	1	-0.0687977	1	0.0517405	1	1	-0.00779453
3010003L21Rik	-0.0228482	1	0.0134457	1	-0.0125871	1	-0.0276811	1	1	-0.0124177
3110002H16Rik	-0.0327373	1	-0.00958852	1	-0.0166685	1	0.0103491	1	1	-0.0121613
3110009E18Rik	0.0390754	1	0.00577737	1	0.0194221	1	0.0444811	1	1	0.027189
3110040N11Rik	0.0808565	1	0.0689435	1	-0.0157177	1	0.0130967	1	1	0.0367948
3110043O21Rik	-0.0546326	1	0.00160773	1	-0.067147	1	0.0980539	1	1	-0.0055295
3110062M04Rik	0.0155806	1	0.0208246	1	0.00180773	1	-0.00464433	1	1	0.00839215
3110082I17Rik	0.0150808	1	-0.0147272	1	0.0152754	1	-0.0139315	1	1	0.000424385
3300005D01Rik	0.0137393	1	-0.0343188	1	-0.0105196	1	-0.109541	1	1	-0.03516
3830406C13Rik	0.0267946	1	0.00628402	1	0.0142137	1	0.0103547	1	1	0.0144118
4632415L05Rik	-0.00840355	1	0.010807	1	0.0173868	1	0.00802213	1	1	0.00695309
4732491K20Rik	0.0147924	1	0.0205529	1	-0.000961554	1	0.0178353	1	1	0.0130548
4833418N02Rik	-0.00666813	1	0.0105935	1	-0.0138699	1	0.00218052	1	1	-0.00194101
4833420G17Rik	0.00733149	1	0.0900464	1	-0.0286062	1	0.000556007	1	1	0.0173319
4833439L19Rik	-0.00418345	1	-0.0204935	1	-0.0129296	1	0.0450058	1	1	0.00184983
4921524J17Rik	-0.0592028	1	-0.0169163	1	-0.0141104	1	-0.163813	1	1	-0.0635106
4930402H24Rik	-0.00699815	1	0.00960834	1	-0.00451276	1	-0.0110653	1	1	-0.00324198
4930430F08Rik	-0.0116391	1	0.00457171	1	-0.0185869	1	0.00381011	1	1	-0.00546104
4930453N24Rik	-0.0148123	1	0.038607	1	0.0239274	1	0.00686195	1	1	0.013646
4930471E19Rik	0.0102688	1	0.0299441	1	-0.00124288	1	0.000774682	1	1	0.00993618
4930503L19Rik	-0.0282445	1	0.0352039	1	0.0038982	1	0.0103482	1	1	0.00530146
4930522L14Rik	0.031483	1	0.00442818	1	0.0169863	1	-0.00109549	1	1	0.0129505
4930523C07Rik	-0.161214	1	-0.0610358	1	-0.159414	1	-0.125432	1	1	-0.126774
4930579C12Rik	-0.0778786	1	-0.108152	1	0.0136867	1	0.126096	1	1	-0.0115619
4930579G24Rik	0.0061008	1	-0.0169111	1	0.0171295	1	-0.00317178	1	1	0.000786873
4931406C07Rik	0.0252688	1	-0.0763928	1	0.000757473	1	-0.061446	1	1	-0.0279531
4931406P16Rik	-0.0002342	1	0.070818	1	0.0143623	1	0.00191973	1	1	0.0217164
4931428F04Rik	-0.0210216	1	-0.00430796	1	-0.00742358	1	-0.00908183	1	1	-0.0104587
4932422M17Rik	-0.095018	1	-0.0281984	1	-0.0216796	1	-0.00563586	1	1	-0.037633
4932438A13Rik	-0.035913	1	0.0332382	1	0.0177779	1	0.0499733	1	1	0.0162691
4933404O12Rik	0.00779581	1	0.0192805	1	0.00495935	1	-0.0140479	1	1	0.00449693
4933427D14Rik	0.00767839	1	0.0416746	1	-0.00976436	1	0.00876741	1	1	0.012089
4933434E20Rik	0.0584314	1	0.00095421	1	-0.00203833	1	0.0303952	1	1	0.0219356
5031425E22Rik	0.00993731	1	-0.0134938	1	-0.0917425	1	-0.126116	1	1	-0.0553538
5031439G07Rik	0.0267386	1	0.058032	1	0.0143097	1	-0.0203407	1	1	0.0196849
5033406O09Rik	0.0153185	1	-0.0232285	1	0.00116966	1	0.00569794	1	1	-0.00026061
5033430I15Rik	-0.00888129	1	0.0790001	1	-0.00872167	1	-0.0103638	1	1	0.0127584
5430403G16Rik	0.00293972	1	0.000981461	1	0.00101156	1	-0.00859407	1	1	-0.000915334
5430416N02Rik	0.00781173	1	0.10855	1	-0.0521571	1	-0.054915	1	1	0.00232243
5730409E04Rik	0.000603856	1	-0.00841564	1	0.00444638	1	0.0105664	1	1	0.00180026
5730455P16Rik	-0.0016496	1	-0.0131652	1	-0.00531495	1	-0.023411	1	1	-0.0108852
5730480H06Rik	-0.0216779	1	-0.0340064	1	-0.00397373	1	0.0253549	1	1	-0.0085758
5730559C18Rik	0.0160105	1	0.0275382	1	-0.0188649	1	-0.0167922	1	1	0.00197288
5930430L01Rik	0.0222369	1	-0.00126328	1	0.000307403	1	0.00293443	1	1	0.00605386
6030458C11Rik	0.0129854	1	-0.0080617	1	0.00089674	1	0.0339633	1	1	0.00994594
6330403L08Rik	0.0217751	1	0.00244677	1	-0.00733275	1	0.00271662	1	1	0.00490144
6330562C20Rik	-0.00584412	1	-0.00415516	1	0.00787101	1	-0.00287939	1	1	-0.00125191
6720489N17Rik	0.010168	1	-0.0170887	1	0.00453292	1	0.0122419	1	1	0.00246356
8030462N17Rik	-0.00639399	1	0.0106283	1	-0.00656999	1	-0.0107431	1	1	-0.0032697
8430423G03Rik	0.00318525	1	-0.0245022	1	-0.0007944	1	0.0234425	1	1	0.000332781
9030025P20Rik	0.0133815	1	0.0139953	1	0.0124419	1	-0.0225078	1	1	0.00432772
9030624J02Rik	0.0291214	1	0.0539981	1	0.00456157	1	0.0374094	1	1	0.0312726
9130008F23Rik	0.0131777	1	-0.00385267	1	-0.0194022	1	0.0068664	1	1	-0.000802698
9130401M01Rik	-0.0265712	1	-0.0598998	1	0.0331889	1	-0.0211297	1	1	-0.018603
9230102O04Rik	0.0111819	1	-0.0350269	1	-0.00974326	1	-0.00506515	1	1	-0.00966335
9230110C19Rik	0.00407367	1	-0.00114869	1	0.00361786	1	-0.0215235	1	1	-0.00374515
9330020H09Rik	-0.00171655	1	0.0104732	1	-0.000836127	1	-0.0062525	1	1	0.000417015
9330175E14Rik	0.00633925	1	0.0188203	1	-0.00337398	1	-0.039626	1	1	-0.00446011
9430015G10Rik	0.00636853	1	0.00537619	1	-0.0123793	1	0.0144828	1	1	0.00346205
9430037G07Rik	-0.0262381	1	-0.00376406	1	-0.00717556	1	-0.0605901	1	1	-0.024442
9430038I01Rik	0.0411594	1	0.000611642	1	-0.0152228	1	0.0024755	1	1	0.00725594
9530068E07Rik	0.106386	1	-0.0168488	1	0.0117882	1	-0.0186456	1	1	0.0206699
9530077C05Rik	0.0101684	1	0.00939384	1	0.00144362	1	-0.0194466	1	1	0.000389823
9530082P21Rik	-0.0242947	1	0.0384482	1	0.0139956	1	-0.0243585	1	1	0.000947633
9930021J03Rik	0.0437784	1	0.0434935	1	0.0175862	1	-0.0680277	1	1	0.00920761
9930111J21Rik2	-0.0554013	1	0.0459254	1	0.00610728	1	0.00481648	1	1	0.000361952
A130010J15Rik	-0.000371538	1	-0.000393723	1	0.00037059	1	0.00779342	1	1	0.00184969
A130051J06Rik	-0.0129413	1	-0.0136186	1	-0.0112754	1	-0.0154383	1	1	-0.0133184
A230050P20Rik	0.0148523	1	0.0553333	1	0.0748087	0.0020399	0.131377	1	0.134644	0.0690927
A330069E16Rik	0.0334297	1	-0.00550833	1	-0.00696295	1	-0.0349671	1	1	-0.00350216
A330074K22Rik	-0.00212625	1	-0.010096	1	0.00425893	1	-0.0137982	1	1	-0.00544038
A430005L14Rik	0.00354932	1	0.0298949	1	0.00198345	1	-0.0158284	1	1	0.00489983
A430105I19Rik	-0.00950649	1	-0.00211542	1	0.0107472	1	0.00174744	1	1	0.000218186
A530017D24Rik	0.00147796	1	0.00788256	1	0.00188813	1	-0.0017715	1	1	0.00236929
A630001G21Rik	-0.00108872	1	0.0223388	1	-0.000959855	1	-0.0194373	1	1	0.000213239
A630072M18Rik	-0.00368382	1	0.0069301	1	-0.00523493	1	-0.0200137	1	1	-0.00550059
A630089N07Rik	0.0011359	1	-0.000934188	1	-0.00649308	1	0.00438869	1	1	-0.000475672
A830010M20Rik	-0.00932305	1	-2.23202e-05	1	-0.00368539	1	0.00582141	1	1	-0.00180234
A830082K12Rik	0.0325294	1	0.0752408	1	0.0159646	1	-0.00337052	1	1	0.0300911
A930004D18Rik	0.00302121	1	-0.0165806	1	0.00624372	1	0.00350002	1	1	-0.000953909
A930015D03Rik	0.0365569	1	-0.0409935	1	0.00077421	1	-0.0280542	1	1	-0.00792913
AA467197	-0.0218675	1	0.209552	1	0.257464	5.51059e-09	0.289306	1	7.42275e-06	0.183613
Aaas	-0.0109259	1	0.00918813	1	0.00390903	1	-0.0606286	1	1	-0.0146143
Aacs	0.0185333	1	-0.029109	1	-0.00138057	1	-0.0275836	1	1	-0.00988496
Aaed1	-0.00276134	1	0.0813986	1	0.014981	1	-0.00812579	1	1	0.0213731
Aagab	0.020355	1	-0.00352592	1	0.00949587	1	-0.0115179	1	1	0.00370175
Aak1	0.037731	1	0.041651	1	-0.0289563	1	-0.0254193	1	1	0.00625158
Aamdc	0.0175425	1	0.0492715	1	-0.028345	1	-0.0379368	1	1	0.000133063
Aamp	0.125673	1	-0.0124936	1	0.0575362	1	0.115529	1	1	0.0715613
Aar2	0.00551822	1	-0.0129881	1	0.00299023	1	-0.00781314	1	1	-0.00307319
Aars	-0.0868519	1	0.182298	1	-0.0496055	1	-0.0735963	1	1	-0.00693889
Aars2	0.00187132	1	0.0166508	1	-0.0112321	1	-0.0180673	1	1	-0.0026943
Aarsd1	0.014467	1	-0.0122026	1	-0.00455285	1	0.00283627	1	1	0.000136956
Aasdh	0.00304644	1	-0.00425795	1	-0.0048784	1	-0.00877513	1	1	-0.00371626
Aasdhppt	0.0177424	1	-0.00676463	1	0.0433714	1	0.00250204	1	1	0.0142128
Aatf	0.0316987	1	-0.000469998	1	-0.0163214	1	-0.0575341	1	1	-0.0106567
Aatk	0.00492234	1	-0.0199017	1	-0.00959841	1	-0.0116844	1	1	-0.00906553
Abca2	0.0182618	1	0.00947089	1	0.00325314	1	-0.0156673	1	1	0.00382963
Abca3	0.0152389	1	0.00485379	1	0.00570789	1	-0.022601	1	1	0.000799901
Abca7	-0.0191975	1	0.0113114	1	0.0072123	1	-0.0161725	1	1	-0.00421158
Abcb10	-0.0171463	1	-0.00793202	1	-0.0179414	1	-0.00854029	1	1	-0.01289
Abcb1a	-0.0455865	1	-0.00607119	1	0.00101206	1	0.00255405	1	1	-0.0120229
Abcb1b	-0.0943005	1	0.0257834	1	0.0153881	1	0.108889	1	1	0.01394
Abcb7	-0.00140339	1	0.00960872	1	-0.0136311	1	-0.0182706	1	1	-0.00592407
Abcb8	0.0161223	1	-0.0767972	1	0.0164868	1	-0.0386315	1	1	-0.0207049
Abcc1	-0.0303814	1	0.00832374	1	0.00446365	1	0.152995	1	1	0.0338503
Abcc3	-0.165123	1	-0.179554	1	-0.0739517	1	-0.102694	1	1	-0.130331
Abcc5	0.0131277	1	0.0110395	1	-0.00811902	1	-0.0101281	1	1	0.00148003
Abcd1	0.0194352	1	0.0183652	1	0.00576618	1	-0.00286287	1	1	0.0101759
Abcd3	-0.0260768	1	0.00727957	1	-0.00232373	1	0.076204	1	1	0.0137708
Abcd4	-0.0465045	1	-0.0381654	1	-0.0569702	1	-0.0153587	1	1	-0.0392497
Abce1	-0.0434037	1	-0.0755618	1	-0.0787324	1	-0.0962974	1	1	-0.0734988
Abcf1	0.00950454	1	0.0492657	1	-0.066522	1	-0.0535358	1	1	-0.0153219
Abcf2	0.0335678	1	-0.0553496	1	0.00534279	1	-0.0135443	1	1	-0.00749581
Abcf3	0.008506	1	-0.00571359	1	0.0158952	1	-0.0161821	1	1	0.000626392
Abcg2	-0.0778079	1	0.0153589	1	-0.0479258	1	-0.00266262	1	1	-0.0282594
Abhd10	0.03001	1	0.0204923	1	0.0186004	1	-0.0495974	1	1	0.00487633
Abhd11	-0.00981684	1	-0.0424976	1	-0.0574954	1	-0.0384569	1	1	-0.0370667
Abhd12	-0.0156542	1	-0.0451889	1	0.00569096	1	-0.0440429	1	1	-0.0247988
Abhd13	0.00581034	1	-0.000458237	1	-0.0034732	1	-0.0372615	1	1	-0.00884564
Abhd14a	0.0134582	1	0.0360934	1	0.0415932	1	-0.0241947	1	1	0.0167376
Abhd14b	-0.00828893	1	-0.0123963	1	-0.00991483	1	-0.0164295	1	1	-0.0117574
Abhd16a	-0.00471022	1	-0.0623725	1	-0.0149779	1	-0.0693388	1	1	-0.0378498
Abhd17a	-0.0542115	1	-0.000816091	1	-0.0194671	1	0.0126296	1	1	-0.0154663
Abhd17b	0.0709215	1	0.0151463	1	0.0239577	1	-0.00630912	1	1	0.0259291
Abhd17c	0.0615908	1	0.0109941	1	0.00780171	1	0.0106601	1	1	0.0227617
Abhd18	-0.0131302	1	-0.0103707	1	-0.0355783	1	-0.00481512	1	1	-0.0159736
Abhd2	0.0924755	1	0.0539876	1	0.0186071	1	-0.206369	1	1	-0.0103247
Abhd4	0.0269757	1	-0.0217983	1	-0.00159493	1	0.0109839	1	1	0.0036416
Abhd5	0.0157919	1	0.0962312	1	-0.0161829	1	-0.0799709	1	1	0.00396731
Abhd6	0.00798567	1	0.00283762	1	0.00342295	1	0.00941599	1	1	0.00591556
Abhd8	0.0180683	1	-0.0791815	1	-0.0349276	1	-0.0948735	1	1	-0.0477286
Abi1	0.0308661	1	0.0358078	1	-0.0293178	1	0.0649428	1	1	0.0255747
Abi2	0.0361599	1	0.0178774	1	0.0266659	1	0.170051	1	1	0.0626886
Abl1	-0.00151828	1	-0.035919	1	-0.0112016	1	-0.0187148	1	1	-0.0168384
Abl2	-0.0127282	1	0.020987	1	-0.0883663	1	-0.0449475	1	1	-0.0312638
Ablim1	0.0406104	1	0.00297183	1	-0.0111319	1	-0.0173018	1	1	0.00378711
Abr	-0.00198886	1	-0.018607	1	-0.0380532	1	0.018959	1	1	-0.00992252
Abracl	-0.0957428	1	0.131338	1	-0.0321197	1	0.0554607	1	1	0.0147341
Abraxas1	0.00144406	1	0.0170715	1	-0.00130617	1	0.00398286	1	1	0.00529807
Abraxas2	0.00923722	1	-0.00490065	1	-0.0160689	1	-0.0847635	1	1	-0.024124
Abt1	0.0332984	1	0.0266355	1	-0.00987381	1	0.00932235	1	1	0.0148456
Abtb1	-0.0066296	1	0.0078343	1	0.00545648	1	-0.00921126	1	1	-0.00063752
Abtb2	-0.0136145	1	-0.00558533	1	-0.00444987	1	-0.00437891	1	1	-0.00700714
AC127341.3	0.0261897	1	-0.000277412	1	0.00939489	1	-0.128685	1	1	-0.0233445
AC129328.1	-0.00783695	1	0.00598515	1	0.0115492	1	0.00224826	1	1	0.00298642
AC149090.1	-0.0505175	1	-0.0347884	1	-0.0779869	1	0.00182923	1	1	-0.0403659
AC160336.1	0.505416	0.00137057	0.0346369	1	-0.0646484	1	0.267023	1	0.105639	0.185607
AC163032.1	-0.00222996	1	0.00369022	1	-0.00192435	1	-0.0114491	1	1	-0.00297829
AC165953.2	0.0381462	1	-0.0282544	1	-0.00136325	1	-0.0491626	1	1	-0.0101585
Acaa1a	-0.00443137	1	-0.0955164	1	-0.0132012	1	-0.0399771	1	1	-0.0382815
Acaa1b	-0.0297312	1	-0.0688339	1	-0.00478943	1	-0.060925	1	1	-0.0410699
Acaa2	-0.0281028	1	-0.0140156	1	0.100331	1	0.148261	1	1	0.0516185
Acaca	-0.0477649	1	-0.0179097	1	-0.014773	1	0.142602	1	1	0.0155387
Acad8	-0.00132177	1	-0.011939	1	-0.0115369	1	-0.0118378	1	1	-0.00915888
Acad9	-0.0133657	1	0.0250043	1	-0.0210459	1	-0.00271386	1	1	-0.00303032
Acadl	-0.000681552	1	-0.0194763	1	-0.0161021	1	-0.0279687	1	1	-0.0160572
Acadm	-0.0281852	1	0.108585	1	-0.0180286	1	0.0230109	1	1	0.0213456
Acads	-0.0452907	1	-0.0219563	1	-0.0797468	1	-0.00897652	1	1	-0.0389926
Acadsb	0.115494	1	0.0109746	1	0.0403292	1	-0.0411776	1	1	0.0314051
Acadvl	-0.0338636	1	-0.061976	1	-0.0140826	1	0.0406001	1	1	-0.0173305
Acap1	-0.0150823	1	-0.0341187	1	0.0194662	1	-0.0143417	1	1	-0.0110191
Acap2	0.054414	1	0.0965773	1	0.00460624	1	0.0843108	1	1	0.0599771
Acap3	0.0103748	1	0.0463592	1	-1.16785e-05	1	0.059649	1	1	0.0290928
Acat1	0.0679934	1	0.0926368	1	0.029315	1	0.0580485	1	1	0.0619984
Acat2	0.0483629	1	-0.0861388	1	-0.0273075	1	0.0270294	1	1	-0.00951349
Acbd3	0.0250769	1	0.0157544	1	-0.0878605	1	-0.179094	1	1	-0.0565308
Acbd4	0.0133551	1	0.0181496	1	-0.0227735	1	-0.0282626	1	1	-0.00488285
Acbd5	-0.0136489	1	0.0308387	1	-0.0363685	1	-0.0791753	1	1	-0.0245885
Acbd6	-0.0959681	1	-0.0676888	1	-0.0993106	1	-0.129292	1	1	-0.098065
Accs	-0.0126671	1	-0.000150398	1	0.00360405	1	-0.0125529	1	1	-0.00544159
Acd	0.0326316	1	-0.117029	1	-0.0184032	1	-0.0516218	1	1	-0.0386057
Ace	-0.0397085	1	-0.04909	1	-0.135639	1	-0.0586988	1	1	-0.070784
Acer3	0.0193309	1	0.0423046	1	0.0306975	1	0.0551102	1	1	0.0368608
Acin1	0.0456922	1	0.0767544	1	0.0413628	1	-0.113594	1	1	0.0125538
Ackr3	-0.167802	1	-0.0295774	1	0.0496804	1	0.0565671	1	1	-0.022783
Acly	-0.0132617	1	0.0182839	1	-0.022813	1	0.0383511	1	1	0.00514006
Aco1	0.0188142	1	0.00517525	1	-0.00338289	1	-0.0109815	1	1	0.00240626
Aco2	0.037042	1	0.029298	1	0.0214257	1	-0.0267301	1	1	0.0152589
Acod1	0.00188291	1	-0.00320139	1	0.0170576	1	0.160248	1	1	0.0439967
Acot13	0.00508861	1	-0.00835773	1	0.0176757	1	-0.00882852	1	1	0.00139451
Acot2	-0.0110446	1	-0.0159125	1	-0.0072221	1	-0.036969	1	1	-0.017787
Acot7	-0.0037973	1	-0.0631219	1	0.0108418	1	-0.0292522	1	1	-0.0213324
Acot8	0.0353267	1	-0.0161625	1	-0.00573718	1	-0.0174354	1	1	-0.00100211
Acot9	0.0235828	1	-0.0766987	1	0.0266261	1	-0.00429381	1	1	-0.00769591
Acox1	-0.0222015	1	-0.0496896	1	-0.0236778	1	-0.0315121	1	1	-0.0317703
Acox3	-0.0191062	1	0.01198	1	-0.0153145	1	0.00486303	1	1	-0.00439441
Acp1	-0.0630945	1	-0.144453	1	-0.0577976	1	-0.0305442	1	1	-0.0739724
Acp2	-0.0185973	1	-0.0230504	1	0.00503655	1	-0.0308058	1	1	-0.0168542
Acp5	-0.0270811	1	0.00339823	1	-0.0177686	1	0.108647	1	1	0.0167989
Acp6	-0.0102329	1	0.0131218	1	-0.0143548	1	-0.0239984	1	1	-0.00886606
Acsbg1	-0.122809	0.306287	-0.0364594	1	-0.0318203	1	0.0357416	1	0.967667	-0.0388367
Acsf2	0.00478605	1	0.00280732	1	0.00246089	1	-0.00531321	1	1	0.00118526
Acsf3	-0.00517875	1	0.00106293	1	-0.0150417	1	-0.00304304	1	1	-0.00555015
Acsl1	-0.021738	1	-0.00792362	1	-0.0433919	1	-0.00538758	1	1	-0.0196103
Acsl3	0.0941047	1	-0.0014544	1	-0.00392032	1	0.0375484	1	1	0.0315696
Acsl4	-0.0402286	1	0.0201726	1	-0.128234	1	-0.058374	1	1	-0.0516659
Acsl5	-0.0089949	1	0.0970124	1	0.041003	1	-0.0543558	1	1	0.0186662
Acsl6	-0.0139135	1	0.0101657	1	-0.00626511	1	-0.0206594	1	1	-0.00766809
Acss2	0.0174799	1	0.019477	1	-0.0162999	1	-0.0256285	1	1	-0.00124288
Acta2	0.0775081	1	-0.0446445	1	0.0179124	1	0.0365854	1	1	0.0218403
Actb	-0.112296	1	0.0519825	1	0.0248128	1	-0.100775	1	1	-0.034069
Actg1	-0.220612	1	-0.00871281	1	0.00116044	1	-0.0903339	1	1	-0.0796245
Actl6a	0.0145251	1	0.087809	1	-0.0188851	1	-0.0243512	1	1	0.0147744
Actn1	0.026604	1	0.0780096	1	-0.0663615	1	-0.072321	1	1	-0.0085172
Actn4	0.115942	1	0.0519831	1	0.0370713	1	0.0854368	1	1	0.0726083
Actr10	0.00230645	1	-0.041653	1	-0.0691443	1	0.0983652	1	1	-0.00253141
Actr1a	0.0970942	1	-0.126043	1	-0.0136134	1	-0.00997967	1	1	-0.0131355
Actr1b	0.0117409	1	0.0218563	1	-0.0109016	1	0.048807	1	1	0.0178757
Actr2	-0.0491885	1	0.0065564	1	-0.048124	1	-0.0601678	1	1	-0.037731
Actr3	0.0335304	1	0.118275	1	0.0161662	1	0.147371	1	1	0.0788357
Actr5	0.00747287	1	-0.0372302	1	-0.00266709	1	-0.0589695	1	1	-0.0228485
Actr6	0.0185609	1	-0.0107752	1	0.041178	1	-0.0185293	1	1	0.00760858
Actr8	0.0103347	1	-0.0175337	1	0.0222751	1	0.013807	1	1	0.00722074
Acvr1	-9.90804e-05	1	0.0333722	1	-0.0278717	1	-0.0426536	1	1	-0.00931304
Acvr1b	0.0082658	1	0.00662136	1	-0.00333436	1	-0.000325578	1	1	0.00280681
Acvr2a	0.0108271	1	0.0017448	1	-0.0172186	1	-0.0180489	1	1	-0.0056739
Acvr2b	-0.00122042	1	-0.0111788	1	-0.0110297	1	-0.0140024	1	1	-0.00935781
Acy1	-0.0179073	1	-0.0371681	1	-0.00775455	1	-0.00503544	1	1	-0.0169663
Acyp1	0.0526018	1	0.020094	1	0.00345365	1	-0.101318	1	1	-0.00629201
Acyp2	0.0215468	1	0.0529179	1	0.00849437	1	0.121267	1	1	0.0510564
Ada	-0.0229815	1	0.00474163	1	-0.00869841	1	-0.0254263	1	1	-0.0130911
Adal	-0.00520505	1	-0.000968071	1	0.00485798	1	0.00191752	1	1	0.000150593
Adam10	-0.0550745	1	0.0721131	1	-0.0560385	1	-0.0883756	1	1	-0.0318439
Adam12	-0.0190418	1	0.0156007	1	-0.0112701	1	-0.00864037	1	1	-0.00583788
Adam15	-0.0112703	1	0.0154546	1	-0.0164042	1	-0.0213007	1	1	-0.00838015
Adam17	0.0218608	1	0.0383509	1	-0.00552899	1	0.0820806	1	1	0.0341908
Adam19	0.0128734	1	-0.00408806	1	4.62584e-05	1	-0.0131411	1	1	-0.00107737
Adam33	0.0253891	1	0.0405535	1	0.0301022	0.0535523	-0.00387466	1	0.66356	0.0230425
Adam8	-0.125508	0.0140142	-0.0486953	1	-0.0836188	1	-0.0415963	1	0.382993	-0.0748546
Adam9	-0.0311042	1	-0.0279963	1	-0.0602399	1	-0.0958546	1	1	-0.0537988
Adamts1	-0.156449	1	0.0292707	1	-0.0365016	1	-0.14448	1	1	-0.0770398
Adamts10	0.0103804	1	-0.00790883	1	-0.00457471	1	-0.0527629	1	1	-0.0137165
Adamts14	0.000579189	1	0.00602045	1	0.00804012	1	-0.00846451	1	1	0.00154381
Adamts4	-0.00205092	1	-0.0116357	1	-0.0190659	1	-0.0217355	1	1	-0.013622
Adamts6	-0.0172768	1	0.0176008	1	-0.0165714	1	-0.0144892	1	1	-0.00768413
Adamts8	-0.00778752	1	0.0341282	1	0.0244788	1	0.0107698	1	1	0.0153973
Adamtsl3	0.025594	1	0.00689827	1	-0.0137306	1	-0.00283554	1	1	0.00398151
Adar	-0.00469664	1	-0.018309	1	-0.0025323	1	-0.0705388	1	1	-0.0240192
Adarb1	-0.125882	1	-0.0184232	1	-0.0399189	1	-0.0259412	1	1	-0.0525412
Adat1	-0.000715736	1	-0.0231851	1	-0.0101702	1	-0.0326561	1	1	-0.0166818
Adat2	-0.075486	1	-0.03176	1	-0.000852764	1	0.0146004	1	1	-0.0233746
Adck1	0.00237023	1	-0.00247564	1	-0.0213501	1	-0.019679	1	1	-0.0102836
Adck2	-0.00361533	1	0.00804656	1	-0.00763065	1	0.00297147	1	1	-5.69879e-05
Adck5	0.00251223	1	-0.0187624	1	0.0377624	1	-0.0263881	1	1	-0.00121898
Adcy3	-0.0315183	1	0.0104157	1	-0.0230934	1	-0.0606022	1	1	-0.0261995
Adcy6	0.000197336	1	0.0202609	1	0.00732171	1	-0.0155093	1	1	0.00306766
Adcy7	-0.0201488	1	0.0687003	1	-0.0293282	1	0.00997948	1	1	0.00730071
Add1	0.0537348	1	0.00826989	1	-0.00390583	1	-0.0370088	1	1	0.0052725
Add2	-0.0432289	1	-0.0116568	1	-0.0704761	1	-0.0204513	1	1	-0.0364533
Add3	0.0631228	1	-0.0193229	1	-0.0201749	1	0.013032	1	1	0.00916427
Adgra3	0.00656109	1	0.0311025	1	-0.010916	1	-0.0119713	1	1	0.00369406
Adgre5	0.00117976	1	0.0493957	1	-0.00843579	1	-0.00142927	1	1	0.0101776
Adgrg3	-0.0387626	1	-0.0232115	1	-0.0662594	1	-0.0179679	1	1	-0.0365503
Adgrg6	-0.102064	1	0.0483584	1	-0.0256135	1	-0.0128266	1	1	-0.0230365
Adgrl1	-0.00195595	1	-0.0146344	1	-0.031626	1	-0.0147653	1	1	-0.0157454
Adgrl2	0.00215676	1	0.0185387	1	0.00629801	1	0.0461265	1	1	0.01828
Adh5	-0.00986842	1	-0.0426386	1	-0.0445946	1	0.0598726	1	1	-0.00930727
Adi1	-0.0190944	1	-0.0369257	1	-0.0129205	1	-0.00673134	1	1	-0.018918
Adipor1	0.0148396	1	0.0342856	1	0.0701128	1	0.0480494	1	1	0.0418219
Adipor2	-0.195964	0.421787	0.0169201	1	-0.0821487	1	-0.10576	1	0.988279	-0.091738
Adk	0.0263894	1	0.0833417	1	0.0296858	1	0.0576886	1	1	0.0492764
Adm	-0.273816	0.197548	-0.0450809	1	-0.223569	1	-0.126176	1	0.918157	-0.16716
Adnp	0.00470413	1	-0.00394059	1	-0.0114037	1	-0.0177975	1	1	-0.00710944
Adnp2	0.0225775	1	0.00984461	1	0.0222476	1	-0.0165141	1	1	0.00953889
Ado	-0.0608401	1	0.0782575	1	-0.083799	1	-0.0708103	1	1	-0.034298
Adpgk	0.0469917	1	0.01782	1	-0.0139955	1	-0.0523611	1	1	-0.000386219
Adprh	0.0483959	1	0.0199277	1	-0.0215118	1	-0.0513742	1	1	-0.00114061
Adprhl2	0.0114829	1	0.10341	1	-0.0147763	1	0.079672	1	1	0.0449472
Adprm	-0.0450681	1	-0.00771941	1	0.0120742	1	-0.00834344	1	1	-0.0122642
Adrm1	0.0745099	1	-0.0458882	1	0.00239552	1	-0.0422948	1	1	-0.00281939
Adsl	-0.0104395	1	0.0973015	1	0.015499	1	0.058352	1	1	0.0401782
Adss	-0.095442	1	-0.0497337	1	-0.102828	1	-0.188459	1	1	-0.109116
Adssl1	-0.0607399	1	0.0239692	1	-0.0186406	1	0.106033	1	1	0.0126555
Aebp2	0.0288911	1	0.0869992	1	-0.0703194	1	0.0110596	1	1	0.0141576
Aen	0.0176036	1	-0.0412717	1	-0.0095229	1	-0.0318999	1	1	-0.0162727
Aes	-0.0792757	1	0.00439273	1	0.00560072	1	0.089502	1	1	0.00505493
Afap1	-0.0149197	1	0.0904037	1	-0.0619874	1	-0.0696984	1	1	-0.0140504
Afap1l2	0.0144441	1	-0.0180947	1	-0.00663753	1	-0.0299169	1	1	-0.0100512
Afdn	-0.0079511	1	0.145631	1	0.0214121	1	-0.0236539	1	1	0.0338595
Aff1	-0.0426659	1	0.0045432	1	-0.00405586	1	-0.0314949	1	1	-0.0184184
Aff4	0.0594951	1	0.0604039	1	-0.0629633	1	-0.0540065	1	1	0.000732299
Afg1l	-0.0139338	1	0.0117714	1	-0.00831016	1	-0.000938381	1	1	-0.00285273
Afg3l1	-0.0106651	1	-0.0672952	1	-0.0530397	1	-0.0701235	1	1	-0.0502809
Afg3l2	-0.0197359	1	-0.0069603	1	0.0121204	1	-0.0400055	1	1	-0.0136453
Afmid	0.00642174	1	0.0108473	1	0.00753995	1	-0.0203648	1	1	0.00111105
Aftph	0.00598756	1	0.00415546	1	0.000883057	1	0.00976652	1	1	0.00519815
Aga	-0.0526739	1	-0.059841	1	-0.0508295	1	-0.0697476	1	1	-0.058273
Agap1	0.0191244	1	0.0421383	1	-0.0408701	1	-0.0542651	1	1	-0.0084681
Agap3	0.0373084	1	0.000518358	1	-0.011963	1	0.102715	1	1	0.0321447
Agbl3	-0.0019854	1	-0.0393452	1	0.00954656	1	-0.0112372	1	1	-0.0107553
Agbl5	-0.00482803	1	0.000944827	1	0.000888903	1	-0.0107418	1	1	-0.00343403
Agfg1	0.0717632	1	0.0300276	1	0.0243184	1	0.111936	1	1	0.0595114
Agfg2	-0.00139088	1	-0.0110959	1	-0.0234725	1	-0.0126058	1	1	-0.0121413
Aggf1	0.049214	1	0.0248826	1	-0.00614589	1	0.128522	1	1	0.0491181
Agk	-0.0148164	1	0.035633	1	-0.00990557	1	-0.0134323	1	1	-0.000630317
Agl	-0.0206424	1	-0.0611722	1	-0.041648	1	-0.12517	1	1	-0.0621582
Ago1	-0.0038069	1	0.0104987	1	-0.0279453	1	-0.0106714	1	1	-0.00798122
Ago2	-0.0220575	1	-0.00908192	1	-0.0356334	1	-0.0994578	1	1	-0.0415576
Ago3	0.0105942	1	0.0164696	1	0.00458917	1	0.00749592	1	1	0.00978722
Agpat1	-0.0172893	1	-0.0492819	1	-0.0135121	1	-0.0218324	1	1	-0.0254789
Agpat2	-0.0113854	1	0.0182582	1	0.0358348	1	-0.0163393	1	1	0.00659208
Agpat3	-0.0934676	1	0.101953	1	0.0103124	1	-0.0678241	1	1	-0.0122566
Agpat4	0.0599243	1	0.0480134	1	0.00111456	1	0.0128725	1	1	0.0304812
Agpat5	-0.0863588	1	-0.00550939	1	-0.0779746	1	-0.117844	1	1	-0.0719217
Agps	0.0213249	1	-0.0322478	1	-0.00658777	1	-0.0784019	1	1	-0.0239782
Agrn	-0.0410485	1	0.0391584	1	-0.0598489	1	-0.0383224	1	1	-0.0250154
Agtpbp1	0.0133224	1	0.0335104	1	-0.00808406	1	-0.00621552	1	1	0.0081333
Agtrap	0.0155897	1	0.0363017	1	0.00139367	1	-0.0422248	1	1	0.00276507
Ahctf1	0.0556332	1	-0.0489414	1	-0.10113	1	-0.101451	1	1	-0.0489722
Ahcy	-0.000285177	1	0.0118542	1	0.00192432	1	-0.030898	1	1	-0.00435114
Ahcyl1	-0.00776457	1	0.0907471	1	0.0132668	1	-0.00349617	1	1	0.0231883
Ahcyl2	-0.00619254	1	-0.00913128	1	-0.0275038	1	-0.0126044	1	1	-0.013858
Ahdc1	0.0674849	1	-0.00524154	1	-0.0352176	1	-0.037037	1	1	-0.0025028
Ahi1	0.0469423	1	-0.00199565	1	-0.0102442	1	0.0193717	1	1	0.0135186
Ahnak	0.00467789	1	0.200247	1	-0.0664467	1	-0.0230492	1	1	0.0288571
Ahnak2	-0.0576278	1	0.0428519	1	-0.00958372	1	0.0395798	1	1	0.00380504
Ahr	0.0834255	1	0.119735	1	-0.0397097	1	0.0419161	1	1	0.0513418
Ahsa1	0.0184391	1	-0.0229081	1	0.00274119	1	-0.113491	1	1	-0.0288046
Ahsa2	0.0526257	1	-0.0129459	1	-0.00593983	1	0.0864387	1	1	0.0300447
AI314180	-0.0558813	1	0.0524662	1	-0.0327323	1	-0.0355058	1	1	-0.0179133
AI413582	-0.0106869	1	-0.025782	1	-0.0286778	1	0.0475588	1	1	-0.00439699
AI467606	0.00463127	1	0.0780355	1	-0.00865884	1	-0.0578177	1	1	0.00404757
AI597479	0.00917754	1	0.0485058	1	-0.00300383	1	-0.0145052	1	1	0.0100436
AI606181	0.0133933	1	-0.0118269	1	0.0127098	1	-0.0152154	1	1	-0.000234824
AI661453	0.00312882	1	-0.0263725	1	0.000822195	1	-0.00122573	1	1	-0.0059118
AI837181	0.188871	0.0126505	0.0350081	1	0.0493021	1	0.0922634	1	0.364691	0.0913613
AI987944	0.0249165	1	-0.00441226	1	0.00750327	1	0.0062487	1	1	0.00856404
Aida	-0.0193143	1	0.0239161	1	-0.0653757	1	-0.0246325	1	1	-0.0213516
Aif1l	-0.00451573	1	-0.0465669	1	0.0042717	1	-0.0648819	1	1	-0.0279232
Aifm1	-0.0114565	1	-0.0655379	1	-0.0374881	1	-0.097044	1	1	-0.0528816
Aifm2	-0.0366052	1	-0.00769579	1	-0.0185584	1	0.0318853	1	1	-0.00774352
Aig1	-0.159113	1	-0.032848	1	-0.0291673	1	0.086618	1	1	-0.0336277
Aimp1	-0.0405556	1	-0.0957746	1	0.0443216	1	0.0883012	1	1	-0.00092686
Aimp2	-0.00429787	1	-0.0693724	1	-0.00454672	1	-0.0364525	1	1	-0.0286674
Aip	0.0348332	1	-0.000877471	1	0.00776678	1	-0.0469214	1	1	-0.00129973
Airn	0.00543892	1	-0.0174058	1	-0.000438165	1	-0.00356518	1	1	-0.00399256
Ajuba	0.00689426	1	0.0041823	1	0.00489428	1	-0.0114202	1	1	0.00113765
Ak1	-0.0215356	1	-0.0321207	1	-0.0105818	1	0.0131419	1	1	-0.0127741
Ak2	0.0352149	1	-0.00662052	1	-0.0115046	1	0.0382253	1	1	0.0138288
Ak3	0.0667002	1	0.0146811	1	-0.00242533	1	-0.00390342	1	1	0.0187631
Ak4	0.00816385	1	0.000405549	1	-0.0331966	1	0.0103539	1	1	-0.00356832
Ak6	0.0288201	1	-0.00671415	1	0.0163848	1	-0.00407378	1	1	0.00860425
Akap1	-0.00732497	1	-0.0183443	1	-0.0138942	1	0.000976695	1	1	-0.00964669
Akap10	-0.00108626	1	-0.000872138	1	-0.00973132	1	-0.00271473	1	1	-0.00360111
Akap11	0.0389345	1	0.0338632	1	-0.0116974	1	0.0749364	1	1	0.0340092
Akap13	-0.0454297	1	0.0289297	1	0.0176391	1	-0.0151357	1	1	-0.00349915
Akap2	0.0389433	1	0.0992058	1	-0.00596658	1	0.0297391	1	1	0.0404804
Akap7	-0.0287903	1	0.00874113	1	-0.0267164	1	-0.0284131	1	1	-0.0187947
Akap8	-0.00114303	1	0.00831608	1	-0.0185712	1	-0.019336	1	1	-0.00768356
Akap8l	0.0141091	1	0.0165162	1	-0.00669027	1	-0.011426	1	1	0.00312728
Akap9	-0.0487845	1	0.138953	1	-0.0384953	1	-0.101807	1	1	-0.0125334
Akirin1	-0.00396403	1	-0.0561503	1	-0.0279104	1	0.037902	1	1	-0.0125307
Akirin2	0.0305565	1	0.0614307	1	-0.0207666	1	-0.0878893	1	1	-0.0041672
Akr1a1	-0.0147419	1	-0.0159923	1	-0.00814312	1	0.084137	1	1	0.0113149
Akr1b10	0.00915156	1	-0.0542565	1	-0.01945	1	-0.00375411	1	1	-0.0170773
Akr1b3	-0.01338	1	0.0488855	1	-0.0409553	1	-0.080086	1	1	-0.0213839
Akr1b8	-0.0394883	1	-0.00554925	1	-0.0586981	1	-0.0901766	1	1	-0.0484781
Akr1e1	0.0118743	1	0.0171971	1	-0.00634084	1	-0.00667493	1	1	0.00401391
Akr7a5	0.0183501	1	-0.0723388	1	0.00786761	1	0.00314722	1	1	-0.0107435
Akt1	0.0329143	1	0.0780826	1	-0.0037813	1	0.0257096	1	1	0.0332313
Akt1s1	0.0751926	1	0.00355848	1	0.00476817	1	-0.0941576	1	1	-0.00265961
Akt2	0.0413798	1	-0.00695341	1	0.000376813	1	-0.0349083	1	1	-2.62928e-05
Akt3	0.0138256	1	-0.029875	1	-0.0434962	1	-0.0485208	1	1	-0.0270166
Aktip	-0.0369259	1	-0.0560087	1	-0.0375641	1	-0.0887321	1	1	-0.0548077
AL590144.2	-0.000309267	1	-0.0160527	1	-0.0105893	1	0.015942	1	1	-0.00275231
Alad	-0.0679542	1	0.0300995	1	-0.0423446	1	-0.0833936	1	1	-0.0408982
Alas1	-0.000951934	1	7.63694e-05	1	0.011147	1	-0.102675	1	1	-0.0231008
Alcam	-0.248276	1	0.0648444	1	-0.0875542	1	-0.123524	1	1	-0.0986274
Aldh16a1	0.00142242	1	-0.00888482	1	-0.00377601	1	-0.0247387	1	1	-0.00899428
Aldh18a1	0.012103	1	0.00636744	1	-0.00682628	1	-0.0246678	1	1	-0.00325591
Aldh2	0.127143	1	0.0799806	1	0.094953	1	0.0335476	1	1	0.0839061
Aldh3a2	0.0443959	1	0.0148191	1	-0.0512254	1	-0.00822566	1	1	-5.90125e-05
Aldh3b1	-0.00980059	1	-0.0384874	1	-0.0147604	1	0.000440557	1	1	-0.015652
Aldh5a1	0.0150061	1	-0.00736747	1	-0.00435747	1	-0.0150518	1	1	-0.00294265
Aldh6a1	-0.00119713	1	-0.0139395	1	-0.00931059	1	-0.0172789	1	1	-0.0104315
Aldh7a1	0.00557241	1	-0.00324398	1	-0.00837303	1	0.00736035	1	1	0.000328939
Aldh9a1	0.0771436	1	-0.0346917	1	-0.0336913	1	-0.0634638	1	1	-0.0136758
Aldoa	-0.0839919	1	-0.0401032	1	0.0199164	1	0.103601	1	1	-0.000144455
Aldoc	-0.0064355	1	-0.102684	1	-0.0696145	1	0.0135473	1	1	-0.0412968
Alg1	-0.00680862	1	-0.0645237	1	-0.0112291	1	0.0131671	1	1	-0.0173486
Alg10b	-0.0162455	1	0.024989	1	0.00244101	1	0.0293051	1	1	0.0101224
Alg11	-0.010667	1	-0.0586249	1	-0.0307862	1	-0.0210401	1	1	-0.0302795
Alg12	0.0109495	1	0.0129361	1	-0.00810549	1	-0.000571317	1	1	0.0038022
Alg13	0.0131784	1	-0.00548281	1	0.000395175	1	-0.000313325	1	1	0.00194436
Alg14	-0.0357168	1	-0.0171123	1	-0.0266041	1	0.292224	1	1	0.0531976
Alg2	0.0364826	1	0.0131396	1	-0.00218153	1	0.00163732	1	1	0.0122695
Alg3	-0.00808769	1	-0.00583209	1	0.00326193	1	-0.0113587	1	1	-0.00550413
Alg5	-0.0612274	1	-0.0232622	1	-0.0303474	1	-0.0427174	1	1	-0.0393886
Alg6	0.035202	1	-0.00689247	1	0.00913832	1	0.0124045	1	1	0.0124631
Alg8	-0.00275825	1	0.000770532	1	0.0178264	1	-0.021756	1	1	-0.00147935
Alg9	-0.0158842	1	-0.0115965	1	-0.00755671	1	-0.00603016	1	1	-0.0102669
Alkbh1	0.0183321	1	-0.00130065	1	-0.0157706	1	0.0185687	1	1	0.00495737
Alkbh2	0.0484947	1	0.103184	1	0.0378162	1	-0.0133134	1	1	0.0440455
Alkbh3	0.0222584	1	-0.0275313	1	0.0195368	1	0.0487912	1	1	0.0157637
Alkbh4	0.00423247	1	0.0106966	1	-0.0108931	1	-0.000550743	1	1	0.000871306
Alkbh5	0.00897249	1	0.0372277	1	-0.087104	1	-0.229091	1	1	-0.0674988
Alkbh6	0.0805236	1	0.0272683	1	-0.00487782	1	0.244484	1	1	0.0868495
Alkbh7	0.0397909	1	-0.00755764	1	-0.0182319	1	0.00127987	1	1	0.00382032
Alkbh8	-0.0157951	1	0.0972076	1	-0.0323942	1	-0.0414059	1	1	0.0019031
Alms1	-0.0108938	1	0.0104793	1	0.00404798	1	-0.0160264	1	1	-0.00309823
Alpk1	-0.000587168	1	0.0115882	1	-0.0164262	1	0.0495773	1	1	0.0110381
Als2	-0.0211876	1	-0.0141853	1	-0.0146353	1	-0.00310979	1	1	-0.0132795
Als2cl	-0.0261269	1	0.00685619	1	-0.00186439	1	-0.0190339	1	1	-0.0100422
Alyref	0.0487024	1	0.00412046	1	0.0461222	1	0.0878998	1	1	0.0467112
Alyref2	0.0137176	1	0.00194114	1	-0.0150701	1	0.0198632	1	1	0.00511295
Amacr	0.00231715	1	0.0687082	1	-0.00763798	1	-0.0200128	1	1	0.0108436
Ambra1	-0.0144675	1	0.0207134	1	-0.00657903	1	-0.00436926	1	1	-0.00117559
Amd1	-0.091311	1	0.00849143	1	0.014697	1	-0.00861219	1	1	-0.0191837
Amd2	-0.0201913	1	0.0820507	1	0.00113856	1	-0.0174283	1	1	0.0113924
Amer1	0.0509812	1	0.0281717	1	-0.0376666	1	-0.0209411	1	1	0.00513633
Amfr	-0.0244866	1	-0.0704326	1	-0.0528403	1	-0.0201176	1	1	-0.0419693
Amigo2	0.0903111	0.0138974	0.00465854	1	0.0247017	1	-0.0198033	1	0.381475	0.024967
Ammecr1	-0.0300812	1	0.00410357	1	0.0175244	1	-0.0533987	1	1	-0.015463
Ammecr1l	-0.00267712	1	0.0084893	1	-0.0032142	1	0.0333418	1	1	0.00898494
Amn1	-0.0182411	1	-0.00573433	1	-0.0362572	1	0.0356467	1	1	-0.00614648
Amot	-0.0164827	1	0.0059034	1	-0.0183164	1	0.000164683	1	1	-0.00718274
Amotl1	0.0401549	1	0.0784599	1	-0.0421984	1	-0.0965515	1	1	-0.00503379
Amotl2	0.0298118	1	0.0298883	1	-0.00109092	1	-0.0562534	1	1	0.000588969
Ampd2	-0.0351671	1	-0.0345877	1	-0.0153648	1	-0.0119162	1	1	-0.0242589
Ampd3	-0.0187926	1	-0.0410127	1	0.0268878	1	-0.0433835	1	1	-0.0190752
Amz2	0.0161252	1	-0.0149146	1	-0.0116982	1	-0.0600991	1	1	-0.0176467
Anapc1	0.0151983	1	0.000910603	1	-0.00519852	1	-0.0398245	1	1	-0.00722852
Anapc10	-0.00365752	1	-0.0695202	1	-0.012433	1	0.0650224	1	1	-0.00514709
Anapc11	0.118821	1	0.0491205	1	0.0750122	1	-0.0203512	1	1	0.0556505
Anapc13	0.0951388	1	-0.0255286	1	0.00932044	1	-0.0633087	1	1	0.00390549
Anapc15	-0.00638402	1	0.00990631	1	0.0155796	1	-0.029437	1	1	-0.00258379
Anapc16	-0.0865845	1	0.0989312	1	-0.0141811	1	0.0287286	1	1	0.00672354
Anapc2	-0.021478	1	0.0175742	1	0.0398961	1	-0.0353367	1	1	0.000163886
Anapc4	0.0821665	1	0.0776741	1	-0.0525152	1	-0.060543	1	1	0.0116956
Anapc5	0.0189029	1	-0.0453077	1	-0.0158928	1	-0.0918027	1	1	-0.0335251
Anapc7	0.0430037	1	0.0490031	1	-0.00154198	1	-0.00124139	1	1	0.0223059
Angel2	-0.00466295	1	0.00282414	1	-0.000162227	1	-0.0669527	1	1	-0.0172384
Angpt2	0.00899033	1	-0.0160543	1	0.0125501	1	-0.00610662	1	1	-0.000155112
Angptl2	-0.0327649	1	-0.146327	1	-0.0436218	1	0.00841003	1	1	-0.0535759
Angptl4	-0.0329956	1	0.0641483	1	-0.0135134	1	0.0670907	1	1	0.0211825
Ank	-0.140599	1	-0.0140576	1	-0.184283	1	-0.0845468	1	1	-0.105872
Ank3	-0.134559	1	-0.0324463	1	-0.0707348	1	-0.0868543	1	1	-0.0811487
Ankfy1	0.0177249	1	-0.0286474	1	0.0113264	1	0.0300986	1	1	0.00762563
Ankhd1	0.0305945	1	0.00471853	1	-0.0230966	1	-0.041541	1	1	-0.00733115
Ankib1	-0.0328473	1	-0.0112997	1	-0.00306784	1	-0.0447163	1	1	-0.0229828
Ankle2	-0.0123092	1	-0.0502974	1	-0.0205785	1	-0.0398063	1	1	-0.0307478
Ankmy1	0.0151795	1	0.0648475	1	0.00696484	1	-0.0335211	1	1	0.0133677
Ankmy2	-0.00519165	1	-0.0118361	1	0.000720182	1	-0.0220168	1	1	-0.00958109
Ankra2	0.0808538	1	-0.00952705	1	0.0308258	1	0.00950445	1	1	0.0279142
Ankrd1	0.00951637	1	0.0386969	1	0.0520207	1	-0.0471614	1	1	0.0132682
Ankrd10	0.00856916	1	-0.0392345	1	-0.0303276	1	0.0195079	1	1	-0.0103713
Ankrd11	0.0143581	1	0.0317538	1	-0.0865316	1	-0.172043	1	1	-0.0531158
Ankrd12	0.0220472	1	-0.0469228	1	-0.110872	1	-0.0917648	1	1	-0.0568782
Ankrd13a	-0.00249371	1	-0.0239533	1	-0.0122981	1	-0.0117785	1	1	-0.0126309
Ankrd13b	0.0149646	1	-0.00359316	1	-0.0142416	1	0.157652	1	1	0.0386955
Ankrd13c	0.015092	1	-0.00140644	1	-0.0350693	1	-0.027944	1	1	-0.0123319
Ankrd13d	-0.00537738	1	0.00307443	1	-0.00676459	1	0.000687109	1	1	-0.00209511
Ankrd16	0.020851	1	0.00182923	1	-0.00322234	1	0.0158886	1	1	0.00883662
Ankrd17	0.0254289	1	0.0917374	1	-0.0694349	1	-0.0280036	1	1	0.00493193
Ankrd24	0.00109183	1	-0.00533365	1	0.00637433	1	0.0162717	1	1	0.00460105
Ankrd26	0.0737528	1	-0.00172215	1	0.0467594	1	-0.000168626	1	1	0.0296554
Ankrd27	-0.00858436	1	-0.0108868	1	0.00339127	1	0.0263282	1	1	0.00256207
Ankrd28	0.0114763	1	0.090883	1	-0.00522863	1	0.0122719	1	1	0.0273506
Ankrd33b	0.00510931	1	0.106616	1	0.0364396	1	-0.0332848	1	1	0.0287201
Ankrd37	-0.0957252	1	-0.0790516	1	-0.0984164	1	-0.0841553	1	1	-0.0893371
Ankrd39	0.00192389	1	0.0224349	1	0.00506872	1	0.0152917	1	1	0.0111798
Ankrd40	-0.0144202	1	0.0230682	1	-0.0142928	1	0.0136606	1	1	0.00200393
Ankrd42	0.0018206	1	0.00809911	1	0.00234222	1	-0.00776141	1	1	0.00112513
Ankrd44	-0.00767033	1	0.0186002	1	-0.00895676	1	0.00230186	1	1	0.00106874
Ankrd46	0.0262272	1	0.00695253	1	-0.0102993	1	-0.0145171	1	1	0.00209082
Ankrd49	-0.0269492	1	0.0281848	1	-0.0174353	1	-0.0117265	1	1	-0.00698153
Ankrd50	-0.0295212	1	0.093569	1	-0.00639651	1	-0.0606109	1	1	-0.000739889
Ankrd52	0.00542109	1	0.00447215	1	-0.0218207	1	-0.0024629	1	1	-0.00359758
Ankrd54	0.0243397	1	-0.0499591	1	-0.0372026	1	0.00884211	1	1	-0.013495
Ankrd9	-0.0164842	1	-0.0478141	1	-0.0309704	1	-0.0191993	1	1	-0.028617
Anks1	0.00529691	1	-0.00756199	1	-0.0195777	1	-0.0155975	1	1	-0.00936008
Anks3	-0.0226748	1	-0.0102346	1	-0.0108327	1	-0.00791042	1	1	-0.0129131
Ankzf1	0.00206292	1	0.00862856	1	-0.00645037	1	-0.00355841	1	1	0.000170678
Anln	-0.0264198	1	0.15559	1	0.100291	1	-0.103285	1	1	0.0315441
Ano1	-0.00554755	1	0.0811387	1	0.0098823	1	-0.00303663	1	1	0.0206092
Ano10	-0.0121031	1	-0.00738797	1	-0.0371199	1	-0.032568	1	1	-0.0222948
Ano4	-0.0856402	0.483517	-0.0638126	1	0.000937609	1	-0.0566381	1	0.993456	-0.0512883
Ano6	-0.0548292	1	0.0534886	1	0.0409566	1	-0.0596164	1	1	-0.0050001
Ano8	-0.0348898	1	-0.0258791	1	-0.0414374	1	-0.0355043	1	1	-0.0344276
Anp32a	-0.0535815	1	-0.0741694	1	-0.026816	1	-0.161192	1	1	-0.0789397
Anp32b	0.0258683	1	0.0387318	1	0.0962827	1	0.0235229	1	1	0.0461014
Anp32e	-0.0759766	1	0.00405832	1	0.0495686	1	0.00708421	1	1	-0.00381637
Antxr2	-0.0475725	1	0.0296731	1	-0.157844	1	-0.0686196	1	1	-0.0610906
Anxa1	0.0296663	1	0.0903962	1	0.0686846	1	-0.0540564	1	1	0.0336727
Anxa11	0.0163946	1	0.0223786	1	0.0252598	1	0.0225541	1	1	0.0216468
Anxa2	-0.0496548	1	0.00149677	1	0.0249846	1	-0.0142083	1	1	-0.00934543
Anxa3	-0.196801	1	0.0777161	1	-0.0203086	1	0.00464464	1	1	-0.0336872
Anxa4	-0.0628055	1	-0.0294728	1	-0.0650292	1	-0.0589064	1	1	-0.0540535
Anxa5	-0.0714821	1	-0.000503444	1	0.073749	1	0.110409	1	1	0.0280432
Anxa6	0.095677	1	0.0129678	1	-0.0107354	1	-0.047952	1	1	0.0124893
Anxa7	0.039227	1	0.0196118	1	0.0291112	1	-0.0180659	1	1	0.017471
Anxa8	-0.102177	1	-0.0143667	1	-0.0253282	1	0.0159936	1	1	-0.0314697
Anxa9	-0.0111609	1	-0.0365899	1	-0.000142008	1	0.00653665	1	1	-0.010339
Aox1	0.0130503	1	-0.0011382	1	0.00032157	1	-0.00484591	1	1	0.00184695
Ap1ar	-0.0750858	1	-0.0116042	1	0.00343892	1	-0.0207208	1	1	-0.025993
Ap1b1	0.00886439	1	-0.00267932	1	-0.0409465	1	-0.0312821	1	1	-0.0165109
Ap1g1	-0.0515678	1	0.03184	1	-0.039757	1	0.0283572	1	1	-0.00778191
Ap1g2	0.0128744	1	0.0100462	1	0.00868367	1	0.00421931	1	1	0.00895591
Ap1m1	0.036022	1	-0.0195969	1	-0.0625541	1	-0.118254	1	1	-0.0410957
Ap1s1	0.0577694	1	-0.0228874	1	0.0181315	1	-0.0825385	1	1	-0.00738125
Ap1s2	-0.00988409	1	0.0176482	1	-0.0193963	1	0.000985764	1	1	-0.0026616
Ap1s3	0.0190481	1	0.0243746	1	0.000289056	1	0.00463242	1	1	0.0120861
Ap2a1	-0.027792	1	0.016648	1	0.0235694	1	-0.125854	1	1	-0.0283571
Ap2a2	0.0495755	1	0.0364561	1	0.0145877	1	0.0360789	1	1	0.0341745
Ap2b1	0.0638598	1	-0.0647345	1	-0.0415546	1	-0.0828873	1	1	-0.0313291
Ap2m1	0.0320806	1	0.0152398	1	0.0395475	1	0.00794179	1	1	0.0237024
Ap2s1	0.010006	1	0.029711	1	0.0425579	1	0.078608	1	1	0.0402208
Ap3b1	0.0769912	1	0.00679772	1	-0.0270074	1	-0.0576726	1	1	-0.000222797
Ap3d1	-0.0358756	1	0.050123	1	-0.00885265	1	0.0104708	1	1	0.00396637
Ap3m1	-0.0135478	1	0.0312921	1	-0.0150377	1	-0.0256208	1	1	-0.00572855
Ap3m2	-0.0251723	1	-0.0409362	1	-0.00290841	1	-0.00911658	1	1	-0.0195334
Ap3s1	-0.0131187	1	-0.00718654	1	0.0110034	1	-0.00685129	1	1	-0.00403829
Ap3s2	-0.0214376	1	0.0352365	1	0.0201293	1	-0.0272752	1	1	0.00166325
Ap4b1	-0.020672	1	0.00327351	1	-0.00853453	1	0.0166842	1	1	-0.0023122
Ap4e1	-0.010596	1	0.00190228	1	-0.0122288	1	-0.00885751	1	1	-0.00744501
Ap4m1	-0.00936198	1	0.00076976	1	0.0155015	1	-0.0418627	1	1	-0.00873835
Ap4s1	-0.0227727	1	-0.0207572	1	-0.0224028	1	-0.0338387	1	1	-0.0249429
Ap5m1	0.00757219	1	-0.0154283	1	-0.00521616	1	0.00178494	1	1	-0.00282183
Ap5s1	0.00744594	1	0.00182115	1	0.00648521	1	-0.00995322	1	1	0.00144977
Ap5z1	0.00286511	1	0.0030492	1	-0.0120901	1	-0.0160127	1	1	-0.00554713
Apaf1	-0.0297275	1	0.0268314	1	0.0072386	1	-0.0090641	1	1	-0.00118039
Apba3	-0.00873429	1	0.000224528	1	-0.0174607	1	-0.0245316	1	1	-0.0126255
Apbb1	0.0262162	1	-0.0125327	1	-0.00775786	1	-0.0296088	1	1	-0.00592079
Apbb1ip	-0.0919864	1	0.0443202	1	-0.0422769	1	-0.0181251	1	1	-0.0270171
Apbb2	-0.0514352	1	0.0522181	1	-0.0585607	1	-0.0229748	1	1	-0.0201882
Apc	-0.0559711	1	0.0638874	1	-0.0154608	1	-0.0258617	1	1	-0.00835157
Apeh	0.00921066	1	-0.101954	1	0.0105661	1	0.0038693	1	1	-0.0195769
Apex1	0.0649191	1	0.0152616	1	0.0805359	1	0.13848	1	1	0.0747991
Apex2	-0.00693067	1	0.00402569	1	-0.00119569	1	0.014966	1	1	0.00271633
Aph1a	0.0283187	1	0.0447934	1	0.0103617	1	0.0270198	1	1	0.0276234
Aph1b	-0.00587073	1	0.00169721	1	-0.00629531	1	-0.00626922	1	1	-0.00418451
Api5	0.0420039	1	-0.00599783	1	-0.0219772	1	0.143215	1	1	0.0393109
Apip	0.0105571	1	0.0136377	1	-0.0234021	1	-0.0379677	1	1	-0.00929375
Aplf	0.00516556	1	-0.0103524	1	-0.00342907	1	-0.0132181	1	1	-0.0054585
Apln	-0.0350138	1	-0.0372674	1	-0.0515787	1	-0.0480997	1	1	-0.0429899
Aplp2	-0.0901579	1	0.175073	1	0.0741753	1	0.0429669	1	1	0.0505142
Apmap	-0.00146577	1	0.0163401	1	0.0217173	1	0.000271156	1	1	0.0092157
Apobec3	0.0140692	1	0.0551958	1	0.03818	1	0.000309154	1	1	0.0269386
Apobr	0.0135051	1	0.0880992	1	-0.0361153	1	-0.0324136	1	1	0.00826885
Apoe	0.130138	1	-0.0817768	1	0.0603272	1	-0.0813612	1	1	0.00683193
Apol10b	-0.0349216	1	-0.00357308	1	0.00547527	1	0.0396892	1	1	0.00166744
Apol6	-0.0123715	1	-0.00371961	1	-0.0132019	1	-0.0151812	1	1	-0.0111186
Apol7a	-0.00272743	1	0.018261	1	0.0228193	1	0.0094163	1	1	0.0119423
Apol8	-0.00310399	1	0.0175419	1	0.00618536	1	-0.00325554	1	1	0.00434193
Apol9a	-0.0459012	1	0.119596	1	0.113389	1	0.0310276	1	1	0.0545278
Apol9b	-0.0649522	1	0.0456143	1	0.103322	1	0.0343965	1	1	0.0295952
Apoo	0.0222465	1	-0.0920869	1	-0.00530712	1	-0.0586762	1	1	-0.0334559
Apool	0.043611	1	0.0136334	1	0.0271312	1	-0.0592394	1	1	0.00628404
Apopt1	0.00149125	1	0.0187398	1	0.0194961	1	0.0138174	1	1	0.0133861
App	0.0795509	1	0.142	1	0.0446197	1	0.0710402	1	1	0.0843027
Appbp2	0.0270877	1	0.0353685	1	0.00627412	1	0.0122153	1	1	0.0202364
Appl1	0.0932264	1	0.0841469	1	0.0420393	1	0.0249808	1	1	0.0610983
Appl2	0.00542061	1	-0.0115871	1	0.00157653	1	-0.0141211	1	1	-0.00467776
Aprt	-0.0487105	1	-0.122489	1	-0.0533249	1	-0.048782	1	1	-0.0683267
Aptx	0.00456945	1	-0.0194025	1	-0.0203598	1	-0.0223482	1	1	-0.0143853
Aqp11	0.00132407	1	-0.00369968	1	-0.00210232	1	-0.00410322	1	1	-0.00214528
Aqp3	-0.0206853	1	-0.0183688	1	-0.0100202	1	-0.00133479	1	1	-0.0126023
Aqr	-0.00177273	1	0.0156256	1	-0.0555109	1	0.084188	1	1	0.0106325
Araf	0.0242479	1	0.0385296	1	-0.0326934	1	0.037834	1	1	0.0169795
Arap1	-0.00736699	1	-0.000794089	1	0.00303916	1	-0.00781979	1	1	-0.00323543
Arap2	-0.0483017	1	0.103562	1	0.0129574	1	-0.0791958	1	1	-0.00274458
Arcn1	-0.0407433	1	-0.00187698	1	-0.00715938	1	-0.146418	1	1	-0.0490493
Areg	-0.352594	1	-0.219687	1	-0.155987	1	0.0660694	1	1	-0.16555
Arel1	0.0101624	1	0.0326337	1	-0.02306	1	0.000204298	1	1	0.00498509
Arf1	0.0227234	1	-0.0389051	1	0.0238573	1	-0.026671	1	1	-0.00474886
Arf2	0.0448666	1	0.101747	1	0.00246716	1	0.0523988	1	1	0.0503698
Arf3	0.0405803	1	0.0392578	1	0.0153236	1	0.178012	1	1	0.0682933
Arf4	0.0280243	1	0.122461	1	0.097287	1	0.150514	1	1	0.0995715
Arf5	0.043419	1	-0.155448	1	0.0314597	1	-0.00699619	1	1	-0.0218912
Arf6	0.0084492	1	-0.0210126	1	-0.053583	1	-0.1964	1	1	-0.0656366
Arfgap1	-0.00440568	1	-0.00421229	1	-0.0187372	1	-0.0216638	1	1	-0.0122547
Arfgap2	0.029208	1	-0.0396612	1	0.00350547	1	-0.0323389	1	1	-0.00982165
Arfgap3	-0.00629929	1	0.00816775	1	-0.00434465	1	0.00586157	1	1	0.000846346
Arfgef1	0.00426402	1	0.0386178	1	0.00918909	1	-0.0449848	1	1	0.00177153
Arfgef2	0.0142006	1	0.0363614	1	0.0110664	1	-0.0418449	1	1	0.00494587
Arfip1	0.0160899	1	-0.0100342	1	-0.00158664	1	0.0406444	1	1	0.0112784
Arfip2	0.027379	1	0.0201249	1	0.002258	1	-0.0641515	1	1	-0.00359741
Arfrp1	0.0275435	1	0.0832326	1	0.00240969	1	-0.048084	1	1	0.0162755
Arg2	-0.00118072	1	-0.0547419	1	-0.00397512	1	0.0477298	1	1	-0.003042
Arglu1	-0.00780666	1	-0.00724305	1	-0.0872576	1	-0.250804	1	1	-0.0882778
Arhgap1	-0.0292373	1	0.0302314	1	0.017878	1	-0.0172322	1	1	0.000409977
Arhgap10	-0.0651943	1	-0.0369336	1	-0.0161732	1	0.00287172	1	1	-0.0288574
Arhgap11a	0.000728282	1	-0.00630259	1	0.00932802	1	-0.0367633	1	1	-0.00825239
Arhgap12	-0.0118332	1	0.0244965	1	0.026863	1	-0.0455104	1	1	-0.00149604
Arhgap17	0.0407876	1	0.00542141	1	-0.009075	1	-0.0170003	1	1	0.00503345
Arhgap18	0.0582444	1	-0.0435667	1	-0.0341465	1	0.0442007	1	1	0.00618297
Arhgap19	-0.00107469	1	-0.0115704	1	0.0158146	1	-0.000373152	1	1	0.000699086
Arhgap21	-0.0458558	1	-0.015102	1	-0.0493254	1	-0.0937446	1	1	-0.0510069
Arhgap22	0.0208368	1	-0.0502149	1	-0.0986045	1	-0.0266962	1	1	-0.0386697
Arhgap23	0.0618657	1	-0.0758625	1	-0.0156733	1	-0.000450178	1	1	-0.00753007
Arhgap26	-0.0276547	1	0.0279833	1	0.0253833	1	-0.0224109	1	1	0.000825265
Arhgap27	-0.00932466	1	-0.000350706	1	0.00199583	1	0.0283205	1	1	0.00516025
Arhgap27os1	0.027496	1	-0.0260131	1	-0.00567642	1	-0.00931072	1	1	-0.00337606
Arhgap28	0.0206828	1	0.00594859	1	-0.0221564	1	0.0228383	1	1	0.00682833
Arhgap29	-0.0920057	1	-0.00406576	1	-0.0445659	1	-0.00796251	1	1	-0.03715
Arhgap31	-0.0526788	1	-0.0086541	1	0.000415541	1	0.00438506	1	1	-0.0141331
Arhgap32	0.0372532	1	0.0430428	1	0.0177466	1	0.0568587	1	1	0.0387253
Arhgap35	0.014572	1	0.0245979	1	-0.0168442	1	0.0340757	1	1	0.0141004
Arhgap39	-0.00137155	1	0.000669408	1	0.0146203	1	-0.0106451	1	1	0.000818266
Arhgap42	0.0134201	1	0.0733764	1	0.0117357	1	0.0205085	1	1	0.0297602
Arhgap45	0.0154279	1	-0.041134	1	0.00993234	1	0.106606	1	1	0.0227082
Arhgap5	-0.109886	1	0.0425263	1	-0.171547	0.0432273	-0.0420296	1	0.615613	-0.0702339
Arhgap6	0.0935441	1	0.0729203	1	0.0493218	1	0.0526972	1	1	0.0671208
Arhgap8	-0.0166675	1	0.0377373	1	-0.0128575	1	0.0506462	1	1	0.0147146
Arhgdia	0.0762286	1	0.0234248	1	-0.0243597	1	0.0607824	1	1	0.034019
Arhgdib	-0.0128619	1	-0.0636146	1	-0.0343285	1	-0.0337487	1	1	-0.0361384
Arhgdig	-0.0311728	1	0.0387257	1	0.0701736	1	0.147508	1	1	0.0563086
Arhgef1	0.0286607	1	0.00995097	1	-0.00666487	1	0.0643015	1	1	0.0240621
Arhgef10l	0.0388888	1	-0.0173014	1	-0.0195115	1	-0.020424	1	1	-0.00458701
Arhgef11	-0.0256035	1	0.0305018	1	0.00227422	1	-0.09166	1	1	-0.0211219
Arhgef12	-0.0452212	1	0.062639	1	-0.00891943	1	-0.116624	1	1	-0.0270314
Arhgef15	-0.00854701	1	-0.00741207	1	0.00128352	1	-0.000537988	1	1	-0.00380339
Arhgef16	0.00868415	1	-0.00733159	1	0.0461001	0.341121	-0.000960766	1	0.976028	0.011623
Arhgef17	0.0341122	1	-0.0345671	1	-0.0116487	1	-0.0473053	1	1	-0.0148522
Arhgef18	0.00211709	1	-0.0267074	1	-0.00980355	1	-0.0364006	1	1	-0.0176986
Arhgef19	0.0140207	1	0.00157575	1	-0.0420632	1	-0.00573879	1	1	-0.00805139
Arhgef2	0.0742442	1	0.110668	1	-0.0305251	1	-0.0298804	1	1	0.0311268
Arhgef25	-0.0283027	1	0.130352	1	0.0343267	1	0.0317217	1	1	0.0420244
Arhgef28	0.0023183	1	0.0212554	1	0.00463297	1	0.0564406	1	1	0.0211618
Arhgef3	0.000395152	1	-0.0198483	1	-0.0147699	1	-0.0149915	1	1	-0.0123036
Arhgef40	0.0193338	1	0.0325883	1	-0.020706	1	-0.00816062	1	1	0.00576388
Arhgef5	-0.0687305	1	0.0233356	1	-0.0178172	1	-0.0874154	1	1	-0.0376569
Arhgef7	-0.0380675	1	-0.0157802	1	-0.0244109	1	0.00727476	1	1	-0.017746
Arid1a	0.0205408	1	0.0179419	1	0.0391446	1	0.0456501	1	1	0.0308194
Arid1b	0.0394621	1	0.0118456	1	-0.0287327	1	-0.0133562	1	1	0.00230471
Arid2	0.0249118	1	0.0429436	1	-0.0326552	1	0.00889043	1	1	0.0110227
Arid3a	-0.0258447	1	0.000489014	1	-0.0246635	1	-0.00644089	1	1	-0.014115
Arid4a	0.0243467	1	0.0348079	1	-0.0269739	1	-0.0320226	1	1	3.95193e-05
Arid4b	0.115465	1	0.0447953	1	0.0155367	1	-0.0430933	1	1	0.0331759
Arid5a	0.103616	1	0.0697365	1	-0.0225356	1	-0.0293712	1	1	0.0303615
Arid5b	-0.0353702	1	0.0694726	1	-0.0420462	1	0.0360177	1	1	0.00701847
Arih1	0.00522549	1	0.00533964	1	-0.00420614	1	0.0716645	1	1	0.0195059
Arih2	0.0475553	1	0.00058902	1	-0.0273126	1	0.0439988	1	1	0.0162076
Arl1	-0.141211	1	0.0405901	1	-0.0266368	1	-0.00426536	1	1	-0.0328808
Arl10	-0.0153585	1	0.0135341	1	-0.000991944	1	0.0124581	1	1	0.00241044
Arl13b	-0.025827	1	-0.124902	1	0.0105955	1	-0.112229	1	1	-0.0630905
Arl14ep	-0.00240857	1	0.0431371	1	-0.0204358	1	0.0157105	1	1	0.0090008
Arl15	0.0158275	1	-0.0171388	1	-0.00227817	1	-0.010162	1	1	-0.00343785
Arl16	0.0211514	1	0.00498666	1	0.0102736	1	0.0453674	1	1	0.0204448
Arl2	0.145896	1	-0.0251334	1	0.0541246	1	0.0237042	1	1	0.0496479
Arl2bp	0.0257092	1	-0.0741578	1	-0.00597923	1	-0.0628766	1	1	-0.0293261
Arl3	0.140923	1	-0.00851344	1	0.0226895	1	-0.0589651	1	1	0.0240335
Arl4a	0.0548472	1	-0.0170494	1	-0.0396597	1	-0.0984353	1	1	-0.0250743
Arl4c	0.100676	1	0.150337	1	-0.00496722	1	0.0154903	1	1	0.065384
Arl5a	0.0125359	1	-0.00669956	1	-0.00373083	1	-0.050073	1	1	-0.0119919
Arl5b	0.0699939	1	0.042386	1	0.043187	1	0.0269995	1	1	0.0456416
Arl6	0.028392	1	-0.000446023	1	-0.0013419	1	-0.0370403	1	1	-0.00260905
Arl6ip1	-0.0475827	1	0.132087	1	0.192541	1	-0.0238477	1	1	0.0632995
Arl6ip4	-0.0752724	1	-0.0132568	1	0.0319876	1	-0.0265406	1	1	-0.0207705
Arl6ip5	0.0405136	1	0.0212169	1	-0.00603439	1	0.0414964	1	1	0.0242981
Arl6ip6	0.00415036	1	0.0475586	1	0.0403221	1	-0.0277263	1	1	0.0160762
Arl8a	0.0852939	1	0.00313087	1	-0.0203869	1	-0.0120674	1	1	0.0139926
Arl8b	0.0160021	1	-0.0525782	1	-0.0241932	1	-0.0572293	1	1	-0.0294997
Armc1	-0.0530809	1	0.00135749	1	-0.0266584	1	0.0415961	1	1	-0.00919643
Armc10	-0.0024847	1	-0.00838689	1	0.0147172	1	-0.017319	1	1	-0.00336835
Armc3	0.020446	1	0.0598205	1	0.00666402	1	-0.00281153	1	1	0.0210297
Armc5	-0.00457228	1	0.0225017	1	-0.0145456	1	0.00944277	1	1	0.00320663
Armc6	-0.00316269	1	-0.0133142	1	-0.011991	1	-0.0289656	1	1	-0.0143584
Armc8	0.00199383	1	0.0149667	1	-0.00895962	1	-0.0168295	1	1	-0.00220715
Armc9	-0.00355228	1	0.0437227	1	0.0156116	1	0.105998	1	1	0.040445
Armcx5	-0.00924486	1	0.00214928	1	-0.00720852	1	0.049073	1	1	0.00869223
Armt1	-0.01352	1	-0.0819033	1	0.0313478	1	-0.00621287	1	1	-0.0175721
Arnt	-0.00144576	1	-0.0989278	1	-0.00848353	1	-0.0413367	1	1	-0.0375484
Arntl	0.0112661	1	0.0143923	1	-0.0130789	1	0.00526954	1	1	0.00446225
Arntl2	0.00159912	1	-0.125656	1	-0.0653632	1	-0.0549418	1	1	-0.0610904
Arpc1a	-0.0310106	1	-0.0393051	1	-0.0278914	1	0.00503564	1	1	-0.0232929
Arpc1b	-0.0116726	1	0.0518864	1	-0.103143	1	0.0423573	1	1	-0.00514291
Arpc2	0.124635	1	0.0947674	1	0.0588246	1	0.067868	1	1	0.0865237
Arpc3	0.0362132	1	-0.0578634	1	-0.0403719	1	0.107687	1	1	0.0114162
Arpc4	0.0308786	1	-0.037872	1	-0.00739052	1	-0.0972297	1	1	-0.0279034
Arpc5	0.0485321	1	0.00316438	1	-0.00820596	1	-0.0845111	1	1	-0.0102551
Arpc5l	-0.0238808	1	-0.0095798	1	0.0251419	1	0.04452	1	1	0.00905034
Arpin	0.00554139	1	-0.0657869	1	0.00857138	1	-0.0603287	1	1	-0.0280007
Arpp19	-0.00027574	1	-0.0034707	1	0.0840188	1	-0.124695	1	1	-0.0111056
Arrb2	0.0357321	1	-0.0109452	1	-0.00281932	1	0.0100043	1	1	0.00799296
Arrdc1	0.0221149	1	-0.0272907	1	0.0207892	1	0.0477349	1	1	0.0158371
Arrdc2	0.0200877	1	-0.00760532	1	-0.00480142	1	0.00478644	1	1	0.00311685
Arrdc3	-0.0270975	1	0.00325912	1	-0.0175221	1	-0.0228687	1	1	-0.0160573
Arrdc4	0.0606061	1	-0.0194644	1	-0.00236891	1	-0.0421315	1	1	-0.000839671
Arsa	0.0407748	1	0.022221	1	0.0532983	1	-0.00552799	1	1	0.0276915
Arsb	0.0135618	1	-0.00413209	1	0.00932282	1	-0.00227459	1	1	0.00411949
Arsk	0.00816962	1	0.00339072	1	-0.00256164	1	0.00745567	1	1	0.00411359
Artn	0.0746463	1	0.0294278	1	-0.0125622	1	0.0244378	1	1	0.0289874
Arv1	0.00382924	1	0.00932211	1	-0.0115457	1	-0.0259771	1	1	-0.00609287
Arvcf	-0.00465763	1	0.0252419	1	-0.0145172	1	-0.022399	1	1	-0.00408296
As3mt	-0.00164969	1	-0.0038857	1	-0.00782622	1	-0.0552266	1	1	-0.017147
Asah1	-0.0319273	1	-0.108161	1	-0.0121199	1	-0.103012	1	1	-0.0638053
Asah2	0.00304374	1	0.0102625	1	6.65234e-05	1	0.0187735	1	1	0.00803655
Asap1	0.0827515	1	0.0912768	1	0.0840594	1	0.159139	1	1	0.104307
Asap2	-0.094485	1	-0.0889028	1	-0.0234576	1	-0.0502037	1	1	-0.0642623
Asap3	-0.0142219	1	0.00999899	1	-0.00619679	1	-0.00598844	1	1	-0.00410203
Asb13	0.0194761	1	-0.00311827	1	0.00991411	1	0.0466813	1	1	0.0182383
Asb3	0.027055	1	-0.0549143	1	-0.00693444	1	0.0425732	1	1	0.00194486
Asb6	0.0177453	1	-0.0223451	1	-0.0298551	1	-0.0166326	1	1	-0.0127719
Asb7	0.0184036	1	0.0189382	1	0.00622694	1	-0.00903613	1	1	0.00863314
Asb8	-0.00631137	1	-0.000886242	1	0.00490941	1	-0.019731	1	1	-0.00550479
Ascc1	-0.0289796	1	0.00196088	1	-0.00163612	1	0.0506401	1	1	0.00549633
Ascc2	0.0252014	1	-0.0105405	1	0.00222881	1	-0.0565983	1	1	-0.00992712
Ascc3	-0.0547525	1	0.129818	1	-0.0368812	1	-0.119276	1	1	-0.0202729
Asf1a	-0.0312107	1	-0.0874245	1	0.0208703	1	-0.0678956	1	1	-0.0414151
Asf1b	0.00244937	1	-0.0254838	1	-0.00638948	1	-0.00196729	1	1	-0.0078478
Ash1l	-0.0431905	1	0.153644	1	-0.0841319	1	-0.0153797	1	1	0.00273559
Ash2l	-0.0234985	1	-0.0779856	1	-0.0237614	1	-0.159762	1	1	-0.0712519
Asl	-0.016092	1	-0.0188671	1	-0.0256544	1	-0.015396	1	1	-0.0190024
Asna1	-0.034423	1	-0.078488	1	-0.0838772	1	-0.055346	1	1	-0.0630335
Asns	-0.0576415	1	0.0633065	1	0.0740451	1	0.144893	1	1	0.0561507
Asnsd1	0.0101307	1	0.00448203	1	0.0207056	1	-0.00377517	1	1	0.0078858
Asph	0.00489186	1	0.0471484	1	-0.02063	1	-0.0960159	1	1	-0.0161514
Aspm	0.00526223	1	0.0235174	1	0.00944714	1	-0.0623441	1	1	-0.00602934
Aspscr1	-0.0711923	1	0.0155091	1	-0.0302553	1	0.00532664	1	1	-0.020153
Asrgl1	-0.00623498	1	-0.0341364	1	-0.00162262	1	-0.0515165	1	1	-0.0233776
Ass1	-0.198607	0.0217493	-0.172712	1	-0.134529	1	0.00754583	1	0.467739	-0.124575
Aste1	-0.00848809	1	-0.0176524	1	0.0082258	1	-0.0120047	1	1	-0.00747987
Asxl1	0.0222246	1	0.0258372	1	0.0140594	1	0.0166406	1	1	0.0196904
Asxl2	-0.040766	1	0.0227222	1	-0.0444197	1	-0.00495532	1	1	-0.0168547
Atad1	0.0383244	1	0.0224171	1	0.0168462	1	-0.0426253	1	1	0.00874062
Atad2	0.0190457	1	0.142606	1	0.0786353	1	0.0318629	1	1	0.0680375
Atad2b	0.0381177	1	-0.00384056	1	-0.0223148	1	-0.0630517	1	1	-0.0127723
Atad3a	-0.0118111	1	0.0497462	1	-0.027506	1	0.012784	1	1	0.00580327
Atad5	0.0317053	1	0.035141	1	0.0522054	1	0.0635433	1	1	0.0456488
Atat1	0.054832	1	0.0262829	1	-0.0242898	1	-0.0196248	1	1	0.00930006
Ate1	0.0255915	1	0.0211567	1	-0.00932034	1	-0.0382839	1	1	-0.000213999
Atf1	-0.0243101	1	0.0480973	1	-0.014219	1	-0.0494112	1	1	-0.00996074
Atf2	0.0394918	1	0.0324536	1	0.000335253	1	0.00706265	1	1	0.0198358
Atf3	-0.33033	1	0.00536685	1	-0.0392546	1	-0.145629	1	1	-0.127462
Atf4	-0.0208463	1	0.00372075	1	-0.0367536	1	0.0326066	1	1	-0.00531815
Atf5	-0.0187279	1	0.0152961	1	0.0168335	1	0.0387397	1	1	0.0130353
Atf6	-0.0545904	1	0.0301573	1	-0.0208126	1	-0.0734347	1	1	-0.0296701
Atf6b	-1.30308e-05	1	-0.0251894	1	-0.0198416	1	-0.0269323	1	1	-0.0179941
Atf7	0.00595146	1	-0.00640807	1	-0.0192032	1	-0.00544251	1	1	-0.00627558
Atf7ip	0.0215989	1	-0.00585793	1	-0.00809846	1	-0.0377141	1	1	-0.0075179
Atg10	-0.0130444	1	-0.00881632	1	-0.00461462	1	-0.0219598	1	1	-0.0121088
Atg101	0.00703105	1	0.0520238	1	0.0128372	1	-0.0242835	1	1	0.0119021
Atg12	-0.0203093	1	0.0199626	1	0.025039	1	-0.128412	1	1	-0.0259298
Atg13	-0.022312	1	-0.00858892	1	0.00440031	1	-0.0492964	1	1	-0.0189492
Atg14	-0.0102313	1	-0.00134902	1	0.000940191	1	-0.0183046	1	1	-0.00723619
Atg16l1	0.00751413	1	0.00566171	1	-0.012576	1	-0.0177356	1	1	-0.00428394
Atg16l2	0.000864835	1	-0.0103616	1	0.0126812	1	-0.0228585	1	1	-0.0049185
Atg2a	0.00720378	1	0.0104727	1	0.0175478	1	0.0997194	1	1	0.0337359
Atg2b	0.0170564	1	0.00211195	1	-0.0146912	1	0.0137404	1	1	0.00455438
Atg3	0.0254347	1	-0.095292	1	0.00282011	1	-0.0500063	1	1	-0.0292609
Atg4a	0.00103009	1	0.00743912	1	-0.00892987	1	-0.0110417	1	1	-0.00287558
Atg4b	0.00886374	1	-0.023413	1	-0.00617233	1	0.030665	1	1	0.00248585
Atg4c	-0.00615209	1	0.0205112	1	-0.0151415	1	0.00447592	1	1	0.000923383
Atg4d	0.0227321	1	0.0049082	1	-0.024059	1	-0.015068	1	1	-0.00287169
Atg5	-0.0357749	1	0.0285242	1	-0.0333944	1	-0.06542	1	1	-0.0265163
Atg7	-0.0198706	1	-0.00219641	1	-0.0162346	1	0.0502714	1	1	0.00299245
Atg9a	0.0164867	1	-0.0286199	1	-0.0194885	1	-0.00162215	1	1	-0.00831099
Atg9b	-0.0566536	1	-0.0545353	1	-0.0428789	1	-0.0511274	1	1	-0.0512988
Atic	0.082082	1	0.0630042	1	0.0367949	1	0.10715	1	1	0.0722577
Atl1	0.00260845	1	0.00864576	1	0.00881586	1	-0.00719602	1	1	0.00321851
Atl2	0.00770612	1	0.000191519	1	-0.0311619	1	0.00401098	1	1	-0.00481332
Atl3	-0.000384448	1	-0.0127038	1	0.0235032	1	0.112858	1	1	0.0308182
Atm	0.0173815	1	0.0135775	1	0.020052	1	-0.0110425	1	1	0.0099921
Atmin	-0.0143137	1	-0.00283623	1	-0.0207262	1	-0.0309592	1	1	-0.0172088
Atn1	0.050172	1	0.0066378	1	0.00469082	1	0.149028	1	1	0.0526322
Atox1	0.116736	1	0.0414494	1	0.0071669	1	-0.0606524	1	1	0.026175
Atp10a	-0.00489967	1	0.00758108	1	0.0124504	1	0.00718142	1	1	0.0055783
Atp11a	-0.0627374	1	-0.000921483	1	-0.0980158	1	-0.137359	1	1	-0.0747585
Atp11b	0.0236815	1	0.076993	1	0.034512	1	-0.0834417	1	1	0.0129362
Atp11c	0.0213431	1	0.0124373	1	-0.0204589	1	-0.0201617	1	1	-0.00171004
Atp13a1	-0.0251571	1	-0.0266313	1	-0.0494381	1	-0.0175606	1	1	-0.0296968
Atp13a2	-0.00566454	1	0.00519411	1	0.00971336	1	-0.0193185	1	1	-0.0025189
Atp13a3	0.0516727	1	0.130849	1	-0.00252806	1	-0.13734	1	1	0.0106634
Atp1a1	-0.041053	1	-0.0262385	1	-0.0820409	1	-0.196783	1	1	-0.0865289
Atp1b1	0.0346152	1	-0.00993575	1	-0.00672928	1	-0.00223761	1	1	0.00392815
Atp1b3	-0.031375	1	-0.0189252	1	0.0133486	1	-0.016106	1	1	-0.0132644
Atp23	-0.000921061	1	-0.039902	1	0.00970972	1	-0.0408451	1	1	-0.0179896
Atp2a2	-0.00808699	1	0.100294	1	0.0050658	1	-0.0838426	1	1	0.00335748
Atp2b1	-0.10604	1	0.0258954	1	-0.0409244	1	0.0977431	1	1	-0.00583152
Atp2c1	-0.0742463	1	0.0261642	1	-0.0288949	1	-0.0446956	1	1	-0.0304181
Atp2c2	-0.0290667	1	0.0074849	1	-0.00379651	1	-0.0134442	1	1	-0.00970563
Atp5a1	-0.0386636	1	-0.037964	1	0.101195	1	-0.12313	1	1	-0.0246407
Atp5b	-0.152483	1	-0.0249489	1	0.0232048	1	-0.0358674	1	1	-0.0475237
Atp5c1	-0.00751834	1	-0.0274864	1	0.0198613	1	0.073105	1	1	0.0144904
Atp5d	-0.169961	1	-0.0526781	1	0.031231	1	0.0283883	1	1	-0.040755
Atp5e	0.0854943	1	0.018365	1	0.0272229	1	0.0967008	1	1	0.0569457
Atp5f1	-0.021882	1	0.016048	1	0.0486682	1	0.123561	1	1	0.0415987
Atp5g1	0.0328317	1	-0.0139453	1	0.0319159	1	0.0238116	1	1	0.0186535
Atp5g2	-0.0833812	1	0.0162057	1	0.0916342	1	0.101028	1	1	0.0313718
Atp5g3	0.0541717	1	0.00702314	1	0.0120607	1	-0.0371396	1	1	0.00902897
Atp5h	0.0241262	1	-0.0994668	1	-0.0106957	1	-0.0465974	1	1	-0.0331584
Atp5j	0.0785586	1	-0.0258451	1	0.0569304	1	0.0473653	1	1	0.0392523
Atp5j2	0.107453	1	0.0562491	1	0.0132499	1	0.0462034	1	1	0.0557889
Atp5k	0.123304	1	0.0216004	1	0.046248	1	-0.0319244	1	1	0.039807
Atp5l	-0.0137569	1	-0.111482	1	-0.0138637	1	-0.0127643	1	1	-0.0379668
Atp5o.1	0.0310272	1	-0.0381744	1	0.0254701	1	0.0218997	1	1	0.0100557
Atp5s	0.0190852	1	0.0151726	1	-0.000470632	1	-0.013586	1	1	0.00505029
Atp6ap1	-0.0194414	1	0.0148338	1	-0.00587477	1	-0.0488172	1	1	-0.0148249
Atp6ap2	0.0307558	1	-0.0595555	1	0.00578273	1	-0.0487154	1	1	-0.0179331
Atp6v0a1	-0.0341177	1	-0.00132802	1	-0.0492409	1	-0.0345227	1	1	-0.0298023
Atp6v0a2	-0.00424722	1	0.0115936	1	-0.0153666	1	-0.00746662	1	1	-0.00387171
Atp6v0b	0.0359239	1	-0.000304907	1	-0.00201415	1	-0.0646877	1	1	-0.00777072
Atp6v0c	-0.0125753	1	-0.0103845	1	-0.0130521	1	0.0367606	1	1	0.000187181
Atp6v0d1	-0.0168194	1	-0.00976281	1	-0.0424662	1	0.0754809	1	1	0.00160812
Atp6v0e	-0.00649385	1	-0.0330804	1	-0.0107059	1	-0.0158367	1	1	-0.0165292
Atp6v1a	0.0135762	1	0.0230668	1	-0.00227193	1	0.0105897	1	1	0.0112402
Atp6v1b2	-0.00847108	1	-0.0545559	1	-0.0911733	1	0.00189244	1	1	-0.0380769
Atp6v1c1	0.0328073	1	-0.0680924	1	0.0168433	1	-0.0699579	1	1	-0.0220999
Atp6v1d	0.0283742	1	0.0715789	1	-0.0520073	1	-0.130006	1	1	-0.0205151
Atp6v1e1	0.0387659	1	0.0132696	1	-0.0183863	1	-0.0512524	1	1	-0.00440078
Atp6v1f	0.0868256	1	-0.0135209	1	0.00709815	1	0.00426633	1	1	0.0211673
Atp6v1g1	-0.0409875	1	-0.0904056	1	-0.0592446	1	0.0255567	1	1	-0.0412703
Atp6v1h	0.0714564	1	-0.0348338	1	0.00898676	1	0.00709598	1	1	0.0131763
Atp7a	-0.0103976	1	0.0213024	1	-0.017942	1	-0.013242	1	1	-0.00506978
Atp8a1	-0.00974201	1	-0.00604216	1	0.00134159	1	-0.018083	1	1	-0.0081314
Atp8b2	0.0338887	1	0.0192267	1	0.0274589	1	0.000109827	1	1	0.020171
Atp9a	0.0448853	1	0.0206636	1	0.0126278	1	0.0186398	1	1	0.0242041
Atp9b	-0.0314736	1	-0.0133416	1	0.0080831	1	-0.00902337	1	1	-0.0114389
Atpaf1	-0.0242279	1	-0.0197392	1	-0.00807797	1	-0.0130463	1	1	-0.0162729
Atpaf2	0.000447183	1	-0.0147645	1	0.0117073	1	0.0269645	1	1	0.00608862
Atpif1	0.140014	1	-0.0714025	1	0.0217902	1	0.0479693	1	1	0.0345926
Atr	0.00285449	1	0.0410926	1	-0.0167033	1	-0.0116794	1	1	0.00389109
Atraid	0.0917781	1	-0.0620283	1	0.0147151	1	-0.0961857	1	1	-0.0129302
Atrip	-0.000775272	1	0.0266245	1	0.0127424	1	-0.0214131	1	1	0.00429465
Atrn	-0.0182291	1	-6.85621e-05	1	-0.01958	1	-0.0031544	1	1	-0.010258
Atrnl1	-0.00911768	1	0.0123156	1	-0.012002	1	-0.00965114	1	1	-0.00461381
Atrx	0.0261364	1	0.181483	1	-0.0535766	1	-0.104584	1	1	0.0123647
Atxn1	-0.0252396	1	0.00391311	1	-0.000667879	1	-0.00474519	1	1	-0.00668489
Atxn10	0.0496231	1	0.0672903	1	0.066059	1	0.0320507	1	1	0.0537558
Atxn1l	-0.0230609	1	-0.00525617	1	-0.0329619	1	-0.00874079	1	1	-0.0175049
Atxn2	0.0576756	1	0.0604065	1	0.010274	1	-0.0797532	1	1	0.0121507
Atxn2l	0.0252527	1	0.0293361	1	-0.0386324	1	-0.0224596	1	1	-0.0016258
Atxn3	-0.0203835	1	-0.112625	1	-0.0470714	1	-0.0075717	1	1	-0.046913
Atxn7	-0.0361741	1	-0.0192027	1	-0.0178114	1	-0.0155277	1	1	-0.022179
Atxn7l1	-0.0202164	1	0.0378533	1	-0.0124234	1	0.0548773	1	1	0.0150227
Atxn7l2	-0.0222718	1	-0.0171954	1	-0.0304097	1	-0.0145595	1	1	-0.0211091
Atxn7l3	0.0218318	1	-0.00454743	1	-0.0252553	1	-0.0563822	1	1	-0.0160883
Atxn7l3b	-0.0694662	1	0.0069362	1	0.0611669	1	-0.0455296	1	1	-0.0117232
AU019823	0.0360273	1	-0.0186978	1	0.0185313	1	0.0193447	1	1	0.0138014
AU020206	-0.0196839	1	0.00588348	1	0.0240334	1	-0.00600232	1	1	0.00105768
AU022252	0.00324614	1	0.00741671	1	-0.0373296	1	-0.00962137	1	1	-0.00907203
AU040320	-0.00322479	1	0.0172217	1	-0.026028	1	-0.0157605	1	1	-0.00694791
AU041133	-0.012558	1	0.00682932	1	0.00493005	1	-0.000743525	1	1	-0.000385548
Auh	0.094137	1	-0.0411002	1	0.00811594	1	-0.0331817	1	1	0.00699273
Aunip	0.0178925	1	0.0128801	1	0.0116197	1	0.0285714	1	1	0.0177409
Aup1	-0.0319934	1	-0.021609	1	-0.001838	1	0.0102306	1	1	-0.0113025
Aurka	-0.0405281	1	0.00054916	1	0.00958602	1	-0.0323831	1	1	-0.015694
Aurkaip1	0.026925	1	-0.0784483	1	0.0324065	1	0.0319188	1	1	0.00320048
Aurkb	0.0535857	1	0.00256822	1	0.0465316	1	-0.0727121	1	1	0.00749336
AV099323	-0.000690174	1	0.000312487	1	-0.000131771	1	0.000392845	1	1	-2.91533e-05
Aven	-0.0068694	1	0.00330005	1	0.00904214	1	-0.0225498	1	1	-0.00426925
Avl9	0.0396307	1	0.0175591	1	-0.036747	1	0.0689188	1	1	0.0223404
Avpi1	0.138235	1	-0.022254	1	0.0517674	1	0.140682	1	1	0.0771077
AW112010	-0.0572694	1	0.0468431	1	0.104081	1	0.173494	1	1	0.0667871
AW209491	-0.0153037	1	-0.00873136	1	-0.00749479	1	-0.0234747	1	1	-0.0137512
AW549877	-0.0202974	1	0.00769571	1	-0.0098448	1	-0.0529392	1	1	-0.0188464
AW554918	-0.0156994	1	0.0163835	1	0.0225752	1	-0.0189316	1	1	0.00108194
Axin1	0.06761	1	-0.0379342	1	-0.0225164	1	-0.0242153	1	1	-0.00426395
Axl	0.0962209	1	0.0706716	1	0.00880705	1	-0.0453312	1	1	0.0325921
AY036118	0.0214445	1	-0.0834862	1	0.00975297	1	-0.115994	1	1	-0.0420708
Azi2	0.0203063	1	0.0286673	1	0.0026322	1	0.0613645	1	1	0.0282426
Azin1	-0.0187689	1	0.187939	1	0.0174037	1	0.0778703	1	1	0.0661109
Azin2	-0.0443194	1	0.0194286	1	-0.069532	1	-0.0819522	1	1	-0.0440938
B230118H07Rik	-0.00699173	1	-0.0108463	1	-0.00638608	1	-0.0329294	1	1	-0.0142884
B230208H11Rik	-0.00758165	1	0.00298748	1	-0.00218028	1	-0.0135884	1	1	-0.00509071
B230219D22Rik	0.0133517	1	0.0651226	1	0.00100108	1	0.0807576	1	1	0.0400583
B230307C23Rik	-0.0115466	1	-0.0546574	1	-0.00707749	1	-0.0107841	1	1	-0.0210164
B230354K17Rik	-0.0001316	1	-0.0013606	1	-0.00831889	1	0.0112523	1	1	0.000360298
B230369F24Rik	-0.0204794	1	0.00697592	1	-0.019398	1	-0.020834	1	1	-0.0134339
B2m	-0.128467	1	-0.047121	1	-0.00755523	1	-0.192129	1	1	-0.0938181
B3galnt2	-0.00135655	1	0.0162698	1	0.0121244	1	0.0138175	1	1	0.0102138
B3galt6	-0.0253682	1	-0.0467425	1	-0.00165444	1	-0.05142	1	1	-0.0312963
B3gat3	0.0796766	1	0.0198455	1	0.00233262	1	-0.0683552	1	1	0.00837491
B3glct	0.0254275	1	0.0415119	1	-0.0209288	1	-0.0200967	1	1	0.00647849
B3gnt2	-0.0234473	1	0.0767717	1	-0.000179557	1	-0.0142928	1	1	0.00971302
B3gnt3	-0.0472538	1	0.00365466	1	-0.00191573	1	-0.0183916	1	1	-0.0159766
B4galnt1	0.00349795	1	-0.0620204	1	0.00570693	1	-0.00341104	1	1	-0.0140567
B4galnt4	0.0119641	1	-0.00061186	1	0.00251395	1	-0.0141152	1	1	-6.22394e-05
B4galt1	-0.0576568	1	-0.0431798	1	-0.00412146	1	0.0340865	1	1	-0.0177179
B4galt2	0.0361162	1	0.00714592	1	0.0257566	1	0.0604458	1	1	0.0323661
B4galt3	-0.0301652	1	-0.0299742	1	-0.0694924	1	-0.0350182	1	1	-0.0411625
B4galt4	-0.00555844	1	0.00332347	1	-0.00746518	1	-0.00980755	1	1	-0.00487692
B4galt5	-0.00499165	1	-0.0131612	1	-0.0118437	1	-0.0425249	1	1	-0.0181304
B4galt6	0.0222348	1	0.00729651	1	0.003166	1	-0.0122987	1	1	0.00509966
B4galt7	0.000205827	1	-0.0144366	1	0.00639759	1	-0.00611818	1	1	-0.00348783
B4gat1	0.0435698	1	0.0144039	1	0.0413371	1	0.0978213	1	1	0.049283
B630019K06Rik	-0.00809423	1	-0.0115314	1	-0.00398818	1	-0.00917169	1	1	-0.00819638
B930036N10Rik	0.0853999	1	0.0412013	1	-0.0355559	1	-0.0698742	1	1	0.00529278
B9d1	-0.0113188	1	0.064527	1	0.0425608	1	-0.0213402	1	1	0.0186072
B9d2	0.0419954	1	0.0233048	1	0.0111544	1	-0.0213589	1	1	0.0137739
Babam1	0.0146389	1	-0.0502535	1	-0.0540505	1	-0.0539719	1	1	-0.0359093
Babam2	0.0546652	1	0.00182252	1	0.0243326	1	0.2155	1	1	0.0740802
Bace1	0.0250117	1	0.111916	1	-0.0381996	1	-0.0777282	1	1	0.00524995
Bach1	0.0401786	1	0.0545969	1	-0.0376413	1	-0.00012649	1	1	0.0142519
Bad	0.110962	1	0.0782438	1	0.0443679	1	0.0475542	1	1	0.070282
Bag1	-0.0577542	1	-0.0292481	1	-0.012353	1	0.0386026	1	1	-0.0151882
Bag2	0.0467988	1	-0.0100788	1	-7.95422e-05	1	0.0307008	1	1	0.0168353
Bag3	0.0734078	1	-0.00271343	1	-0.0234493	1	-0.00718691	1	1	0.0100145
Bag4	0.0545887	1	0.0183822	1	-0.0141165	1	-0.037124	1	1	0.00543262
Bag5	-0.00893687	1	0.0548252	1	-0.0225179	1	-0.0248691	1	1	-0.000374664
Bag6	0.0271391	1	-0.0320232	1	0.000216939	1	0.0493805	1	1	0.0111783
Bahd1	0.00226728	1	-0.0069795	1	0.006844	1	-0.00369325	1	1	-0.000390368
Baiap2	0.018497	1	-0.0206329	1	-0.0417305	1	-0.0592771	1	1	-0.0257859
Baiap2l1	-0.0131937	1	0.0351183	1	0.00168898	1	0.0302072	1	1	0.0134552
Bak1	-0.0119367	1	0.0970664	1	0.00484943	1	0.029629	1	1	0.029902
Banf1	0.160649	1	0.0142681	1	0.0775854	1	-0.00535418	1	1	0.0617872
Banp	-0.0292739	1	0.065617	1	-0.0171728	1	0.0747043	1	1	0.0234687
Bap1	0.0126419	1	-0.0176573	1	-0.00550212	1	-0.0559594	1	1	-0.0166192
Bard1	0.0170363	1	0.0198298	1	0.00970589	1	-0.00183136	1	1	0.0111852
Basp1	-0.0893395	1	0.0810237	1	-0.0226805	1	0.141851	1	1	0.0277136
Batf2	-0.0176544	1	0.00211115	1	-0.00912478	1	-0.0191438	1	1	-0.0109529
Batf3	-0.0238831	1	-0.0149228	1	-0.0104005	1	-0.0625648	1	1	-0.0279428
Bax	0.0732361	1	-0.0433925	1	0.10717	1	-0.129864	1	1	0.00178744
Baz1a	0.0079829	1	0.00739416	1	-0.0323743	1	0.0695682	1	1	0.0131427
Baz1b	0.0669293	1	0.0748225	1	0.0109286	1	-0.0964131	1	1	0.0140668
Baz2a	-0.0156576	1	0.030769	1	-0.066862	1	0.0313868	1	1	-0.00509096
Baz2b	0.0781916	1	0.00201274	1	-0.0478291	1	-0.110985	1	1	-0.0196525
Bbc3	0.0529512	1	0.0999324	1	0.0359996	1	-0.0277741	1	1	0.0402773
Bbip1	0.152372	0.346771	-0.0247177	1	0.00584704	1	-0.0553639	1	0.977173	0.0195343
Bbs12	-0.00254702	1	0.00264659	1	0.0168975	1	0.000586395	1	1	0.00439588
Bbs2	0.00866813	1	-0.0114259	1	-0.00599977	1	-0.0211414	1	1	-0.00747471
Bbs4	0.0617994	1	-0.0162875	1	-0.0175374	1	-0.0123392	1	1	0.00390882
Bbs5	-0.0196554	1	-0.00935355	1	-0.0211975	1	0.00110109	1	1	-0.0122764
Bbs7	0.00163851	1	0.0120314	1	-0.0111588	1	-0.0253115	1	1	-0.00570012
Bbs9	-0.0114749	1	0.0106631	1	-0.00564089	1	0.0222671	1	1	0.00395358
Bbx	-0.00422252	1	-0.0752574	1	-0.0825267	1	-0.0261386	1	1	-0.0470363
BC002059	0.0212505	1	-0.00721902	1	-0.011285	1	0.0313776	1	1	0.00853104
BC003331	0.001921	1	-0.0328649	1	-0.0105215	1	0.0399474	1	1	-0.000379493
BC003965	0.0220054	1	0.0226676	1	0.00124362	1	-0.0452003	1	1	0.000179081
BC004004	-0.00552404	1	-0.0447993	1	-0.059051	1	0.0425878	1	1	-0.0166966
BC005537	0.00406218	1	-0.0794213	1	-0.0957604	1	-0.144086	1	1	-0.0788013
BC005561	0.00838681	1	0.0441955	1	-0.0584405	1	-0.0458196	1	1	-0.0129195
BC005624	0.0336702	1	0.0170269	1	-0.00501331	1	0.121132	1	1	0.041704
BC017158	0.00169086	1	0.0153191	1	-0.00159646	1	-0.00336402	1	1	0.00301238
BC017643	0.0175836	1	0.00797724	1	-0.0249476	1	-0.0169443	1	1	-0.00408275
BC022687	0.000621292	1	-0.0238631	1	0.00763291	1	-0.00773506	1	1	-0.00583598
BC024978	0.00810773	1	0.010757	1	0.014067	1	-0.00478889	1	1	0.0070357
BC029722	0.0342842	1	-0.0128959	1	0.0130293	1	-0.0326059	1	1	0.000452934
BC030867	0.000988963	1	0.0012551	1	0.0173329	1	0.0012956	1	1	0.00521815
BC031181	0.00171841	1	0.00550195	1	-0.0347658	1	-0.00954647	1	1	-0.00927298
BC037034	-0.00556028	1	-0.00166109	1	-0.00469713	1	-0.00546059	1	1	-0.00434477
BC052040	0.0144739	1	-0.0051384	1	0.00748698	1	0.149775	1	1	0.0416495
BC055324	0.00414342	1	-0.00660852	1	0.00413192	1	-0.0270536	1	1	-0.00634669
BC100530	0.0221269	1	0.0820202	1	-0.00799015	1	-0.0749363	1	1	0.00530516
Bcam	0.0150981	1	0.0279259	1	0.00465894	1	0.0182115	1	1	0.0164736
Bcap29	-0.0339305	1	-0.0204497	1	0.00133417	1	0.0173593	1	1	-0.00892168
Bcap31	0.0271382	1	-0.0369453	1	-0.0152397	1	-0.00451518	1	1	-0.00739047
Bcar1	0.0453676	1	-0.0326893	1	-0.0373059	1	0.0227555	1	1	-0.000468012
Bcar3	-0.027823	1	-0.0259263	1	0.00969856	1	-0.0102725	1	1	-0.0135808
Bcas2	-0.0119024	1	0.0523221	1	0.0727419	1	0.149239	1	1	0.0656001
Bcas3	0.00530105	1	-0.00434994	1	-0.0140518	1	0.095887	1	1	0.0206966
Bcat2	0.00559059	1	-0.00759867	1	-0.00358712	1	-0.0369734	1	1	-0.0106422
Bccip	0.08663	1	-0.0117322	1	0.0335078	1	-0.0694845	1	1	0.00973025
Bcdin3d	0.000198205	1	0.001959	1	-0.00411318	1	0.0101161	1	1	0.00204002
Bckdha	0.0454752	1	-0.0367782	1	-0.0166496	1	-0.0664488	1	1	-0.0186004
Bckdhb	0.0304304	1	-0.00701874	1	-0.0179237	1	-0.0263513	1	1	-0.00521583
Bckdk	0.0191314	1	-0.00063964	1	0.00354268	1	-0.0100697	1	1	0.00299117
Bcl10	0.0486868	1	0.0787727	1	0.0382699	1	-0.00186448	1	1	0.0409662
Bcl11a	-0.0268259	1	0.010075	1	0.0124944	1	-0.0192032	1	1	-0.00586494
Bcl2	-0.00233583	1	0.0312989	1	-0.0119655	1	-0.0322517	1	1	-0.00381354
Bcl2l1	-0.00738961	1	0.0143076	1	0.0748347	1	-0.0549803	1	1	0.00669309
Bcl2l11	0.141262	1	-0.0167137	1	-0.000301017	1	0.0454887	1	1	0.0424339
Bcl2l12	0.0415166	1	-0.00732972	1	-0.001627	1	0.0535635	1	1	0.0215308
Bcl2l13	0.014562	1	0.00467936	1	-0.0224084	1	-0.0199137	1	1	-0.00577017
Bcl2l2	-0.0337759	1	-0.0163085	1	-0.000890459	1	0.00466512	1	1	-0.0115774
Bcl3	0.0684315	1	0.085449	1	-0.00187777	1	-0.0200815	1	1	0.0329803
Bcl6	0.00944279	1	0.0565672	1	-0.0432761	1	0.00785974	1	1	0.0076484
Bcl7a	0.0325929	1	-0.00576854	1	0.0107004	1	-0.0271342	1	1	0.00259764
Bcl7b	0.0470433	1	-0.0730394	1	-0.00819291	1	0.00597729	1	1	-0.00705293
Bcl7c	0.0350015	1	-0.0242471	1	0.0672167	1	0.0167883	1	1	0.0236898
Bcl9	0.013435	1	-0.0384826	1	-0.011317	1	0.111491	1	1	0.0187817
Bcl9l	0.0587507	1	0.0132627	1	-0.0655507	1	-0.0176516	1	1	-0.00279721
Bclaf1	-0.12442	1	0.0859033	1	-0.0222907	1	-0.0772379	1	1	-0.0345114
Bclaf3	-0.00837403	1	0.0165235	1	-0.016656	1	-0.0497065	1	1	-0.0145533
Bcor	0.0224908	1	0.0103875	1	0.00948498	1	-0.0183334	1	1	0.00600747
Bcorl1	0.0421756	1	0.00767014	1	-0.0205992	1	-0.0213539	1	1	0.00197314
Bcr	-0.0617008	1	0.0197457	1	-0.0272537	1	0.0159203	1	1	-0.0133221
Bcs1l	0.00323596	1	0.0232825	1	0.0190702	1	0.0671546	1	1	0.0281858
Bdkrb2	0.00509066	1	0.00805563	1	-0.0239942	1	-0.00232896	1	1	-0.00329422
Bdnf	0.169894	1	0.0240683	1	0.00756231	1	-0.0364867	1	1	0.0412595
Bdp1	0.00447226	1	0.0396649	1	-0.0249022	1	0.0175789	1	1	0.00920347
Becn1	0.0432123	1	-0.0338166	1	-0.0297189	1	-0.0417706	1	1	-0.0155234
Bend3	0.0156625	1	0.0130372	1	-4.58327e-06	1	0.00957847	1	1	0.00956839
Bend4	-0.00785944	1	0.00646678	1	-0.00560075	1	-0.0210164	1	1	-0.00700245
Bend5	0.00196274	1	0.0417859	1	-0.0926465	1	-0.0974226	1	1	-0.0365801
Bend6	-0.0220741	1	-0.000421305	1	-0.00165	1	0.00181597	1	1	-0.00558237
Bet1	0.0320846	1	-0.0132178	1	0.0135611	1	-0.0248767	1	1	0.00188782
Bet1l	0.0289338	1	-0.0156391	1	0.00153579	1	-0.0855279	1	1	-0.0176743
Bex3	0.0314516	1	-0.0663281	1	-0.0237405	1	-0.0664955	1	1	-0.0312781
Bfar	0.0201992	1	-0.00282252	1	-0.0143676	1	-0.00861357	1	1	-0.00140114
Bgn	-0.0455684	1	0.00398131	1	-0.002561	1	0.0898206	1	1	0.0114181
Bhlhe40	0.0352933	1	0.049336	1	-0.118032	1	-0.0659621	1	1	-0.0248412
Bhlhe41	0.0341521	1	-0.0376044	1	-0.0962113	0.0910675	-0.0680014	1	0.779526	-0.0419163
Bicd1	0.0295687	1	0.0219454	1	-0.000153769	1	-0.0049251	1	1	0.0116088
Bicd2	0.0035179	1	0.0226491	1	0.0246417	1	0.0342687	1	1	0.0212694
Bicra	0.0107037	1	0.0119091	1	0.00503984	1	0.0343799	1	1	0.0155081
Bicral	-0.00485929	1	0.00274676	1	-0.00748062	1	-0.0275953	1	1	-0.00929711
Bid	0.0584303	1	0.0122154	1	0.00112755	1	-0.047686	1	1	0.00602182
Bin1	-0.210577	1	-0.00953949	1	0.0472984	1	-0.0150469	1	1	-0.0469663
Bin3	0.00587694	1	0.0451956	1	-0.00943205	1	0.0260185	1	1	0.0169148
Birc2	0.0330738	1	0.039637	1	0.0029613	1	-0.065909	1	1	0.00244078
Birc3	-0.0239911	1	0.0355426	1	0.0121696	1	-0.0100455	1	1	0.0034189
Birc5	0.0808814	1	0.100316	1	0.178935	1	-0.0394981	1	1	0.0801587
Birc6	-0.0208142	1	0.0370366	1	-0.0757083	1	-0.0639347	1	1	-0.0308552
Bivm	0.0192797	1	0.00290509	1	0.00430969	1	-0.00855479	1	1	0.00448493
Blcap	-0.0118887	1	-0.00688005	1	-0.00579683	1	-0.0160812	1	1	-0.0101617
Blm	0.0307769	1	0.0245693	1	0.0283661	1	-0.00405646	1	1	0.019914
Blmh	0.027285	1	0.0404048	1	-0.0199732	1	-0.0679475	1	1	-0.00505772
Bloc1s1	0.0027082	1	-0.0893085	1	0.000535075	1	-0.0137109	1	1	-0.024944
Bloc1s2	0.0420992	1	-0.077139	1	0.0142238	1	-0.0715981	1	1	-0.0231035
Bloc1s3	0.00297127	1	-0.0485681	1	-0.00724859	1	-0.0137487	1	1	-0.0166485
Bloc1s4	0.0424035	1	-0.00473466	1	0.0248658	1	-0.0169019	1	1	0.0114082
Bloc1s5	-0.00985411	1	-0.0176792	1	-0.0190606	1	-0.023124	1	1	-0.0174295
Bloc1s6	-0.0149356	1	-0.0596836	1	0.0419072	1	0.0184996	1	1	-0.00355308
Blvra	-0.0410761	1	-0.00759308	1	-0.0109836	1	-0.0379239	1	1	-0.0243941
Blvrb	0.0240131	1	0.0194017	1	-0.0592501	1	-0.0312317	1	1	-0.0117667
Blzf1	-0.00410174	1	-0.0286446	1	-0.0435847	1	0.00763831	1	1	-0.0171732
Bmi1	-0.0183039	1	0.0249908	1	-0.0258823	1	-0.0653716	1	1	-0.0211418
Bmp1	0.026978	1	0.119769	1	0.00260936	1	0.0417625	1	1	0.0477797
Bmp2k	0.00968992	1	0.0712564	1	-0.0253934	1	0.109673	1	1	0.0413066
Bmp7	-0.184687	1.28238e-05	-0.113157	1	-0.103474	0.00853574	-0.0895854	1	9.10375e-05	-0.122726
Bmpr1a	0.0630548	1	-0.0136506	1	0.0132887	1	0.056486	1	1	0.0297947
Bmpr2	0.0356949	1	0.0521946	1	-0.0146372	1	-0.0303295	1	1	0.0107307
Bms1	0.00887903	1	-0.00600945	1	-0.0110546	1	-0.069269	1	1	-0.0193635
Bmt2	0.01945	1	0.0166837	1	-0.00733748	1	0.00394503	1	1	0.00818532
Bmyc	-0.00498042	1	-0.0295976	1	-0.0441877	1	0.00255189	1	1	-0.0190535
Bnc1	-0.0284652	1	-0.0637694	1	-0.0364372	1	0.00541381	1	1	-0.0308145
Bnip1	-0.0195694	1	0.112834	1	-0.0152591	1	0.013806	1	1	0.0229528
Bnip2	-0.0276067	1	-0.0272666	1	0.0142932	1	0.0553593	1	1	0.0036948
Bnip3	-0.124009	1	0.0327863	1	-0.128619	1	0.125283	1	1	-0.0236396
Bnip3l	-0.015719	1	0.0341065	1	-0.0264264	1	-0.00469246	1	1	-0.00318284
Bod1	-0.0327091	1	0.0102554	1	0.0289114	1	-0.04202	1	1	-0.00889056
Bod1l	-0.02392	1	0.0971866	1	-0.0488262	1	-0.0606152	1	1	-0.00904368
Bok	0.0255717	1	-0.0881106	1	0.00532161	1	-0.0329051	1	1	-0.0225306
Bola1	-0.057142	1	-0.00477914	1	0.0194344	1	0.0264726	1	1	-0.00400356
Bola2	0.128983	1	-0.0481452	1	0.070465	1	0.0830026	1	1	0.0585764
Bola3	-0.00952771	1	0.068792	1	-0.000297327	1	-0.14081	1	1	-0.0204608
Bop1	-0.000487204	1	0.0442063	1	-0.0175922	1	-0.0235811	1	1	0.000636457
Bora	-0.00275081	1	0.00849698	1	0.0148268	1	-0.0363666	1	1	-0.0039484
Borcs5	0.0169361	1	-0.0152622	1	-0.00985571	1	0.00277637	1	1	-0.00135135
Borcs6	0.00302447	1	-0.0235898	1	-0.0289947	1	-0.0176352	1	1	-0.0167988
Borcs7	-0.0193508	1	0.0496286	1	-0.0223222	1	-0.0553793	1	1	-0.0118559
Borcs8	-0.0431182	1	-0.109106	1	-0.0560555	1	0.0322379	1	1	-0.0440103
Bpgm	-0.00742564	1	-0.0487449	1	-0.0304369	1	-0.0314918	1	1	-0.0295248
Bphl	0.0683506	1	-0.0624073	1	0.0290978	1	0.000461824	1	1	0.00887572
Bpnt1	-0.018848	1	-0.0128002	1	-0.0441723	1	-0.0372105	1	1	-0.0282577
Bptf	-0.0124656	1	0.0553858	1	-0.0593943	1	-0.0480519	1	1	-0.0161315
Braf	0.0125169	1	-0.00175697	1	-0.0153743	1	-0.0151961	1	1	-0.00495261
Brap	-0.00813337	1	0.049007	1	0.017405	1	-0.0654744	1	1	-0.00179896
Brat1	0.00855732	1	-0.0150747	1	-0.00534678	1	-0.0143949	1	1	-0.00656475
Brca1	0.0227468	1	0.0011807	1	0.034788	1	-0.00279853	1	1	0.0139793
Brca2	0.000949349	1	0.0258613	1	0.0311324	1	-0.00803718	1	1	0.0124765
Brcc3	0.0240598	1	-0.0773119	1	-0.0396441	1	0.0365242	1	1	-0.014093
Brd1	0.0515902	1	0.109267	1	0.0383345	1	-0.0393336	1	1	0.0399644
Brd2	-0.106283	1	0.036917	1	-0.0935656	1	-0.0406193	1	1	-0.0508878
Brd3	0.0114256	1	0.115158	1	0.00127874	1	0.00753229	1	1	0.0338487
Brd4	0.010783	1	-0.0534332	1	-0.0631987	1	-0.0892221	1	1	-0.0487678
Brd7	-0.00906334	1	-0.0437663	1	-0.0402875	1	-0.0712722	1	1	-0.0410974
Brd8	-0.0264271	1	0.0207772	1	0.0275385	1	-0.0933443	1	1	-0.0178639
Brd9	0.0340488	1	-0.0148568	1	0.0124035	1	-0.0975206	1	1	-0.0164813
Brf1	0.0294598	1	0.000624732	1	-0.00393131	1	-0.0312459	1	1	-0.00127317
Brf2	-0.0244085	1	0.0188623	1	-0.0203229	1	-0.0159858	1	1	-0.0104637
Bri3	0.0263999	1	0.0565224	1	0.0555981	1	0.146099	1	1	0.0711547
Bri3bp	0.100385	1	-0.0283688	1	0.00905922	1	-0.0118684	1	1	0.0173017
Brip1	0.0202099	1	-0.0219298	1	0.00951086	1	0.00697411	1	1	0.00369125
Brip1os	0.0325293	1	-0.0475822	1	0.0221952	1	0.00170452	1	1	0.00221169
Brix1	0.107644	1	0.0957921	1	0.0192554	1	0.0472003	1	1	0.0674729
Brk1	0.0215362	1	0.0252562	1	0.00220323	1	-0.0668425	1	1	-0.00446172
Brms1	0.0973898	1	-0.0048046	1	-0.00108252	1	0.0447534	1	1	0.034064
Brms1l	-0.0276735	1	-0.0053559	1	0.0176515	1	-0.0203273	1	1	-0.00892629
Brox	-0.00303213	1	-0.0427623	1	-0.066087	1	-0.00619018	1	1	-0.0295179
Brpf1	-0.00664427	1	0.0383925	1	-0.0292096	1	-0.0442794	1	1	-0.0104352
Brpf3	0.0207639	1	0.0250678	1	0.00305542	1	-0.00577041	1	1	0.0107792
Brsk1	-0.0169061	1	0.0178183	1	-0.0184342	1	0.0181659	1	1	0.000160957
Brwd1	-0.00920487	1	0.0646797	1	-0.020633	1	-0.052219	1	1	-0.00434429
Brwd3	0.0303449	1	-0.0154181	1	-0.0334844	1	-0.0214399	1	1	-0.00999937
Bscl2	0.0238922	1	0.0801805	1	0.0154863	1	-0.000675557	1	1	0.0297209
Bsdc1	-0.0136288	1	-0.00251275	1	-0.0193336	1	-0.00057508	1	1	-0.00901256
Bsg	-0.287607	0.793366	0.0173078	1	-0.0490702	1	0.0838722	1	0.999901	-0.0588744
Bsn	-0.00386888	1	0.00387499	1	-0.00226448	1	-0.0084477	1	1	-0.00267652
Bst2	-0.301148	1	-0.122083	1	0.029302	1	-0.163844	1	1	-0.139443
Btaf1	0.0116123	1	0.095707	1	-0.0220886	1	-0.0207976	1	1	0.0161083
Btbd1	-0.00776395	1	0.0140308	1	-0.00936548	1	-0.0480133	1	1	-0.012778
Btbd10	0.0281873	1	0.0196608	1	0.00494571	1	-0.00601994	1	1	0.0116934
Btbd11	-0.00272416	1	-0.037434	1	-0.00200886	1	0.0148753	1	1	-0.00682291
Btbd19	-0.018729	1	0.00790711	1	-0.0029699	1	-0.00486568	1	1	-0.00466437
Btbd2	0.0125686	1	-0.00321616	1	0.0153195	1	-0.0208081	1	1	0.000965956
Btbd3	-0.0226423	1	-0.0241367	1	-0.0144344	1	-0.0137584	1	1	-0.018743
Btbd6	0.0254836	1	-0.00655068	1	0.00240595	1	0.129201	1	1	0.0376348
Btbd7	-0.00486264	1	0.0622546	1	-0.0921514	1	-0.026498	1	1	-0.0153144
Btbd9	0.0503552	1	0.0149344	1	-0.0490123	1	-0.0509655	1	1	-0.00867205
Btd	-0.00585181	1	-0.00343128	1	0.0282519	1	0.0253179	1	1	0.0110717
Btf3	-0.0540191	1	-0.0531043	1	0.0682055	1	0.101747	1	1	0.0157074
Btf3l4	0.00555961	1	-0.043786	1	-0.00453219	1	-0.0340535	1	1	-0.019203
Btg1	-0.180077	1	-0.0595259	1	-0.132299	1	-0.114748	1	1	-0.121662
Btg2	-0.234136	1	0.114843	1	0.0640043	1	-0.0279261	1	1	-0.0208037
Btg3	0.112042	1	-0.0197133	1	-0.0031196	1	-0.0819821	1	1	0.00180671
Btrc	0.025083	1	0.0102723	1	0.0130262	1	-0.0274454	1	1	0.00523403
Bub1	0.00738673	1	0.168746	1	0.0310039	1	-0.042213	1	1	0.0412308
Bub1b	-0.0322335	1	0.0195279	1	0.0198477	1	-0.0295384	1	1	-0.00559908
Bub3	0.132715	1	0.0607004	1	0.0840901	1	-0.0242149	1	1	0.0633226
Bud13	-0.00129123	1	-0.0133571	1	-0.00441167	1	-0.00662179	1	1	-0.00642044
Bud23	-0.0143091	1	-0.00689676	1	-0.00030898	1	-0.0469063	1	1	-0.0171053
Bud31	0.0395725	1	-0.0125696	1	0.0257542	1	-0.0639558	1	1	-0.00279968
Bvht	-0.00955608	1	-0.0112771	1	-0.0171	1	0.00220968	1	1	-0.00893088
Bysl	-0.0445015	1	0.0186747	1	-0.00799385	1	-0.0277209	1	1	-0.0153854
Bzw1	0.107231	1	0.0352437	1	0.0445892	1	0.00408881	1	1	0.0477883
Bzw2	0.0269218	1	-0.153015	1	-0.0271841	1	-0.0118032	1	1	-0.0412702
C030006K11Rik	0.00726576	1	0.00852273	1	-0.00663238	1	0.00286175	1	1	0.00300446
C130071C03Rik	0.0129036	1	-0.0164069	1	0.00613651	1	0.00422569	1	1	0.00171473
C1d	0.0338766	1	-0.0188025	1	0.00357737	1	-0.0171662	1	1	0.000371328
C1galt1	0.0241934	1	0.0393259	1	0.0287046	1	-0.0120648	1	1	0.0200398
C1galt1c1	0.000304794	1	-0.00605878	1	-0.0104811	1	-0.0743309	1	1	-0.0226415
C1qbp	0.0363463	1	-0.0371387	1	0.041729	1	0.0593661	1	1	0.0250757
C1qtnf1	-0.00547502	1	-0.0404521	1	-0.0126705	1	0.108592	1	1	0.0124985
C1qtnf12	-0.00466863	1	-0.019024	1	-0.00504314	1	0.0316347	1	1	0.000724753
C1qtnf6	0.00832331	1	-0.00758959	1	-0.00192217	1	-0.00420152	1	1	-0.00134749
C1ra	-0.0326698	1	-0.0254023	1	-0.0217445	1	-0.03453	1	1	-0.0285867
C1rb	-0.017694	1	-0.0142924	1	-0.0152447	1	-0.0469727	1	1	-0.023551
C1s1	0.00677016	1	0.0089747	1	-0.0160203	1	-0.0319501	1	1	-0.00805638
C230037L18Rik	0.0119248	1	-0.0322135	1	-0.00827026	1	0.00434922	1	1	-0.00605242
C2cd2l	0.00767087	1	0.00611414	1	-0.0135302	1	-0.00323036	1	1	-0.000743882
C2cd3	-0.0103649	1	0.0107742	1	0.0219472	1	0.0323448	1	1	0.0136753
C2cd5	-0.00471221	1	-0.0103703	1	-0.0162555	1	-0.0309964	1	1	-0.0155836
C3	-0.235466	1	-0.1658	1	-0.0978891	1	-0.00856013	1	1	-0.126929
C330007P06Rik	-0.000775437	1	0.00835915	1	0.00457215	1	-0.0204105	1	1	-0.00206366
C330018D20Rik	0.0108225	1	0.00421068	1	-0.000663478	1	-0.0133017	1	1	0.000267013
C330027C09Rik	0.0189318	1	0.0621805	1	0.0189967	1	-0.00595133	1	1	0.0235394
C430042M11Rik	0.0105877	1	-0.00474514	1	0.0133822	1	-0.0017036	1	1	0.00438028
C4b	0.0535711	1	0.000784665	1	-0.00503155	1	-0.0713923	1	1	-0.00551701
C730034F03Rik	-0.00409949	1	-0.0233885	1	-0.010422	1	0.0112155	1	1	-0.00667363
C77080	-0.00698701	1	0.0285291	1	-0.0791574	1	-0.0780921	1	1	-0.0339269
C87436	-0.012168	1	0.0169084	1	-0.00801117	1	0.00184241	1	1	-0.000357082
CAAA01118383.1	-0.0389875	1	0.0145355	1	-0.0150887	1	-0.00803924	1	1	-0.011895
CAAA01147332.1	-0.0086851	1	0.018928	1	-1.96938e-05	1	-0.00984111	1	1	9.55248e-05
Caap1	0.016152	1	-0.029578	1	-0.03907	1	-0.0228515	1	1	-0.0188369
Cab39	-0.0137115	1	0.111347	1	0.0145595	1	0.0796054	1	1	0.0479502
Cab39l	0.011606	1	0.0231378	1	0.00987223	1	-0.0709218	1	1	-0.00657643
Cabin1	-0.00888793	1	0.0293492	1	-0.0144059	1	-0.0396125	1	1	-0.00838929
Cables2	0.0191662	1	0.0277546	1	0.0238378	1	-0.00619676	1	1	0.0161405
Cacfd1	0.0105256	1	0.00183494	1	-0.0191169	1	-0.0141087	1	1	-0.00521626
Cacna1a	0.0115462	1	-0.0156585	1	0.0100971	1	-0.0405022	1	1	-0.00862933
Cacnb3	0.00405587	1	-0.00136293	1	0.00774474	1	0.0611105	1	1	0.0178871
Cactin	0.00904549	1	-0.00630075	1	0.00147828	1	0.109028	1	1	0.0283128
Cacul1	0.0122191	1	0.0435646	1	0.000901493	1	0.0504379	1	1	0.0267808
Cacybp	-0.0629438	1	-0.0558395	1	-0.0929402	1	-0.0338237	1	1	-0.0613868
Cad	0.0325584	1	-0.018283	1	-0.0252208	1	0.00585838	1	1	-0.00127175
Cadm4	-0.0221695	1	-0.00995758	1	0.00487646	1	-0.0198508	1	1	-0.0117754
Cadps2	-0.0189929	1	0.00397432	1	0.00738211	1	0.0196977	1	1	0.00301532
Calcoco1	0.039864	1	-0.00316734	1	-0.00961786	1	-0.0434772	1	1	-0.00409961
Cald1	0.0884411	1	0.100234	1	0.014264	1	-0.0707427	1	1	0.033049
Calhm2	-0.0136123	1	0.00574204	1	0.00101147	1	-0.00711465	1	1	-0.00349335
Calm1	0.0949083	1	0.00254121	1	-0.0199762	1	-0.000695771	1	1	0.0191944
Calm2	0.164924	1	-0.0784134	1	-0.0156757	1	-0.0152253	1	1	0.0139025
Calm3	-0.00593955	1	-0.012639	1	0.0354847	1	0.0337071	1	1	0.0126533
Calr	-0.0972034	1	-0.0583407	1	-0.00881164	1	-0.178824	1	1	-0.085795
Calr3	-0.00959549	1	-0.0375511	1	0.00356159	1	-0.00706481	1	1	-0.0126624
Calr4	-0.0335703	1	-0.0104477	1	-0.0127153	1	0.00555178	1	1	-0.0127954
Calu	-0.0285221	1	0.0307636	1	-0.0652716	1	-0.153851	1	1	-0.0542204
Camk1	0.00504333	1	-0.0399456	1	0.0342247	1	0.063496	1	1	0.0157046
Camk1d	0.0458967	0.545707	-0.0214541	1	-0.00669412	1	0.018996	1	0.996529	0.00918613
Camk2d	-0.0309195	1	0.0680752	1	-0.0585984	1	0.0615486	1	1	0.0100265
Camk2g	-0.0157631	1	-0.00332066	1	-0.00374489	1	-0.0150051	1	1	-0.00945845
Camk2n1	0.0741813	1	0.0220523	1	0.0341081	1	-0.00252674	1	1	0.0319538
Camk2n2	-0.0457945	1	-0.0753431	1	0.0157715	1	-0.0409198	1	1	-0.0365715
Camkk2	0.0645023	1	0.0591666	1	0.00286464	1	-0.0267421	1	1	0.0249479
Caml	0.0373815	1	0.0219093	1	-0.00203659	1	-0.0258376	1	1	0.00785415
Camsap1	0.066603	1	0.0624623	1	0.0155849	1	-0.0681196	1	1	0.0191326
Camsap2	0.0631797	1	-0.0355242	1	-0.00718814	1	-0.00656974	1	1	0.00347441
Camta1	-0.00167594	1	0.0546795	1	-0.0162033	1	0.0720733	1	1	0.0272184
Camta2	0.0165555	1	0.000200452	1	-0.0111725	1	-0.0166767	1	1	-0.00277328
Cand1	-0.0109148	1	0.109635	1	0.050649	1	-0.0189709	1	1	0.0325996
Cand2	0.0012714	1	-0.00660591	1	0.0100944	1	-0.0174851	1	1	-0.00318131
Cant1	0.0342654	1	-0.0413025	1	-0.00691544	1	0.0142815	1	1	8.2236e-05
Canx	0.115419	1	0.0270742	1	0.0191734	1	-0.0266503	1	1	0.033754
Cap1	-0.0177598	1	0.0340326	1	-0.0141009	1	-0.0183275	1	1	-0.00403889
Capg	-0.165732	1	0.00948438	1	-0.0105906	1	0.0165033	1	1	-0.0375837
Capn1	-0.0128485	1	0.0071122	1	-0.0218223	1	-0.0829228	1	1	-0.0276203
Capn10	0.035389	1	-0.0131699	1	0.0343768	1	-0.0154027	1	1	0.0102983
Capn15	-0.0038814	1	0.00930866	1	-0.0290223	1	-0.000654141	1	1	-0.00606228
Capn2	-0.051351	1	-0.0845283	1	-0.0999205	1	0.0242007	1	1	-0.0528998
Capn7	0.0131426	1	0.0254131	1	-0.00276533	1	-0.00152081	1	1	0.0085674
Capns1	0.0402019	1	-0.0550747	1	0.0780582	1	0.0199721	1	1	0.0207894
Caprin1	0.0807572	1	0.0330733	1	0.0152666	1	0.0598856	1	1	0.0472457
Caprin2	0.0095347	1	-0.00524335	1	0.00674004	1	0.0018467	1	1	0.00321952
Capza1	-0.05387	1	0.034985	1	-0.00930044	1	-0.00825546	1	1	-0.00911021
Capza2	-0.00192159	1	-0.0897338	1	-0.0682106	1	0.110624	1	1	-0.0123105
Capzb	0.0698766	1	-0.0158182	1	-0.0362553	1	0.0248064	1	1	0.0106524
Car12	-0.0519904	1	-0.0512668	1	-0.0912826	1	-0.0128032	1	1	-0.0518357
Car13	-0.0376974	1	-0.0604233	1	-0.0654619	1	-0.0337515	1	1	-0.0493335
Car5b	-0.0510317	1	-0.0195059	1	-0.0337992	1	-0.00696689	1	1	-0.0278259
Car9	-0.188758	1	-0.0133424	1	-0.0621963	1	-0.0345267	1	1	-0.0747059
Card10	0.00532604	1	-0.044651	1	-0.0122973	1	-0.0634499	1	1	-0.028768
Card19	-0.050472	1	-0.0326573	1	-0.00359549	1	-0.00306326	1	1	-0.022447
Card6	-0.0218711	1	-0.00439854	1	-0.0164736	1	-0.00622117	1	1	-0.0122411
Carf	-0.00475988	1	0.0145587	1	0.0064004	1	0.00407005	1	1	0.00506732
Carhsp1	-0.0330803	1	0.0419568	1	0.0647538	1	0.00596151	1	1	0.0198979
Carm1	0.00691478	1	-0.00847742	1	-0.0106194	1	0.00120946	1	1	-0.00274315
Carmil1	-0.00622416	1	0.00965121	1	-0.000181367	1	-0.0242671	1	1	-0.00525534
Carnmt1	0.057168	1	0.0781363	1	0.0361313	1	-0.0274075	1	1	0.036007
Cars	0.0215212	1	0.0564211	1	0.0672358	1	0.0892905	1	1	0.0586171
Cars2	0.0105381	1	-0.0296136	1	-0.0246739	1	0.0232673	1	1	-0.00512053
Casc3	0.0639379	1	0.0428815	1	-0.000340331	1	-0.0138375	1	1	0.0231604
Casc4	0.0573727	1	-0.0686933	1	-0.0267894	1	-0.0163028	1	1	-0.0136032
Casd1	0.0317406	1	0.0373109	1	0.0366194	1	0.0873927	1	1	0.0482659
Cask	-0.0674714	1	-0.0199063	1	0.0113118	1	-0.019977	1	1	-0.0240107
Caskin2	0.0046312	1	-0.013728	1	-0.0139976	1	-0.0445671	1	1	-0.0169154
Casp1	0.045361	1	-0.0400756	1	0.022757	1	-0.0384953	1	1	-0.00261324
Casp12	0.0236507	1	0.00464795	1	-0.0117083	1	0.00747243	1	1	0.0060157
Casp2	0.00290104	1	-0.00188823	1	-0.00128405	1	-0.0461432	1	1	-0.0116036
Casp3	-0.0819463	1	-0.118294	1	-0.0881189	1	-0.144675	1	1	-0.108259
Casp4	-0.00941811	1	-0.0102499	1	0.018215	1	-0.0429586	1	1	-0.0111029
Casp6	-0.0278073	1	0.011264	1	-0.0338436	1	0.00319498	1	1	-0.011798
Casp7	0.0246679	1	0.000713182	1	0.0233074	1	-0.0118878	1	1	0.00920017
Casp8	0.0259416	1	-0.0965726	1	0.0453356	1	0.0764547	1	1	0.0127898
Casp8ap2	0.000316649	1	0.00486943	1	0.00208791	1	-0.000136651	1	1	0.00178434
Casp9	0.0172568	1	-0.0115006	1	-0.00688194	1	0.00144386	1	1	7.95183e-05
Cast	-0.0282476	1	0.00890724	1	-0.0354305	1	-0.0329781	1	1	-0.0219372
Cat	0.0350579	1	0.0432454	1	0.0166144	1	0.112773	1	1	0.0519228
Cav1	0.00431045	1	-0.018313	1	-0.00113317	1	0.0142819	1	1	-0.000213462
Cav2	0.0183943	1	-0.0145722	1	0.00588871	1	-0.00929635	1	1	0.000103613
Cavin1	0.0990295	1	-0.000599084	1	0.0256404	1	0.00311808	1	1	0.0317972
Cavin2	0.262355	8.1194e-11	0.107762	1	0.167634	0.00808868	0.0941404	1	2.69359e-09	0.157973
Cavin3	-0.0419199	1	0.110891	1	0.151358	1	-0.0533241	1	1	0.0417511
Cbarp	-0.0210223	1	0.0155508	1	0.00733185	1	-0.0174089	1	1	-0.00388715
Cbfa2t2	0.00901711	1	0.020363	1	-0.00371889	1	-0.00743474	1	1	0.00455662
Cbfb	0.017369	1	-0.083872	1	-0.0156746	1	-0.0422136	1	1	-0.0310978
Cbl	0.0270473	1	0.0212145	1	-0.0375229	1	-0.00966583	1	1	0.000268277
Cblb	0.0415283	1	0.050467	1	-0.0721453	1	-0.0196923	1	1	3.94288e-05
Cblc	-0.0173932	1	0.0322709	1	0.0137453	1	-0.0303811	1	1	-0.000439529
Cbll1	0.0231467	1	0.0469567	1	-0.018545	1	-0.037856	1	1	0.0034256
Cbr1	-0.0428266	1	-0.110982	1	-0.0502637	1	-0.077356	1	1	-0.0703569
Cbr2	-0.0284584	1	-3.29827e-05	1	-0.0443707	1	0.00056463	1	1	-0.0180743
Cbr4	0.00671967	1	-0.0276306	1	-0.010174	1	0.0298812	1	1	-0.000300935
Cbwd1	0.00663217	1	0.024885	1	0.0162032	1	0.140253	1	1	0.0469935
Cbx1	0.0439483	1	0.156085	1	0.0515874	1	-0.0389142	1	1	0.0531767
Cbx2	0.0236137	1	-0.0118076	1	0.00725282	1	-0.00124354	1	1	0.00445385
Cbx3	0.114305	1	0.0698119	1	0.0159364	1	0.00428966	1	1	0.0510856
Cbx4	0.0679685	1	0.132806	1	0.00825379	1	-0.0609292	1	1	0.0370248
Cbx5	0.0242947	1	0.0421488	1	0.0272781	1	-0.00398092	1	1	0.0224352
Cbx6	-0.0107769	1	0.057269	1	-0.0279607	1	-0.0445466	1	1	-0.0065038
Cbx7	0.0138261	1	0.000256608	1	0.00626783	1	0.000986217	1	1	0.00533418
Cbx8	0.00308845	1	-0.000885139	1	0.00448497	1	-0.0277586	1	1	-0.00526757
Cby1	-0.00134147	1	0.0346701	1	0.0258391	1	0.0139865	1	1	0.0182885
Cc2d1a	-0.00809714	1	-0.0299598	1	0.022224	1	-0.00725943	1	1	-0.0057731
Cc2d1b	0.0324447	1	-0.0407742	1	-0.00545348	1	-0.0177377	1	1	-0.00788016
Cc2d2a	0.00854313	1	0.0462661	1	-0.0189418	1	-0.0233735	1	1	0.00312348
Ccar1	-0.0456277	1	0.170494	1	-0.0128413	1	-0.0947053	1	1	0.00432991
Ccar2	0.0092636	1	0.0231692	1	-0.0087847	1	-0.0024781	1	1	0.0052925
Ccbe1	-0.195953	0.913685	0.126566	1	-0.0200833	1	0.0638038	1	0.999997	-0.00641653
Ccdc102a	-0.00301321	1	0.00799449	1	-0.0305461	1	-0.00648406	1	1	-0.00801223
Ccdc107	-0.0448871	1	-0.0841651	1	-0.00814647	1	-0.0141378	1	1	-0.0378341
Ccdc112	-0.031364	1	0.00141313	1	-0.0286205	1	0.00775498	1	1	-0.0127041
Ccdc114	0.0387871	1	0.0130732	1	0.0343495	0.701517	0.00217371	1	0.999504	0.0220958
Ccdc115	-0.0103482	1	-0.0234422	1	-0.0239209	1	-0.0160217	1	1	-0.0184333
Ccdc117	-0.0166802	1	-0.02339	1	0.0110413	1	-0.0209392	1	1	-0.0124921
Ccdc12	-0.0781496	1	-0.113227	1	-0.0013971	1	-0.0863973	1	1	-0.0697927
Ccdc120	0.0039426	1	0.00673603	1	-0.00377059	1	-0.00670416	1	1	5.09665e-05
Ccdc122	0.0401916	1	0.0351305	1	-0.00773673	1	3.50946e-05	1	1	0.0169051
Ccdc124	-0.103763	1	-0.0503749	1	-0.027346	1	-0.0793284	1	1	-0.065203
Ccdc125	0.0185174	1	-0.00816883	1	0.00775319	1	-0.0192527	1	1	-0.000287739
Ccdc126	0.0130191	1	-0.00520293	1	-0.0192042	1	0.0334739	1	1	0.00552145
Ccdc127	-0.0277412	1	-0.00108132	1	-0.012781	1	-0.0422501	1	1	-0.0209634
Ccdc130	0.00104984	1	-0.0287814	1	-0.031626	1	-0.0209197	1	1	-0.0200693
Ccdc136	0.0138504	1	0.0223896	1	-0.026622	1	0.00439875	1	1	0.00350418
Ccdc137	0.0297877	1	0.00564129	1	-0.0104483	1	-0.0303514	1	1	-0.00134267
Ccdc138	-0.0204382	1	0.0109536	1	-0.000118031	1	-0.0153167	1	1	-0.00622985
Ccdc14	0.0102612	1	-0.00113785	1	-0.00110281	1	-0.013001	1	1	-0.00124511
Ccdc149	0.00544533	1	0.00874828	1	-0.000478697	1	-0.00812006	1	1	0.00139871
Ccdc15	0.0209712	1	0.0132363	1	0.0472369	1	0.153372	1	1	0.0587041
Ccdc157	0.0132328	1	-0.00226799	1	-0.00149563	1	-0.0184491	1	1	-0.00224498
Ccdc163	-0.0277131	1	0.0187323	1	0.0128352	1	0.0376359	1	1	0.0103726
Ccdc167	0.00910284	1	0.0397104	1	-0.00453666	1	-0.027596	1	1	0.00417016
Ccdc173	0.0179484	1	0.00982736	1	0.0117532	1	0.00878249	1	1	0.0120779
Ccdc174	0.0461864	1	-0.0706497	1	-0.0074584	1	-0.0923318	1	1	-0.0310634
Ccdc18	-0.00540583	1	0.00470181	1	-0.00305332	1	-0.039493	1	1	-0.0108126
Ccdc181	0.0113338	1	-0.0365364	1	-0.00782987	1	-0.0278273	1	1	-0.0152149
Ccdc186	0.0796415	1	0.121981	1	-0.0297632	1	0.103818	1	1	0.0689194
Ccdc189	0.00166063	1	-0.00737793	1	0.000859236	1	-0.00420584	1	1	-0.00226598
Ccdc191	0.0290581	1	-0.0112828	1	0.0276767	1	-0.0181672	1	1	0.0068212
Ccdc22	-0.00681625	1	0.0494637	1	0.0151716	1	-0.028292	1	1	0.00738176
Ccdc25	-0.0329759	1	-0.0490524	1	-0.0038705	1	-0.0300958	1	1	-0.0289986
Ccdc28a	-0.00742506	1	-0.0537768	1	-0.00287269	1	0.022156	1	1	-0.0104796
Ccdc28b	-0.0120359	1	-0.00318501	1	-0.0112125	1	0.00598415	1	1	-0.00511231
Ccdc32	0.0535489	1	-0.047096	1	-0.0199032	1	0.014374	1	1	0.000230911
Ccdc34	0.0398197	1	0.105305	1	0.0862281	1	-0.00117572	1	1	0.0575443
Ccdc43	-0.0060415	1	-0.0647245	1	0.00273167	1	-0.0185468	1	1	-0.0216453
Ccdc47	-0.0201702	1	0.107586	1	-0.0417642	1	-0.0745425	1	1	-0.00722266
Ccdc50	0.0184769	1	0.0533051	1	-0.0505773	1	-0.0546112	1	1	-0.00835163
Ccdc51	0.0148458	1	-0.00553597	1	-0.0063414	1	0.00491987	1	1	0.00197206
Ccdc57	-0.00960361	1	-0.00457902	1	-0.00656635	1	0.000189013	1	1	-0.00513999
Ccdc58	-0.00512558	1	-0.0895724	1	0.0176601	1	0.0600541	1	1	-0.00424594
Ccdc59	-0.0442617	1	0.150607	1	-0.00723255	1	-0.0154718	1	1	0.0209102
Ccdc6	-0.012891	1	0.015588	1	-0.01171	1	-0.0248379	1	1	-0.00846273
Ccdc61	0.00708378	1	0.0697312	1	0.00462852	1	0.02843	1	1	0.0274684
Ccdc66	-0.0423704	1	0.0405429	1	0.0246005	1	-0.00914746	1	1	0.00340637
Ccdc68	-0.0508382	1	0.0566771	1	-0.00303073	1	0.00930959	1	1	0.00302943
Ccdc71	0.000613788	1	0.0971375	1	-0.0070819	1	-0.0281063	1	1	0.0156408
Ccdc71l	-0.0201829	1	0.0603622	1	-0.00924539	1	-0.0238705	1	1	0.00176583
Ccdc77	-0.000157151	1	-0.00398553	1	-0.0027158	1	0.0333891	1	1	0.00663265
Ccdc82	0.0814666	1	0.0510844	1	0.0487047	1	-0.000803138	1	1	0.0451132
Ccdc84	0.0286334	1	0.0107979	1	-0.0133599	1	0.00598815	1	1	0.0080149
Ccdc85b	0.100567	1	0.0516007	1	0.0873343	1	0.0125169	1	1	0.0630046
Ccdc85c	0.032288	1	0.0433776	1	0.000950873	1	-0.00915274	1	1	0.0168659
Ccdc86	0.0895989	1	-0.00164069	1	0.0375271	1	0.051369	1	1	0.0442136
Ccdc88a	0.0192487	1	0.0764741	1	0.0136958	1	0.175946	1	1	0.0713413
Ccdc88c	0.00628054	1	0.0177524	1	-0.00598802	1	-0.0214347	1	1	-0.000847443
Ccdc9	0.0271692	1	0.0206157	1	0.00291174	1	-0.0805238	1	1	-0.00745678
Ccdc90b	-0.0060879	1	-0.0136263	1	-0.00669769	1	0.0109088	1	1	-0.00387578
Ccdc91	-0.0256353	1	-0.000489894	1	-0.000541777	1	0.0111858	1	1	-0.00387029
Ccdc92	-0.00388463	1	-0.00641332	1	0.00163755	1	-0.0351109	1	1	-0.0109428
Ccdc93	0.0123008	1	0.002846	1	0.00136356	1	-0.00136989	1	1	0.00378511
Ccdc94	-0.0032242	1	0.00292904	1	-0.0129506	1	-0.0154925	1	1	-0.00718457
Ccdc97	0.0168796	1	-0.00201813	1	-0.00374351	1	0.00209405	1	1	0.003303
Cchcr1	-0.0227239	1	0.0152293	1	-0.017969	1	-0.0323305	1	1	-0.0144485
Ccl2	0.606462	1	-0.252823	1	-0.399768	1	0.211993	1	1	0.041466
Ccl25	-0.00607331	1	0.0337169	1	-0.0395158	1	-0.0660713	1	1	-0.0194859
Ccl3	-0.041817	1	-0.0665147	1	0.00416015	1	-0.0366724	1	1	-0.035211
Ccl4	0.00221427	1	-0.0360175	1	-0.0488163	1	-0.127368	1	1	-0.0524969
Ccl5	-0.153774	1	-0.0748702	1	0.0525213	1	0.264997	1	1	0.0222185
Ccl6	0.00768178	1	-0.0279252	1	0.00841393	1	0.02489	1	1	0.00326512
Ccm2	0.0660301	1	-0.0106335	1	-0.0161729	1	-0.112107	1	1	-0.0182209
Ccna2	-0.0242058	1	0.0983627	1	0.0322691	1	-0.0603148	1	1	0.0115278
Ccnb1	-0.00233693	1	0.0719591	1	0.0354078	1	-0.0971532	1	1	0.00196918
Ccnb1ip1	0.00674922	1	0.0133712	1	-0.0169863	1	-0.0484712	1	1	-0.0113343
Ccnb2	0.100804	1	0.127538	1	0.0911573	1	-0.0786886	1	1	0.0602027
Ccnc	-0.0344746	1	0.0391029	1	0.00178495	1	-0.0526732	1	1	-0.011565
Ccnd1	-0.0365687	1	0.100164	1	0.0716712	1	-0.0993192	1	1	0.0089869
Ccnd2	-0.135354	1	-0.043879	1	-0.0835927	1	-0.0680806	1	1	-0.0827265
Ccnd3	0.023461	1	-0.0768505	1	-0.037013	1	-0.092923	1	1	-0.0458314
Ccndbp1	0.00259506	1	-0.0432003	1	0.000222088	1	-0.0101159	1	1	-0.0126248
Ccne1	-0.00312026	1	0.00525375	1	-0.0149229	1	0.0154295	1	1	0.000660036
Ccne2	0.0124613	1	-0.0238146	1	-0.00982931	1	0.00682984	1	1	-0.0035882
Ccnf	-0.0220994	1	0.0416823	1	0.0110022	1	-0.01842	1	1	0.00304129
Ccng1	-0.0434667	1	0.0373637	1	-0.0237228	1	-0.0543625	1	1	-0.0210471
Ccng2	0.0216578	1	-0.0153312	1	-0.0170029	1	-0.0232522	1	1	-0.00848213
Ccnh	0.0420682	1	0.0338875	1	0.0121983	1	-0.0130066	1	1	0.0187869
Ccni	0.000623026	1	0.0624437	1	-0.0305375	1	0.00735008	1	1	0.00996982
Ccnj	-0.00739211	1	-0.00396847	1	-0.0100838	1	0.0105475	1	1	-0.00272422
Ccnk	-0.0335425	1	0.00426964	1	-0.019126	1	0.0272303	1	1	-0.00529213
Ccnl1	0.144972	1	0.0518571	1	0.0112796	1	0.103762	1	1	0.0779675
Ccnl2	0.036796	1	0.034813	1	-0.0729023	1	-0.141804	1	1	-0.0357744
Ccnt1	-0.00285545	1	-0.00839844	1	0.00320983	1	-0.00879389	1	1	-0.00420949
Ccnt2	0.0214973	1	0.0457555	1	-0.0152091	1	-0.0213338	1	1	0.00767748
Ccny	-0.0193408	1	-0.0123514	1	0.0106955	1	0.00418433	1	1	-0.00420311
Ccnyl1	0.0295381	1	7.6453e-05	1	0.0142179	1	-0.0150053	1	1	0.00720677
Ccp110	0.00525562	1	0.00196699	1	0.00434022	1	0.00580939	1	1	0.00434306
Ccpg1	0.00428007	1	-0.0219172	1	-0.00616015	1	0.00775126	1	1	-0.00401151
Ccpg1os	-0.00300481	1	0.0425191	1	-0.00557382	1	-0.00437035	1	1	0.00739254
Ccrl2	0.0219769	1	-0.0322697	1	-0.0203994	1	-0.0386712	1	1	-0.0173408
Ccs	0.0600492	1	0.0277053	1	0.0357514	1	0.0970075	1	1	0.0551283
Ccsap	0.0126914	1	0.0110012	1	0.0193445	1	-0.0311002	1	1	0.00298422
Ccser2	-0.016408	1	0.119804	1	0.0214018	1	-0.0681589	1	1	0.0141599
Cct2	-0.118897	1	0.0412272	1	0.0218899	1	0.05245	1	1	-0.000832359
Cct3	-0.0633749	1	0.0550927	1	0.00930673	1	0.0366213	1	1	0.00941147
Cct4	0.0229473	1	0.0198312	1	-0.0416788	1	-0.0371266	1	1	-0.00900671
Cct5	0.100123	1	0.0301695	1	0.0637078	1	0.0706057	1	1	0.0661515
Cct7	-0.0382524	1	-0.0740432	1	-0.0448521	1	-0.0107128	1	1	-0.0419651
Cct8	0.0409133	1	0.102922	1	0.023854	1	0.0247302	1	1	0.0481048
Ccz1	0.0711692	1	0.119727	1	0.00827178	1	-0.069428	1	1	0.032435
Cd14	0.0752448	1	0.00944639	1	0.00327685	1	-0.0386109	1	1	0.0123393
Cd151	0.0346222	1	0.0298594	1	0.0492	1	-0.0943057	1	1	0.00484398
Cd164	-0.246866	1	-0.00255313	1	0.038898	1	-0.0133387	1	1	-0.0559648
Cd1d1	-0.00389333	1	-0.0719711	1	-0.0709008	0.00185992	-0.0341497	1	0.127355	-0.0452287
Cd24a	-0.078137	1	-0.0907425	1	-0.170239	0.294771	-0.0553206	1	0.964331	-0.0986099
Cd274	-0.0129876	1	0.0337908	1	-0.00916223	1	0.131787	1	1	0.035857
Cd276	0.0163075	1	0.0603776	1	0.00831611	1	-0.0466146	1	1	0.00959664
Cd2ap	-0.0749955	1	-0.0255792	1	-0.0811525	1	0.110429	1	1	-0.0178246
Cd2bp2	-0.0247809	1	0.051776	1	0.00302149	1	0.0821203	1	1	0.0280342
Cd300lf	0.0198845	1	-0.0175183	1	-0.00148292	1	-0.00218677	1	1	-0.00032587
Cd320	0.0233699	1	-0.016891	1	-0.0344643	1	-0.0101285	1	1	-0.00952845
Cd33	-0.00302023	1	0.0198336	1	0.00503288	1	0.015374	1	1	0.00930505
Cd3eap	0.082898	1	-0.0537318	1	-0.0320277	1	-0.0163379	1	1	-0.00479987
Cd40	-0.00348341	1	0.0160667	1	0.00647158	1	-0.017055	1	1	0.00049999
Cd44	-0.14685	1	-0.0561901	1	-0.155021	1	-0.0744401	1	1	-0.108125
Cd47	-0.0725471	1	0.00241153	1	-0.044033	1	-0.0335501	1	1	-0.0369297
Cd52	0.0554508	1	-0.145695	1	0.00500283	1	0.106897	1	1	0.00541397
Cd53	0.0132229	1	0.0376323	1	0.00354393	1	0.00398298	1	1	0.0145955
Cd63	-0.29329	0.000850166	0.0191144	1	-0.0431493	1	0.0348709	1	0.0781846	-0.0706136
Cd68	-0.01166	1	-0.0146868	1	-0.0130939	1	0.0689675	1	1	0.00738171
Cd74	-0.274179	1	-0.116702	1	0.0815772	1	-0.258972	1	1	-0.142069
Cd81	0.0762594	1	0.0294067	1	0.0813993	1	0.138292	1	1	0.0813393
Cd82	-0.20945	1	-0.133356	1	-0.023271	1	-0.0568333	1	1	-0.105727
Cd9	-0.0365263	1	0.00822862	1	0.0691419	1	-0.118522	1	1	-0.0194195
Cd99l2	0.0126626	1	-0.00476688	1	-0.00172492	1	0.0063019	1	1	0.00311817
Cda	-0.158999	0.674521	0.0494744	1	-0.0820692	1	-0.0360407	1	0.999268	-0.0569087
Cdadc1	-0.00079589	1	-0.031516	1	-0.0221632	1	-0.00865677	1	1	-0.015783
Cdan1	0.00363395	1	0.0127234	1	-0.00303717	1	-0.00997293	1	1	0.000836817
Cdc123	0.0598755	1	-0.026922	1	0.00739115	1	0.0599263	1	1	0.0250677
Cdc14a	0.00251888	1	0.01647	1	-0.00198039	1	-0.0196911	1	1	-0.000670663
Cdc14b	0.00693373	1	-0.00860515	1	0.00579672	1	0.0106939	1	1	0.0037048
Cdc16	-0.0382706	1	-0.0274945	1	-0.0404881	1	0.0154507	1	1	-0.0227006
Cdc20	0.0109964	1	0.21722	1	0.0382918	1	-0.136617	1	1	0.0324726
Cdc23	0.0119891	1	-0.0167543	1	0.0227044	1	-0.018357	1	1	-0.000104444
Cdc25a	0.0363546	1	-0.0340931	1	0.000515136	1	-0.00993468	1	1	-0.0017895
Cdc25b	-0.0191321	1	0.0101141	1	0.0166703	1	-0.0298257	1	1	-0.00554335
Cdc25c	-0.0191556	1	0.00643918	1	0.0242668	1	-0.0115008	1	1	1.2382e-05
Cdc26	0.0258364	1	-0.0598401	1	0.0191781	1	0.00585189	1	1	-0.00224342
Cdc27	0.0188994	1	0.0332095	1	-0.0261768	1	0.0181819	1	1	0.0110285
Cdc34	-0.0936122	1	-0.109683	1	-0.0125917	1	-0.125561	1	1	-0.085362
Cdc37	-0.0303517	1	-0.05481	1	0.0400338	1	0.0140448	1	1	-0.00777079
Cdc37l1	0.0480365	1	0.0476944	1	-0.000559829	1	-0.0509474	1	1	0.0110559
Cdc40	-0.0462275	1	0.0885459	1	0.0311856	1	-0.0480551	1	1	0.00636224
Cdc42	0.0450987	1	-0.00397596	1	0.0157301	1	-0.000713103	1	1	0.0140349
Cdc42bpa	-0.0501108	1	0.0277827	1	-0.0660446	1	-0.0836494	1	1	-0.0430055
Cdc42bpb	0.0008927	1	0.0170717	1	-0.0385095	1	0.000903244	1	1	-0.00491044
Cdc42bpg	0.00672714	1	-0.0284603	1	0.0174352	1	-0.0438859	1	1	-0.0120459
Cdc42ep1	0.0102461	1	-0.0144794	1	0.0249884	1	-0.0304338	1	1	-0.00241966
Cdc42ep2	0.0365418	1	0.0110099	1	0.000161722	1	0.0240011	1	1	0.0179286
Cdc42ep3	0.0364394	1	0.0838737	1	-0.0561586	1	0.00471981	1	1	0.0172186
Cdc42ep4	0.0581281	1	0.0191862	1	0.0041738	1	-0.0954225	1	1	-0.00348363
Cdc42ep5	0.0359734	1	0.129788	1	0.0866882	0.0391358	0.0623251	1	0.593468	0.0786936
Cdc42se1	0.0600413	1	-0.00435039	1	-0.0388406	1	-0.0414923	1	1	-0.00616048
Cdc42se2	-0.0308494	1	-0.0178431	1	-0.0340695	1	-0.0344115	1	1	-0.0292934
Cdc45	0.0202279	1	-0.0103618	1	0.0381321	1	0.00903331	1	1	0.0142579
Cdc5l	0.00461411	1	0.00455343	1	-0.0615874	1	-0.00298268	1	1	-0.0138506
Cdc6	0.00431928	1	-0.0212782	1	0.0394555	1	0.0256704	1	1	0.0120417
Cdc7	0.00582704	1	-0.0130738	1	0.00217212	1	-0.0115865	1	1	-0.00416529
Cdc73	0.0149874	1	0.0517336	1	-0.0252754	1	0.00591495	1	1	0.0118401
Cdca2	-0.00646121	1	0.0125995	1	0.0248947	1	-0.0274502	1	1	0.000895684
Cdca3	0.0449621	1	0.0543511	1	0.0263205	1	0.0533763	1	1	0.0447525
Cdca4	0.0986307	1	0.0352744	1	0.0235986	1	0.0481188	1	1	0.0514056
Cdca5	0.0304826	1	0.0112684	1	0.0158699	1	0.0232146	1	1	0.0202089
Cdca7	-0.00844538	1	0.012161	1	0.0120554	1	-0.00593202	1	1	0.00245974
Cdca7l	-0.0165787	1	-0.0474489	1	0.0180553	1	0.0636874	1	1	0.00442878
Cdca8	0.00597234	1	0.133757	1	0.0638402	1	-0.00308712	1	1	0.0501207
Cdcp1	-0.0267387	1	0.0227224	1	-0.0314368	1	-0.0380728	1	1	-0.0183815
Cdh1	-0.208676	0.000490743	-0.0602061	1	-0.0903681	1	0.00288416	1	0.0546582	-0.0890916
Cdh24	0.0191128	1	0.0339531	1	0.00717716	1	-0.00397216	1	1	0.0140677
Cdip1	0.0246658	1	0.0127029	1	0.00607472	1	0.00699342	1	1	0.0126092
Cdipt	0.0122245	1	-0.00511364	1	0.0122576	1	-0.0206141	1	1	-0.000311403
Cdk1	-0.0530955	1	-0.0086857	1	0.0793661	1	-0.116478	1	1	-0.0247233
Cdk10	-0.0289732	1	-0.0876148	1	-0.0199561	1	-0.0577525	1	1	-0.0485741
Cdk11b	-0.0298596	1	0.0541256	1	-0.0118485	1	-0.0471518	1	1	-0.00868359
Cdk12	-0.0316362	1	0.0352541	1	-0.0343778	1	-0.0395673	1	1	-0.0175818
Cdk13	-0.0255036	1	0.0253668	1	0.0474038	1	-0.050509	1	1	-0.000810503
Cdk14	0.0114191	1	0.131013	1	-0.00417166	1	-0.0848615	1	1	0.0133497
Cdk16	0.027171	1	-0.0521143	1	-0.0535918	1	0.0537643	1	1	-0.00619271
Cdk17	-0.0193751	1	0.0672467	1	-0.042723	1	0.028948	1	1	0.00852414
Cdk18	0.0258674	1	-0.00237246	1	0.00796665	1	-0.035594	1	1	-0.0010331
Cdk19	-0.000477502	1	0.0239949	1	-0.012214	1	0.033882	1	1	0.0112963
Cdk2	0.00887265	1	0.0230494	1	0.0173346	1	-0.00474691	1	1	0.0111274
Cdk20	0.00686485	1	0.00883185	1	0.00553732	1	-0.0036083	1	1	0.00440643
Cdk2ap1	0.0411553	1	0.0255084	1	-0.00740326	1	0.0485369	1	1	0.0269493
Cdk2ap2	0.0685172	1	0.152278	1	0.0678555	1	-0.00587781	1	1	0.0706931
Cdk4	-0.00290244	1	-0.117725	1	0.0624709	1	-0.0572329	1	1	-0.0288474
Cdk5	0.0259019	1	-0.0645854	1	-0.0201559	1	-0.0153074	1	1	-0.0185367
Cdk5r1	0.00792732	1	0.0297556	1	-0.0301934	1	-0.00932239	1	1	-0.000458223
Cdk5rap1	0.00194153	1	-0.0112938	1	-0.00498599	1	-0.00761448	1	1	-0.00548817
Cdk5rap2	-0.0283772	1	5.36149e-05	1	-0.0101326	1	-0.0104904	1	1	-0.0122366
Cdk5rap3	-0.0145296	1	-0.0916768	1	-0.0443327	1	0.0727671	1	1	-0.019443
Cdk6	-0.0405117	1	0.0626658	1	-0.0170789	1	-0.0779829	1	1	-0.0182269
Cdk7	0.0381603	1	0.0299224	1	-0.000843163	1	0.000390371	1	1	0.0169075
Cdk8	0.0204962	1	0.0163915	1	-0.00736444	1	-0.0212191	1	1	0.00207605
Cdk9	-0.00190103	1	0.00610805	1	-0.03798	1	-0.121868	1	1	-0.0389103
Cdkal1	0.0098721	1	-0.0171237	1	-0.0247214	1	-0.00625085	1	1	-0.00955596
Cdkl2	-0.0431152	1	0.000381167	1	-0.0275923	1	-0.0321299	1	1	-0.0256141
Cdkl3	0.0199297	1	-0.00914597	1	0.000650477	1	-0.0185768	1	1	-0.00178565
Cdkl5	-0.0149334	1	-0.000744426	1	-0.00654036	1	0.00395239	1	1	-0.00456645
Cdkn1a	-0.155524	1	-0.0095955	1	-0.162433	1	-0.129277	1	1	-0.114208
Cdkn1b	-0.00713615	1	0.0708401	1	0.0200766	1	-0.161653	1	1	-0.019468
Cdkn2aip	-0.0776709	1	0.0286642	1	-0.109782	1	-0.0554777	1	1	-0.0535666
Cdkn2aipnl	0.0865054	1	0.00227538	1	0.077403	1	0.0966978	1	1	0.0657204
Cdkn2c	-0.219474	1	-0.264596	1	-0.159125	1	-0.0710598	1	1	-0.178564
Cdkn2d	0.0212783	1	-0.0565686	1	0.00942816	1	-0.0604003	1	1	-0.0215656
Cdkn3	0.071863	1	0.0748723	1	0.0522868	1	0.0231693	1	1	0.0555478
Cdon	0.0919429	1	0.0011619	1	0.00943277	1	0.0171142	1	1	0.029913
Cdpf1	-0.00570949	1	-0.024134	1	-0.010899	1	-0.00466346	1	1	-0.0113515
Cdr2	-0.0162074	1	0.00128023	1	0.00781688	1	-0.025491	1	1	-0.00815032
Cdr2l	0.0206156	1	0.00557807	1	-0.00706154	1	-0.0129447	1	1	0.00154685
Cds2	0.00840848	1	-0.0464542	1	-0.0196959	1	-0.0778102	1	1	-0.033888
Cdt1	0.00153509	1	-0.0708084	1	0.00191935	1	-0.0293119	1	1	-0.0241665
Cdv3	-0.00756081	1	0.0847247	1	-0.018705	1	-0.0749294	1	1	-0.00411761
Cdyl	0.0202587	1	0.00510053	1	0.013276	1	0.062734	1	1	0.0253423
Cebpb	0.378924	1	-0.0209517	1	0.00643265	1	-0.147014	1	1	0.0543478
Cebpd	-0.0719015	1	0.0230831	1	0.061807	1	0.134998	1	1	0.0369967
Cebpg	0.138344	1	0.0844504	1	0.0499399	1	-0.0252471	1	1	0.0618719
Cebpz	0.0454887	1	0.0762495	1	-0.0254311	1	-0.0176609	1	1	0.0196615
Cebpzos	-0.0386838	1	0.0977612	1	0.00832341	1	0.0206396	1	1	0.0220101
Celf1	0.0854763	1	0.070832	1	-0.0141518	1	-0.0588321	1	1	0.0208311
Celf2	0.09204	1	-0.0230615	1	-0.010016	1	0.0277776	1	1	0.021685
Celf4	0.061399	1	-0.0146939	1	0.00665046	1	-0.0788991	1	1	-0.0063859
Celsr1	0.0081781	1	0.0121703	1	-0.00284228	1	0.0131548	1	1	0.00766521
Cenpa	0.108846	1	0.258955	1	0.191422	1	-0.218723	1	1	0.085125
Cenpb	-0.00404976	1	-0.145333	1	0.0704168	1	-0.0532221	1	1	-0.0330469
Cenpc1	0.0377871	1	0.0229567	1	-0.0175039	1	-0.00415723	1	1	0.00977066
Cenpe	-0.0391919	1	0.138316	1	0.0552881	1	-0.0744708	1	1	0.0199853
Cenpf	0.00520831	1	0.0790836	1	-0.0136441	1	-0.229867	1	1	-0.0398048
Cenph	0.0731721	1	-0.00296655	1	0.0564744	1	0.0662247	1	1	0.0482262
Cenpi	0.0115182	1	-0.000757984	1	0.0209579	1	0.00499626	1	1	0.00917861
Cenpj	0.0113373	1	0.0309847	1	0.0211821	1	-0.0303377	1	1	0.00829158
Cenpk	0.0137478	1	0.023994	1	0.0377098	1	0.0139352	1	1	0.0223467
Cenpl	-0.00926844	1	0.0741807	1	-0.00166087	1	-0.0287309	1	1	0.00863012
Cenpm	0.00389948	1	0.00839004	1	0.0151658	1	-0.0204958	1	1	0.00173988
Cenpn	0.0303182	1	0.000277616	1	0.0027548	1	0.0217238	1	1	0.0137686
Cenpo	0.000427209	1	0.00974122	1	0.00567218	1	-0.00184381	1	1	0.0034992
Cenpp	0.0266306	1	0.0155993	1	0.00813806	1	0.0121764	1	1	0.0156361
Cenpq	0.0411116	1	-0.0370935	1	0.0347981	1	0.00581085	1	1	0.0111568
Cenps	-0.00253871	1	0.0396759	1	0.00319055	1	0.0980813	1	1	0.0346023
Cenpt	-0.0248964	1	0.0401764	1	-0.00417065	1	-0.0475861	1	1	-0.00911919
Cenpu	-0.00981561	1	-0.00262717	1	0.0105352	1	-0.0150847	1	1	-0.00424807
Cenpv	0.0450466	1	0.0048958	1	0.114751	1	-0.048593	1	1	0.0290251
Cenpw	0.0586893	1	0.000792192	1	0.0543241	1	-0.0689547	1	1	0.0112127
Cenpx	-0.0358114	1	-0.00401648	1	-0.00446683	1	0.07546	1	1	0.00779132
Cep104	-0.0126769	1	0.00747092	1	-0.00771066	1	0.0022525	1	1	-0.00266603
Cep112	0.0465072	1	0.0233223	1	0.0267079	1	-0.00479606	1	1	0.0229353
Cep120	0.00897293	1	-0.000108853	1	0.0152315	1	-0.0111199	1	1	0.00324392
Cep126	-0.00616877	1	-0.00232951	1	-0.0010981	1	-0.010528	1	1	-0.0050311
Cep128	-0.000449791	1	-0.00177541	1	-0.0037712	1	-0.0010566	1	1	-0.00176325
Cep131	0.0017981	1	-0.00566109	1	-0.018227	1	-0.0278517	1	1	-0.0124854
Cep135	-0.010442	1	0.0395223	1	0.013375	1	-0.011815	1	1	0.00766007
Cep152	-0.00114688	1	0.00645711	1	-0.00242054	1	-0.0025074	1	1	9.55713e-05
Cep162	0.0235848	1	0.0970768	1	-0.0187307	1	-0.0282658	1	1	0.0184163
Cep164	0.0252743	1	0.0396434	1	0.00392578	1	-0.105683	1	1	-0.00920975
Cep170	-0.0647556	1	0.0126254	1	-0.153914	1	-0.165327	1	1	-0.0928427
Cep170b	0.00943559	1	0.0166551	1	-0.0212353	1	-0.00679522	1	1	-0.000484961
Cep19	-0.00862913	1	0.0409927	1	0.00349612	1	-0.0198477	1	1	0.00400298
Cep192	-0.00979891	1	0.00288484	1	0.0422617	1	-0.0336216	1	1	0.000431502
Cep250	-0.00254164	1	0.0324306	1	-0.0158477	1	-0.0282723	1	1	-0.00355776
Cep290	-0.008825	1	0.0287904	1	0.0399324	1	-0.00766605	1	1	0.0130579
Cep295	0.0115119	1	0.0209167	1	0.0208277	1	-0.109938	1	1	-0.0141703
Cep350	-0.0369531	1	0.0409925	1	-0.0980016	1	0.0554014	1	1	-0.00964021
Cep41	7.87859e-05	1	-0.00471967	1	0.0160641	1	0.0145493	1	1	0.00649315
Cep44	-0.0220278	1	0.000729847	1	-0.0135465	1	-0.026437	1	1	-0.0153203
Cep55	0.0411713	1	-0.00994478	1	0.0394599	1	-0.0822123	1	1	-0.0028815
Cep57	0.028999	1	0.0195206	1	0.0327494	1	0.0142914	1	1	0.0238901
Cep57l1	0.0260095	1	0.00869734	1	0.0189018	1	-0.00163707	1	1	0.0129929
Cep63	-0.00754232	1	0.0151651	1	0.00886376	1	0.0146455	1	1	0.00778301
Cep68	-0.0255134	1	-0.0188725	1	-0.0099568	1	-0.00609625	1	1	-0.0151097
Cep70	-0.00434432	1	0.00468278	1	0.0253854	1	0.162109	1	1	0.0469581
Cep72	0.0157647	1	0.0166089	1	0.00443528	1	0.00443745	1	1	0.0103116
Cep76	-0.00225674	1	0.0168053	1	0.00507677	1	0.0134634	1	1	0.00827218
Cep78	0.00151845	1	-0.0145315	1	0.00321293	1	-0.020368	1	1	-0.00754204
Cep83	-0.0783095	1	0.0311279	1	-0.000721619	1	0.144749	1	1	0.0242116
Cep85	-0.00441449	1	0.00162749	1	-0.0116949	1	-0.0158583	1	1	-0.00758506
Cep85l	-0.00723601	1	-0.00223624	1	-0.0170346	1	-0.0122771	1	1	-0.009696
Cep89	-0.00061968	1	0.019886	1	0.00678402	1	-0.0095503	1	1	0.00412501
Cep95	0.00773052	1	0.0031958	1	0.000410205	1	-0.0165887	1	1	-0.00131306
Cep97	0.0020595	1	0.0045123	1	-0.00381043	1	-0.0100645	1	1	-0.00182579
Cept1	0.00734151	1	-0.0163791	1	0.00282354	1	0.0379305	1	1	0.00792912
Cerk	0.0135472	1	-0.000819946	1	-0.00438078	1	-0.00400479	1	1	0.00108542
Cers2	-0.163139	1	0.0157802	1	0.0124878	1	-0.0230333	1	1	-0.0394761
Cers5	0.0032142	1	-0.00360942	1	0.0347083	1	-0.0233718	1	1	0.00273532
Cers6	-0.00181251	1	-0.0441409	1	0.00639322	1	-0.00074671	1	1	-0.0100767
Cetn2	-0.000817635	1	0.135257	1	-0.0141138	1	-0.0633781	1	1	0.0142368
Cetn3	0.0780163	1	-0.0488457	1	0.0156941	1	-0.0269116	1	1	0.00448828
Cetn4	-0.0106276	1	-0.0111112	1	-0.0022448	1	-0.0133323	1	1	-0.00932897
Cfap20	0.0267702	1	-0.133834	1	-0.0759643	1	-0.128227	1	1	-0.0778138
Cfap36	0.0670525	1	-0.0615561	1	-0.00672335	1	-0.0123476	1	1	-0.00339363
Cfap43	0.0545465	1	0.0536065	1	0.0147641	1	0.0995491	1	1	0.0556166
Cfap97	-0.0021464	1	-0.0587562	1	-0.0511585	1	-0.0391111	1	1	-0.0377931
Cfdp1	0.0127718	1	-0.0845332	1	-0.0348604	1	-0.103649	1	1	-0.0525676
Cfl1	0.234077	9.82447e-05	0.130345	1	0.0785509	1	0.102135	1	0.0180553	0.136277
Cfl2	-0.0466057	1	0.0253625	1	0.0021073	1	-0.0173309	1	1	-0.00911669
Cflar	0.0423968	1	-0.00416539	1	0.00956722	1	0.0308915	1	1	0.0196725
Cggbp1	0.0839483	1	0.0515393	1	0.00124221	1	-0.0224932	1	1	0.0285591
Cgn	0.00760018	1	0.00575835	1	0.012877	1	-0.00416437	1	1	0.00551779
Cgnl1	-0.135332	1	0.0117645	1	0.0227086	1	-0.14329	1	1	-0.0610371
Cgref1	-0.0223386	1	-0.0139144	1	-0.0250553	1	0.0855922	1	1	0.00607096
Cgrrf1	0.0467013	1	0.0969626	1	0.00350792	1	0.0154988	1	1	0.0406676
Chac1	0.0606123	1	0.0418415	1	-0.017526	1	0.0553324	1	1	0.035065
Chac2	-0.0112365	1	0.00977242	1	0.0380502	1	-0.0397992	1	1	-0.000803271
Chaf1a	0.0235297	1	0.0713817	1	0.0425823	1	0.070588	1	1	0.0520204
Chaf1b	0.0716548	1	-0.0806376	1	0.0604693	1	-0.0212925	1	1	0.00754852
Champ1	-0.0215267	1	-0.0544373	1	-0.0275887	1	-0.0184464	1	1	-0.0304998
Chchd1	0.0513163	1	0.0103586	1	0.110766	1	0.0673539	1	1	0.0599488
Chchd10	-0.00447981	1	-0.0366026	1	0.000941375	1	0.0273717	1	1	-0.00319232
Chchd2	0.0585854	1	0.0142575	1	-0.00952974	1	-0.00814454	1	1	0.0137922
Chchd3	0.0497267	1	0.00365876	1	0.0159788	1	0.0867742	1	1	0.0390346
Chchd4	-0.00436266	1	0.0142653	1	0.0458415	1	0.0486453	1	1	0.0260974
Chchd5	0.0406742	1	-0.0255662	1	0.0250992	1	-0.0323222	1	1	0.00197123
Chchd6	0.00550731	1	-0.0497378	1	-0.00910411	1	0.039917	1	1	-0.00335441
Chchd7	0.0615125	1	-0.0945348	1	-0.00359092	1	0.0255788	1	1	-0.00275861
Chd1	0.0733423	1	0.00509095	1	-0.00627208	1	-0.100143	1	1	-0.00699536
Chd1l	-0.0085991	1	-0.00953327	1	-0.0285525	1	-0.00121557	1	1	-0.0119751
Chd2	0.0844021	1	0.119572	1	-0.06846	1	-0.0336427	1	1	0.0254678
Chd3	0.0552591	1	0.0343343	1	0.00026129	1	-0.0124944	1	1	0.0193401
Chd4	0.0973711	1	0.0180291	1	-0.0633559	1	-0.114791	1	1	-0.0156867
Chd6	0.0345189	1	0.0408314	1	0.0117836	1	-0.0174849	1	1	0.0174122
Chd7	0.0601522	1	0.0241104	1	-0.0253647	1	0.0109184	1	1	0.0174541
Chd8	0.0536251	1	0.0423542	1	-0.0409947	1	-0.0762365	1	1	-0.00531298
Chd9	-0.0348724	1	0.0570329	1	-0.0621643	1	-0.0796081	1	1	-0.029903
Chek1	-0.012146	1	0.040027	1	0.0809272	1	0.0191153	1	1	0.0319808
Chek2	0.00396834	1	0.00116098	1	0.0108964	1	0.0171891	1	1	0.0083037
Cherp	-0.0272981	1	-0.00907753	1	-0.0482586	1	-0.0276918	1	1	-0.0280815
Chfr	-0.00707071	1	-0.0300077	1	-0.0186796	1	-0.0230147	1	1	-0.0196932
Chic2	0.0733433	1	-0.00243664	1	-0.0231717	1	-0.077896	1	1	-0.00754028
Chid1	-0.00588694	1	0.0147238	1	-0.00937617	1	-0.0835807	1	1	-0.02103
Chka	-0.00690079	1	0.17701	1	-0.0054982	1	-0.0652934	1	1	0.0248293
Chkb	-0.046697	1	0.0946885	1	-0.0180928	1	-0.0274824	1	1	0.000604071
Chm	0.00822173	1	0.070624	1	0.0187706	1	-0.0333962	1	1	0.016055
Chml	0.00132578	1	-0.00345775	1	-0.0145571	1	-0.0182217	1	1	-0.00872768
Chmp1a	-0.0177584	1	-0.0310607	1	0.0135441	1	-0.066768	1	1	-0.0255108
Chmp1b	-0.0165725	1	-0.0781839	1	0.00377024	1	0.014571	1	1	-0.0191038
Chmp2a	0.103945	1	-0.0376417	1	0.0544441	1	-0.0483432	1	1	0.018101
Chmp2b	-0.018245	1	0.0184902	1	0.0167387	1	-0.0285742	1	1	-0.00289756
Chmp3	0.0254702	1	0.0351838	1	0.027691	1	-0.132456	1	1	-0.0110276
Chmp4b	0.0479957	1	-0.123783	1	0.0476656	1	-0.0805035	1	1	-0.0271562
Chmp4c	-0.0210799	1	0.00130225	1	-0.0104531	1	-0.00386044	1	1	-0.00852279
Chmp5	0.0380505	1	-0.00841965	1	-0.00410883	1	-0.00385781	1	1	0.00541605
Chmp6	-0.0431593	1	0.0281808	1	0.0767996	1	-0.0809852	1	1	-0.00479103
Chmp7	0.0216897	1	-0.0167218	1	-0.00109547	1	0.0476917	1	1	0.012891
Chn1	0.0309277	1	0.0096339	1	0.00756921	1	0.00327794	1	1	0.0128522
Chordc1	0.00288477	1	0.0455808	1	-0.0411572	1	-0.0657786	1	1	-0.0146176
Chp1	0.00781401	1	-0.0218063	1	-0.000536203	1	-0.0497238	1	1	-0.0160631
Chpf	0.0526978	1	0.147357	1	0.011995	1	-0.0491432	1	1	0.0407267
Chpf2	-0.0120338	1	0.0308914	1	-0.0149994	1	-0.0106793	1	1	-0.00170527
Chpt1	-0.107176	1	-0.0695108	1	-0.062955	1	-0.091884	1	1	-0.0828815
Chrac1	-0.0193963	1	-0.0186898	1	0.0232426	1	-0.037252	1	1	-0.0130239
Chrna1os	0.00739646	1	-0.00864113	1	0.00328844	1	-0.0133103	1	1	-0.00281662
Chrnb1	0.0757173	1	0.0255121	1	0.0357339	1	-0.0648633	1	1	0.018025
Chst11	-0.0637453	1	-0.0154906	1	-0.0251239	1	-0.0331266	1	1	-0.0343716
Chst12	0.0504831	1	-0.025116	1	0.0049589	1	-0.0109818	1	1	0.00483605
Chst14	0.0260416	1	0.015082	1	0.00357643	1	0.00783895	1	1	0.0131348
Chst2	-0.0621927	1	-0.0856227	1	-0.0216551	1	-0.0480133	1	1	-0.0543709
Chsy1	-0.0446567	1	-0.0133163	1	-0.0368167	1	-0.0364235	1	1	-0.0328033
Chtf18	0.000675149	1	-0.0178387	1	0.0050662	1	0.00219844	1	1	-0.00247473
Chtf8	0.0191556	1	-0.0235887	1	-0.0177471	1	-0.133055	1	1	-0.0388088
Chtop	0.0406551	1	0.0360892	1	0.0376246	1	-0.025902	1	1	0.0221167
Chuk	0.0128409	1	8.00911e-05	1	-0.0345247	1	-0.0200943	1	1	-0.0104245
Churc1	0.0736401	1	0.0272838	1	0.0251747	1	-0.00355615	1	1	0.0306356
Ciao1	0.0298943	1	0.0185307	1	-0.00282676	1	-0.0740295	1	1	-0.00710782
Ciapin1	-0.0438333	1	-0.131909	1	-0.0302388	1	-0.0171003	1	1	-0.0557703
Ciart	-0.00760668	1	0.0133349	1	-0.0344178	1	0.000486921	1	1	-0.00705068
Cib1	-0.0200366	1	0.087093	1	0.0024198	1	0.0807074	1	1	0.0375459
Cib2	0.00517213	1	0.0303031	1	0.0414383	1	0.110187	1	1	0.046775
Cic	0.0272223	1	-0.0461361	1	-0.0330452	1	-0.0552592	1	1	-0.0268046
Ciita	-0.000276911	1	0.0332181	1	-0.00454424	1	-0.0115442	1	1	0.00421319
Cinp	0.0160742	1	-0.0377112	1	0.00620068	1	0.0851682	1	1	0.017433
Cipc	0.00445632	1	-0.0283091	1	-0.0115785	1	0.000485454	1	1	-0.00873645
Cir1	-0.0405214	1	-0.0441206	1	0.0130985	1	-0.0438123	1	1	-0.028839
Cirbp	-0.0729581	1	0.0469192	1	-0.0446741	1	0.0358282	1	1	-0.00872119
Cisd1	-0.0423951	1	0.0123567	1	0.0315665	1	0.0197341	1	1	0.00531554
Cisd2	-0.0456314	1	0.0255739	1	-0.0107462	1	-0.0103698	1	1	-0.0102934
Cisd3	0.0161016	1	0.0703203	1	0.03756	1	0.124419	1	1	0.0621003
Cish	0.0343846	1	-0.0646787	1	-0.0771428	1	-0.100487	1	1	-0.0519809
Cit	0.0148954	1	0.00350968	1	0.0236507	1	-0.0265636	1	1	0.00387304
Cited2	-0.271356	1	0.0146873	1	-0.0472688	1	0.0920469	1	1	-0.0529726
Ciz1	-0.00839164	1	-0.0507173	1	-0.012144	1	-0.000391918	1	1	-0.0179112
Ckap2	-0.0217003	1	-0.00975448	1	-0.0134813	1	-0.105234	1	1	-0.0375425
Ckap2l	0.0466384	1	0.0179054	1	0.106214	1	-0.0681842	1	1	0.0256435
Ckap4	0.0710262	1	0.0982609	1	0.158582	9.84664e-06	0.0987189	1	0.00329213	0.106647
Ckap5	0.0035568	1	0.0377547	1	0.0249198	1	-0.125811	1	1	-0.0148949
Ckb	0.0453635	1	-0.0485491	1	0.0274321	1	0.0590687	1	1	0.0208288
Cklf	0.00842483	1	-0.0533571	1	-0.0183507	1	-0.0186696	1	1	-0.0204881
Cks1b	0.0229224	1	0.186912	1	0.22982	0.0422586	0.218507	1	0.610554	0.16454
Cks1brt	0.00543973	1	0.00973811	1	0.0219748	1	-0.00350829	1	1	0.00841108
Cks2	0.0535823	1	0.0219387	1	0.0942493	1	-0.0973052	1	1	0.0181163
Clasp1	-0.0195028	1	0.0517482	1	0.00145502	1	-0.00797429	1	1	0.00643153
Clasp2	-0.0218152	1	0.0168607	1	-0.0189758	1	-0.000469836	1	1	-0.00610003
Clasrp	-0.0131224	1	0.0249572	1	0.0128671	1	0.0193362	1	1	0.0110095
Clca3a1	0.032693	1	-0.0618824	1	-0.0108546	1	0.0478867	1	1	0.00196064
Clcc1	0.0514275	1	-0.0517492	1	0.0243279	1	-0.0126541	1	1	0.002838
Clcf1	0.113086	1	-0.023491	1	-0.0219942	1	-0.0563647	1	1	0.00280909
Clcn2	0.00552611	1	0.0017641	1	-0.0113968	1	-0.00422568	1	1	-0.00208308
Clcn3	-0.151723	1	-0.0277151	1	-0.173055	1	-0.0683134	1	1	-0.105202
Clcn4	0.0402983	1	-0.0106125	1	-0.00394375	1	-0.00860872	1	1	0.00428333
Clcn5	-0.00322024	1	-0.0135532	1	-0.000937094	1	0.0947308	1	1	0.0192551
Clcn6	-0.00926837	1	0.0181569	1	-0.00814034	1	0.00434219	1	1	0.00127258
Clcn7	0.00631588	1	0.0140569	1	-0.00399596	1	-0.0115134	1	1	0.00121586
Cldn12	-0.00286543	1	0.00650305	1	-0.00884539	1	-0.00490052	1	1	-0.00252707
Cldn23	-0.00510928	1	-0.0061991	1	-0.0205659	1	-0.0232973	1	1	-0.0137929
Cldn3	-0.13297	1	0.103641	1	0.252554	7.43092e-05	0.0251203	1	0.014782	0.0620865
Cldn4	-0.226026	1	-0.242456	1	-0.156783	1	-0.583063	1	1	-0.302082
Cldn7	-0.0524302	1	-0.119209	1	-0.116218	1	-0.392785	1	1	-0.170161
Cldnd1	0.050384	1	0.00380887	1	0.0209838	1	-0.0327984	1	1	0.0105946
Clec11a	0.00413029	1	-0.0130554	1	0.00707938	1	-0.0371861	1	1	-0.00975798
Clec16a	-0.0110337	1	-0.00461861	1	0.00642364	1	0.0105027	1	1	0.000318508
Clec2d	-0.0556342	1	0.0326296	1	-0.0281384	1	-0.0165988	1	1	-0.0169355
Clec4d	0.040375	1	-0.0945084	1	-0.0014679	1	-0.0153094	1	1	-0.0177277
Clec4e	0.00991492	1	-0.0194569	1	-0.0159794	1	-0.0201015	1	1	-0.0114057
Clic1	-0.196201	1	-0.0526645	1	-0.0681123	1	-0.0242124	1	1	-0.0852975
Clic4	0.0352256	1	0.115956	1	0.0805057	1	0.0879471	1	1	0.0799085
Clint1	0.0252018	1	-0.0187608	1	-0.0212642	1	-0.0848392	1	1	-0.0249156
Clip1	0.0255782	1	0.128105	1	-0.0352123	1	-0.0353906	1	1	0.02077
Clip2	0.00827103	1	0.0395584	1	0.0028895	1	0.00184333	1	1	0.0131406
Clip4	-0.113562	1	0.0213262	1	-0.13322	1	0.00730873	1	1	-0.0545367
Clk1	0.094467	1	0.0502109	1	0.0200604	1	-0.0245303	1	1	0.035052
Clk2	-0.0199438	1	-0.033844	1	-0.034839	1	-0.0367298	1	1	-0.0313392
Clk3	0.0135826	1	-0.0107352	1	-0.0239896	1	0.0475873	1	1	0.00661126
Clk4	0.0932901	1	0.0415081	1	-0.0312529	1	-0.0361409	1	1	0.0168511
Cln3	0.0220011	1	-0.0631345	1	-0.00602204	1	0.041649	1	1	-0.00137662
Cln5	-0.00681264	1	-0.000772719	1	0.0002646	1	0.0137202	1	1	0.00159986
Cln6	-0.0129618	1	-0.038479	1	-0.0151689	1	-0.0463864	1	1	-0.0282491
Cln8	-0.00402431	1	-0.0613713	1	-0.00199336	1	0.0584691	1	1	-0.00222999
Clns1a	0.0261395	1	0.113787	1	0.036469	1	-0.012752	1	1	0.0409109
Clock	0.0604519	1	-0.00670421	1	-0.0531076	1	0.0845686	1	1	0.0213022
Clp1	0.00855891	1	0.018589	1	0.0144186	1	-0.00948455	1	1	0.0080205
Clpb	-0.00694259	1	-0.000758833	1	-0.0110007	1	-0.0690883	1	1	-0.0219476
Clpp	-0.00619034	1	0.00557009	1	0.0165923	1	0.00667446	1	1	0.00566163
Clptm1	0.0318579	1	-0.0183821	1	-0.000377417	1	-0.0333369	1	1	-0.00505962
Clptm1l	-0.00898012	1	-0.0498075	1	-0.037728	1	-0.000358845	1	1	-0.0242186
Clpx	-0.0293911	1	-0.0522987	1	-0.00528213	1	-0.0131176	1	1	-0.0250224
Clspn	0.0249985	1	-0.00298261	1	0.0101982	1	0.0202796	1	1	0.0131234
Clstn1	-0.025164	1	-0.0137674	1	-0.0442814	1	-0.0264404	1	1	-0.0274133
Clta	-0.0118279	1	-0.0498857	1	0.056525	1	0.0217192	1	1	0.00413265
Cltb	-0.00375472	1	-0.023503	1	0.0172467	1	0.0900382	1	1	0.0200068
Cltc	0.0468754	1	0.0544726	1	-0.0426215	1	0.0515689	1	1	0.0275739
Clu	-0.305948	1	-0.199866	1	-0.292623	1	-0.0454054	1	1	-0.21096
Cluap1	0.0330844	1	-0.0165631	1	0.0195177	1	-0.0433367	1	1	-0.00182443
Cluh	-0.0173842	1	0.00152008	1	-0.0147574	1	-0.013232	1	1	-0.0109634
Clybl	0.00793717	1	-0.0118512	1	-0.0135992	1	-0.0105488	1	1	-0.00701552
Cmas	0.0453988	1	0.00941521	1	-0.0327304	1	-0.029639	1	1	-0.00188882
Cmc1	0.0825191	1	-0.115584	1	-0.0333992	1	-0.0629428	1	1	-0.0323516
Cmc2	-0.135208	1	-0.0840227	1	0.000804439	1	-0.0416342	1	1	-0.0650151
Cmc4	0.00836352	1	-0.0107401	1	-0.00411484	1	0.0149041	1	1	0.00210317
Cmip	0.0469123	1	0.0155146	1	-0.0469041	1	-0.0154161	1	1	2.66722e-05
Cmpk1	0.0210483	1	-0.0491518	1	0.0222745	1	0.00391555	1	1	-0.000478385
Cmss1	0.00569477	1	0.0226008	1	0.02715	1	-0.024907	1	1	0.00763465
Cmtm3	0.0954103	1	-0.0227787	1	-0.0120708	1	0.0996174	1	1	0.0400445
Cmtm4	-0.0322237	1	-0.0124326	1	-0.0256374	1	0.167816	1	1	0.0243806
Cmtm6	-0.0312313	1	0.0120778	1	-0.00392359	1	-0.0432031	1	1	-0.01657
Cmtm7	-0.00146875	1	0.00150864	1	0.0169865	1	-0.0365299	1	1	-0.00487587
Cmtr1	0.00268634	1	0.0290534	1	-0.0136312	1	-0.00325008	1	1	0.00371459
Cmtr2	-0.00141824	1	-0.0209772	1	-0.00545977	1	-0.0176074	1	1	-0.0113656
Cnbp	0.0558535	1	-0.0507687	1	0.0235794	1	0.0341109	1	1	0.0156938
Cndp2	-0.0102545	1	-0.0167934	1	0.0100031	1	-0.0218251	1	1	-0.00971745
Cnep1r1	-0.00687846	1	-0.0363663	1	-0.0355507	1	0.103365	1	1	0.00614247
Cnih1	0.0103458	1	0.0107451	1	0.0675738	1	-0.00668355	1	1	0.0204953
Cnih4	-0.0444642	1	-0.111207	1	-0.049122	1	-0.196274	1	1	-0.100267
Cnksr1	-0.0222221	1	-0.00584983	1	-0.0198932	1	-0.00367601	1	1	-0.0129103
Cnksr3	-0.00125508	1	0.0194508	1	-0.00916983	1	-0.00530173	1	1	0.000931036
Cnn2	-0.0241365	1	0.0399944	1	0.0337511	1	-0.109271	1	1	-0.0149155
Cnn3	0.0635322	1	0.0408756	1	-0.000317769	1	0.0676962	1	1	0.0429466
Cnnm2	-0.00817025	1	-0.00108621	1	0.0332382	1	-0.00936055	1	1	0.00365529
Cnnm3	-0.00967866	1	-0.0115601	1	-0.0121463	1	-0.0208997	1	1	-0.0135712
Cnnm4	-0.0145557	1	-0.00740458	1	-0.00924038	1	-0.0139305	1	1	-0.0112828
Cnot1	0.0250314	1	-0.00657472	1	-0.0850013	1	-0.00327069	1	1	-0.0174538
Cnot10	-0.0141749	1	-0.0106502	1	-0.0217764	1	0.0506035	1	1	0.00100052
Cnot11	0.0210074	1	0.0842425	1	0.016223	1	-0.00178675	1	1	0.0299215
Cnot2	-0.0362049	1	-0.00392226	1	-0.00161831	1	-0.0637343	1	1	-0.0263699
Cnot3	0.0213828	1	0.00658692	1	0.014337	1	-0.0668006	1	1	-0.00612346
Cnot4	0.00257759	1	0.0409789	1	-0.034105	1	-0.0186106	1	1	-0.00228977
Cnot6	0.0407248	1	0.0938159	1	-0.0280696	1	0.0428486	1	1	0.0373299
Cnot6l	-0.00783089	1	-0.0167957	1	0.0174615	1	-0.033039	1	1	-0.010051
Cnot7	-0.0518869	1	-0.0186044	1	-0.0917562	1	-0.0838372	1	1	-0.0615212
Cnot8	0.0249524	1	-0.0301378	1	0.0217231	1	0.0462964	1	1	0.0157085
Cnot9	0.0273069	1	-0.00305431	1	0.0152204	1	-0.0127827	1	1	0.00667257
Cnp	0.011952	1	0.0143356	1	-0.0449583	1	-0.0816793	1	1	-0.0250875
Cnppd1	-0.00751389	1	0.0553344	1	0.00240374	1	-0.0180093	1	1	0.00805373
Cnpy2	-0.0558417	1	0.0564087	1	0.0203705	1	0.0221879	1	1	0.0107814
Cnpy3	0.0387491	1	0.00163096	1	-0.0101832	1	-0.0395703	1	1	-0.00234334
Cnpy4	0.0463164	1	0.0588768	1	0.0032117	1	0.0243648	1	1	0.0331924
Cnst	-0.0293234	1	-0.00656135	1	-0.0185461	1	-0.00628342	1	1	-0.0151786
Cntrl	-0.0133546	1	-0.058431	1	-0.0340201	1	-0.028623	1	1	-0.0336072
Cntrob	0.000713146	1	0.00933676	1	-0.0117143	1	0.00610857	1	1	0.00111105
Coa3	-0.0315998	1	0.0437039	1	0.0446809	1	-0.0736527	1	1	-0.00421691
Coa4	-0.0135006	1	0.0672859	1	-0.00107814	1	0.00832961	1	1	0.0152592
Coa5	-0.031402	1	0.0130207	1	0.00110077	1	0.00710415	1	1	-0.0025441
Coa6	-0.0194845	1	-0.0621319	1	-0.0150826	1	-0.0355942	1	1	-0.0330733
Coa7	-0.0122534	1	0.0798488	1	-0.0104454	1	-0.00643422	1	1	0.0126789
Coasy	0.018014	1	-0.100216	1	-0.034651	1	-0.096872	1	1	-0.0534312
Cobll1	0.0237341	1	0.00768969	1	0.0070865	1	-0.00102332	1	1	0.00937174
Cog1	0.0084928	1	0.00410374	1	-0.0156455	1	-0.010179	1	1	-0.00330698
Cog2	-0.0166377	1	-0.0152334	1	-0.0260792	1	-0.0443741	1	1	-0.0255811
Cog3	0.00403881	1	0.0314771	1	0.0106347	1	0.0179515	1	1	0.0160255
Cog4	-0.0098036	1	-0.0102483	1	-0.0333519	1	-0.0113855	1	1	-0.0161973
Cog5	-0.0103537	1	0.000890256	1	-0.00628329	1	-0.0261456	1	1	-0.0104731
Cog6	-0.0211661	1	0.0127601	1	-0.0122157	1	-0.0270593	1	1	-0.0119202
Cog7	0.00832997	1	0.109657	1	0.00468225	1	-0.0402008	1	1	0.0206172
Cog8	-0.0364214	1	-0.14125	1	-0.0323068	1	-0.00553767	1	1	-0.053879
Coil	-0.00741614	1	0.0134625	1	-0.00427277	1	-0.0177812	1	1	-0.00400191
Col12a1	0.0450821	1	0.0125962	1	-0.0206109	1	0.0852385	1	1	0.0305765
Col16a1	-0.00441767	1	0.0188203	1	0.038947	1	0.0249012	1	1	0.0195627
Col18a1	0.0908537	1	0.151165	1	0.0402256	1	0.0904198	1	1	0.093166
Col1a1	0.0171892	1	-0.21075	1	-0.0138115	1	-0.00607478	1	1	-0.0533619
Col1a2	-0.00300478	1	0.00470609	1	-0.00788986	1	0.172479	1	1	0.0415727
Col3a1	0.0227657	1	0.0177252	1	-0.00540096	1	-0.00428523	1	1	0.00770118
Col4a1	0.0491567	1	0.0396136	1	-0.0971993	1	-0.0326439	1	1	-0.0102682
Col4a2	-0.00821712	1	-0.0419068	1	-0.0212686	1	-0.00676944	1	1	-0.0195405
Col4a3bp	-0.0416308	1	0.048995	1	0.0165509	1	-0.0810804	1	1	-0.0142913
Col4a5	0.0376477	1	0.031451	1	-0.00156226	1	-0.00818419	1	1	0.0148381
Col5a1	-0.0197179	1	0.026603	1	-0.0449709	1	0.041287	1	1	0.00080031
Col5a2	-0.0433197	1	-0.00207006	1	0.00739487	1	-0.0017109	1	1	-0.00992644
Col6a1	-0.0869283	1	0.0816411	1	-0.0720188	1	-0.02291	1	1	-0.025054
Col6a2	-0.0431375	1	-0.0248158	1	-0.0421615	1	0.0117058	1	1	-0.0246023
Col7a1	-0.110118	1	0.132446	1	0.0157042	1	0.114215	1	1	0.0380621
Col8a1	-0.0657928	1	0.0475523	1	0.102888	1	-0.0583745	1	1	0.00656827
Colgalt1	-0.0379578	1	-0.0502782	1	-0.0547837	1	-0.00737481	1	1	-0.0375986
Commd1	-0.0356182	1	-0.0405656	1	0.0044426	1	-0.102261	1	1	-0.0435006
Commd10	0.0275599	1	0.0188718	1	-0.0142837	1	-0.0296454	1	1	0.000625641
Commd2	-0.0424712	1	-0.00174048	1	0.000261835	1	-0.0954104	1	1	-0.0348401
Commd3	0.05172	1	-0.0713187	1	0.00891948	1	0.0540878	1	1	0.0108521
Commd4	0.0183235	1	-0.0185987	1	-0.00529775	1	-0.0457039	1	1	-0.0128192
Commd6	-0.00612512	1	0.0430465	1	-0.00991015	1	-0.0245356	1	1	0.000618912
Commd7	0.0246706	1	0.118397	1	-0.099782	1	0.0216814	1	1	0.0162418
Commd8	-0.0374444	1	0.0307838	1	-0.0449464	1	-0.0799704	1	1	-0.0328943
Commd9	0.0121991	1	-0.0306748	1	0.0170486	1	0.0229564	1	1	0.00538232
Comt	0.13528	1	0.00765012	1	0.00994316	1	-0.128202	1	1	0.00616771
Comtd1	0.0276664	1	-0.0850336	1	0.0416392	1	-0.00469676	1	1	-0.0051062
Cop1	-0.0993123	1	-0.0178314	1	-0.0746012	1	-0.10161	1	1	-0.0733386
Copa	0.0640214	1	-0.020237	1	-0.0957444	1	-0.0818037	1	1	-0.0334409
Copb1	0.0433123	1	0.0981572	1	-0.00377808	1	-0.00272544	1	1	0.0337415
Copb2	0.0277688	1	0.0691739	1	0.0122067	1	-0.0706972	1	1	0.00961305
Cope	-0.138821	1	-0.105061	1	-0.103517	1	-0.103894	1	1	-0.112823
Copg1	0.0140339	1	-0.0163752	1	-0.0436609	1	-0.0221278	1	1	-0.0170325
Copg2	0.0516822	1	0.00122292	1	-0.0316209	1	0.00158159	1	1	0.00571647
Coprs	0.000675353	1	-0.0389354	1	-0.0073576	1	-0.0221625	1	1	-0.016945
Cops2	-0.0321128	1	-0.075576	1	-0.0298372	1	-0.0924532	1	1	-0.0574948
Cops3	0.0443925	1	0.0816655	1	0.0283186	1	0.0282151	1	1	0.0456479
Cops4	0.0386632	1	-0.0493296	1	0.00172365	1	0.0117636	1	1	0.000705197
Cops5	0.0884542	1	0.119691	1	-0.0138038	1	-0.0119895	1	1	0.0455879
Cops6	0.0494681	1	0.0439462	1	0.000899041	1	-0.128681	1	1	-0.008592
Cops7a	0.0082776	1	-0.0634404	1	-0.00804289	1	-0.0517342	1	1	-0.028735
Cops7b	0.00795001	1	-0.0162884	1	-0.0211853	1	-0.0323893	1	1	-0.0154782
Cops8	0.029658	1	0.0668837	1	0.0385261	1	-0.0668622	1	1	0.0170514
Cops9	0.144593	1	0.0842343	1	0.0128218	1	0.1133	1	1	0.0887372
Copz1	-0.0205491	1	-0.00515789	1	-0.0109137	1	-0.0335144	1	1	-0.0175338
Copz2	0.0115419	1	-0.00384439	1	-0.00681056	1	0.00437062	1	1	0.0013144
Coq10a	0.000207907	1	-0.0056989	1	-0.00686852	1	0.0410042	1	1	0.00716116
Coq10b	0.0916505	1	0.0238706	1	0.00246719	1	-0.0454498	1	1	0.0181346
Coq2	0.0553898	1	0.0297721	1	-0.0129293	1	-0.0555236	1	1	0.00417725
Coq3	0.00302035	1	-0.0339459	1	0.0020202	1	-0.0251944	1	1	-0.0135249
Coq4	-0.00608379	1	-0.0234535	1	0.00577428	1	0.0490283	1	1	0.00631632
Coq5	-0.0219866	1	0.0208462	1	-0.00609364	1	-0.0105531	1	1	-0.00444679
Coq6	-0.0023621	1	0.0156745	1	-0.0118457	1	0.00183095	1	1	0.000824401
Coq7	0.0240159	1	-0.0298741	1	0.00132745	1	-0.066676	1	1	-0.0178017
Coq8b	-0.0189409	1	0.02457	1	-0.00450537	1	0.00571869	1	1	0.0017106
Coq9	-0.0371449	1	-0.00853551	1	-0.017501	1	0.0325856	1	1	-0.00764893
Coro1a	0.0224767	1	-0.0296969	1	0.00177783	1	-0.0689071	1	1	-0.0185874
Coro1b	0.0614578	1	-0.051429	1	0.0427515	1	0.00434959	1	1	0.0142825
Coro1c	-0.0299419	1	0.088167	1	0.0326513	1	-0.0131144	1	1	0.0194405
Coro2a	0.019712	1	0.000173932	1	0.0160421	1	-0.00178225	1	1	0.00853645
Coro6	-0.0133529	1	0.00126195	1	-0.029317	1	-0.0199876	1	1	-0.0153489
Coro7	0.00797661	1	0.00140274	1	-0.00237324	1	0.00224303	1	1	0.00231228
Cotl1	-0.210991	1	-0.114846	1	-0.0996457	1	-0.00916784	1	1	-0.108663
Cox10	0.0159482	1	0.00785783	1	-0.00855314	1	-0.00331722	1	1	0.00298392
Cox11	0.00513363	1	-0.0284117	1	0.00902272	1	-0.00922859	1	1	-0.00587098
Cox14	0.0305312	1	0.0639745	1	0.0635379	1	0.0501138	1	1	0.0520393
Cox15	0.00814105	1	-0.017796	1	-0.00326646	1	-0.0170653	1	1	-0.00749666
Cox16	0.0273873	1	0.0282245	1	-0.022933	1	0.0187101	1	1	0.0128472
Cox17	0.113878	1	0.0640655	1	0.0639286	1	-0.028629	1	1	0.0533108
Cox18	0.0322584	1	0.086063	1	0.0304183	1	-0.0772869	1	1	0.0178632
Cox19	-0.00922352	1	-0.0523409	1	-0.00158027	1	0.0114569	1	1	-0.0129219
Cox20	-0.00832087	1	-0.0904027	1	-0.0548161	1	-0.0863356	1	1	-0.0599688
Cox4i1	-0.0933469	1	-0.154808	1	-0.0724332	1	-0.0790875	1	1	-0.099919
Cox5a	-0.0963526	1	-0.0155575	1	0.00416106	1	-0.0810667	1	1	-0.0472039
Cox5b	0.262744	1.82232e-07	0.0277407	1	0.0626951	1	-0.0386828	1	0.000138447	0.0786243
Cox6a1	0.138652	1	-0.0184901	1	0.012084	1	-0.0673417	1	1	0.0162259
Cox6b1	0.0428756	1	-0.0492999	1	0.0849259	1	0.0622359	1	1	0.0351844
Cox6c	0.238486	0.0147353	0.0832635	1	0.087503	1	0.141446	1	0.39217	0.137675
Cox7a2	-0.0324455	1	-0.0363764	1	0.0625488	1	0.0466306	1	1	0.0100894
Cox7a2l	-0.0800729	1	-0.0314569	1	-0.0167497	1	0.01792	1	1	-0.0275899
Cox7b	0.062166	1	0.0169448	1	-0.0411211	1	-0.0661535	1	1	-0.00704097
Cox7c	0.132549	1	0.0236597	1	0.086126	1	-0.035284	1	1	0.0517626
Cox8a	0.279254	5.27758e-09	0.0281167	1	0.118851	0.0608665	0.107965	1	6.43257e-07	0.133547
Cp	0.358525	1	0.148642	1	-0.039024	1	0.0257172	1	1	0.123465
Cpd	0.0183158	1	0.016324	1	0.00373985	1	-0.00414051	1	1	0.0085598
Cpe	-0.0662109	1	-0.00599588	1	-0.0543197	1	-0.12354	1	1	-0.0625168
Cpeb2	0.0187058	1	-0.0225176	1	-0.015215	1	-0.0281408	1	1	-0.0117919
Cpeb4	0.0439357	1	0.0157233	1	-0.042521	1	0.00440242	1	1	0.00538508
Cpne2	-0.0344134	1	-0.0108677	1	-0.00411486	1	-0.0253226	1	1	-0.0186796
Cpne3	0.000530764	1	-0.00421646	1	0.00686613	1	-0.0552807	1	1	-0.0130251
Cpne8	-0.0640657	1	0.0303036	1	0.0169165	1	0.0564842	1	1	0.00990966
Cpox	-0.045414	1	-0.00378824	1	-0.00681331	1	-0.0344378	1	1	-0.0226133
Cpped1	0.0139951	1	0.0161601	1	-0.00508164	1	-0.0222683	1	1	0.000701325
Cpq	-0.0727381	1	-0.00906891	1	-0.0622979	0.00835036	-0.0262688	1	0.296443	-0.0425934
Cpsf1	0.00133651	1	0.00372687	1	0.0515006	1	-0.00474281	1	1	0.0129553
Cpsf2	-0.0338459	1	-0.00278802	1	0.0187464	1	0.0358656	1	1	0.00449451
Cpsf3	0.00657442	1	-0.0515452	1	-0.0107367	1	-0.0220154	1	1	-0.0194307
Cpsf4	0.029356	1	-0.00903456	1	0.00119909	1	-0.00119562	1	1	0.00508122
Cpsf6	0.0397302	1	0.0169305	1	0.00790608	1	0.0891697	1	1	0.0384341
Cpsf7	0.0194172	1	-0.00104802	1	0.00557362	1	0.0058051	1	1	0.00743698
Cpt1a	0.0058456	1	-0.0271961	1	0.0133748	1	-0.0264986	1	1	-0.00861858
Cpt1c	-0.00115569	1	-0.00134064	1	-0.00121129	1	0.0233262	1	1	0.00490465
Cpt2	0.0262995	1	-0.0164258	1	0.00699184	1	0.00884108	1	1	0.00642665
Cptp	-0.0178777	1	-0.0223867	1	-0.0108865	1	-0.0491804	1	1	-0.0250828
Cr1l	-0.0290735	1	-0.0308646	1	0.00438135	1	0.0805268	1	1	0.00624252
Cracr2b	0.048269	1	0.021139	1	0.022828	1	0.0538194	1	1	0.0365139
Cradd	-0.0183849	1	-0.022997	1	-0.0143024	1	0.00868917	1	1	-0.0117488
Cramp1l	0.00202585	1	-0.0133776	1	-0.00165918	1	-0.0412479	1	1	-0.0135647
Crat	0.00746035	1	-0.0274061	1	0.00598043	1	-0.0195753	1	1	-0.00838515
Crbn	-0.0237922	1	0.0622229	1	-0.00815852	1	-0.0908528	1	1	-0.0151452
Crcp	-0.0178063	1	-0.021249	1	-0.00987888	1	-0.0417674	1	1	-0.0226754
Creb1	0.0509343	1	0.0817595	1	0.0138236	1	-0.0111118	1	1	0.0338514
Creb3	0.0224471	1	0.0125607	1	-0.0246343	1	-0.0737988	1	1	-0.0158563
Creb3l2	-0.00158989	1	0.00129378	1	0.00364907	1	-0.0251665	1	1	-0.0054534
Creb5	-0.0423409	1	0.161567	1	0.0232971	1	-0.0617139	1	1	0.0202024
Crebbp	-0.0214212	1	-0.000811277	1	-0.0343331	1	0.0963408	1	1	0.00994381
Crebl2	0.0164951	1	-0.0180823	1	-0.00655434	1	-0.0124082	1	1	-0.00513745
Crebrf	-0.0126851	1	0.104661	1	-0.0352937	1	-0.0390612	1	1	0.00440538
Crebzf	-0.00997534	1	0.0871394	1	-0.0183867	1	0.0223596	1	1	0.0202842
Creg1	-0.0137273	1	-0.0273886	1	-0.0647582	1	-0.04241	1	1	-0.037071
Creld1	-0.0218443	1	-0.0172723	1	-0.0226771	0.18938	-0.0179879	1	0.912121	-0.0199454
Creld2	-0.013173	1	0.0133447	1	0.0388803	1	-0.019016	1	1	0.00500902
Crem	0.0297509	1	-0.136273	1	0.0138036	1	0.0194639	1	1	-0.0183137
Crim1	-0.00909581	1	0.0515272	1	0.00842145	1	-0.0094355	1	1	0.0103543
[truncated: 8,384 more rows]

## Sheet: Clone473_FindMarkers_by_expt
gene	logFC.Veh.ExptC	adj.p.Veh.ExptC	logFC.Veh.ExptD	adj.p.Veh.ExptD	logFC.Veh.ExptA	adj.p.Veh.ExptA	logFC.Veh.ExptB	adj.p.Veh.ExptB	fisher.combined.pvalue	mean.logFC
0610009B22Rik	0.0410548	1	0.101686	1	-0.0137105	1	-0.0184872	1	1	0.0276357
0610009O20Rik	0.0198035	1	-0.0165961	1	0.0423768	1	0.0581912	1	1	0.0259438
0610010F05Rik	0.0512366	1	0.039182	1	0.0354019	1	0.00554876	1	1	0.0328423
0610010K14Rik	0.0130999	1	0.00967122	1	0.0666176	1	0.155861	1	1	0.0613125
0610012G03Rik	0.0742649	1	0.0683126	1	0.0752471	1	-0.0506726	1	1	0.041788
0610030E20Rik	0.0486272	1	0.0226514	1	0.0158304	1	0.0532181	1	1	0.0350818
0610037L13Rik	0.0108554	1	-0.0455471	1	0.0386559	1	0.0471766	1	1	0.0127852
0610038B21Rik	0.00328854	1	-0.00140137	1	0.00656516	1	0.0064351	1	1	0.00372186
1110002L01Rik	0.00344196	1	0.00685387	1	0.00174334	1	-0.00755067	1	1	0.00112213
1110004E09Rik	0.0603746	1	-0.039051	1	0.0511439	1	-0.0182658	1	1	0.0135504
1110004F10Rik	0.0172481	1	-0.0624217	1	0.068533	1	-0.0952143	1	1	-0.0179637
1110008F13Rik	0.0110472	1	-0.0488448	1	-0.0284682	1	0.0818527	1	1	0.00389675
1110008L16Rik	0.00449916	1	-0.00326908	1	-0.00800101	1	0.00754849	1	1	0.00019439
1110008P14Rik	0.40663	1	0.0465534	1	0.184727	1	0.214048	1	1	0.21299
1110012L19Rik	-0.00583992	1	0.00954806	1	-0.0097364	1	0.0776783	1	1	0.0179125
1110019D14Rik	-0.0100574	1	-0.00592623	1	-0.0128384	1	0.000383571	1	1	-0.00710961
1110032A03Rik	-0.0441943	1	-0.0395424	1	-0.00134177	1	-0.0133492	1	1	-0.0246069
1110034G24Rik	0.0163038	1	0.0157886	1	0.00570259	1	0.0735962	1	1	0.0278478
1110035H17Rik	0.00816317	1	0.0179502	1	0.0120791	1	0.0111325	1	1	0.0123312
1110038F14Rik	-0.111455	1	-0.164152	1	-0.0658766	1	-0.0939093	1	1	-0.108848
1110046J04Rik	-0.0609884	1	-0.0528469	1	-0.0139334	1	-0.0471827	1	1	-0.0437379
1110059E24Rik	0.0260274	1	0.0357106	1	0.0726866	1	-0.026563	1	1	0.0269654
1110059G10Rik	-0.00899896	1	0.30513	1	0.0072704	1	0.0291393	1	1	0.0831352
1110065P20Rik	0.0896359	1	0.102215	1	-0.00431696	1	-0.0582531	1	1	0.0323201
1190002N15Rik	0.00494198	1	0.00336003	1	-0.00284566	1	-0.00134915	1	1	0.0010268
1190005I06Rik	-0.00166961	1	0.016771	1	0.00314318	1	3.10741e-05	1	1	0.00456892
1190007I07Rik	0.0232498	1	0.0313427	1	-0.0272763	1	-0.0205418	1	1	0.00169358
1300002E11Rik	-0.0164876	1	-0.0260332	1	0.0134849	1	-0.0291295	1	1	-0.0145414
1500011B03Rik	0.0446878	1	-0.0579069	1	0.0264982	1	0.0996651	1	1	0.0282361
1500011K16Rik	-0.0995414	1	0.182698	1	-0.0271397	1	0.0346585	1	1	0.0226688
1500015A07Rik	0.0132276	1	0.00228309	1	-0.00299898	1	0.0312313	1	1	0.0109358
1600002K03Rik	0.0260031	1	-0.0916719	1	0.0237118	1	-0.00352266	1	1	-0.0113699
1600012H06Rik	-0.0212464	1	0.0648547	1	0.0158003	1	-0.0631007	1	1	-0.000923024
1600014C10Rik	-0.0085475	1	0.00369201	1	-0.00125821	1	0.00482923	1	1	-0.000321118
1600020E01Rik	0.024307	1	0.0778679	1	0.00303737	1	0.0119056	1	1	0.0292795
1700006J14Rik	-0.000116153	1	-0.0243308	1	0.0208604	1	-0.00668309	1	1	-0.0025674
1700008J07Rik	0.0341663	1	-0.0103992	1	0.026079	1	-0.00106648	1	1	0.0121949
1700017B05Rik	-0.0472975	1	-0.0581553	1	-0.00601414	1	0.0265448	1	1	-0.0212305
1700019L13Rik	-0.0130363	1	-0.00909406	1	0.00605502	1	-0.0313513	1	1	-0.0118567
1700020I14Rik	0.0789134	1	-0.0386303	1	0.0471661	1	0.10549	1	1	0.0482349
1700021F05Rik	-0.0630854	1	-0.0825974	1	-0.02725	1	-0.00995681	1	1	-0.0457224
1700025G04Rik	-0.0496427	1	0.0240318	1	-0.0490393	1	-0.0701514	1	1	-0.0362004
1700030J22Rik	-0.00115255	1	0.0173461	1	0.00689781	1	0.00642727	1	1	0.00737964
1700030K09Rik	0.0585449	1	0.015702	1	0.000511336	1	-0.114331	1	1	-0.00989326
1700037C18Rik	0.00886881	1	-0.00877022	1	0.0122933	1	0.0134144	1	1	0.00645158
1700037H04Rik	0.0220169	1	0.104624	1	0.0205494	1	0.116859	1	1	0.0660126
1700052K11Rik	-0.00827559	1	0.0158813	1	-0.0126562	1	0.0188156	1	1	0.00344128
1700056E22Rik	-0.0124353	1	0.0244228	1	-0.00070614	1	-0.0101349	1	1	0.000286602
1700086O06Rik	0.0788472	1	0.0716327	1	0.02016	1	0.000750016	1	1	0.0428475
1700088E04Rik	-0.0248931	1	0.0300438	1	0.0385164	1	-0.0243993	1	1	0.00481694
1700109H08Rik	-0.00682682	1	-0.0140875	1	-0.0100778	1	0.0104702	1	1	-0.00513046
1700113A16Rik	-0.0126844	1	0.0269714	1	0.0193107	1	-0.0268397	1	1	0.00168951
1700123O20Rik	-0.0117524	1	-0.106605	1	-0.0822003	1	-0.0674886	1	1	-0.0670116
1810009A15Rik	0.02937	1	0.175702	1	0.0164685	1	-0.00191475	1	1	0.0549063
1810013L24Rik	0.00157179	1	-0.0812368	1	-0.00397854	1	-0.0120475	1	1	-0.0239228
1810022K09Rik	-0.0133438	1	0.243383	1	0.0182193	1	0.0701448	1	1	0.0796008
1810030O07Rik	0.00479319	1	-0.00510253	1	0.0107902	1	0.00564431	1	1	0.0040313
1810032O08Rik	0.0109073	1	0.138371	1	0.0416596	1	-0.0155299	1	1	0.043852
1810037I17Rik	-0.139763	1	0.0540555	1	-0.067605	1	-0.0524375	1	1	-0.0514375
1810043G02Rik	0.0104184	1	0.116561	1	0.0763968	1	0.0141381	1	1	0.0543786
1810044D09Rik	-0.00872216	1	-0.00112927	1	-0.0134754	1	0.0208611	1	1	-0.000616439
1810055G02Rik	0.0412172	1	-0.0986592	1	0.0103894	1	0.113149	1	1	0.0165242
1810058I24Rik	-0.0271888	1	0.12554	1	-0.0662263	1	0.088995	1	1	0.0302799
1810062G17Rik	-0.020046	1	-0.0236171	1	-0.0138329	1	-0.00937833	1	1	-0.0167186
2010107E04Rik	-0.421669	5.09091e-11	-0.117195	1	-0.260088	3.96099e-13	-0.204756	0.0883011	5.12928e-20	-0.250927
2010111I01Rik	-0.0770337	1	-0.0251409	1	-0.0576835	1	-0.0705031	1	1	-0.0575903
2010300F17Rik	0.0442836	1	-0.0413367	1	-0.0286359	1	-0.0291008	1	1	-0.0136974
2010315B03Rik	-0.015651	1	-0.00293842	1	0.00475411	1	-0.0217067	1	1	-0.0088855
2010320M18Rik	0.144247	0.0179737	-0.00332772	1	0.0385479	1	0.0356912	1	0.429797	0.0537895
2200002D01Rik	-0.00221864	1	0.0244985	1	-0.0323753	1	-0.101756	1	1	-0.027963
2210016F16Rik	-0.00932922	1	-0.018538	1	0.0126838	1	0.00715495	1	1	-0.00200712
2210016L21Rik	0.0533472	1	-0.0790715	1	-0.0332747	1	0.108686	1	1	0.0124216
2210408I21Rik	0.00193265	1	-0.0398796	1	-0.00709244	1	0.0097114	1	1	-0.008832
2300009A05Rik	-0.0169494	1	0.111512	1	0.0036924	1	-0.0158236	1	1	0.0206078
2310001H17Rik	0.016526	1	0.0130531	1	0.0451558	1	0.0215856	1	1	0.0240801
2310009B15Rik	-0.123706	1	-0.0457266	1	-0.0504778	1	-0.101754	1	1	-0.0804162
2310011J03Rik	0.0670458	1	0.0189625	1	0.0274004	1	0.136518	1	1	0.0624817
2310022A10Rik	0.00141516	1	0.0298673	1	0.000770506	1	-0.0239107	1	1	0.00203558
2310022B05Rik	-0.0189408	1	-0.0470007	1	-0.00312057	1	0.0294961	1	1	-0.00989148
2310030G06Rik	0.0378081	1	-0.0353847	1	0.0493894	1	0.0744937	1	1	0.0315766
2310033P09Rik	0.0511845	1	-0.074338	1	-0.00209933	1	-0.0371792	1	1	-0.015608
2310035C23Rik	-0.0421375	1	0.0472846	1	0.000124728	1	0.000663283	1	1	0.00148376
2310039H08Rik	0.183758	0.120775	0.182384	1	0.0791285	1	0.0582206	1	0.836021	0.125873
2310057M21Rik	-0.00293863	1	0.0037075	1	0.0295692	1	-0.0304715	1	1	-3.33471e-05
2310061I04Rik	0.089232	1	0.0129603	1	0.0423163	1	-0.00892206	1	1	0.0338967
2410002F23Rik	0.0799734	1	-0.11184	1	0.0143119	1	-0.0339684	1	1	-0.0128808
2410004B18Rik	-0.0222063	1	-0.053942	1	-0.0589938	1	-0.0638169	1	1	-0.0497398
2410015M20Rik	-0.0611726	1	-0.181879	1	-0.0934654	1	-0.0798235	1	1	-0.104085
2410089E03Rik	-0.0863422	1	0.00765384	1	-0.0683183	1	-0.0554298	1	1	-0.0506091
2410131K14Rik	-0.0144819	1	0.0164233	1	0.0226434	1	0.0171229	1	1	0.0104269
2510002D24Rik	-0.0360925	1	-0.0506379	1	-0.00735907	1	0.0629185	1	1	-0.00779275
2510017J16Rik	0.0195619	1	-0.00135664	1	-0.00830526	1	-0.00173973	1	1	0.00204006
2510039O18Rik	0.0262551	1	-0.0675013	1	0.0117038	1	0.047406	1	1	0.00446592
2510046G10Rik	0.0181532	1	-0.000760726	1	0.00867781	1	-0.0382128	1	1	-0.00303562
2610001J05Rik	0.0420737	1	0.11596	1	-0.00911344	1	-0.05464	1	1	0.0235701
2610002M06Rik	-0.0162067	1	0.0346214	1	0.0479695	1	0.00867039	1	1	0.0187636
2610008E11Rik	0.0190026	1	-0.0272907	1	0.0117384	1	0.0324459	1	1	0.00897403
2610020C07Rik	0.0143408	1	0.00778111	1	0.0150439	1	-0.0161797	1	1	0.00524651
2610021A01Rik	-0.000403741	1	-0.0189099	1	0.00575149	1	0.00703713	1	1	-0.00163127
2610037D02Rik	0.00908538	1	0.0325129	1	0.0122592	1	0.0202233	1	1	0.0185202
2610044O15Rik8	0.023168	1	-0.00670085	1	0.0308029	1	0.0442749	1	1	0.0228862
2610301B20Rik	0.00574974	1	-0.0222491	1	0.000768333	1	-0.0580817	1	1	-0.0184532
2610507B11Rik	0.157393	1	0.0967415	1	0.0425853	1	0.00632525	1	1	0.0757612
2700016F22Rik	-0.0138101	1	-0.0663613	1	0.00285144	1	0.000153974	1	1	-0.0192915
2700038G22Rik	0.0103115	1	0.0416992	1	0.0475793	1	-0.00389036	1	1	0.0239249
2700049A03Rik	-0.0363111	1	-0.00277449	1	0.00550895	1	-0.0326258	1	1	-0.0165506
2700062C07Rik	-0.0179218	1	-0.0428826	1	0.0168879	1	0.0587486	1	1	0.00370802
2700081O15Rik	-0.0250995	1	-0.0208161	1	0.034497	1	0.0893932	1	1	0.0194936
2700097O09Rik	-0.00399949	1	-0.0449546	1	-0.0220999	1	0.0253748	1	1	-0.0114198
2810001G20Rik	0.0158041	1	0.00352678	1	0.00911213	1	0.00757156	1	1	0.00900363
2810004N23Rik	0.11208	1	0.144309	1	0.140082	0.47477	0.171206	1	0.992875	0.141919
2810006K23Rik	-0.00505792	1	-0.00457938	1	0.00510596	1	-0.0541337	1	1	-0.0146663
2810402E24Rik	-0.0121337	1	0.080899	1	-0.0085892	1	0.0360327	1	1	0.0240522
2810403A07Rik	-0.0380991	1	-0.0256319	1	0.0195512	1	-0.0146454	1	1	-0.0147063
2810408A11Rik	0.00621325	1	0.0732115	1	0.0295842	1	0.0158499	1	1	0.0312147
2810454H06Rik	0.0234703	1	0.187589	1	0.0039702	1	-0.0220427	1	1	0.0482468
2810457G06Rik	-0.0185773	1	0.00367576	1	-0.0165721	1	-0.0152155	1	1	-0.0116723
2810474O19Rik	-0.024334	1	-0.048969	1	0.121721	1	-0.0734992	1	1	-0.00627021
2900009J06Rik	-0.0272684	1	-0.0335572	1	0.0105092	1	0.0191651	1	1	-0.00778783
2900026A02Rik	0.0405494	1	0.00650968	1	0.0224503	1	-0.00517899	1	1	0.0160826
2900060B14Rik	0.0582068	1	-0.0202216	1	0.0128049	1	0.0551816	1	1	0.026493
2900076A07Rik	0.00653333	1	-6.48869e-05	1	0.012603	1	-0.002761	1	1	0.0040776
2900093K20Rik	-0.0171245	1	0.0669296	1	4.57363e-05	1	-0.0198944	1	1	0.00748914
2900097C17Rik	0.0448674	1	0.320701	1	-0.0291807	1	-0.0417063	1	1	0.0736703
3010003L21Rik	0.00374915	1	-0.0206083	1	0.0113249	1	-0.0110713	1	1	-0.0041514
3110002H16Rik	-0.00278691	1	0.065129	1	0.0131271	1	0.0449156	1	1	0.0300962
3110009E18Rik	-0.0153287	1	-0.0206469	1	0.0307274	1	-0.022802	1	1	-0.00701256
3110040N11Rik	-0.024304	1	-0.0293883	1	0.0248182	1	-0.0127062	1	1	-0.0103951
3110043O21Rik	-0.0166414	1	0.0699696	1	0.0549229	1	0.0821431	1	1	0.0475986
3110062M04Rik	-0.00901684	1	0.0639451	1	0.0176888	1	0.000615843	1	1	0.0183082
3110082I17Rik	0.0310551	1	-0.0030138	1	0.0161406	1	0.0125496	1	1	0.0141829
3300005D01Rik	0.109889	1	-0.110075	1	-0.0635718	1	0.0488891	1	1	-0.00371725
3830406C13Rik	0.012926	1	-0.0578073	1	-0.014484	1	-0.0581747	1	1	-0.029385
4632415L05Rik	0.0360806	1	0.0276426	1	0.0190754	1	0.0327625	1	1	0.0288903
4732491K20Rik	-0.00391658	1	-0.00147473	1	0.0136351	1	-0.00704999	1	1	0.000298446
4833420G17Rik	0.0765496	1	0.0233687	1	0.0017293	1	-0.0074107	1	1	0.0235592
4833439L19Rik	0.0225148	1	-0.019502	1	0.0317655	1	0.0162883	1	1	0.0127666
4921524J17Rik	0.22219	1	0.0698435	1	0.0689704	1	0.0842835	1	1	0.111322
4930402H24Rik	0.000491461	1	-0.0139279	1	-0.015253	1	-0.00610146	1	1	-0.00869774
4930430F08Rik	0.00877962	1	-0.00939673	1	-0.0153258	1	-0.0117376	1	1	-0.00692014
4930453N24Rik	-0.0073692	1	0.0389864	1	0.0451903	1	-0.0425473	1	1	0.00856504
4930471E19Rik	-0.0129391	1	-0.014304	1	-0.00472825	1	-6.69593e-05	1	1	-0.00800958
4930503L19Rik	-0.0084105	1	-0.0108091	1	-0.0205875	1	0.0101347	1	1	-0.00741813
4930522L14Rik	0.000579736	1	-0.000839896	1	-0.00481144	1	0.00769767	1	1	0.000656516
4930523C07Rik	0.142265	1	-0.0774578	1	0.0913645	1	0.106064	1	1	0.065559
4930579C12Rik	0.118444	0.90528	-0.00150074	1	0.278625	4.07863e-08	0.0357927	1	3.69248e-05	0.10784
4930579G24Rik	-0.0120708	1	0.00677007	1	0.00142294	1	-0.0142302	1	1	-0.004527
4931406C07Rik	-0.00749715	1	0.179028	1	0.0271339	1	0.140034	1	1	0.0846746
4931406P16Rik	0.05573	1	-0.0853263	1	0.0346243	1	0.0328754	1	1	0.00947586
4931428F04Rik	0.0110308	1	0.0196803	1	0.00880523	1	0.0217835	1	1	0.0153249
4932422M17Rik	0.19184	1	0.252845	1	-0.0397843	1	-0.0224935	1	1	0.0956019
4932438A13Rik	-0.0522382	1	-0.0664723	1	-0.0298895	1	-0.0444713	1	1	-0.0482678
4933404O12Rik	0.00160882	1	-0.0105506	1	-0.00608549	1	0.0122865	1	1	-0.000685189
4933427D14Rik	0.000667574	1	-0.0528382	1	0.0250894	1	-0.000212791	1	1	-0.00682352
4933434E20Rik	-0.0765184	1	-0.140672	1	-0.116337	0.166483	-0.0401903	1	0.892435	-0.0934294
5031425E22Rik	-0.0665208	1	-0.0275696	1	-0.0650857	1	-0.0291727	1	1	-0.0470872
5031439G07Rik	-0.0120909	1	-0.0465587	1	-0.0100619	1	-0.00705766	1	1	-0.0189423
5033406O09Rik	-0.00780528	1	-0.0451788	1	-0.0141796	1	0.00848568	1	1	-0.0146695
5033430I15Rik	0.00968536	1	0.0203337	1	0.0246773	1	-0.00395494	1	1	0.0126854
5430403G16Rik	0.00529332	1	-0.00847761	1	0.000200057	1	0.0147198	1	1	0.00293389
5430416N02Rik	0.0569497	1	-0.149656	1	0.0740034	1	-0.00971952	1	1	-0.00710561
5730409E04Rik	-0.0156321	1	-0.0124323	1	0.00208344	1	-0.0141478	1	1	-0.0100322
5730455P16Rik	0.00245146	1	-0.034219	1	-0.000429605	1	-0.00832737	1	1	-0.0101311
5730480H06Rik	0.051297	1	0.0618196	1	0.0286119	1	0.00871852	1	1	0.0376118
5730559C18Rik	-0.0151368	1	-0.0301778	1	0.000926555	1	-0.0217634	1	1	-0.0165379
5930430L01Rik	-0.0129199	1	0.00292226	1	0.00828812	1	0.00648979	1	1	0.00119508
6030458C11Rik	-0.016127	1	-0.0469078	1	-0.0524192	1	-0.0029781	1	1	-0.029608
6330403L08Rik	-0.0209741	1	0.00782144	1	-0.00252272	1	-0.0066357	1	1	-0.00557776
6330418K02Rik	0.00380805	1	-0.00214802	1	0.00946681	1	0.00597408	1	1	0.00427523
6330562C20Rik	0.00312335	1	-0.0104691	1	-0.0021635	1	0.0134063	1	1	0.000974257
6720489N17Rik	-0.00383523	1	0.00815179	1	0.00891686	1	0.00630774	1	1	0.00488529
8030462N17Rik	0.0193588	1	-0.0337028	1	0.00939377	1	-0.00942142	1	1	-0.00359289
9030025P20Rik	0.00794793	1	-0.0108679	1	0.00882647	1	0.0501666	1	1	0.0140183
9030624J02Rik	0.031854	1	-0.0276624	1	-0.00588026	1	-0.0440336	1	1	-0.0114306
9130008F23Rik	-0.0043489	1	0.038974	1	0.0299407	1	0.0116993	1	1	0.0190663
9130401M01Rik	0.122232	1	0.318932	1	0.175707	1	0.126663	1	1	0.185884
9230102O04Rik	-0.0129262	1	-0.0256577	1	-0.00969592	1	-0.00532205	1	1	-0.0134005
9230110C19Rik	0.0114254	1	0.0157943	1	0.00393336	1	0.0304874	1	1	0.0154101
9330020H09Rik	-0.00828187	1	-0.00971985	1	-0.000227268	1	0.00788521	1	1	-0.00258595
9330175E14Rik	-0.0120005	1	-0.0161432	1	0.0356584	1	-3.44578e-05	1	1	0.00187007
9430015G10Rik	-0.00745905	1	-0.00988585	1	0.0292736	1	-0.00339059	1	1	0.00213452
9430037G07Rik	0.0482072	1	0.0684598	1	0.0707265	0.000192501	0.13045	1	0.0289756	0.079461
9430038I01Rik	0.0178539	1	0.0184176	1	0.0290599	1	0.00620174	1	1	0.0178833
9530068E07Rik	0.071616	1	-0.0288595	1	0.077929	1	-0.0213774	1	1	0.024827
9530077C05Rik	0.00392333	1	0.00327437	1	0.0360581	1	-0.00586459	1	1	0.00934779
9530082P21Rik	0.0184819	1	0.0385738	1	0.0642052	1	0.0617282	1	1	0.0457473
9930021J03Rik	0.0456528	1	0.0206548	1	0.0691263	1	0.163452	1	1	0.0747215
9930111J21Rik2	0.00544739	1	0.0313558	1	0.0296834	1	0.0411894	1	1	0.026919
A130010J15Rik	-0.0180884	1	-0.00683933	1	0.00908343	1	0.0102895	1	1	-0.0013887
A130051J06Rik	0.0215195	1	-0.0385414	1	-0.0178916	1	-0.0267432	1	1	-0.0154142
A230050P20Rik	-0.0263007	1	-0.0372984	1	-0.0381199	1	-0.066358	1	1	-0.0420193
A330069E16Rik	-0.0270576	1	-0.0555556	1	0.00464732	1	0.0293777	1	1	-0.012147
A330074K22Rik	0.00295412	1	0.0246122	1	-0.000729823	1	0.0204277	1	1	0.011816
A430005L14Rik	-0.0182214	1	-0.0067179	1	0.0161609	1	-0.029071	1	1	-0.00946234
A430033K04Rik	0.0122753	1	0.0119358	1	-0.00206252	1	0.0169731	1	1	0.00978041
A430105I19Rik	0.000358161	1	-0.00698796	1	0.0072799	1	-0.000295047	1	1	8.87631e-05
A530017D24Rik	0.00461768	1	-0.00466254	1	0.0116099	1	0.00180088	1	1	0.00334148
A630001G21Rik	-0.0257926	1	-0.0183401	1	-0.016874	1	-0.0196503	1	1	-0.0201643
A630072M18Rik	-0.00262484	1	0.00738267	1	0.0242279	1	0.0284049	1	1	0.0143476
A630089N07Rik	0.0270026	1	0.012472	1	0.00932785	1	0.0162374	1	1	0.01626
A830010M20Rik	0.00278266	1	0.00368375	1	-0.000325512	1	-0.00659558	1	1	-0.000113668
A830082K12Rik	-0.0320699	1	-0.064381	1	-0.0251522	1	0.0103433	1	1	-0.0278149
A930004D18Rik	0.0103473	1	-0.0347223	1	-0.00342085	1	-0.00533595	1	1	-0.00828295
A930015D03Rik	0.0773657	1	0.14847	1	0.0083844	1	0.0018466	1	1	0.0590167
AA467197	-0.0998458	1	-0.246777	1	0.0495733	1	-0.125163	1	1	-0.105553
Aaas	0.00971087	1	-0.00215209	1	0.0135277	1	0.100561	1	1	0.030412
Aacs	0.0318201	1	0.0195206	1	0.00380723	1	0.0467466	1	1	0.0254736
Aaed1	-0.0367635	1	-0.0529532	1	-0.0432798	1	-0.0868054	1	1	-0.0549505
Aagab	0.0107708	1	-0.0169439	1	0.00595119	1	0.0297116	1	1	0.00737242
Aak1	0.0202167	1	-0.053877	1	-0.00313573	1	0.0273093	1	1	-0.00237168
Aamdc	-0.0122248	1	-0.0402159	1	-0.00371394	1	-0.00114679	1	1	-0.0143253
Aamp	-0.060003	1	0.0650426	1	-0.0657121	1	-0.0616026	1	1	-0.0305688
Aar2	0.014438	1	0.0691625	1	-0.00146741	1	-0.00100585	1	1	0.0202818
Aars	-0.0324884	1	-0.098398	1	0.0285353	1	0.0362824	1	1	-0.0165172
Aars2	-0.0176069	1	-0.0183676	1	0.00157707	1	0.00948882	1	1	-0.00622716
Aarsd1	-0.018332	1	0.040449	1	0.0148836	1	0.00910789	1	1	0.0115271
Aasdh	-0.00216591	1	0.0311858	1	-0.000877438	1	0.00596308	1	1	0.00852639
Aasdhppt	0.0873075	1	0.0591991	1	0.0163421	1	-0.00731404	1	1	0.0388837
Aatf	0.0667183	1	0.164509	1	0.0490799	1	0.116817	1	1	0.099281
Aatk	-0.00621047	1	-0.0176196	1	-0.0216447	1	0.00454527	1	1	-0.0102324
Abca2	0.0186154	1	0.0096858	1	0.0119421	1	-0.00171866	1	1	0.00963114
Abca3	0.015851	1	-0.0358138	1	0.0190783	1	0.0469928	1	1	0.0115271
Abca7	-0.0425308	1	0.0094245	1	-0.00587661	1	0.014011	1	1	-0.00624298
Abcb10	0.0707674	1	-0.00135916	1	0.0410542	1	0.010648	1	1	0.0302776
Abcb1a	-0.0285368	1	-0.00991994	1	-0.0293326	1	-0.0106333	1	1	-0.0196057
Abcb1b	-0.0567528	1	-0.136729	1	-0.0402782	1	-0.087233	1	1	-0.0802481
Abcb7	0.0421828	1	-0.00663069	1	0.0131171	1	0.0336869	1	1	0.020589
Abcb8	0.062137	1	0.0721817	1	0.0197183	1	0.0679599	1	1	0.0554992
Abcc1	0.0418503	1	-0.0491424	1	-0.00643967	1	-0.0404486	1	1	-0.0135451
Abcc3	0.015496	1	0.0921345	1	0.0309465	1	0.131828	1	1	0.0676011
Abcc5	-0.04033	1	0.0093387	1	-0.0106517	1	-0.00484303	1	1	-0.0116215
Abcd1	0.0451403	1	0.00240681	1	0.00843668	1	0.00770323	1	1	0.0159218
Abcd3	-0.0258593	1	-0.0729618	1	0.00585494	1	-0.0190903	1	1	-0.0280141
Abcd4	0.042969	1	0.104211	1	0.0308699	1	0.0512221	1	1	0.057318
Abce1	0.122393	1	0.0412373	1	0.0986511	1	0.137717	1	1	0.0999995
Abcf1	0.0420505	1	0.193666	1	0.0545201	1	0.0883182	1	1	0.0946388
Abcf2	0.0484259	1	0.0857847	1	0.0212622	1	0.0109752	1	1	0.041612
Abcf3	0.031518	1	-0.0306743	1	-0.00294372	1	-0.013685	1	1	-0.00394625
Abcg2	-0.0123376	1	-0.0415764	1	-0.139318	1	-0.0381262	1	1	-0.0578395
Abhd10	-0.00398999	1	0.0216979	1	0.0411752	1	0.012468	1	1	0.0178378
Abhd11	0.171193	0.0809388	-0.0539629	1	0.0703193	1	0.0595797	1	0.754566	0.0617822
Abhd12	-0.0140343	1	0.0688197	1	-0.0399122	1	-0.026799	1	1	-0.00298146
Abhd13	0.0134284	1	-0.0264554	1	0.00946834	1	0.0161464	1	1	0.00314693
Abhd14a	-0.00699244	1	0.0128381	1	-0.0271214	1	0.0241292	1	1	0.000713364
Abhd14b	0.0282036	1	0.0743679	1	0.0352514	1	0.0525666	1	1	0.0475974
Abhd16a	0.00233142	1	-0.0861314	1	0.00970124	1	0.0806015	1	1	0.00162569
Abhd17a	-0.0100075	1	0.0181919	1	-0.0132815	1	0.041831	1	1	0.00918349
Abhd17b	0.0316824	1	0.366182	1	0.0547738	1	-0.0242248	1	1	0.107103
Abhd17c	0.033312	1	0.0117038	1	0.0475472	1	0.0366199	1	1	0.0322957
Abhd18	-0.0264444	1	-0.0446824	1	-0.0357575	1	-0.00850099	1	1	-0.0288463
Abhd2	-0.0851479	1	-0.0947129	1	-0.0388685	1	0.18719	1	1	-0.00788479
Abhd4	-0.0318354	1	0.0776943	1	-0.00564573	1	-0.00895443	1	1	0.00781468
Abhd5	-0.098815	1	-0.127162	1	-0.0375033	1	0.0224302	1	1	-0.0602624
Abhd6	-0.0317821	1	-0.0264939	1	-0.0123649	1	-0.0311401	1	1	-0.0254453
Abhd8	0.0749299	1	0.0302321	1	0.0751147	1	0.122873	1	1	0.0757875
Abi1	-0.110647	1	-0.187142	1	-0.0511633	1	-0.101215	1	1	-0.112542
Abi2	-0.0338949	1	0.00794075	1	-0.0117061	1	-0.0922566	1	1	-0.0324792
Abl1	0.0248488	1	0.235705	1	0.0152241	1	0.000705217	1	1	0.0691207
Abl2	-0.0287834	1	0.0084107	1	-0.00235714	1	-0.0567881	1	1	-0.0198795
Ablim1	-0.02145	1	-0.0329871	1	-0.0210658	1	0.00690491	1	1	-0.0171495
Abr	0.0367219	1	-0.0685873	1	-0.0138018	1	-0.0112152	1	1	-0.0142206
Abracl	0.0639316	1	-0.017964	1	-0.00875545	1	0.0219364	1	1	0.0147871
Abraxas1	-0.0199816	1	0.0517928	1	0.0204699	1	-0.0191484	1	1	0.00828319
Abraxas2	0.0237871	1	-0.00619756	1	0.0425379	1	0.137817	1	1	0.049486
Abt1	0.0329756	1	-0.0264704	1	0.0221429	1	-0.00139802	1	1	0.00681254
Abtb1	-0.00640785	1	-0.0113431	1	0.00182476	1	0.00462671	1	1	-0.00282486
Abtb2	0.0624871	1	-0.0189485	1	-0.000126886	1	0.0053726	1	1	0.0121961
AC127341.3	0.0143035	1	0.033217	1	-0.0281153	1	-0.0213674	1	1	-0.00049056
AC129328.1	0.0280254	1	-0.0114494	1	0.00388097	1	0.00376255	1	1	0.00605488
AC149090.1	0.0145275	1	0.240538	1	0.0788594	1	0.0385938	1	1	0.0931297
AC160336.1	-0.437313	1	-0.0573612	1	0.421053	1	-0.086917	1	1	-0.0401345
AC161165.2	0.0223956	1	0.0031883	1	0.00713583	1	0.0143012	1	1	0.0117552
AC163032.1	-0.00464157	1	-0.00463006	1	0.0113735	1	0.00438644	1	1	0.00162208
AC164424.1	0.0267804	1	0.00901073	1	0.0116797	1	0.00657322	1	1	0.013511
AC165953.2	0.00908439	1	-0.0492764	1	0.011121	1	0.092487	1	1	0.015854
Acaa1a	0.0518709	1	0.142101	1	0.00216215	1	0.0420171	1	1	0.0595377
Acaa1b	0.0156143	1	0.0588731	1	0.0121754	1	0.0992767	1	1	0.0464849
Acaa2	-0.0631251	1	-0.0518418	1	-0.0303019	1	-0.0563757	1	1	-0.0504111
Acaca	0.00621191	1	0.0475817	1	0.0140218	1	-0.042526	1	1	0.00632236
Acad8	-0.00734633	1	-0.0454535	1	0.0123295	1	-0.00084609	1	1	-0.0103291
Acad9	-0.027107	1	-0.0085228	1	-0.013823	1	-0.008599	1	1	-0.014513
Acadl	0.0596622	1	0.0791098	1	0.1395	1	0.194069	1	1	0.118085
Acadm	-0.00359142	1	-0.135777	1	-0.115578	0.838476	-0.032664	1	0.999965	-0.0719026
Acads	0.0940348	1	-0.00235706	1	-0.0228052	1	-0.0388683	1	1	0.00750107
Acadsb	-0.00769256	1	0.000259556	1	0.0181514	1	0.0613534	1	1	0.0180179
Acadvl	0.00713721	1	-0.0405404	1	-0.0800096	1	-0.00503186	1	1	-0.0296112
Acap1	-0.0715926	1	0.0243051	1	0.00286696	1	0.00651651	1	1	-0.00947602
Acap2	-0.0400908	1	0.00718167	1	-0.0371002	1	-0.0355285	1	1	-0.0263844
Acap3	0.00231877	1	-0.0534892	1	0.00847872	1	-0.0323128	1	1	-0.0187511
Acat1	0.061076	1	0.0512381	1	0.0299921	1	-0.0218206	1	1	0.0301214
Acat2	-0.0144075	1	0.110795	1	-0.0087009	1	-0.00622177	1	1	0.0203663
Acbd3	-0.116316	1	0.0657569	1	0.01234	1	0.0156736	1	1	-0.00563629
Acbd4	0.00353338	1	0.00367991	1	-0.00057366	1	-0.00991606	1	1	-0.000819108
Acbd5	-0.0816832	1	-0.0980883	1	-0.052845	1	-0.057205	1	1	-0.0724554
Acbd6	-0.0445059	1	0.0114018	1	-0.036977	1	-0.00566552	1	1	-0.0189366
Accs	-0.00710925	1	-0.000239216	1	0.00189203	1	0.00284084	1	1	-0.000653898
Acd	0.0130474	1	0.121263	1	0.0551894	1	-0.0655341	1	1	0.0309915
Ace	-0.204644	1	-0.224321	1	-0.268447	0.108364	-0.096936	1	0.814959	-0.198587
Acer3	0.0330329	1	-0.0633672	1	0.0507213	1	-0.0209587	1	1	-0.00014294
Acin1	-0.117224	1	-0.123473	1	-0.110188	1	-0.14537	1	1	-0.124064
Ackr3	-0.131942	1	-0.00380267	1	-0.125819	1	-0.101659	1	1	-0.0908058
Acly	-0.0762726	1	-0.0559787	1	-0.117554	0.438396	-0.0130543	1	0.989943	-0.065715
Aco1	0.0370336	1	-0.0065741	1	0.0263247	1	-0.0231812	1	1	0.00840076
Aco2	-0.069794	1	-0.00397672	1	-0.0503192	1	0.0308969	1	1	-0.0232983
Acod1	-0.0411623	1	-0.00448127	1	-0.00649211	1	-0.117523	1	1	-0.0424147
Acot13	-0.0237934	1	0.12635	1	0.0625233	1	0.0653709	1	1	0.0576126
Acot2	0.025773	1	0.067109	1	0.00418691	1	-0.0609186	1	1	0.0090376
Acot7	-0.000692979	1	-0.0114436	1	0.0092993	1	0.0375758	1	1	0.00868461
Acot8	-0.0346072	1	0.00665765	1	-0.0241186	1	-0.0131238	1	1	-0.016298
Acot9	0.0470945	1	-0.0230334	1	0.0302892	1	-0.0329823	1	1	0.005342
Acox1	0.0359204	1	-0.0545351	1	-0.0047666	1	0.0564915	1	1	0.00827755
Acox3	0.00522668	1	-0.00659925	1	0.00448098	1	-0.0106602	1	1	-0.00188795
Acp1	0.059652	1	0.0941322	1	-0.0201817	1	0.0583593	1	1	0.0479905
Acp2	0.00343508	1	-0.0668846	1	0.0187425	1	0.0183987	1	1	-0.00657705
Acp5	-0.0356646	1	0.211671	1	-0.120152	0.0333632	-0.0610242	1	0.558291	-0.00129255
Acp6	-0.0294437	1	-0.0686411	1	-0.0380253	1	-0.0483484	1	1	-0.0461146
Acpp	0.0557013	1	0.0354225	1	0.0388598	1	0.0192206	1	1	0.0373011
Acsbg1	-0.103126	1	-0.0101112	1	-0.0709585	1	-0.0315959	1	1	-0.053948
Acsf2	-0.00924258	1	-0.0076796	1	-0.00588495	1	0.00625607	1	1	-0.00413777
Acsf3	-0.0042216	1	0.00538972	1	-0.000452996	1	0.00428628	1	1	0.00125035
Acsl1	0.0130481	1	-0.00270302	1	0.00311778	1	-0.0146788	1	1	-0.000303985
Acsl3	-0.187698	1	8.55211e-05	1	-0.0947763	1	-0.0560771	1	1	-0.0846166
Acsl4	-0.112861	1	-0.0806625	1	-0.0967109	1	0.0712529	1	1	-0.0547453
Acsl5	0.211614	1	0.046811	1	0.150641	1	0.0653632	1	1	0.118607
Acsl6	0.00902132	1	-0.0220262	1	-0.00396161	1	-0.00636799	1	1	-0.00583362
Acss2	0.00278702	1	-0.0185301	1	0.00911131	1	0.0638276	1	1	0.014299
Acta2	-0.0187508	1	-0.0357132	1	0.000438168	1	0.000262448	1	1	-0.0134408
Actb	-0.01476	1	-0.048353	1	-0.0538413	1	0.0724731	1	1	-0.0111203
Actg1	0.0578438	1	-0.124355	1	0.101718	1	0.111079	1	1	0.0365714
Actl6a	0.00765557	1	-0.0601727	1	0.0284938	1	0.105822	1	1	0.0204496
Actn1	-0.042036	1	-0.143033	1	-0.0390481	1	0.0152025	1	1	-0.0522287
Actn4	0.0373816	1	0.120017	1	0.106558	0.366266	-0.0344409	1	0.980741	0.0573789
Actr10	-0.0830238	1	-0.0369277	1	-0.0147091	1	-0.0293006	1	1	-0.0409903
Actr1a	0.0465569	1	0.637666	1	0.115092	0.021214	0.0857549	1	0.462684	0.221267
Actr1b	-0.000143529	1	0.0746267	1	0.0396194	1	0.0555851	1	1	0.0424219
Actr2	0.0879505	1	0.0717308	1	0.120047	0.893211	0.168517	1	0.999994	0.112061
Actr3	-0.0265941	1	-0.0557821	1	0.0496995	1	-0.101101	1	1	-0.0334443
Actr5	0.016816	1	-0.00465898	1	0.00691584	1	0.0169878	1	1	0.00901518
Actr6	-0.0516681	1	0.0144836	1	-0.0076021	1	-0.0294497	1	1	-0.0185591
Actr8	-0.00178898	1	0.00137102	1	-0.0105599	1	-0.0196872	1	1	-0.00766625
Acvr1	-0.0632743	1	0.0324343	1	-0.0386485	1	0.051489	1	1	-0.00449985
Acvr1b	0.00609535	1	-0.0265827	1	0.00830434	1	-0.00737346	1	1	-0.00488911
Acvr2a	0.0062058	1	-0.0258128	1	-0.00848005	1	-0.002018	1	1	-0.00752627
Acvr2b	0.0322458	1	-0.00960324	1	0.00823497	1	-0.00285244	1	1	0.00700627
Acy1	0.0207364	1	0.0480353	1	0.0285632	1	0.0255728	1	1	0.0307269
Acyp1	-0.0645465	1	0.0260612	1	-0.0208719	1	0.146768	1	1	0.0218526
Acyp2	-0.0315427	1	-0.0149735	1	-0.0133821	1	-0.0884328	1	1	-0.0370828
Ada	0.0258968	1	0.00124444	1	0.0274873	1	0.00158894	1	1	0.0140544
Adal	0.00371927	1	0.0109223	1	0.00265259	1	0.00353466	1	1	0.0052072
Adam10	0.0099526	1	-0.00974965	1	-0.0582107	1	0.0114986	1	1	-0.0116273
Adam12	-0.0199451	1	-0.00729417	1	0.0136609	1	-0.000836173	1	1	-0.00360363
Adam15	-0.0793651	1	-0.16332	0.0513721	-0.0666731	0.178752	0.00814023	1	0.311194	-0.0753046
Adam17	-0.000324335	1	-0.0544552	1	-0.0251315	1	-0.122417	1	1	-0.050582
Adam19	0.0301223	1	0.0100612	1	-0.0258754	1	0.0054192	1	1	0.00493182
Adam33	0.0253233	1	-0.00226192	1	0.0210134	1	0.0587779	1	1	0.0257132
Adam8	0.0428723	1	-0.0353775	1	-0.0698122	1	0.00572021	1	1	-0.0141493
Adam9	0.0324272	1	0.082842	1	0.021472	1	0.107328	1	1	0.0610173
Adamts1	0.5018	1	0.0670871	1	0.0301315	1	0.245764	1	1	0.211196
Adamts10	-0.00132654	1	0.0343811	1	0.0164791	1	0.1208	1	1	0.0425835
Adamts14	-0.00642571	1	0.0143709	1	0.0142694	1	0.00921013	1	1	0.00785616
Adamts4	0.000306617	1	-0.00611184	1	0.0122793	1	0.0111299	1	1	0.00440099
Adamts6	0.0165599	1	-0.019163	1	0.00236241	1	0.0063376	1	1	0.00152423
Adamts8	-0.00728822	1	-0.0324947	1	0.00416921	1	0.00351682	1	1	-0.00802423
Adamts9	-0.0066122	1	0.00439317	1	0.0243052	1	0.0219101	1	1	0.0109991
Adamtsl3	-0.024508	1	-0.0778365	1	-0.029478	1	-0.014832	1	1	-0.0366636
Adar	-0.0168872	1	-0.0184631	1	0.0126179	1	-0.0183377	1	1	-0.0102675
Adarb1	-0.00574412	1	0.0446086	1	-0.0727984	1	-0.0509479	1	1	-0.0212205
Adat1	0.0181971	1	0.0775399	1	0.00724914	1	0.0417648	1	1	0.0361878
Adat2	-0.0381752	1	-0.0702133	1	-0.0291054	1	-0.0357812	1	1	-0.0433188
Adck1	0.0406118	1	0.0101214	1	0.0183688	1	0.00689532	1	1	0.0189993
Adck2	-0.000518592	1	0.0467693	1	0.0123152	1	0.000194111	1	1	0.01469
Adck5	-0.0254554	1	-0.0213053	1	-0.0234558	1	-0.0116238	1	1	-0.0204601
Adcy3	-0.00756413	1	-0.0286556	1	-0.0294993	1	0.074272	1	1	0.00213822
Adcy6	0.000321641	1	-0.011415	1	-0.0100595	1	0.0234875	1	1	0.000583647
Adcy7	-0.0176602	1	-0.0219183	1	-0.002317	1	0.0142041	1	1	-0.00692287
Add1	-0.0175441	1	-0.0723854	1	0.00782778	1	0.0172653	1	1	-0.0162091
Add2	-0.0740784	1	0.00550273	1	-0.0881921	6.27951e-06	-0.0254999	1	0.00233065	-0.0455669
Add3	-0.01192	1	0.0139249	1	0.0397352	1	-0.0656073	1	1	-0.00596679
Adgra3	0.00848327	1	0.0134582	1	0.0519181	1	0.00109455	1	1	0.0187385
Adgre5	-0.0190182	1	-0.0436977	1	0.00288388	1	-0.00145354	1	1	-0.0153214
Adgrg3	-0.0551784	1	-0.0180129	1	-0.0927804	0.0127602	-0.0254474	1	0.366213	-0.0478548
Adgrg6	-0.00776713	1	-0.0154146	1	-0.0362201	1	0.0237329	1	1	-0.00891724
Adgrl1	-0.0289855	1	0.0329896	1	-0.00335374	1	-0.0202706	1	1	-0.00490505
Adgrl2	0.0235889	1	-0.000470166	1	-0.0502035	1	-0.0316383	1	1	-0.0146808
Adh5	-0.130263	1	-0.228331	1	-0.0903278	1	-0.159003	1	1	-0.151981
Adi1	-0.00682587	1	-0.0561866	1	0.0163108	1	0.00758825	1	1	-0.00977836
Adipor1	0.0175034	1	0.0872217	1	0.0218853	1	0.0205297	1	1	0.036785
Adipor2	0.0903696	1	0.00031633	1	-0.0587922	1	0.0905285	1	1	0.0306056
Adk	-0.096223	1	-0.153979	1	-0.0732369	1	-0.0871491	1	1	-0.102647
Adm	-0.0589838	1	0.170219	1	0.0680703	1	-0.0180526	1	1	0.0403133
Adnp	-0.039232	1	0.0891793	1	0.0194358	1	0.00851535	1	1	0.0194746
Adnp2	-0.00843804	1	-0.0016248	1	-0.00190586	1	-0.00647006	1	1	-0.00460969
Ado	-0.0868332	1	-0.130161	1	-0.072113	1	-0.00489744	1	1	-0.0735012
Adpgk	-0.0179951	1	0.0363119	1	0.02652	1	0.0926047	1	1	0.0343604
Adprh	0.127975	1	0.116086	1	0.106762	0.257068	0.0438084	1	0.950853	0.098658
Adprhl2	0.0659243	1	0.0309551	1	0.0134315	1	0.0150276	1	1	0.0313346
Adprm	-0.0338873	1	-0.0119064	1	-0.00852626	1	-0.0385639	1	1	-0.023221
Adrb2	-0.0011418	1	-0.0399557	1	0.0124817	1	0.0196296	1	1	-0.00224657
Adrm1	0.0300251	1	-0.00615601	1	0.0479191	1	-0.0740486	1	1	-0.000565102
Adsl	-0.0260568	1	-0.0897549	1	-0.0132732	1	-0.0775648	1	1	-0.0516624
Adss	0.0297313	1	-0.0679437	1	0.0259869	1	0.0209657	1	1	0.00218505
Adssl1	-0.138671	1	-0.0967165	1	-0.0955462	3.2526e-05	-0.123292	1	0.00808682	-0.113556
Aebp2	-0.0475738	1	-0.146517	1	-0.0412873	1	-0.0176619	1	1	-0.06326
Aen	0.0367482	1	0.242879	1	0.0609979	1	-0.019931	1	1	0.0801735
Aes	0.0625862	1	0.236139	1	-0.0162763	1	0.0787626	1	1	0.0903028
Afap1	0.134956	1	-0.0970148	1	0.0736378	1	0.0632307	1	1	0.0437025
Afap1l2	-0.0146143	1	0.00296319	1	0.00171849	1	0.0413562	1	1	0.00785589
Afdn	0.078394	1	0.0084492	1	0.069589	1	0.0701766	1	1	0.0566522
Aff1	-0.0156826	1	0.0159978	1	-0.000259777	1	0.100938	1	1	0.0252483
Aff4	0.0430086	1	-0.068853	1	0.0359243	1	0.036631	1	1	0.0116777
Afg1l	0.000855663	1	-0.00602931	1	0.00265872	1	0.0103436	1	1	0.00195717
Afg3l1	0.0951659	1	0.156499	1	0.023407	1	0.12678	1	1	0.100463
Afg3l2	0.0933961	1	0.0874335	1	0.0125557	1	0.00845656	1	1	0.0504605
Afmid	0.00520955	1	-0.00579804	1	0.00135152	1	0.025514	1	1	0.00656926
Aftph	0.0378944	1	-0.0396699	1	0.0416616	1	0.0165071	1	1	0.0140983
Aga	-0.00228085	1	0.11609	1	-0.0316404	1	0.0256977	1	1	0.0269666
Agap1	-0.0300751	1	-0.06944	1	0.0209976	1	0.073705	1	1	-0.00120312
Agap3	0.0196916	1	0.0293265	1	0.0139993	1	-0.0155918	1	1	0.0118564
Agbl3	-0.0186342	1	0.17058	1	0.0200848	1	0.0157948	1	1	0.0469564
Agbl5	-0.00711654	1	0.00609628	1	0.0018147	1	0.0257047	1	1	0.00662478
Agfg1	-0.0333477	1	0.0018493	1	-0.0143248	1	-0.0415914	1	1	-0.0218536
Agfg2	0.0154212	1	0.038596	1	-0.00659874	1	-0.0209958	1	1	0.00660565
Aggf1	0.0564215	1	0.120755	1	0.0346511	1	-0.0394977	1	1	0.0430826
Agk	0.0164623	1	-0.0290429	1	0.0016654	1	0.00498799	1	1	-0.0014818
Agl	0.00320496	1	0.017835	1	0.00827116	1	-0.0588131	1	1	-0.00737549
Ago1	0.0373282	1	-0.0452043	1	-0.0223527	1	0.000663517	1	1	-0.00739131
Ago2	0.00075332	1	-0.22295	1	-0.0142649	1	0.0124337	1	1	-0.056007
Ago3	-0.0334679	1	0.0832827	1	0.0142234	1	-0.00927671	1	1	0.0136904
Agpat1	0.0731491	1	-0.0275229	1	-0.00208147	1	0.0433044	1	1	0.0217123
Agpat2	0.0190397	1	0.0210912	1	-0.0387587	1	-0.0154023	1	1	-0.00350754
Agpat3	0.0529679	1	-0.147165	1	0.0492705	1	0.0972296	1	1	0.0130757
Agpat4	-0.043353	1	-0.0687455	1	-0.0189755	1	-0.00400726	1	1	-0.0337703
Agpat5	-0.00432372	1	0.131438	1	0.0911725	1	0.0453067	1	1	0.0658984
Agps	0.00241106	1	-0.0534241	1	0.0319401	1	0.023605	1	1	0.00113302
Agrn	0.0256308	1	0.0508515	1	0.102523	1	0.114744	1	1	0.0734373
Agtpbp1	-0.00741837	1	-0.0250823	1	0.00800668	1	0.00826504	1	1	-0.00405725
Agtrap	0.0104369	1	-0.00302	1	0.0397577	1	0.0925558	1	1	0.0349326
Ahctf1	-0.079605	1	0.201237	1	0.0471887	1	0.00250814	1	1	0.0428322
Ahcy	-0.00383205	1	0.00204692	1	0.000820049	1	0.0121843	1	1	0.00280481
Ahcyl1	0.048249	1	-0.00671424	1	-0.0351814	1	-0.0186053	1	1	-0.00306298
Ahcyl2	-0.00152093	1	0.0333408	1	-0.0109059	1	-0.0118976	1	1	0.00225409
Ahdc1	-0.00807572	1	-0.0475458	1	-0.0129737	1	0.0649248	1	1	-0.000917617
Ahi1	-0.0438896	1	-0.0146437	1	0.0139512	1	0.00226001	1	1	-0.0105805
Ahnak	0.139658	1	0.0268677	1	0.093095	1	0.019582	1	1	0.0698007
Ahnak2	-0.0916527	1	-0.0900351	1	-0.177134	0.537692	-0.0312133	1	0.996221	-0.0975087
Ahr	-0.06204	1	-0.026569	1	-0.0984917	1	-0.0683917	1	1	-0.0638731
Ahsa1	0.0508451	1	0.0597937	1	0.0431382	1	-0.0325673	1	1	0.0303025
Ahsa2	0.0283607	1	-0.0216261	1	0.00214604	1	-0.0456283	1	1	-0.00918692
AI314180	-0.0536394	1	-0.0088295	1	0.00117402	1	0.0402129	1	1	-0.0052705
AI413582	-0.0361591	1	0.0640596	1	-0.0316921	1	0.033223	1	1	0.00735783
AI429214	0.0216354	1	0.0401042	1	-0.0100058	1	0.0280947	1	1	0.0199571
AI467606	0.00276143	1	0.0052178	1	0.0282494	1	0.120008	1	1	0.0390591
AI480526	0.0202255	1	0.0196407	1	0.00308437	1	0.0480662	1	1	0.0227542
AI597479	0.0197587	1	0.00255798	1	0.0058214	1	0.00920054	1	1	0.00933466
AI606181	0.00388021	1	0.00183008	1	-0.000470848	1	-0.00301028	1	1	0.00055729
AI661453	0.0597714	1	0.00510504	1	0.00778626	1	-0.0213198	1	1	0.0128357
AI837181	0.0430866	1	-0.0756916	1	0.0603129	1	-0.0952654	1	1	-0.0168894
AI987944	-0.0182499	1	0.0203774	1	-0.00916457	1	0.0305313	1	1	0.00587356
Aida	-0.0288533	1	0.14506	1	0.104818	1	0.0609268	1	1	0.0704879
Aif1l	-0.0182608	1	-0.0406566	1	-0.00128845	1	-0.0294438	1	1	-0.0224124
Aifm1	0.0588189	1	0.144733	1	-0.00477166	1	0.139527	1	1	0.0845768
Aifm2	-0.0170302	1	0.0547025	1	-0.0339764	1	0.00331356	1	1	0.00175237
Aig1	-0.0884061	1	-0.0523476	1	-0.0784117	1	0.0183572	1	1	-0.050202
Aimp1	-0.159914	1	0.0594323	1	-0.134822	0.020226	-0.0579831	1	0.453089	-0.0733219
Aimp2	0.0498942	1	0.0752174	1	0.0487069	1	0.0887088	1	1	0.0656318
Aip	-0.0183799	1	0.147751	1	0.0461279	1	0.196165	1	1	0.092916
Airn	0.00501662	1	0.0909664	1	0.00205686	1	0.00221681	1	1	0.0250642
Ajuba	0.00434401	1	-0.0126619	1	-0.0221065	1	0.0278037	1	1	-0.000655157
Ak1	-0.051473	1	-0.0573896	1	-0.0563069	7.20092e-06	-0.0365872	1	0.00258998	-0.0504392
Ak2	0.0129169	1	0.0357957	1	-0.138058	1	-0.0617407	1	1	-0.0377715
Ak3	0.108699	0.0134629	0.0222732	1	0.0544884	1	0.0168615	1	0.37575	0.0505805
Ak4	-0.0429232	1	-0.0524888	1	-0.00855941	1	-0.0156677	1	1	-0.0299098
Ak6	-0.0236279	1	0.00438234	1	0.0375865	1	-0.0552942	1	1	-0.0092383
Akap1	0.00267467	1	0.0281046	1	0.0217152	1	-0.0126548	1	1	0.00995992
Akap10	-0.0413674	1	-0.032304	1	0.0109239	1	0.0243272	1	1	-0.00960509
Akap11	-0.0671943	1	-0.030828	1	-0.0651105	1	-0.0541806	1	1	-0.0543283
Akap13	0.0673944	1	0.0411517	1	0.0141389	1	0.055345	1	1	0.0445075
Akap2	-0.00401751	1	-0.0832806	1	-0.0011387	1	-0.0495805	1	1	-0.0345043
Akap7	0.0338605	1	0.00266951	1	0.0692224	1	0.0193574	1	1	0.0312775
Akap8	-0.0174487	1	-0.045007	1	0.0185707	1	0.00307193	1	1	-0.0102033
Akap8l	0.0164754	1	0.0115922	1	-0.0716438	1	0.00717773	1	1	-0.00909963
Akap9	0.148125	1	0.0158631	1	0.143118	1	0.157685	1	1	0.116198
Akip1	0.0310314	4.74835e-10	0.0229695	1	0.027638	4.42022e-13	0.0193018	1	4.62268e-18	0.0252352
Akirin1	0.039484	1	0.124332	1	0.0340253	1	-0.0670646	1	1	0.0326942
Akirin2	-0.0610337	1	-0.0536059	1	0.0291694	1	0.00650548	1	1	-0.0197412
Akr1a1	-0.0681995	1	-0.0759911	1	-0.0169917	1	-0.0362821	1	1	-0.0493661
Akr1b10	0.000781913	1	0.14076	1	0.00786536	1	0.0275371	1	1	0.0442361
Akr1b3	-0.00107395	1	-0.0226497	1	-0.0382098	1	0.0422261	1	1	-0.00492685
Akr1b8	0.0848919	1	0.0781516	1	0.0349199	1	0.0812859	1	1	0.0698123
Akr1e1	0.00190583	1	0.0243991	1	0.00923843	1	-0.0641359	1	1	-0.00714812
Akr7a5	0.00540069	1	-0.0500819	1	-0.00151133	1	-0.00310789	1	1	-0.0123251
Akt1	-0.0902471	1	-0.213929	1	-0.120197	1	-0.0466218	1	1	-0.117749
Akt1s1	0.0170191	1	0.0578948	1	0.0954633	1	0.131138	1	1	0.0753787
Akt2	-0.0385241	1	-0.0365026	1	0.00738878	1	0.112036	1	1	0.0110994
Akt3	-0.0396097	1	0.0232968	1	0.0375175	1	0.0652385	1	1	0.0216108
Aktip	0.127637	1	0.0596421	1	0.108067	0.000992462	0.0853653	1	0.0862878	0.0951778
AL590144.2	0.0156365	1	0.00676481	1	-0.00139574	1	-0.0122609	1	1	0.00218617
Alad	0.10565	1	0.00730578	1	0.0407335	1	0.070466	1	1	0.0560389
Alas1	-0.0253465	1	0.00172122	1	-0.00277022	1	0.0288964	1	1	0.000625229
Alcam	0.149382	1	0.108041	1	-0.00613735	1	0.206276	1	1	0.11439
Aldh16a1	0.00366562	1	-0.0195373	1	0.0296962	1	0.045695	1	1	0.0148799
Aldh18a1	0.015868	1	0.135867	1	0.0273599	1	0.00730095	1	1	0.0465991
Aldh2	-0.0412341	1	-0.181199	1	-0.0601546	1	0.0345767	1	1	-0.0620029
Aldh3a2	-0.00626376	1	0.012996	1	0.0194715	1	0.00735633	1	1	0.00839002
Aldh3b1	0.00499658	1	0.0297401	1	-0.0166487	1	0.0240582	1	1	0.0105366
Aldh5a1	0.00549136	1	0.000125922	1	0.0181657	1	0.0193545	1	1	0.0107844
Aldh7a1	0.0138611	1	0.0160467	1	0.00401021	1	0.00575499	1	1	0.00991826
Aldh9a1	-0.00955148	1	0.0246129	1	0.0189612	1	0.0121253	1	1	0.011537
Aldoa	-0.253193	1	-0.0288123	1	-0.0829009	1	-0.127026	1	1	-0.122983
Aldoc	-0.125004	1	0.180221	1	-0.119809	1	-0.03753	1	1	-0.0255305
Alg1	0.02543	1	0.00626052	1	0.00355616	1	-0.00129302	1	1	0.00848841
Alg10b	0.0181007	1	0.131027	1	0.00173643	1	-0.0129846	1	1	0.0344699
Alg11	0.0183636	1	0.104882	1	0.0288641	1	0.0233408	1	1	0.0438627
Alg12	-0.000638912	1	-0.00135109	1	0.000332868	1	-0.00164534	1	1	-0.000825619
Alg13	0.00563176	1	-0.00452595	1	-0.00818923	1	0.00430763	1	1	-0.000693949
Alg14	-0.0240824	1	0.131119	1	0.0306184	1	-0.10697	1	1	0.0076713
Alg2	0.0157782	1	-0.0271598	1	0.0122373	1	0.00524193	1	1	0.0015244
Alg3	-0.00625033	1	0.0105868	1	-0.000877879	1	0.00752183	1	1	0.00274511
Alg5	-0.0360195	1	0.0256218	1	-0.0658262	1	0.0770683	1	1	0.000211111
Alg6	-0.0149285	1	-0.00235605	1	0.00644397	1	-0.000846671	1	1	-0.00292181
Alg8	0.0185066	1	0.0745831	1	0.0120835	1	-0.00532211	1	1	0.0249628
Alg9	-0.00580782	1	0.0468941	1	-0.00130706	1	-0.000141388	1	1	0.00990947
Alkbh1	0.0607713	1	0.142634	1	0.0122174	1	-0.0774148	1	1	0.034552
Alkbh2	0.00934091	1	-0.0459031	1	0.0276612	1	0.000595568	1	1	-0.00207636
Alkbh3	-0.0401497	1	-0.0286321	1	0.00351519	1	-0.0217979	1	1	-0.0217661
Alkbh4	-0.00715882	1	0.00216486	1	0.00767835	1	-0.00348849	1	1	-0.000201024
Alkbh5	-0.0946503	1	-0.194337	1	-0.0595161	1	0.0590201	1	1	-0.0723708
Alkbh6	-0.0153936	1	-0.0807746	1	-0.0267478	1	-0.11681	1	1	-0.0599315
Alkbh7	-0.0430581	1	-0.0112491	1	-0.0149119	1	-0.00360072	1	1	-0.0182049
Alkbh8	0.0160199	1	-0.0564388	1	0.0100639	1	0.0454531	1	1	0.00377454
Alms1	0.0195577	1	0.00271521	1	0.0310879	1	-0.0118751	1	1	0.0103714
Alpk1	-0.0154757	1	-0.00853715	1	-0.0077387	1	-0.0197526	1	1	-0.012876
Als2	-0.0137374	1	0.0167676	1	-0.00246282	1	0.00147609	1	1	0.000510872
Als2cl	0.00183101	1	0.0628379	1	-0.0130858	1	0.0829712	1	1	0.0336386
Alyref	0.0604005	1	0.0188799	1	0.0752215	1	-0.029519	1	1	0.0312457
Alyref2	0.00766346	1	-0.00160657	1	0.0133357	1	-0.00585382	1	1	0.00338468
Amacr	-0.00718894	1	0.0572366	1	-0.0113784	1	-0.00690942	1	1	0.00793997
Ambra1	0.0257122	1	-0.0315794	1	-0.00632417	1	0.0248045	1	1	0.00315329
Amd1	0.130601	1	0.163536	1	0.0322437	1	-0.0406442	1	1	0.0714342
Amd2	0.0343191	1	-0.0264786	1	0.0137352	1	-0.0105367	1	1	0.00275976
Amer1	0.07657	1	0.0443023	1	0.0155576	1	0.0572366	1	1	0.0484166
Amfr	0.0951761	1	-0.133859	1	0.0188341	1	0.0884338	1	1	0.0171463
Amigo2	-0.0142893	1	-0.0533497	1	-0.0320478	1	-0.0680445	1	1	-0.0419328
Ammecr1	-0.0118683	1	-0.000485327	1	0.0214313	1	-0.00831544	1	1	0.00019056
Ammecr1l	0.0230841	1	-0.0327123	1	-0.00441309	1	-0.0281131	1	1	-0.0105386
Amn1	-0.00460907	1	-0.0202207	1	0.0296927	1	0.0287953	1	1	0.00841456
Amot	-0.00773867	1	-0.006421	1	-0.00363451	1	0.0222917	1	1	0.00112438
Amotl1	0.0296224	1	0.0382523	1	0.0530788	1	0.0252539	1	1	0.0365519
Amotl2	-0.0818757	1	-0.0646217	1	0.00996845	1	-0.0120192	1	1	-0.037137
Ampd2	0.00925621	1	0.116951	1	-0.00258256	1	-0.0167357	1	1	0.0267222
Ampd3	-0.00529991	1	0.0808552	1	0.0155534	1	0.0406791	1	1	0.032947
Amz2	-0.0100322	1	-0.0457608	1	0.0110493	1	0.136118	1	1	0.0228435
Anapc1	0.0175345	1	-0.0159149	1	-0.000311643	1	0.0710336	1	1	0.0180854
Anapc10	0.0332699	1	0.103476	1	0.0337215	1	-0.04573	1	1	0.0311843
Anapc11	0.0815956	1	0.0644662	1	0.0717229	1	0.0299082	1	1	0.0619232
Anapc13	-0.00688766	1	0.0125081	1	0.0724931	1	0.0426105	1	1	0.030181
Anapc15	0.0331019	1	-0.00532929	1	0.0408768	1	0.00271458	1	1	0.017841
Anapc16	-0.0195475	1	0.0338817	1	0.0179286	1	0.0517291	1	1	0.020998
Anapc2	0.0696116	1	0.060196	1	0.0349996	1	0.0533854	1	1	0.0545481
Anapc4	0.00768334	1	-0.0806758	1	0.00728694	1	0.0337978	1	1	-0.00797692
Anapc5	0.108253	1	-0.063454	1	-0.0222383	1	0.0765193	1	1	0.02477
Anapc7	0.00534099	1	0.0125959	1	0.0169309	1	0.00205815	1	1	0.00923147
Angel2	0.0619281	1	0.000959268	1	0.0632644	1	0.112084	1	1	0.0595589
Angpt2	0.0264017	1	0.0159898	1	0.00580519	1	-0.00463516	1	1	0.0108904
Angptl2	-0.0673805	1	0.122131	1	-0.0803887	1	-0.0156553	1	1	-0.0103234
Angptl4	-0.0814724	1	-0.195078	1	-0.0764018	1	-0.0712446	1	1	-0.106049
Ank	-0.331621	0.188788	-0.31215	1	-0.417176	3.8752e-10	-0.203715	1	1.76704e-07	-0.316165
Ank3	0.124842	1	-0.0213091	1	0.102766	1	0.0486859	1	1	0.0637462
Ankfy1	0.0875152	1	-0.0477114	1	0.0706027	1	0.0289372	1	1	0.0348359
Ankhd1	0.0446742	1	0.104221	1	0.045813	1	0.0404936	1	1	0.0588004
Ankib1	-0.00975763	1	0.138915	1	0.038442	1	0.00348647	1	1	0.0427714
Ankle2	0.0164991	1	-0.0599822	1	-0.00903232	1	0.0757688	1	1	0.00581336
Ankmy1	-0.0121497	1	-0.051647	1	-0.0188501	1	0.0081177	1	1	-0.0186323
Ankmy2	-0.0220136	1	-0.0529286	1	-0.0314299	1	-0.00349665	1	1	-0.0274672
Ankra2	0.00760959	1	0.063708	1	0.0272492	1	0.0084102	1	1	0.0267443
Ankrd1	-0.060086	1	0.184848	1	0.0566923	1	0.144219	1	1	0.0814182
Ankrd10	0.0838441	1	0.0291151	1	0.0992685	1	0.0539807	1	1	0.0665521
Ankrd11	0.168563	1	0.0715127	1	0.0775485	1	0.0823981	1	1	0.100005
Ankrd12	-0.0549042	1	-0.00117279	1	0.146637	1	-0.0564688	1	1	0.0085228
Ankrd13a	-0.0112738	1	-0.0105906	1	0.0221087	1	0.0211697	1	1	0.00535347
Ankrd13b	-0.0196759	1	0.0173233	1	0.0160223	1	0.0201468	1	1	0.00845414
Ankrd13c	0.0057284	1	-0.0786608	1	-0.0632068	1	0.0260499	1	1	-0.0275223
Ankrd13d	0.0121048	1	0.00402254	1	0.0123481	1	0.0195393	1	1	0.0120037
Ankrd16	0.0202352	1	-0.0313586	1	0.00594777	1	-0.00390367	1	1	-0.00226985
Ankrd17	0.113656	1	-0.0594329	1	0.0421144	1	0.0690522	1	1	0.0413474
Ankrd24	0.00612097	1	-0.0219538	1	-0.00538682	1	0.00443595	1	1	-0.00419594
Ankrd26	0.0288703	1	0.0593653	1	0.0341256	1	-0.0372886	1	1	0.0212681
Ankrd27	0.0242566	1	-0.041607	1	-0.00621524	1	0.00534919	1	1	-0.00455411
Ankrd28	-0.0913378	1	-0.0783891	1	-0.055774	1	-0.0550206	1	1	-0.0701304
Ankrd33b	-0.0839514	1	-0.0574378	1	-0.0575529	0.773003	-0.0746882	1	0.999851	-0.0684076
Ankrd37	-0.120107	1	0.0273255	1	0.170463	1	0.0727492	1	1	0.0376077
Ankrd39	-0.00121565	1	0.00796101	1	-0.0103875	1	0.020153	1	1	0.00412772
Ankrd40	0.047024	1	-0.0799947	1	0.0104757	1	0.060169	1	1	0.00941851
Ankrd42	0.0102692	1	-0.0151133	1	0.00809094	1	-0.00273006	1	1	0.000129195
Ankrd44	-0.0324667	1	-0.0230288	1	-0.0205294	1	-0.015277	1	1	-0.0228255
Ankrd46	-0.015252	1	-0.035761	1	-0.0237552	1	0.0110128	1	1	-0.0159388
Ankrd49	0.056121	1	-0.0198412	1	0.0219453	1	0.0408637	1	1	0.0247722
Ankrd50	-0.0287486	1	-0.039353	1	-0.0398247	1	-0.0241335	1	1	-0.0330149
Ankrd52	-0.014601	1	-0.0181351	1	0.023114	1	0.013778	1	1	0.00103894
Ankrd54	-0.04061	1	0.16681	1	-0.00710748	1	0.029559	1	1	0.037163
Ankrd9	-0.0321987	1	-0.0427174	1	-0.0824545	1	-0.0376875	1	1	-0.0487646
Anks1	0.0208037	1	-0.00423288	1	0.00562615	1	0.0172318	1	1	0.0098572
Anks3	-0.0079342	1	0.116965	1	0.00379553	1	0.0316311	1	1	0.0361144
Ankzf1	-0.0204149	1	-0.0103974	1	0.00331834	1	0.0222091	1	1	-0.00132123
Anln	-0.22086	1	-0.0850579	1	0.053185	1	-0.0222916	1	1	-0.0687562
Ano1	0.0821417	1	-0.0818603	1	-0.0336233	1	-0.0199837	1	1	-0.0133314
Ano10	0.0206158	1	0.0875264	1	0.0243976	1	0.0255799	1	1	0.0395299
Ano4	0.0443142	1	0.0318843	1	-0.00170153	1	0.115055	1	1	0.047388
Ano6	-0.0756379	1	-0.0657599	1	-0.0644372	1	-0.069915	1	1	-0.0689375
Ano8	0.0292728	1	-0.0123411	1	-0.00475428	1	0.0278391	1	1	0.0100041
Anp32a	-0.0436849	1	0.188683	1	-0.0156642	1	0.176039	1	1	0.076343
Anp32b	-0.0830538	1	-0.176292	1	0.0228175	1	0.0194993	1	1	-0.0542573
Anp32e	-0.16656	1	-0.128996	1	-0.12277	1	-0.0687917	1	1	-0.12178
Antxr2	-0.180546	1	-0.116016	1	-0.163817	0.720843	-0.0845352	1	0.999631	-0.136228
Anxa1	0.0817082	1	0.0582165	1	0.129753	1	0.136813	1	1	0.101623
Anxa11	-0.131676	1	-0.217608	1	-0.0791851	1	-0.0120524	1	1	-0.110131
Anxa2	-0.186315	1	-0.115832	1	-0.16088	1	-0.012009	1	1	-0.118759
Anxa3	0.0222475	1	-0.0246995	1	0.0847458	1	0.0926573	1	1	0.0437378
Anxa4	0.0637048	1	0.110377	1	0.0670329	1	0.130416	1	1	0.0928829
Anxa5	-0.297547	0.0749536	-0.251676	1	-0.262839	2.35457e-07	-0.302398	0.187577	4.80663e-06	-0.278615
Anxa6	0.0487962	1	0.0304089	1	0.115854	1	0.040346	1	1	0.0588513
Anxa7	-0.123623	1	-0.115203	1	-0.11317	0.0402975	-0.00386013	1	0.599968	-0.0889643
Anxa8	-0.186455	0.0715125	-0.177849	1	-0.0876594	1	-0.0208726	1	0.727736	-0.118209
Anxa9	0.00457937	1	-0.0165462	1	-0.00489083	1	-0.00288945	1	1	-0.00493678
Aox1	-0.0275541	1	-0.0450692	1	-0.0180985	1	-0.0211873	1	1	-0.0279773
Ap1ar	0.0105349	1	0.170464	1	0.000993364	1	-0.0385732	1	1	0.0358549
Ap1b1	0.0340769	1	0.0366199	1	-0.00709851	1	0.00660246	1	1	0.0175502
Ap1g1	0.0914276	1	-0.00855049	1	0.0132572	1	0.00549405	1	1	0.0254071
Ap1g2	-0.00878578	1	0.00569299	1	0.00958998	1	-0.0106136	1	1	-0.0010291
Ap1m1	-0.0100945	1	0.0179287	1	0.0332076	1	0.2073	1	1	0.0620854
Ap1m2	0.042666	1.18285e-08	0.159659	0.10031	0.0466851	3.84049e-09	0.0374963	0.0775414	4.85084e-15	0.0716266
Ap1s1	0.0635126	1	0.00311511	1	0.0241586	1	0.125918	1	1	0.0541762
Ap1s2	-0.0170732	1	-0.0399967	1	-0.0174379	1	-0.0369597	1	1	-0.0278669
Ap1s3	0.00701956	1	0.00476884	1	0.00288369	1	-0.0202891	1	1	-0.00140426
Ap2a1	0.049678	1	0.0208685	1	0.0293294	1	0.116041	1	1	0.0539792
Ap2a2	-0.0531371	1	-0.111806	1	-0.0145327	1	-0.015801	1	1	-0.0488191
Ap2b1	-0.00907488	1	0.0808551	1	0.0689932	1	0.136288	1	1	0.0692653
Ap2m1	-0.00648647	1	0.108154	1	0.00381713	1	-0.0190338	1	1	0.0216127
Ap2s1	0.104003	1	0.0314747	1	0.0391743	1	0.0569319	1	1	0.0578961
Ap3b1	-0.0239936	1	-0.0731162	1	0.0235256	1	-0.00904575	1	1	-0.0206575
Ap3d1	0.00851422	1	0.0163338	1	0.0320706	1	0.0231313	1	1	0.0200125
Ap3m1	-0.0299792	1	-0.0349459	1	-0.0157684	1	-0.00271842	1	1	-0.020853
Ap3m2	-0.00109312	1	0.15223	1	0.0151707	1	0.0137147	1	1	0.0450057
Ap3s1	-0.0104304	1	0.126119	1	-0.0165054	1	0.0170467	1	1	0.0290575
Ap3s2	0.00865138	1	-0.0435861	1	-0.0240323	1	0.0846096	1	1	0.00641067
Ap4b1	-0.0162854	1	-0.0235804	1	-0.000307136	1	-0.00557934	1	1	-0.0114381
Ap4e1	-0.00887984	1	0.00189337	1	0.0118987	1	0.0225453	1	1	0.0068644
Ap4m1	0.0707327	1	-0.0544867	1	0.0382801	1	0.0160799	1	1	0.0176515
Ap4s1	0.018265	1	-0.119275	1	0.0357971	1	-0.00882384	1	1	-0.0185093
Ap5m1	-0.0240372	1	-0.027852	1	-0.00503386	1	-0.0158372	1	1	-0.0181901
Ap5s1	-0.00930509	1	-0.00969175	1	0.00633424	1	0.00329487	1	1	-0.00234193
Ap5z1	0.00657637	1	0.0118254	1	0.0147403	1	0.0394449	1	1	0.0181467
Apaf1	-0.0160993	1	-0.0136897	1	0.0122074	1	0.0147908	1	1	-0.000697687
Apba3	-0.0165856	1	0.0613207	1	-0.0161582	1	-0.0179054	1	1	0.00266785
Apbb1	0.0112243	1	0.0376061	1	0.0363842	1	-0.0347142	1	1	0.0126251
Apbb1ip	-0.13579	1	-0.185123	1	-0.213201	5.48788e-05	-0.16737	1	0.0118701	-0.175371
Apbb2	0.0202607	1	0.133409	1	-0.0629271	1	-0.0936077	1	1	-0.000716216
Apc	-0.0130184	1	-0.0105905	1	0.0910264	0.785552	-0.0499877	1	0.999883	0.00435748
Apeh	0.000786054	1	0.290396	1	0.0390228	1	-0.056559	1	1	0.0684114
Apex1	-0.120826	1	-0.124279	1	-0.151591	0.285123	-0.0702271	1	0.961279	-0.116731
Apex2	-0.0138551	1	0.0127697	1	-0.00596255	1	-0.00300073	1	1	-0.00251218
Aph1a	-0.0360302	1	-0.045843	1	-0.0103937	1	0.0359206	1	1	-0.0140866
Aph1b	0.029182	1	-0.00373405	1	-0.00202934	1	0.0156195	1	1	0.00975952
Api5	0.0549458	1	-0.0180355	1	0.00828218	1	-0.0982649	1	1	-0.0132681
Apip	0.00445828	1	0.0256885	1	0.0537431	1	0.0712684	1	1	0.0387896
Aplf	0.0251282	1	-0.0405139	1	-0.0101358	1	9.84748e-05	1	1	-0.00635573
Apln	-0.0342455	1	0.0534465	1	0.0358841	1	0.0147927	1	1	0.0174695
Aplp2	-0.0211225	1	-0.0628303	1	-0.00946756	1	0.0449637	1	1	-0.0121141
Apmap	-0.00260045	1	-0.0132024	1	-0.00577187	1	-0.00465341	1	1	-0.00655704
Apobec3	-0.0116743	1	-0.0522604	1	0.0404523	1	0.0293643	1	1	0.00147049
Apobr	0.0738927	1	0.0109986	1	0.0798757	1	0.0970685	1	1	0.0654589
Apoe	-0.0506267	1	0.290571	1	0.00276448	1	0.188938	1	1	0.107912
Apol10b	0.0300362	1	0.0541081	1	0.0408589	1	-0.0054764	1	1	0.0298817
Apol6	-0.00299972	1	0.029852	1	0.00531431	1	-0.00940715	1	1	0.00568986
Apol7a	0.00450982	1	-0.00306734	1	0.0180075	1	0.0129483	1	1	0.00809957
Apol8	-0.00590056	1	-0.0115612	1	0.000231466	1	-0.00497448	1	1	-0.0055512
Apol9a	-0.127012	1	-0.0759876	1	0.00752746	1	0.119876	1	1	-0.0188991
Apol9b	-0.212435	1	-0.0564163	1	-0.0636441	1	-0.0333941	1	1	-0.0914724
Apoo	0.0522851	1	0.285089	1	0.0672343	1	0.0276895	1	1	0.108074
Apool	0.0517064	1	0.0290082	1	0.0936216	0.264145	0.0624232	1	0.953722	0.0591898
Apopt1	-0.0782498	1	-0.101161	1	-0.102242	1	-0.0769472	1	1	-0.0896501
App	0.0412106	1	-0.0178629	1	0.0168983	1	0.0613386	1	1	0.0253961
Appbp2	0.0230583	1	-0.0050208	1	0.0113233	1	-0.00702159	1	1	0.0055848
Appl1	-0.0532454	1	-0.122634	1	-0.0436259	1	-0.0522297	1	1	-0.0679338
Appl2	-0.0289071	1	0.0880419	1	0.0272075	1	0.0127623	1	1	0.0247761
Aprt	0.184661	1	0.262888	1	0.0172175	1	0.1439	1	1	0.152167
Aptx	0.0158052	1	-0.0423878	1	0.0266896	1	0.0345751	1	1	0.00867053
Aqp11	-0.00368544	1	0.00406399	1	0.00519486	1	0.0123446	1	1	0.0044795
Aqp3	-0.020924	1	-0.00791393	1	-0.00362802	1	-0.00226084	1	1	-0.00868171
Aqr	0.0732962	1	0.102948	1	0.0143872	1	-0.0209578	1	1	0.0424185
Araf	0.0260367	1	-0.0691893	1	-0.00232685	1	-0.00841023	1	1	-0.0134724
Arap1	0.00255377	1	0.00325661	1	0.00411371	1	0.00285281	1	1	0.00319422
Arap2	0.129019	1	0.0867035	1	0.134284	0.0662089	0.0785836	1	0.710796	0.107147
Arcn1	-0.103286	1	-0.0313686	1	0.0310465	1	0.0982414	1	1	-0.00134167
Areg	-0.327276	1	-0.688617	1	-0.46927	0.0027541	-0.465022	1	0.160854	-0.487546
Arel1	7.06482e-05	1	0.000225802	1	0.0314151	1	0.00304851	1	1	0.00869002
Arf1	0.0871447	1	-0.0569758	1	0.0674149	1	0.0074359	1	1	0.0262549
Arf2	-0.0327803	1	-0.0721371	1	0.0306383	1	-0.0262897	1	1	-0.0251422
Arf3	-0.0536592	1	-0.106464	1	-0.0900229	1	-0.143009	1	1	-0.0982886
Arf4	-0.241138	0.00340201	-0.337911	0.17437	-0.22373	2.17449e-08	-0.290754	0.051401	2.71669e-09	-0.273383
Arf5	0.195579	0.282733	0.167436	1	0.0739457	1	0.139098	1	0.960484	0.144015
Arf6	0.0010511	1	-0.0784167	1	-0.0450183	1	-0.0260332	1	1	-0.0371043
Arfgap1	-0.00814588	1	0.133564	1	0.0152581	1	-0.0194009	1	1	0.0303189
Arfgap2	0.0358516	1	0.155461	1	0.0249153	1	0.110519	1	1	0.0816867
Arfgap3	-0.0514853	1	-0.066621	1	-0.0216996	1	-0.0404933	1	1	-0.0450748
Arfgef1	0.0868293	1	0.0364501	1	0.0211364	1	0.0787086	1	1	0.0557811
Arfgef2	0.00429418	1	-0.0171663	1	0.00324286	1	0.0900027	1	1	0.0200933
Arfip1	-0.0830411	1	-0.0350814	1	-0.0600471	1	-0.0555443	1	1	-0.0584285
Arfip2	-0.0114922	1	-0.0128416	1	-0.00605245	1	0.110965	1	1	0.0201446
Arfrp1	0.0148171	1	-0.115208	1	-0.0068673	1	0.0574382	1	1	-0.012455
Arg2	-0.000165098	1	0.0471334	1	-0.0142405	1	0.00906554	1	1	0.0104483
Arglu1	0.117565	1	0.0183506	1	0.110472	1	0.212339	1	1	0.114682
Arhgap1	-0.0231898	1	-0.0134858	1	0.00842127	1	0.00143667	1	1	-0.00670442
Arhgap10	0.156973	0.0476471	0.0055672	1	0.0753758	1	0.0389376	1	0.63739	0.0692134
Arhgap11a	-0.0612272	1	-0.0439247	1	-0.0083648	1	0.0386467	1	1	-0.0187175
Arhgap12	0.0156039	1	0.00995872	1	0.0101639	1	0.0594935	1	1	0.023805
Arhgap17	0.03106	1	0.026702	1	0.0628805	1	0.0091446	1	1	0.0324468
Arhgap18	-0.0257745	1	-0.0268444	1	0.064799	1	-0.035349	1	1	-0.00579223
Arhgap19	-0.0330999	1	0.0879019	1	0.0152982	1	-0.0240996	1	1	0.0115002
Arhgap21	-0.102213	1	-0.131141	1	-0.123909	0.388037	-0.0497015	1	0.98411	-0.101741
Arhgap22	-0.186897	1	0.0171767	1	-0.172056	0.0628556	-0.0178733	1	0.699289	-0.0899125
Arhgap23	-0.010248	1	0.164213	1	-0.00662366	1	0.0119521	1	1	0.0398233
Arhgap26	0.118712	0.131132	-0.0164333	1	0.0196505	1	0.104436	1	0.851386	0.0565913
Arhgap27	0.00379238	1	-0.0199904	1	-3.80998e-05	1	0.0113468	1	1	-0.00122233
Arhgap27os1	0.0125077	1	-0.0553734	1	0.00627526	1	0.00734114	1	1	-0.00731232
Arhgap28	-0.0323477	1	-0.00896007	1	0.00562118	1	-0.0306658	1	1	-0.0165881
Arhgap29	-0.0525529	1	-0.00388355	1	-0.107884	1	-0.0846255	1	1	-0.0622366
Arhgap31	-0.0225472	1	-0.0259704	1	-0.0461307	1	-0.0126478	1	1	-0.026824
Arhgap32	0.013848	1	-0.0379974	1	0.0191608	1	-0.0870047	1	1	-0.0229983
Arhgap35	0.0332611	1	-0.0262324	1	0.0652537	1	0.00230748	1	1	0.0186475
Arhgap39	-0.0189618	1	-0.0184639	1	-0.00381107	1	0.00551474	1	1	-0.00893049
Arhgap42	-0.0831992	1	-0.0048601	1	-0.110082	1	-0.0823677	1	1	-0.0701274
Arhgap45	0.00278574	1	0.229322	1	0.00760149	1	-0.0436381	1	1	0.0490179
Arhgap5	0.0554805	1	0.000846946	1	-0.00120985	1	-0.0110793	1	1	0.0110096
Arhgap6	0.0192833	1	-0.0673433	1	0.00655493	1	-0.000249732	1	1	-0.0104387
Arhgap8	-0.0308537	1	-0.0779838	1	-0.021571	1	0.0218189	1	1	-0.0271474
Arhgdia	-0.00662601	1	0.28017	1	0.0157	1	0.0502068	1	1	0.0848626
Arhgdib	-0.0772469	1	-0.0095388	1	-0.0574701	1	0.0271322	1	1	-0.0292809
Arhgdig	0.00389183	1	-0.0268644	1	0.0159009	1	-0.047402	1	1	-0.0136184
Arhgef1	0.041163	1	0.0351376	1	0.117451	0.0109632	0.0895198	1	0.340072	0.0708178
Arhgef10l	0.0124802	1	0.0498854	1	-0.0130209	1	-0.0233308	1	1	0.00650349
Arhgef11	-0.0343352	1	-0.0150514	1	-0.0035459	1	0.0880927	1	1	0.00879006
Arhgef12	0.0321962	1	-0.0308722	1	-0.00968524	1	0.0888774	1	1	0.020129
Arhgef15	0.0104623	1	0.00725059	1	0.00483859	1	0.0135455	1	1	0.00902424
Arhgef16	0.0115297	1	0.0538352	1	0.032062	1	0.0171848	1	1	0.028653
Arhgef17	0.0583967	1	0.0155934	1	0.00585952	1	0.00558256	1	1	0.021358
Arhgef18	0.0135286	1	0.0937167	1	0.0204296	1	0.0112799	1	1	0.0347387
Arhgef19	0.00232638	1	-0.0126819	1	0.000603763	1	0.000874295	1	1	-0.00221936
Arhgef2	-0.0711463	1	-0.151999	1	0.0217025	1	-0.0389791	1	1	-0.0601054
Arhgef25	-0.0379764	1	-0.132363	1	0.0281598	1	0.001328	1	1	-0.0352129
Arhgef28	-0.0293836	1	0.063777	1	0.0088295	1	-0.0204091	1	1	0.00570347
Arhgef3	-0.0356401	1	-0.0405842	1	-0.0143716	1	-0.0181554	1	1	-0.0271878
Arhgef40	-0.0857661	1	-0.0689145	1	-0.110322	1	0.0837646	1	1	-0.0453095
Arhgef5	0.0636707	1	0.097599	1	0.041327	1	0.0639561	1	1	0.0666382
Arhgef7	-0.0555992	1	-0.0231979	1	-0.0463947	1	-0.0355956	1	1	-0.0401968
Arid1a	-0.0177136	1	0.0362837	1	-0.0112864	1	-0.0432253	1	1	-0.00898542
Arid1b	-0.0165999	1	0.0711083	1	-0.0206511	1	0.037243	1	1	0.0177751
Arid2	-0.00854801	1	-0.0315104	1	-0.0298498	1	-0.0421171	1	1	-0.0280063
Arid4a	-0.0847952	1	-0.0601578	1	-0.0409197	1	-0.0266167	1	1	-0.0531224
Arid4b	0.0614871	1	-0.190083	1	0.0674708	1	0.0414912	1	1	-0.00490856
Arid5a	-0.0734526	1	-0.21413	1	-0.0194472	1	0.000988286	1	1	-0.0765104
Arid5b	0.0439055	1	-0.0298076	1	-0.0375696	1	-0.0212944	1	1	-0.0111915
Arih1	-0.0863817	1	-0.00644799	1	-0.00223735	1	0.00314622	1	1	-0.0229802
Arih2	-0.0444463	1	0.0436405	1	0.0125471	1	-0.0111831	1	1	0.000139555
Arl1	0.0200526	1	0.0450811	1	0.044772	1	0.0626963	1	1	0.0431505
Arl10	-0.00588804	1	-0.0143192	1	0.00338046	1	-0.00590976	1	1	-0.00568414
Arl13b	0.102937	1	-0.17435	1	-0.0103226	1	0.0109674	1	1	-0.0176921
Arl14ep	0.00434175	1	0.135076	1	0.0288688	1	0.113526	1	1	0.0704533
Arl15	0.00355472	1	-0.00369574	1	-0.00432818	1	-0.00518906	1	1	-0.00241457
Arl16	-0.00107629	1	-0.0157587	1	-0.0126069	1	-0.0137303	1	1	-0.010793
Arl2	-0.0376497	1	0.080064	1	0.00271075	1	0.0852342	1	1	0.0325898
Arl2bp	0.107579	1	0.055622	1	0.00674855	1	0.0964247	1	1	0.0665935
Arl3	0.105339	1	0.00661698	1	0.0920457	1	-0.0617914	1	1	0.0355525
Arl4a	-0.110154	1	-0.151203	1	-0.176201	3.24313e-06	-0.21906	1	0.00139458	-0.164154
Arl4c	-0.0300471	1	-0.0112217	1	0.00264878	1	0.0189789	1	1	-0.00491029
Arl5a	-0.040324	1	0.0651237	1	0.0056776	1	0.0302605	1	1	0.0151844
Arl5b	-0.0579619	1	-0.118474	1	-0.0419953	1	-0.0807935	1	1	-0.0748061
Arl6	0.0423996	1	-0.00519353	1	0.0283282	1	0.0860702	1	1	0.0379011
Arl6ip1	-0.193125	1	0.0174894	1	0.127263	1	0.0788827	1	1	0.0076277
Arl6ip4	0.00221076	1	0.00173324	1	-0.0310636	1	-0.0392211	1	1	-0.0165852
Arl6ip5	-0.255925	0.025571	-0.273125	1	-0.185952	0.000148225	-0.131315	1	0.00157522	-0.211579
Arl6ip6	0.0770684	1	0.0595013	1	0.058544	1	0.00995891	1	1	0.0512682
Arl8a	0.00944007	1	0.0866989	1	0.0328152	1	0.0417078	1	1	0.0426655
Arl8b	-0.0124545	1	0.0304303	1	-0.033476	1	0.0697704	1	1	0.0135676
Armc1	-0.0284074	1	0.0419614	1	-0.052473	1	-0.0998001	1	1	-0.0346798
Armc10	0.0601183	1	0.0104075	1	0.0726205	0.132202	0.0578475	1	0.852872	0.0502484
Armc3	-0.0188883	1	-0.0415767	1	0.0143861	1	0.00186051	1	1	-0.0110546
Armc5	0.0299911	1	-0.0115928	1	0.0211885	1	-0.00872936	1	1	0.00771437
Armc6	0.068122	1	0.139251	1	0.0181974	1	0.0235524	1	1	0.0622807
Armc8	-0.00270425	1	-0.0122027	1	0.0176473	1	0.0211741	1	1	0.0059786
Armc9	-0.0107586	1	-0.0206633	1	0.0167356	1	-0.044146	1	1	-0.0147081
Armcx5	-0.0268882	1	0.0135182	1	-0.024976	1	-0.0125928	1	1	-0.0127347
Armt1	-0.0250405	1	0.25034	1	0.0340462	1	0.0256725	1	1	0.0712546
Arnt	0.0275391	1	0.224636	1	-0.0207092	1	-0.0248632	1	1	0.0516506
Arntl	-8.64947e-05	1	-0.0344209	1	0.00286306	1	-0.00605273	1	1	-0.00942427
Arntl2	0.101854	1	0.215698	1	0.0915696	1	0.0698806	1	1	0.119751
Arpc1a	0.0566258	1	-0.147704	1	0.0199294	1	0.123285	1	1	0.013034
Arpc1b	0.101452	1	0.0558351	1	-0.0513618	1	0.0957015	1	1	0.0504067
Arpc2	-0.167569	1	-0.00698183	1	-0.0342111	1	-0.0374788	1	1	-0.0615603
Arpc3	0.117267	1	0.136021	1	0.0781869	1	0.0915558	1	1	0.105758
Arpc4	0.0501152	1	0.0597349	1	0.0611246	1	0.206646	1	1	0.0944051
Arpc5	0.0423908	1	0.0190398	1	0.0573164	1	0.145163	1	1	0.0659774
Arpc5l	0.136752	1	0.0278948	1	0.111284	0.560759	0.0320253	1	0.997049	0.076989
Arpin	0.0912725	1	-0.0679796	1	0.0247903	1	0.00924826	1	1	0.0143329
Arpp19	0.0344766	1	0.147154	1	0.157167	0.000214479	0.184263	1	0.0312255	0.130765
Arrb2	-0.00672802	1	0.0741833	1	0.00735194	1	0.00281342	1	1	0.0194052
Arrdc1	0.036715	1	-0.0608127	1	0.011726	1	0.00325671	1	1	-0.00227875
Arrdc2	-0.0132708	1	0.00804557	1	0.026726	1	0.00216339	1	1	0.00591604
Arrdc3	0.000213375	1	0.0643599	1	0.0208408	1	0.0461956	1	1	0.0329024
Arrdc4	0.0936423	0.000939011	0.114766	1	0.135647	7.56289e-14	0.0679112	1	6.60308e-13	0.102991
Arsa	-0.0501825	1	0.0895702	1	-0.0274591	1	0.0215117	1	1	0.00836008
Arsb	0.0170417	1	-0.0266458	1	0.0053065	1	-0.0107239	1	1	-0.00375538
Arsk	0.00569893	1	0.00596419	1	0.0014729	1	-0.0159813	1	1	-0.000711322
Artn	-0.018171	1	-0.0234562	1	-0.00314418	1	-0.0199207	1	1	-0.016173
Arv1	0.0152889	1	-0.01644	1	0.0183992	1	0.0477154	1	1	0.0162409
Arvcf	0.0666608	1	-0.00124033	1	0.021356	1	0.0213456	1	1	0.0270305
As3mt	-0.026527	1	-0.0289634	1	-0.0115103	1	0.0567422	1	1	-0.00256461
Asah1	0.0728746	1	0.211523	1	0.0181997	1	0.0955797	1	1	0.0995441
Asah2	0.0255438	1	-0.00582355	1	0.00562502	1	-9.32411e-05	1	1	0.00631301
Asap1	0.0116909	1	-0.217611	1	-0.0829231	1	-0.148315	1	1	-0.10929
Asap2	0.0717283	1	-0.00988973	1	-0.059803	1	0.0270405	1	1	0.00726902
Asap3	0.0147801	1	0.00794858	1	0.0260406	1	0.0120608	1	1	0.0152075
Asb13	0.0116616	1	0.0207144	1	0.0423459	1	0.0439655	1	1	0.0296718
Asb3	-0.0467776	1	0.136735	1	0.0109251	1	-0.0149268	1	1	0.0214889
Asb6	0.00756911	1	0.132443	1	0.0296289	1	0.0147936	1	1	0.0461085
Asb7	0.00899603	1	-0.0116469	1	0.000585991	1	0.0260408	1	1	0.00599398
Asb8	-0.00967022	1	0.0146779	1	0.0140062	1	0.0158742	1	1	0.00872202
Ascc1	0.030374	1	0.0998714	1	0.0594153	1	0.0666802	1	1	0.0640852
Ascc2	-0.00361576	1	0.00154244	1	0.00447291	1	0.0729387	1	1	0.0188346
Ascc3	-0.0017361	1	-0.0289479	1	0.0778901	1	0.226153	1	1	0.0683398
Asf1a	0.125242	1	0.0126206	1	0.0254008	1	0.0292526	1	1	0.048129
Asf1b	-0.0352973	1	0.192893	1	0.0192635	1	-0.0289848	1	1	0.0369686
Ash1l	-0.0356416	1	-0.13268	1	-0.0454053	1	-0.0199656	1	1	-0.0584231
Ash2l	0.0929865	1	0.0696352	1	-0.00957139	1	0.186069	1	1	0.0847799
Asl	-0.060667	1	0.0158515	1	-0.0660783	1	-0.0620694	1	1	-0.0432408
Asna1	0.065326	1	-0.0244771	1	0.0317379	1	0.091185	1	1	0.040943
Asns	-0.0809166	1	-0.0724829	1	-0.0122197	1	0.0135587	1	1	-0.0380151
Asnsd1	-0.0566901	1	0.00347587	1	0.0077609	1	-0.00359277	1	1	-0.0122615
Asph	-0.00417127	1	0.0197891	1	-0.0207039	1	-0.0200943	1	1	-0.0062951
Aspm	-0.182471	1	-0.00313208	1	0.0412324	1	0.0021174	1	1	-0.0355634
Aspscr1	0.00603348	1	0.0345408	1	-0.00836727	1	0.0700586	1	1	0.0255664
Asrgl1	-0.0280966	1	-0.0402365	1	0.0120514	1	0.0740425	1	1	0.0044402
Ass1	-0.107412	1	-0.058604	1	-0.0577843	1	0.0473408	1	1	-0.0441148
Aste1	0.00841884	1	0.0856935	1	0.0163326	1	0.0143006	1	1	0.0311864
Asxl1	-0.0189132	1	-0.0347279	1	-0.000594932	1	-0.0225711	1	1	-0.0192018
Asxl2	-0.0201832	1	0.00148474	1	-0.010505	1	0.0111958	1	1	-0.00450192
Atad1	0.0981263	1	0.0574205	1	0.124751	0.000727103	0.0230845	1	0.0706985	0.0758455
Atad2	0.0547927	1	-0.014202	1	0.123907	1	-0.065518	1	1	0.0247448
Atad2b	-0.0594298	1	0.0506821	1	-0.00687346	1	0.0699966	1	1	0.0135939
Atad3a	0.0388091	1	-0.0411916	1	0.0260974	1	0.00358903	1	1	0.00682597
Atad5	0.0595897	1	-0.0213756	1	0.0435566	1	-0.0256919	1	1	0.0140197
Atat1	-0.0197043	1	0.0238356	1	-0.00900263	1	-0.0206437	1	1	-0.00637876
Ate1	-0.0166891	1	0.00193912	1	0.0173907	1	0.0926779	1	1	0.0238297
Atf1	-0.0600533	1	-0.0421088	1	-0.0295916	1	0.0246743	1	1	-0.0267698
Atf2	-0.0177138	1	-0.0822253	1	-0.011631	1	-0.0317082	1	1	-0.0358196
Atf3	0.306257	1	0.0684527	1	0.175426	1	0.343065	1	1	0.2233
Atf4	-0.0840446	1	-0.219577	1	-0.0574997	1	-0.0848989	1	1	-0.111505
Atf5	0.0229904	1	0.046778	1	0.0647041	1	-0.0247173	1	1	0.0274388
Atf6	-0.0263356	1	-0.0364468	1	-0.0119679	1	0.0294439	1	1	-0.0113266
Atf6b	0.0181604	1	0.210402	1	0.049388	1	0.0519998	1	1	0.0824875
Atf7	0.00146264	1	0.0103061	1	0.0133706	1	0.00699523	1	1	0.00803366
Atf7ip	-0.0455175	1	-0.0196747	1	0.0398573	1	0.0513393	1	1	0.00650111
Atg10	0.0230442	1	0.0625111	1	0.027124	1	0.0190572	1	1	0.0329341
Atg101	-0.0964318	1	-0.144909	1	-0.048351	1	-0.000770456	1	1	-0.0726155
Atg12	-0.00459344	1	0.0465768	1	0.0511317	1	0.121404	1	1	0.0536298
Atg13	-0.00506282	1	0.00636153	1	0.0108644	1	0.0310616	1	1	0.0108062
Atg14	-0.00772971	1	0.0246416	1	-0.0281453	1	0.0310259	1	1	0.00494811
Atg16l1	-0.0229636	1	0.0624303	1	0.0304858	1	-0.0106712	1	1	0.0148203
Atg16l2	0.00411609	1	-0.0233417	1	0.021293	1	0.0667932	1	1	0.0172151
Atg2a	-0.00669486	1	0.00419033	1	0.0354442	1	0.0536953	1	1	0.0216587
Atg2b	-0.0673718	1	-0.0520372	1	-0.0155785	1	-0.0246189	1	1	-0.0399016
Atg3	-0.0267092	1	0.265311	1	-0.029208	1	-0.0195967	1	1	0.0474493
Atg4a	0.00653204	1	-0.0139263	1	-0.0168495	1	0.00742102	1	1	-0.00420571
Atg4b	-0.0250731	1	0.207813	1	0.0143494	1	-0.00207982	1	1	0.0487524
Atg4c	0.00886136	1	-0.00655414	1	-0.00685758	1	-0.00343818	1	1	-0.00199714
Atg4d	0.0578089	1	0.0365353	1	0.0181521	1	0.00706429	1	1	0.0298902
Atg5	-0.000255375	1	0.0898334	1	0.0219741	1	0.0819722	1	1	0.0483811
Atg7	0.0349646	1	0.0111999	1	-0.00205557	1	-0.00423291	1	1	0.009969
Atg9a	-0.0012283	1	-0.0401682	1	-0.00881448	1	-0.0113172	1	1	-0.015382
Atg9b	0.0255037	1	0.113401	1	0.083507	0.00185539	0.0885746	1	0.127167	0.0777465
Atic	0.00400359	1	0.140469	1	0.0718459	1	0.0300428	1	1	0.0615903
Atl1	0.0270961	1	0.00089511	1	0.00147501	1	-0.00818481	1	1	0.00532035
Atl2	0.00328996	1	-0.0368846	1	-0.00976588	1	-0.0491892	1	1	-0.0231374
Atl3	0.021713	1	0.111796	1	0.0270764	1	-0.073262	1	1	0.0218309
Atm	0.0471333	1	0.0228487	1	0.0341919	1	0.021528	1	1	0.0314255
Atmin	0.025198	1	-0.0226795	1	0.0125223	1	0.0303013	1	1	0.0113355
Atn1	-0.0726146	1	0.0771104	1	-0.0310975	1	0.0108939	1	1	-0.00392693
Atox1	0.110318	1	-0.028905	1	0.118222	1	0.11219	1	1	0.0779561
Atp10a	0.028158	1	0.00728172	1	0.0121998	1	-0.000712387	1	1	0.0117318
Atp11a	0.138152	1	0.10895	1	0.0610143	1	0.0506016	1	1	0.0896794
Atp11b	0.0201529	1	-0.141275	1	-0.0259598	1	0.0165453	1	1	-0.032634
Atp11c	0.0159726	1	-0.0314022	1	0.0201156	1	0.0117431	1	1	0.00410726
Atp13a1	0.0870906	1	0.0834394	1	0.00396177	1	0.0297442	1	1	0.051059
Atp13a2	0.00493717	1	-0.00597577	1	-0.00248381	1	-0.00596698	1	1	-0.00237235
Atp13a3	-0.0263167	1	-0.0622883	1	0.0643752	1	0.137278	1	1	0.028262
Atp1a1	0.112537	1	0.0900097	1	0.184667	1	0.37921	1	1	0.191606
Atp1b1	-0.0421939	1	-0.0261964	1	-0.0176729	1	-0.039124	1	1	-0.0312968
Atp1b3	0.0722695	1	-0.0604478	1	0.0063111	1	-0.0658155	1	1	-0.0119207
Atp23	-0.006033	1	0.181794	1	-0.00330458	1	0.0478893	1	1	0.0550863
Atp2a2	0.0275118	1	-0.0763482	1	0.00803179	1	-0.0468709	1	1	-0.0219189
Atp2b1	-0.0875678	1	-0.12688	1	-0.165584	0.785318	-0.250254	1	0.999883	-0.157571
Atp2c1	-0.0108668	1	0.0384955	1	0.0164576	1	0.00624344	1	1	0.0125825
Atp2c2	-0.0205379	1	0.0183117	1	-0.0182894	1	0.0501875	1	1	0.00741796
Atp5a1	0.139819	1	0.0626047	1	0.0474079	1	0.182462	1	1	0.108074
Atp5b	0.0297092	1	0.0358116	1	0.0160238	1	0.0598039	1	1	0.0353371
Atp5c1	-0.2006	0.0149791	0.0916771	1	-0.267894	2.05475e-15	-0.205679	1	3.05362e-13	-0.145624
Atp5d	0.0584401	1	-0.0316217	1	-0.0349063	1	0.055334	1	1	0.0118115
Atp5e	-0.155311	1	0.0186007	1	-0.0495546	1	-0.164234	1	1	-0.0876248
Atp5f1	-0.188471	1	-0.255679	1	-0.188747	2.94405e-06	-0.198861	1	0.0012928	-0.20794
Atp5g1	-0.0885342	1	-0.0104462	1	-0.0503841	1	-0.0645651	1	1	-0.0534824
Atp5g2	-0.294965	3.31623e-05	-0.372684	0.147262	-0.323872	2.0888e-21	-0.207469	1	3.8332e-22	-0.299747
Atp5g3	-0.00808233	1	0.0447386	1	-0.0192448	1	-0.000803153	1	1	0.00415207
Atp5h	-0.0412032	1	0.169755	1	-0.0297458	1	0.0140752	1	1	0.0282203
Atp5j	0.0276756	1	0.200079	1	-0.0864134	1	0.0129637	1	1	0.0385761
Atp5j2	-0.127944	1	0.033499	1	-0.0581944	1	-0.0933816	1	1	-0.0615052
Atp5k	-0.1469	1	-0.0335168	1	0.00421417	1	0.0228686	1	1	-0.0383334
Atp5l	-0.14619	1	-0.00139872	1	-0.0455915	1	-0.035823	1	1	-0.0572508
Atp5o.1	0.00325106	1	-0.00162523	1	-0.0570529	1	-0.00898838	1	1	-0.0161039
Atp5s	0.00343168	1	-0.0159599	1	0.00272614	1	0.0304342	1	1	0.00515802
Atp6ap1	-0.042054	1	-0.0052087	1	-0.0379709	1	0.0371213	1	1	-0.0120281
Atp6ap2	-0.0793687	1	0.227917	1	-0.0432162	1	-0.0432731	1	1	0.0155148
Atp6v0a1	0.0323438	1	0.0200475	1	0.0118055	1	0.0482441	1	1	0.0281102
Atp6v0a2	0.0354172	1	0.0158305	1	-0.00621811	1	0.00748524	1	1	0.0131287
Atp6v0b	-0.062287	1	-0.106363	1	-0.0218479	1	0.0619924	1	1	-0.0321263
Atp6v0c	-0.0127238	1	0.0028333	1	-0.00815448	1	-0.0555597	1	1	-0.0184012
Atp6v0d1	-0.0145921	1	0.12734	1	-0.0568398	1	0.107832	1	1	0.0409351
Atp6v0e	0.0988058	1	0.187299	1	0.00603406	1	0.0873691	1	1	0.0948771
Atp6v1a	-0.0884155	1	0.00138228	1	-0.0313117	1	-0.0412658	1	1	-0.0399027
Atp6v1b2	-0.0226838	1	-0.0134179	1	0.0135196	1	0.0595464	1	1	0.00924106
Atp6v1c1	-0.107151	1	-0.095088	1	-0.0875565	0.195936	-0.139934	1	0.917002	-0.107432
Atp6v1d	-0.104626	1	-0.0617985	1	-0.0217289	1	0.0840471	1	1	-0.0260267
Atp6v1e1	-0.00664067	1	-0.280722	1	-0.0522922	1	0.0314004	1	1	-0.0770637
Atp6v1f	-0.00562043	1	-0.103609	1	0.0360974	1	0.0571571	1	1	-0.00399364
Atp6v1g1	-0.0716371	1	0.109054	1	-0.0213395	1	-0.00322269	1	1	0.00321361
Atp6v1h	-0.0713299	1	0.097476	1	0.0365494	1	0.0475587	1	1	0.0275635
Atp7a	0.0412264	1	0.031525	1	0.00657896	1	0.00517038	1	1	0.0211252
Atp8a1	0.0274122	1	0.016577	1	0.0144111	1	0.034412	1	1	0.0232031
Atp8b2	-0.0617759	1	-0.0829635	1	-0.0443201	1	-0.0305841	1	1	-0.0549109
Atp9a	0.00515013	1	-0.0300546	1	-0.0162593	1	-0.0236485	1	1	-0.016203
Atp9b	-0.0258271	1	-0.0170314	1	0.0133424	1	0.0246063	1	1	-0.00122743
Atpaf1	0.0321993	1	-0.00401677	1	0.00359117	1	0.0258532	1	1	0.0144067
Atpaf2	0.0145505	1	-0.0771935	1	0.0317293	1	0.00485657	1	1	-0.00651429
Atpif1	-0.00286979	1	0.0204068	1	0.00543845	1	-0.0201106	1	1	0.000716233
Atr	-0.00225467	1	-0.0355837	1	0.0252754	1	0.0145592	1	1	0.00049905
Atraid	-0.00153452	1	0.0122577	1	-0.0329972	1	0.0567382	1	1	0.00861605
Atrip	0.0158499	1	-0.0247505	1	-0.0111234	1	0.00112509	1	1	-0.00472473
Atrn	0.0244711	1	0.00604133	1	0.0650481	1	0.0189352	1	1	0.0286239
Atrnl1	0.0543269	1	0.0305515	1	0.0388105	1	0.00352622	1	1	0.0318038
Atrx	0.0506928	1	0.0486179	1	0.0600566	1	0.108663	1	1	0.0670075
Atxn1	-0.0305522	1	-0.0950915	1	-0.00021448	1	-0.0184565	1	1	-0.0360787
Atxn10	-0.18852	0.348905	-0.203297	1	-0.0975848	1	-0.00381636	1	0.977592	-0.123304
Atxn1l	0.00759176	1	0.0522547	1	-0.00297169	1	0.0415542	1	1	0.0246073
Atxn2	0.0215954	1	-0.0499515	1	0.0197032	1	0.0801244	1	1	0.0178679
Atxn2l	0.00262385	1	0.044671	1	0.126178	0.649794	0.067805	1	0.998978	0.0603195
Atxn3	-0.020148	1	-0.133826	1	-0.0121902	1	-0.0385087	1	1	-0.0511681
Atxn7	-0.0213505	1	0.0109378	1	-0.0359039	1	-0.0268409	1	1	-0.0182894
Atxn7l1	0.0256461	1	-0.00282474	1	-0.0325754	1	-0.0121695	1	1	-0.00548089
Atxn7l2	-0.0077609	1	-0.035784	1	0.00743857	1	-0.00836227	1	1	-0.0111172
Atxn7l3	0.0112961	1	-0.112848	1	0.0284278	1	-0.0242559	1	1	-0.024345
Atxn7l3b	0.161318	1	0.191176	1	0.022641	1	0.0728128	1	1	0.111987
AU019823	0.0244213	1	-0.0351434	1	0.00460153	1	-0.04678	1	1	-0.0132252
AU020206	-0.0241454	1	0.09519	1	0.00791914	1	-0.00565394	1	1	0.0183275
AU022252	0.0446289	1	-0.0112292	1	-0.0259795	1	-0.00763275	1	1	-5.31345e-05
AU040320	0.0094021	1	-0.0523511	1	0.0156523	1	-0.00219815	1	1	-0.00737371
AU041133	0.0508465	1	0.0313335	1	0.0102537	1	0.0127475	1	1	0.0262953
Auh	-0.0092215	1	0.096504	1	-0.00171746	1	-0.0210303	1	1	0.0161337
Aunip	-0.0162447	1	-0.0120307	1	-0.00612221	1	-0.0206253	1	1	-0.0137557
Aup1	0.0512877	1	0.129203	1	-0.000635428	1	0.0685919	1	1	0.0621118
Aurka	-0.131716	1	0.0382167	1	0.0467161	1	-0.0521296	1	1	-0.0247283
Aurkaip1	-0.0101078	1	0.0436589	1	-0.0317375	1	-0.0556996	1	1	-0.0134715
Aurkb	-0.07311	1	-0.0581266	1	0.0171372	1	-0.0382283	1	1	-0.0380819
Aven	0.014867	1	0.0898553	1	-0.0103664	1	-1.12551e-05	1	1	0.0235862
Avl9	0.0445277	1	0.00684866	1	0.00899013	1	-0.0356241	1	1	0.00618558
Avpi1	0.0492154	1	-0.0230854	1	0.0206579	1	-0.121454	1	1	-0.0186666
AW112010	0.170016	1	0.25915	1	0.291544	0.00413736	0.184801	1	0.203097	0.226378
AW209491	0.0199366	1	0.0441466	1	0.0229121	1	0.00603974	1	1	0.0232587
AW549877	-0.00372372	1	-0.0226767	1	-0.00236373	1	0.0480539	1	1	0.00482243
AW554918	-0.00646917	1	-0.0193423	1	0.0244172	1	-0.00258045	1	1	-0.000993676
Axin1	0.0360589	1	-0.0113739	1	-0.0208095	1	0.00161262	1	1	0.001372
Axl	0.020184	1	-0.0207169	1	0.098715	1	0.0691395	1	1	0.0418304
AY036118	0.0650356	1	0.471409	1	-0.051549	1	0.138857	1	1	0.155938
Azi2	0.0478373	1	-0.0688804	1	0.0517926	1	0.0226559	1	1	0.0133514
Azin1	-0.215989	1	-0.256252	1	-0.148893	0.00973992	-0.196134	1	0.320594	-0.204317
Azin2	-0.0262476	1	-0.0352195	1	-0.0985448	1	0.0246146	1	1	-0.0338493
B230118H07Rik	0.0139051	1	-0.0350993	1	-0.0475331	1	0.0319806	1	1	-0.00918669
B230208H11Rik	-0.015203	1	0.00743601	1	0.0163413	1	0.00567507	1	1	0.00356236
B230219D22Rik	-0.0433669	1	-0.0115009	1	0.0497165	1	-0.0810322	1	1	-0.0215459
B230307C23Rik	0.000788853	1	0.204874	1	0.0255023	1	0.0173522	1	1	0.0621294
B230354K17Rik	-0.00365922	1	0.0070548	1	-0.00695316	1	-0.00997571	1	1	-0.00338332
B230369F24Rik	-0.00379202	1	0.0199281	1	0.0263799	1	0.0207165	1	1	0.0158081
B2m	0.157102	1	0.166934	1	0.171215	0.168344	0.111602	1	0.894206	0.151713
B3galnt2	0.0319806	1	0.00241735	1	0.0168696	1	0.0224545	1	1	0.0184305
B3galt4	-0.0141563	1	-0.00510785	1	-5.24759e-05	1	0.0760462	1	1	0.0141824
B3galt6	0.019845	1	0.00210832	1	0.0233596	1	0.0766727	1	1	0.0304964
B3gat3	0.08004	1	0.085259	1	0.113404	0.144267	0.0997196	1	0.868468	0.0946056
B3glct	0.0541317	1	-0.0159962	1	0.0369531	1	0.0280302	1	1	0.0257797
B3gnt2	0.0169735	1	-0.0498388	1	-0.00762988	1	0.0442831	1	1	0.000946972
B3gnt3	0.0201232	1	0.128513	1	0.0432394	1	0.0131602	1	1	0.0512589
B4galnt1	0.0160469	1	0.144323	1	0.0728516	0.806536	0.12528	1	0.999925	0.0896253
B4galnt4	0.112592	0.569826	-0.00069307	1	0.0179593	1	0.0123349	1	0.99733	0.0355484
B4galt1	-0.0804289	1	0.0709038	1	-0.0494121	1	0.0131754	1	1	-0.0114405
B4galt2	-0.0104507	1	-0.0250812	1	0.0163311	1	-0.0504327	1	1	-0.0174084
B4galt3	-0.0172641	1	0.0090471	1	0.106943	0.0896678	-0.00920065	1	0.776286	0.0223813
B4galt4	0.079052	1	0.0591729	1	0.000561006	1	-0.00482998	1	1	0.033489
B4galt5	-0.0109745	1	-0.0140153	1	-0.0865439	0.449953	-0.0761962	1	0.990973	-0.0469325
B4galt6	0.0081866	1	-0.0127514	1	0.0112765	1	-0.000100169	1	1	0.0016529
B4galt7	-0.0215138	1	0.017549	1	-0.00390462	1	0.0105645	1	1	0.000673766
B4gat1	-0.0422971	1	0.0321891	1	0.00974982	1	-0.0174937	1	1	-0.00446298
B630019K06Rik	0.0268554	1	0.0108062	1	-0.00419253	1	0.0120722	1	1	0.0113853
B930036N10Rik	0.0123605	1	-0.0566871	1	0.00796017	1	-0.00645074	1	1	-0.0107043
B9d1	0.0425208	1	-0.0316483	1	0.0207255	1	0.0501291	1	1	0.0204317
B9d2	0.013559	1	0.0101556	1	-0.00103923	1	0.0278412	1	1	0.0126291
Babam1	0.0791707	1	0.0857445	1	0.0386495	1	0.0482002	1	1	0.0629412
Babam2	-0.0348972	1	-0.0400863	1	0.0203681	1	-0.0900136	1	1	-0.0361572
Bace1	-0.00881351	1	0.0663088	1	0.0132913	1	0.141351	1	1	0.0530345
Bach1	0.0121147	1	-0.0831152	1	0.0599564	1	0.0268331	1	1	0.00394725
Bad	0.0380284	1	0.134698	1	0.0223677	1	0.0121385	1	1	0.0518081
Bag1	0.0449783	1	-0.0802261	1	-0.0331086	1	-0.065342	1	1	-0.0334246
Bag2	0.00295956	1	-0.0408207	1	-0.0153753	1	-0.0271381	1	1	-0.0200937
Bag3	-0.0534183	1	-0.0914424	1	0.0200414	1	-0.0560979	1	1	-0.0452293
Bag4	0.0166094	1	0.0459573	1	0.0169323	1	0.060981	1	1	0.03512
Bag5	-0.0523136	1	-0.0525352	1	-0.109285	0.0224104	-0.084066	1	0.473847	-0.0745499
Bag6	0.0097011	1	0.00682436	1	0.00462134	1	-0.0136279	1	1	0.00187973
Bahd1	-0.00670045	1	0.00844911	1	0.00768783	1	0.00212193	1	1	0.0028896
Baiap2	0.0678499	1	-0.0213064	1	-0.030435	1	0.00468881	1	1	0.00519934
Baiap2l1	-0.0354769	1	-0.0375078	1	-0.0334441	1	-0.017116	1	1	-0.0308862
Bak1	0.0183033	1	0.044645	1	0.0548854	1	0.000952049	1	1	0.0296965
Banf1	0.139287	1	0.0331906	1	0.249099	0.00381951	0.1179	1	0.194152	0.134869
Banp	0.0134015	1	-0.0846851	1	-0.0247723	1	-0.0387069	1	1	-0.0336907
Bap1	-0.0237101	1	-0.0427703	1	-0.0194754	1	0.104158	1	1	0.00455059
Bard1	-0.00910865	1	0.0201735	1	0.0307124	1	-0.0186831	1	1	0.00577356
Basp1	0.198804	1	-0.121958	1	-0.0980698	1	-0.161944	1	1	-0.0457917
Batf2	-0.00540639	1	-0.0298331	1	-0.0161085	1	-0.0073485	1	1	-0.0146741
Batf3	0.0545737	1	0.0347025	1	0.0133023	1	-0.0393226	1	1	0.015814
Bax	0.00281616	1	0.0848827	1	0.0642258	1	0.0322482	1	1	0.0460432
Baz1a	0.0796837	1	0.24719	1	0.0193111	1	-0.130966	1	1	0.0538047
Baz1b	0.0506742	1	0.119033	1	0.0734723	1	0.127641	1	1	0.092705
Baz2a	0.0444616	1	-0.0425501	1	0.0416979	1	-0.0401797	1	1	0.000857439
Baz2b	0.0197733	1	-0.0115288	1	0.0427609	1	0.114782	1	1	0.0414469
Bbc3	0.0838458	1	-0.130365	1	0.062678	1	0.0871491	1	1	0.0258269
Bbip1	-0.0117538	1	0.187566	1	0.131938	0.0141061	0.0196854	1	0.38418	0.0818591
Bbs12	-0.00393423	1	0.0070171	1	-0.00666349	1	0.0145537	1	1	0.00274326
Bbs2	0.00781363	1	0.00347258	1	0.0059763	1	0.0431307	1	1	0.0150983
Bbs4	-0.0203352	1	0.0315528	1	-0.0136573	1	0.0180649	1	1	0.00390631
Bbs5	0.00698081	1	0.0355909	1	0.0113189	1	0.00901175	1	1	0.0157256
Bbs7	0.00285579	1	0.00738648	1	0.00150736	1	0.0248211	1	1	0.00914268
Bbs9	-0.00643866	1	0.0133862	1	-0.0131045	1	0.00651857	1	1	9.04101e-05
Bbx	0.0178674	1	0.446501	1	0.00907643	1	0.0125808	1	1	0.121506
BC002059	0.0033018	1	0.0597097	1	0.00352135	1	0.00947045	1	1	0.0190008
BC003331	-0.0667042	1	0.00986597	1	0.0168985	1	0.0777574	1	1	0.00945442
BC003965	0.050534	1	0.0390822	1	0.0621484	1	-0.00620261	1	1	0.0363905
BC004004	0.0749179	1	0.116426	1	0.0122759	1	0.120324	1	1	0.0809859
BC005537	0.0236148	1	0.120965	1	0.0596469	1	0.0987972	1	1	0.0757559
BC005561	-0.0328896	1	-0.0132559	1	0.0680828	1	0.0934724	1	1	0.0288524
BC005624	0.0340868	1	-0.0916762	1	-0.0264098	1	-0.00396043	1	1	-0.0219899
BC017158	0.00388909	1	-0.0110082	1	0.011359	1	-0.00398166	1	1	6.45475e-05
BC017643	0.0217831	1	0.220773	1	0.0412516	1	0.00845999	1	1	0.0730668
BC022687	-0.02697	1	0.00684079	1	-0.00680957	1	-0.0149298	1	1	-0.0104671
BC024978	0.0239082	1	0.00649123	1	0.000992793	1	-0.000556303	1	1	0.00770899
BC029722	0.0517749	1	-0.0444849	1	0.0117138	1	0.054635	1	1	0.0184097
BC030867	-0.0219479	1	-0.0265528	1	0.00342153	1	0.000438846	1	1	-0.0111601
BC031181	0.0568864	1	0.0363824	1	0.0661959	1	0.152265	1	1	0.0779325
BC037034	0.0224138	1	0.0394704	1	0.0193124	1	0.002918	1	1	0.0210286
BC052040	0.00609672	1	0.0149229	1	0.0141353	1	-0.0599818	1	1	-0.00620672
BC055324	-0.00827185	1	-0.0161885	1	-1.86704e-05	1	-0.0261961	1	1	-0.0126688
BC100530	-0.0322679	1	-0.0554424	1	0.0100536	1	0.175593	1	1	0.024484
Bcam	-0.0458095	1	-0.0324659	1	-0.020365	1	-0.0302438	1	1	-0.032221
Bcap29	-0.00618017	1	-0.11558	1	-0.0360238	1	-0.0155456	1	1	-0.0433325
Bcap31	-0.00495273	1	-0.00326415	1	-0.0250206	1	-0.046904	1	1	-0.0200354
Bcar1	0.0316232	1	-0.079081	1	0.0749766	1	-0.0362903	1	1	-0.00219287
Bcar3	-0.0495774	1	0.0162404	1	-0.0855842	0.449343	-0.0844308	1	0.990921	-0.050838
Bcas2	-0.047241	1	-0.122693	1	-0.103625	1	-0.188035	1	1	-0.115399
Bcas3	0.00396617	1	0.00934408	1	-0.00504529	1	-0.05012	1	1	-0.0104638
Bcat2	-0.00295696	1	-0.000341453	1	0.0071755	1	0.0128296	1	1	0.00417666
Bccip	0.0351091	1	-0.0262876	1	0.0330037	1	0.0204907	1	1	0.015579
Bcdin3d	-0.00512447	1	-0.000791968	1	0.0144657	1	0.000857238	1	1	0.00235163
Bckdha	-0.0193063	1	-0.037655	1	0.00393673	1	0.0108058	1	1	-0.0105547
Bckdhb	-0.0035996	1	0.0192435	1	-0.00306632	1	0.0170043	1	1	0.00739548
Bckdk	0.0507359	1	0.0636517	1	0.0235137	1	0.0527238	1	1	0.0476563
Bcl10	-0.0855251	1	-0.299321	1	-0.0103712	1	-0.0958379	1	1	-0.122764
Bcl11a	-0.0675299	1	-0.0334985	1	-0.0382262	1	0.0225187	1	1	-0.029184
Bcl2	0.0351704	1	0.00066933	1	0.0171971	1	0.0955555	1	1	0.0371481
Bcl2l1	-0.00843774	1	0.0758346	1	0.0420038	1	0.0248011	1	1	0.0335504
Bcl2l11	0.00896287	1	0.0121106	1	-0.0469615	1	-0.0160704	1	1	-0.0104896
Bcl2l12	0.00697473	1	0.0171179	1	0.0158715	1	-0.0106672	1	1	0.00732422
Bcl2l13	0.0297519	1	-0.00569458	1	0.0189139	1	0.0822739	1	1	0.0313113
Bcl2l2	-0.0281096	1	0.126405	1	-0.00828314	1	-0.0170309	1	1	0.0182454
Bcl3	0.010409	1	-0.0359899	1	-0.0390333	1	-0.0073862	1	1	-0.0180001
Bcl6	-0.0186644	1	-0.0918938	1	0.0267068	1	-0.0474292	1	1	-0.0328202
Bcl7a	-0.0266152	1	-0.0206667	1	0.0139199	1	0.00665909	1	1	-0.00667574
Bcl7b	0.0254523	1	0.165829	1	0.0503762	1	0.0235463	1	1	0.0663009
Bcl7c	0.151698	1	0.23323	1	0.0702383	1	-0.0363134	1	1	0.104713
Bcl9	-0.0217146	1	-0.00217494	1	-0.0060833	1	-0.0376366	1	1	-0.0169024
Bcl9l	0.00125729	1	-0.0985727	1	-0.0186766	1	0.0129414	1	1	-0.0257627
Bclaf1	0.123341	1	-0.00133794	1	0.0802375	1	0.0714483	1	1	0.0684222
Bclaf3	0.0403201	1	0.024705	1	0.0394503	1	0.0254335	1	1	0.0324772
Bcor	0.00915235	1	-0.0197121	1	0.000314765	1	-0.00964776	1	1	-0.00497319
Bcorl1	-0.04475	1	-0.000251069	1	0.0252041	1	-0.028288	1	1	-0.0120212
Bcr	0.0191436	1	-0.0354722	1	-0.0363477	1	0.0265759	1	1	-0.00652514
Bcs1l	-0.0125359	1	-0.015453	1	-0.0181064	1	-0.00543563	1	1	-0.0128827
Bdkrb2	0.0470981	1	0.0109327	1	-0.0240821	1	-0.00479304	1	1	0.00728891
Bdnf	0.0415935	1	-0.118258	1	-0.0941156	1	-0.0518996	1	1	-0.0556699
Bdp1	0.136845	1	0.0493379	1	0.0343189	1	-0.0257106	1	1	0.0486979
Becn1	0.00867797	1	-0.0805244	1	0.0150813	1	0.0402246	1	1	-0.00413513
Bend3	-0.00273433	1	0.00487092	1	0.0129385	1	-0.018534	1	1	-0.000864725
Bend4	-8.9163e-05	1	-0.0437821	1	0.0145665	1	0.0104741	1	1	-0.00470768
Bend5	-0.0631619	1	0.171701	1	0.0415809	1	0.120581	1	1	0.0676751
Bend6	0.00179191	1	0.018365	1	-0.00162311	1	0.0077801	1	1	0.00657846
Bet1	-0.0764524	1	-0.12605	1	-0.080289	1	0.0738711	1	1	-0.0522302
Bet1l	0.0405583	1	-0.0591961	1	0.0270132	1	0.163637	1	1	0.0430032
Bex3	-0.123318	1	-0.148222	1	-0.0789136	1	-0.0883466	1	1	-0.1097
Bfar	-0.0377095	1	0.0463699	1	0.0159391	1	-0.0344935	1	1	-0.0024735
Bgn	0.00581281	1	-0.159301	1	0.0169712	1	-0.0245065	1	1	-0.0402558
Bhlhe40	0.0283894	1	-0.164617	1	-0.106241	1	0.158167	1	1	-0.0210753
Bhlhe41	-0.0269358	1	0.106035	1	0.0200373	1	0.0451284	1	1	0.0360662
Bicd1	-0.00500341	1	0.00781672	1	-0.00578812	1	0.000954289	1	1	-0.00050513
Bicd2	0.0262635	1	-0.0510952	1	-0.0102711	1	-0.00481837	1	1	-0.0099803
Bicra	0.0353696	1	-0.00897905	1	0.00484678	1	-0.0125796	1	1	0.00466443
Bicral	0.00992297	1	-0.026939	1	0.00143362	1	0.0184224	1	1	0.000709996
Bid	0.00493365	1	0.0162959	1	0.0456253	1	-0.04853	1	1	0.00458122
Bik	0.00435875	1	-0.0357043	1	0.0242917	1	-0.00966034	1	1	-0.00417854
Bin1	0.277047	0.00567921	-0.0204499	1	0.0719246	1	0.0333865	1	0.241845	0.0904771
Bin3	-0.0283081	1	-0.0366731	1	-0.0474173	1	-0.0520999	1	1	-0.0411246
Birc2	-0.0157283	1	-0.0172478	1	0.0482288	1	0.0330836	1	1	0.0120841
Birc3	0.00221878	1	-0.0575708	1	-0.0286207	1	0.0426368	1	1	-0.010334
Birc5	-0.295373	1	-0.103728	1	0.0566934	1	-0.14018	1	1	-0.120647
Birc6	0.0756208	1	0.0671142	1	0.0822649	1	0.0386173	1	1	0.0659043
Bivm	-0.023037	1	0.0783918	1	0.013053	1	0.0329636	1	1	0.0253428
Blcap	0.013305	1	-0.0798795	1	-0.00435983	1	0.015913	1	1	-0.0137553
Blm	-0.00135113	1	0.00130341	1	0.0434531	1	0.00225523	1	1	0.0114151
Blmh	-0.0306014	1	0.0633091	1	-0.00152417	1	0.116383	1	1	0.0368917
Bloc1s1	-0.044061	1	0.0593635	1	0.0515366	1	0.0381372	1	1	0.0262441
Bloc1s2	0.113539	1	0.153871	1	0.0785244	1	0.0692087	1	1	0.103786
Bloc1s3	0.0309192	1	0.0666011	1	0.00855791	1	0.0411209	1	1	0.0367998
Bloc1s4	0.0608523	1	0.00463509	1	-0.00125392	1	-0.0284585	1	1	0.00894375
Bloc1s5	-0.0275995	1	-0.00512791	1	0.000424857	1	-0.0275902	1	1	-0.0149732
Bloc1s6	-0.0220009	1	0.157042	1	0.00130478	1	-0.0324444	1	1	0.0259754
Blvra	-0.00599451	1	-0.0981925	1	0.00164325	1	0.0543853	1	1	-0.0120396
Blvrb	-0.0274089	1	-0.0467454	1	-0.0445256	1	-0.0307648	1	1	-0.0373612
Blzf1	-0.0484939	1	0.0136786	1	0.00857681	1	-0.0109009	1	1	-0.00928487
Bmi1	0.0266176	1	-0.10041	1	-0.041491	1	0.0686664	1	1	-0.0116542
Bmp1	-0.0778749	1	0.0234675	1	-0.0768804	1	0.0915643	1	1	-0.00993089
Bmp2k	0.0212355	1	-0.0783732	1	0.0234648	1	-0.0300574	1	1	-0.0159326
Bmp7	-0.164044	4.38585e-05	-0.0572569	1	-0.135752	4.28332e-09	-0.0864043	1	8.74158e-10	-0.110864
Bmpr1a	-0.0109001	1	0.0233111	1	-0.0475674	1	-0.103361	1	1	-0.0346295
Bmpr2	0.0107031	1	0.168121	1	-0.00683281	1	0.0656566	1	1	0.059412
Bms1	0.0105048	1	-0.0284412	1	0.00024777	1	0.0199022	1	1	0.000553383
Bmt2	-0.00997302	1	0.0632947	1	-0.00358475	1	-0.0243905	1	1	0.0063366
Bmyc	-0.00306033	1	0.120647	1	0.00155337	1	0.0562266	1	1	0.0438417
Bnc1	0.00916089	1	-0.0299398	1	-0.0181632	1	-0.0146708	1	1	-0.0134032
Bnip1	0.00793513	1	0.0946381	1	0.0162591	1	-0.0161733	1	1	0.0256647
Bnip2	-0.0544246	1	0.140356	1	-0.0300315	1	-0.0596896	1	1	-0.000947431
Bnip3	-0.418971	1	-0.0866729	1	-0.0380536	1	-0.127747	1	1	-0.167861
Bnip3l	-0.348146	0.478517	-0.349076	1	-0.34094	1.694e-06	-0.163028	1	0.000464654	-0.300297
Bod1	0.0719716	1	-0.0294132	1	-0.00842469	1	0.0332225	1	1	0.0168391
Bod1l	0.105223	1	-0.0265944	1	0.014286	1	0.0296115	1	1	0.0306315
Bok	-0.139169	1	0.0960867	1	-0.0527735	1	0.0330049	1	1	-0.0157126
Bola1	0.0189936	1	0.0762538	1	-0.057903	1	-0.0657626	1	1	-0.00710455
Bola2	0.109352	1	-0.078044	1	0.0887376	1	0.010509	1	1	0.0326386
Bola3	-0.0372126	1	-0.0292861	1	-0.0749995	1	0.0842364	1	1	-0.0143154
Bop1	0.0575015	1	-0.0386075	1	0.0136385	1	-0.00217814	1	1	0.00758858
Bora	-0.0856676	1	-0.0429174	1	-0.0241788	1	-0.0265881	1	1	-0.044838
Borcs5	-0.00384936	1	0.0158329	1	0.0151497	1	0.00397894	1	1	0.00777804
Borcs6	0.00842698	1	-0.0237447	1	0.0160521	1	0.0387258	1	1	0.00986504
Borcs7	0.000715403	1	-0.0156396	1	0.016402	1	0.0458396	1	1	0.0118293
Borcs8	0.17622	1	-0.0300328	1	-0.041366	1	0.042063	1	1	0.0367211
Bpgm	0.000312407	1	-0.0606283	1	-0.000383203	1	0.0876228	1	1	0.00673092
Bphl	-0.000592946	1	0.164758	1	-0.0339478	1	0.0172085	1	1	0.0368565
Bpnt1	-0.00732696	1	0.0175743	1	0.0351393	1	0.0231623	1	1	0.0171372
Bptf	0.109303	1	-0.0329875	1	0.0486526	1	0.0362864	1	1	0.0403137
Braf	-0.0235483	1	-0.0348969	1	0.019978	1	0.0247554	1	1	-0.00342795
Brap	-0.0278015	1	0.00545741	1	-0.00276533	1	-0.0186087	1	1	-0.0109295
Brat1	0.0196177	1	-0.00658824	1	0.0256249	1	0.0149064	1	1	0.0133902
Brca1	0.00981565	1	0.00307507	1	0.0355978	1	0.000890843	1	1	0.0123448
Brca2	0.0521556	1	-0.0164169	1	0.044888	1	0.00748086	1	1	0.0220269
Brcc3	-0.000251022	1	0.0804136	1	0.0178578	1	-0.0320149	1	1	0.0165014
Brd1	-0.104276	1	-0.185222	1	-0.0675215	1	-0.0968092	1	1	-0.113457
Brd2	0.0755364	1	0.00790498	1	-0.0111793	1	-0.0171686	1	1	0.0137734
Brd3	0.0631204	1	-0.0388143	1	0.039577	1	0.0286229	1	1	0.0231265
Brd4	-0.022229	1	0.000768593	1	0.0368149	1	-0.0414451	1	1	-0.00652265
Brd7	0.158936	1	0.195118	1	0.107658	0.493683	0.0514493	1	0.994079	0.12829
Brd8	0.102763	1	0.158533	1	0.0541974	1	0.123801	1	1	0.109823
Brd9	0.00624877	1	0.0997118	1	0.0292083	1	0.0403524	1	1	0.0438803
Brf1	-0.0952165	0.469099	0.188244	1	-0.0607495	1	-0.00547645	1	0.992475	0.00670038
Brf2	0.0495212	1	-0.00756134	1	0.00784364	1	0.00508584	1	1	0.0137223
Bri3	0.0626145	1	-0.00973193	1	0.0456958	1	-0.0779038	1	1	0.00516864
Bri3bp	0.0385062	1	-0.0478193	1	0.0502399	1	0.013999	1	1	0.0137315
Brip1	-0.00302656	1	-0.00156472	1	0.0480863	1	-0.0279775	1	1	0.00387936
Brip1os	0.0455685	1	0.0802158	1	0.0789659	1	0.0422857	1	1	0.061759
Brix1	-0.155339	1	-0.0514782	1	-0.11646	1	-0.0549981	1	1	-0.0945687
Brk1	0.0271046	1	-0.0908354	1	0.0295969	1	0.152208	1	1	0.0295185
Brms1	0.0498652	1	0.0364964	1	0.040027	1	-0.00955951	1	1	0.0292073
Brms1l	0.0432079	1	0.0557801	1	0.0160075	1	0.00910023	1	1	0.0310239
Brox	-0.0247708	1	0.131221	1	0.0628768	1	0.00642644	1	1	0.0439384
Brpf1	0.0220486	1	0.0679547	1	0.0326062	1	-0.0251229	1	1	0.0243716
Brpf3	0.0120293	1	0.00164129	1	0.00245509	1	0.0073902	1	1	0.00587898
Brsk1	0.0210912	1	0.0565941	1	0.018807	1	-0.0411823	1	1	0.0138275
Brwd1	-0.00137345	1	-0.0587611	1	0.029302	1	0.156409	1	1	0.0313941
Brwd3	-0.028265	1	-0.0101976	1	0.00282355	1	0.0348186	1	1	-0.000205115
Bscl2	0.0564708	1	0.00032535	1	0.0293471	1	0.0387567	1	1	0.031225
Bsdc1	0.0222402	1	-0.0246284	1	0.0110758	1	0.0123776	1	1	0.00526631
Bsg	-0.219322	1	-0.139518	1	-0.167107	0.149613	-0.0523104	1	0.874753	-0.144564
Bsn	-0.00861094	1	-0.0111824	1	-0.0022206	1	-0.00428905	1	1	-0.00657576
Bst2	0.49507	0.0289711	0.497651	1	0.555747	3.30231e-17	0.326261	1	1.22532e-14	0.468682
Btaf1	-0.0109003	1	-0.00277701	1	0.0327605	1	0.00891691	1	1	0.00700002
Btbd1	0.0227595	1	-0.0680196	1	-0.0466354	1	-0.0706015	1	1	-0.0406242
Btbd10	0.0196659	1	-0.00744001	1	0.0230734	1	-0.00736679	1	1	0.00698312
Btbd11	-0.0149823	1	-0.0622746	1	-0.00658435	1	-0.0184706	1	1	-0.025578
Btbd19	0.0175316	1	-0.0174573	1	0.0125685	1	0.0195504	1	1	0.00804829
Btbd2	-0.00714419	1	0.118053	1	0.0036807	1	0.00837369	1	1	0.0307409
Btbd3	-0.0201092	1	0.0270287	1	-0.0185034	1	0.00579697	1	1	-0.00144673
Btbd6	-0.0187716	1	0.00543378	1	-0.0269868	1	-0.0903746	1	1	-0.0326748
Btbd7	-0.111409	1	-0.129602	1	-0.118277	0.895131	-0.123295	1	0.999994	-0.120646
Btbd9	-0.0159931	1	-0.0351403	1	0.0384725	1	-0.0309646	1	1	-0.0109064
Btd	-0.0827927	1	-0.0783655	1	-0.0626422	0.289073	-0.0478012	1	0.962558	-0.0679004
Btf3	0.0988124	1	-0.0138054	1	0.0159933	1	-0.062269	1	1	0.00968284
Btf3l4	0.00449329	1	0.0380826	1	0.0166219	1	-0.017972	1	1	0.0103064
Btg1	0.0964134	1	-0.0110253	1	0.0192791	1	0.132386	1	1	0.0592632
Btg2	0.33161	1	-0.210866	1	-0.0911556	1	0.0999942	1	1	0.0323955
Btg3	-0.00886133	1	0.00687292	1	0.0616049	1	0.0235909	1	1	0.0208018
Btrc	0.0270042	1	0.0371813	1	0.00656463	1	0.063094	1	1	0.033461
Bub1	-0.12735	1	-0.0823043	1	0.0137504	1	-0.0118132	1	1	-0.0519294
Bub1b	-0.0701721	1	0.00849936	1	-0.00701192	1	-0.00534428	1	1	-0.0185072
Bub3	-0.0857699	1	0.0810362	1	0.0740773	1	-0.0551668	1	1	0.0035442
Bud13	-0.0142926	1	0.0354463	1	-0.00471714	1	-0.0063897	1	1	0.00251172
Bud23	-0.040061	1	-0.0225136	1	-0.0461497	1	0.00390388	1	1	-0.0262051
Bud31	0.0909973	1	-0.0630279	1	0.0434555	1	0.116373	1	1	0.0469495
Bvht	-0.0364996	1	0.0273086	1	-0.0235596	1	-0.0386021	1	1	-0.0178382
Bysl	0.0241743	1	0.0131763	1	0.0111112	1	0.00737332	1	1	0.0139588
Bzw1	0.00222693	1	-0.0906523	1	0.0148462	1	0.0174667	1	1	-0.0140281
Bzw2	-0.0144294	1	-0.0210824	1	-0.148623	1	-0.127842	1	1	-0.0779942
C030006K11Rik	-0.00279891	1	-0.0153269	1	-0.00856525	1	0.0130348	1	1	-0.00341404
C130071C03Rik	-0.0139071	1	-0.00533299	1	-0.0072747	1	-0.00308219	1	1	-0.00739924
C1d	-0.0737527	1	0.215001	1	-0.0379112	1	-0.0656188	1	1	0.00942942
C1galt1	-0.0839844	1	-0.114467	1	-0.0454272	1	0.00899782	1	1	-0.0587202
C1galt1c1	0.0228432	1	-0.0278999	1	0.0341884	1	0.00353039	1	1	0.00816552
C1qbp	0.0599985	1	0.0777571	1	0.0151825	1	-0.0461072	1	1	0.0267077
C1qtnf1	0.00409012	1	-0.00649179	1	-0.0509066	1	-0.0403171	1	1	-0.0234064
C1qtnf12	-0.114023	0.000719166	-0.130252	0.00208007	-0.105948	2.34564e-15	-0.0599158	0.811208	5.35523e-17	-0.102535
C1qtnf6	-0.0104075	1	-0.0178084	1	-0.0221216	1	0.00355314	1	1	-0.0116961
C1ra	0.0464536	1	-0.000778865	1	0.0154818	1	0.00286519	1	1	0.0160054
C1rb	0.0254212	1	-0.00828951	1	0.0110816	1	-0.0426452	1	1	-0.00360798
C1s1	0.00682747	1	-0.0223956	1	0.015933	1	-0.0128892	1	1	-0.0031311
C230037L18Rik	0.0117886	1	0.104224	1	0.00643439	1	0.00869771	1	1	0.0327862
C2cd2l	0.0210826	1	0.000498542	1	0.0113358	1	-0.0111518	1	1	0.00544128
C2cd3	0.0480702	1	-0.0170111	1	0.0197092	1	-0.0357068	1	1	0.00376538
C2cd5	-0.011157	1	0.0421502	1	0.0054302	1	0.0192031	1	1	0.0139066
C3	-0.100732	1	0.137251	1	-0.110526	1	-0.0424187	1	1	-0.0291063
C330007P06Rik	0.0244533	1	0.0628598	1	-0.00190201	1	0.0130298	1	1	0.0246102
C330018D20Rik	0.00729558	1	0.00479106	1	0.0235346	1	0.0233657	1	1	0.0147467
C330027C09Rik	-0.0416822	1	0.0471758	1	0.0255103	1	-0.00390859	1	1	0.00677385
C430042M11Rik	0.0133419	1	-0.0449234	1	-0.00948317	1	-0.0104396	1	1	-0.0128761
C4b	0.0177654	1	-0.0113167	1	0.0398077	1	0.112337	1	1	0.0396483
C730034F03Rik	0.000790243	1	0.174046	1	-0.0148843	1	-0.0109514	1	1	0.0372502
C77080	0.13647	0.441925	0.0923458	1	0.0236089	1	0.143078	1	0.990268	0.0988757
C87436	0.0378194	1	0.0324251	1	0.011307	1	0.00925462	1	1	0.0227015
CAAA01118383.1	0.0584626	1	-0.0105581	1	0.0094258	1	0.0275994	1	1	0.0212324
CAAA01147332.1	-0.0427791	1	-0.0305002	1	0.0138873	1	-0.0145582	1	1	-0.0184876
Caap1	-0.00109343	1	-0.0638775	1	0.0222255	1	0.0275163	1	1	-0.00380729
Cab39	0.0210197	1	-0.0481437	1	0.0281673	1	-0.0732996	1	1	-0.0180641
Cab39l	-0.0503113	1	-0.0348031	1	-0.0376551	1	0.158681	1	1	0.00897786
Cabin1	0.0302	1	0.042534	1	0.0705965	1	0.00490386	1	1	0.0370586
Cables2	0.0222215	1	-0.0122053	1	-0.00222308	1	0.0182006	1	1	0.00649844
Cacfd1	0.00919733	1	0.0247971	1	0.0112978	1	0.0170318	1	1	0.015581
Cachd1	0.00826574	1	-0.00472444	1	0.018492	1	0.00895986	1	1	0.00774829
Cacna1a	0.0122927	1	0.034695	1	0.0416888	1	-0.00216153	1	1	0.0216287
Cacnb3	-0.0105745	1	-0.0940134	1	-0.0190831	1	-0.0530883	1	1	-0.0441898
Cactin	-0.0140004	1	-0.0419727	1	-0.00666456	1	-0.047096	1	1	-0.0274334
Cacul1	0.0309693	1	-0.0359372	1	0.0612404	1	-0.010893	1	1	0.0113449
Cacybp	0.158729	1	0.107872	1	0.214702	0.00951418	0.154486	1	0.316828	0.158947
Cad	-0.00791513	1	0.0159594	1	0.0332672	1	-0.0247034	1	1	0.00415205
Cadm4	0.0119749	1	0.118302	1	0.0218306	1	0.0167176	1	1	0.0422064
Cadps2	0.000317515	1	0.0056259	1	0.00658448	1	0.00329148	1	1	0.00395484
Calcoco1	-0.0333754	1	-0.0516675	1	0.000430188	1	-0.0208668	1	1	-0.0263699
Cald1	-0.075977	1	-0.0588112	1	-0.0377813	1	0.102781	1	1	-0.0174471
Calm1	-0.410358	0.00120698	-0.138436	1	-0.33509	3.9088e-10	-0.255995	1	2.00165e-09	-0.28497
Calm2	-0.116109	1	0.0470627	1	-0.0128262	1	0.0261137	1	1	-0.0139396
Calm3	0.0110488	1	0.00226481	1	0.061524	1	-0.010647	1	1	0.0160476
Calr	-0.0251786	1	0.115032	1	0.0418062	1	0.0304235	1	1	0.0405208
Calr3	0.0229187	1	0.0594852	1	0.00783091	1	0.00331468	1	1	0.0233874
Calr4	-0.00298492	1	0.00198781	1	0.000668509	1	0.00500351	1	1	0.00116873
Calu	0.0804858	1	-0.039006	1	0.00982659	1	0.151003	1	1	0.0505773
Camk1	0.0330243	1	0.017593	1	-0.0237896	1	0.0620997	1	1	0.0222318
Camk2d	-0.132533	1	-0.0600322	1	-0.258196	5.60693e-10	-0.126763	1	1.043e-06	-0.144381
Camk2g	-0.0636862	1	-0.103764	1	-0.0830435	0.065338	-0.0697818	1	0.70787	-0.0800688
Camk2n1	-0.112075	1	-0.153789	1	-0.037335	1	-0.10445	1	1	-0.101912
Camk2n2	0.0522695	1	-0.0421871	1	0.00265462	1	-0.0261804	1	1	-0.00336084
Camkk2	0.0807196	1	0.0587378	1	0.0670415	1	0.0426194	1	1	0.0622796
Caml	-0.0118747	1	-0.0835396	1	0.0440647	1	0.0798281	1	1	0.00711963
Camsap1	0.0177511	1	-0.0309955	1	0.0342148	1	0.0754603	1	1	0.0241077
Camsap2	-0.0223301	1	-0.0603164	1	-0.00747125	1	-0.0271525	1	1	-0.0293176
Camta1	0.0076773	1	-0.00892858	1	0.0248414	1	-0.0512088	1	1	-0.00690466
Camta2	-0.010915	1	0.0302213	1	-0.00765013	1	-0.0134722	1	1	-0.000453993
Cand1	0.0393976	1	-0.0494584	1	-0.00465005	1	-0.0376963	1	1	-0.0131018
Cand2	0.0185365	1	0.0192882	1	-0.0157708	1	0.01921	1	1	0.010316
Cant1	-0.0195854	1	-0.0415256	1	0.00674308	1	-0.0100268	1	1	-0.0160987
Canx	0.0651087	1	0.00421372	1	0.0566921	1	0.0363435	1	1	0.0405895
Cap1	0.0382254	1	0.0303056	1	0.0238407	1	0.0274844	1	1	0.029964
Capg	-0.0276914	1	-0.00390748	1	-0.115765	1	0.123907	1	1	-0.00586424
Capn1	0.0484751	1	0.037719	1	0.0258468	1	0.164901	1	1	0.0692355
Capn10	0.0416054	1	0.107463	1	-0.0309425	1	0.0269365	1	1	0.0362656
Capn15	0.0110688	1	-0.00710555	1	0.033108	1	-0.00984274	1	1	0.00680712
Capn2	-0.034153	1	0.0106206	1	-0.077372	1	-0.0191708	1	1	-0.0300188
Capn7	-0.0258904	1	-0.0494765	1	-0.0177663	1	-0.0299949	1	1	-0.030782
Capns1	0.0235128	1	-0.090157	1	0.0323387	1	-0.0320276	1	1	-0.0165833
Caprin1	-0.0377246	1	0.216541	1	0.0386407	1	0.0301028	1	1	0.0618901
Caprin2	0.0148169	1	-0.000648797	1	-0.0036302	1	0.0166889	1	1	0.00680669
Capza1	-0.0575361	1	-0.151388	1	-0.0840484	1	-0.111916	1	1	-0.101222
Capza2	0.06067	1	-0.0280219	1	0.0206997	1	0.0157033	1	1	0.0172628
Capzb	-0.0302603	1	0.148425	1	-0.0669325	1	-0.0194176	1	1	0.00795353
Car12	-0.043556	1	0.0175357	1	-0.058784	1	0.0189494	1	1	-0.0164637
Car13	0.00455595	1	-0.0606107	1	-0.0293795	1	0.0443309	1	1	-0.0102759
Car5b	-0.0910859	1	-0.0522597	1	-0.0373832	1	-0.0606911	1	1	-0.060355
Car9	0.0381173	1	0.153361	1	0.0370984	1	0.0404222	1	1	0.0672496
Card10	0.185535	1	0.038488	1	0.08858	1	0.0859076	1	1	0.0996276
Card19	-0.0730434	1	-0.080331	1	-0.0882946	1	-0.0731003	1	1	-0.0786923
Card6	-0.0233774	1	0.0208385	1	-0.0184269	1	0.00183546	1	1	-0.00478256
Carf	0.0117975	1	0.0038242	1	0.00315054	1	0.0108023	1	1	0.00739363
Carhsp1	0.0124261	1	-0.053591	1	0.0448375	1	0.0144319	1	1	0.00452612
Carm1	0.0480783	1	0.00640756	1	0.0221441	1	-1.20222e-05	1	1	0.0191545
Carmil1	0.022685	1	0.0193831	1	0.0201914	1	0.0176337	1	1	0.0199733
Carnmt1	0.0591682	1	-0.0328658	1	0.0809257	1	0.162612	1	1	0.0674601
Cars	-0.0847997	1	-0.0573964	1	0.00651454	1	-0.0236466	1	1	-0.039832
Cars2	0.0121649	1	0.0808577	1	0.044795	1	0.0207063	1	1	0.039631
Casc3	0.0523696	1	-0.0557155	1	0.00355952	1	-0.0315841	1	1	-0.0078426
Casc4	0.105807	1	0.187989	1	0.00272835	1	0.000272696	1	1	0.0741994
Casd1	-0.00809422	1	0.00358789	1	-0.0146258	1	-0.038988	1	1	-0.01453
Cask	0.0528503	1	0.0101549	1	0.0360448	1	-0.0273563	1	1	0.0179234
Caskin2	0.0115883	1	0.040069	1	-0.00634221	1	0.0999621	1	1	0.0363193
Casp1	-0.132074	1	0.0236495	1	-0.0230812	1	0.0169082	1	1	-0.0286493
Casp12	0.0346842	1	0.003024	1	0.0655291	1	-0.0031561	1	1	0.0250203
Casp2	-0.00106404	1	-0.0212785	1	0.00301521	1	0.103168	1	1	0.0209601
Casp3	0.375891	0.0468531	0.192549	1	0.123435	1	0.211527	1	0.633627	0.22585
Casp4	-0.026949	1	0.0482659	1	-0.0248722	1	0.0125901	1	1	0.0022587
Casp6	-0.047428	1	-0.0632582	1	-0.115526	1	-0.0288148	1	1	-0.0637568
Casp7	0.0564098	1	0.0693538	1	0.0518038	1	0.0112008	1	1	0.047192
Casp8	0.0104356	1	0.21784	1	0.0639241	1	0.0327744	1	1	0.0812436
Casp8ap2	0.055314	1	0.023953	1	0.0417691	1	0.0599244	1	1	0.0452401
Casp9	0.0021445	1	-0.00251766	1	-0.00484544	1	0.000886771	1	1	-0.00108296
Cast	-0.0254047	1	0.0265313	1	-0.0212321	1	0.0367409	1	1	0.00415885
Cat	-0.0336278	1	0.0502554	1	-0.0264847	1	-0.0710084	1	1	-0.0202164
Cav1	-0.00217537	1	-0.0237323	1	-0.0259077	1	-0.0410561	1	1	-0.0232179
Cav2	0.0288349	1	0.124685	1	-0.00347088	1	0.0401437	1	1	0.0475481
Cavin1	0.0223633	1	-0.0373834	1	-0.040304	1	-0.00928061	1	1	-0.0161512
Cavin2	-0.096917	1	-0.145644	1	-0.0343127	1	-0.107871	1	1	-0.0961862
Cavin3	0.0253914	1	0.0581021	1	-0.0323033	1	0.0307548	1	1	0.0204862
Cbarp	-0.00221169	1	-0.027697	1	-0.0174714	1	-0.0326884	1	1	-0.0200171
Cbfa2t2	0.0213899	1	-0.0186416	1	0.0148158	1	-0.0188473	1	1	-0.000320818
Cbfb	0.0468076	1	0.0467904	1	0.104453	0.0518831	0.00248935	1	0.65647	0.050135
Cbl	-0.0309181	1	0.0041946	1	-0.0348337	1	0.000610574	1	1	-0.0152367
Cblb	-0.0718615	1	-0.0289054	1	-0.0442524	1	-0.0438727	1	1	-0.047223
Cblc	0.0534246	1	0.0249554	1	0.0715578	1	0.0666771	1	1	0.0541537
Cbll1	-0.0021459	1	-0.0364926	1	0.0154129	1	-0.0138383	1	1	-0.00926597
Cbr1	0.0323683	1	0.173933	1	-0.0193984	1	0.055597	1	1	0.0606249
Cbr2	-0.0401268	1	-0.00882644	1	-0.0393438	1	0.00448433	1	1	-0.0209532
Cbr4	0.0246004	1	0.0305618	1	0.0169939	1	0.0300613	1	1	0.0255543
Cbwd1	-0.0337853	1	-0.013935	1	0.0451603	1	-0.0875712	1	1	-0.0225328
Cbx1	0.0402465	1	-0.125683	1	0.03541	1	-0.0659771	1	1	-0.0290008
Cbx2	-0.00693263	1	-0.00313046	1	0.00346477	1	0.00515578	1	1	-0.000360635
Cbx3	0.00778434	1	-0.100287	1	0.0103267	1	0.0485338	1	1	-0.00841064
Cbx4	-0.0501947	1	-0.0932535	1	-0.0736538	1	-0.0583471	1	1	-0.0688623
Cbx5	-0.0795489	1	-0.0290286	1	-0.000455918	1	0.0163814	1	1	-0.023163
Cbx6	-0.0257129	1	-0.00916005	1	-0.0249989	1	0.0609539	1	1	0.000270516
Cbx7	-0.00660274	1	-0.0104597	1	0.00548681	1	-0.00617175	1	1	-0.00443684
Cbx8	0.000610347	1	-0.0275221	1	-0.0268033	1	-0.00572794	1	1	-0.0148608
Cby1	-0.0494991	1	0.0421713	1	-0.0138918	1	0.0746788	1	1	0.0133648
Cc2d1a	0.0418614	1	0.0471375	1	0.0360368	1	-0.0108285	1	1	0.0285518
Cc2d1b	0.0247591	1	0.0914762	1	0.0270569	1	0.0338315	1	1	0.0442809
Cc2d2a	0.0305113	1	-0.00819626	1	0.0239836	1	0.0649524	1	1	0.0278128
Ccar1	0.00402989	1	-0.0743048	1	0.042107	1	0.111121	1	1	0.0207383
Ccar2	-0.0215615	1	-0.0477224	1	0.0176997	1	-0.00252541	1	1	-0.0135274
Ccbe1	0.0699904	1	-0.031855	1	0.060594	1	0.0882519	1	1	0.0467453
Ccdc102a	-0.0415623	1	0.0297427	1	-0.0320561	1	-0.0343533	1	1	-0.0195572
Ccdc107	-0.00397076	1	0.0586145	1	-0.015228	1	-0.0317572	1	1	0.00191466
Ccdc112	0.0382787	1	0.053337	1	0.0979991	1	0.00851542	1	1	0.0495326
Ccdc114	-0.0102006	1	-0.00445904	1	0.0273712	1	-0.00990109	1	1	0.000702628
Ccdc115	-0.0246922	1	0.0132581	1	-0.00818083	1	-0.0391152	1	1	-0.0146825
Ccdc117	0.0603707	1	0.105704	1	-0.00380383	1	0.030767	1	1	0.0482595
Ccdc12	0.113577	1	-0.0185165	1	-0.00681128	1	0.143234	1	1	0.0578708
Ccdc120	0.0103111	1	0.00801768	1	0.0284347	1	0.00492743	1	1	0.0129227
Ccdc122	-0.0194851	1	-0.0375832	1	0.00859051	1	-0.0211598	1	1	-0.0174094
Ccdc124	0.116465	1	0.0145229	1	0.042758	1	0.0622068	1	1	0.0589881
Ccdc125	-0.0102501	1	0.0314975	1	-0.00179515	1	-0.00682563	1	1	0.00315666
Ccdc126	0.0640452	1	0.0242038	1	0.00811166	1	-0.0104364	1	1	0.021481
Ccdc127	0.0620984	1	-0.0245205	1	0.0202635	1	0.0519452	1	1	0.0274466
Ccdc130	-0.0103167	1	-0.00317624	1	0.00680334	1	0.0242736	1	1	0.004396
Ccdc136	0.011239	1	-0.010295	1	-0.00535564	1	0.0213595	1	1	0.00423699
Ccdc137	0.00255844	1	0.011006	1	0.0328037	1	0.0221072	1	1	0.0171188
Ccdc138	-0.0250894	1	0.0164308	1	0.0210869	1	0.119931	1	1	0.0330899
Ccdc14	-0.00112039	1	0.0252946	1	0.0148958	1	-0.00626921	1	1	0.00820022
Ccdc149	0.00875274	1	-0.00724318	1	-0.000297015	1	-0.000822312	1	1	9.75576e-05
Ccdc15	0.0109917	1	-0.0112339	1	0.0291321	1	-0.0616051	1	1	-0.00817878
Ccdc157	-0.00182831	1	0.0118202	1	0.00330256	1	0.0179917	1	1	0.00782153
Ccdc163	-0.019801	1	-0.0435663	1	0.00165687	1	-0.0279448	1	1	-0.0224138
Ccdc167	-0.0248232	1	0.0326434	1	0.0249558	1	0.142413	1	1	0.0437973
Ccdc173	-0.0252414	1	-0.00312884	1	0.000913521	1	0.0134787	1	1	-0.00349451
Ccdc174	-0.00469815	1	-0.126971	1	-0.00227575	1	0.0855881	1	1	-0.0120892
Ccdc18	-0.040362	1	0.0060903	1	0.0210296	1	0.0190693	1	1	0.00145681
Ccdc181	0.0283666	1	0.160575	1	0.0278142	1	0.0382478	1	1	0.0637508
Ccdc186	-0.05173	1	-0.0771306	1	0.0790608	1	-0.0377046	1	1	-0.0218761
Ccdc189	0.0126833	1	0.00680815	1	0.00385733	1	0.0125603	1	1	0.00897727
Ccdc191	0.0280862	1	-0.00330347	1	0.0295228	1	0.0302861	1	1	0.0211479
Ccdc22	-0.0109494	1	-0.0234716	1	-0.0266798	1	-0.00369853	1	1	-0.0161998
Ccdc25	-0.0991673	1	0.061991	1	-0.0197388	1	-0.0666388	1	1	-0.0308884
Ccdc28a	-0.0515162	1	-0.0383667	1	0.0083463	1	-0.00303156	1	1	-0.021142
Ccdc28b	-0.0181679	1	-0.00987071	1	-0.0166243	1	-0.0118007	1	1	-0.0141159
Ccdc32	-0.00092052	1	-0.0532533	1	0.00414647	1	-0.024788	1	1	-0.0187038
Ccdc34	0.000293535	1	-0.0591623	1	0.131886	1	-0.0390046	1	1	0.00850321
Ccdc43	-0.023179	1	0.0393649	1	-0.0189454	1	-0.0274263	1	1	-0.00754645
Ccdc47	0.00571281	1	-0.0827151	1	-0.00290204	1	0.0173834	1	1	-0.0156302
Ccdc50	0.07844	1	0.00567158	1	0.000502135	1	0.102604	1	1	0.0468044
Ccdc51	0.000296336	1	-0.0151149	1	0.00895706	1	0.00754114	1	1	0.000419905
Ccdc57	-0.00692495	1	-6.74117e-05	1	0.00599804	1	0.00474836	1	1	0.00093851
Ccdc58	0.035312	1	0.097522	1	-0.00695511	1	0.0857117	1	1	0.0528976
Ccdc59	0.0108211	1	-0.0807539	1	0.00671364	1	-0.119645	1	1	-0.0457159
Ccdc6	0.0171924	1	-0.024671	1	0.00384622	1	0.0503283	1	1	0.011674
Ccdc61	0.0168162	1	-0.0472599	1	0.0304139	1	-0.00229855	1	1	-0.000582076
Ccdc66	-0.0272405	1	0.00488921	1	-0.0454747	1	0.000967537	1	1	-0.0167146
Ccdc68	-0.0404529	1	-0.0449999	1	-0.0728924	1	-0.0108606	1	1	-0.0423014
Ccdc71	0.00592689	1	-0.0173141	1	0.0312267	1	0.012822	1	1	0.00816535
Ccdc71l	0.0430797	1	-0.0335544	1	-0.00593612	1	-0.0124603	1	1	-0.00221777
Ccdc77	-0.022801	1	-0.00442497	1	0.0143672	1	0.0130451	1	1	4.65958e-05
Ccdc82	-0.0593906	1	-0.0240127	1	-0.00159414	1	0.00130543	1	1	-0.020923
Ccdc84	0.0113745	1	-0.0232486	1	0.0276928	1	-0.0154987	1	1	7.99935e-05
Ccdc85b	0.0671825	1	0.0715047	1	0.0339605	1	-0.0318025	1	1	0.0352113
Ccdc85c	-0.0167634	1	-0.00370948	1	-0.00268941	1	0.0105605	1	1	-0.00315045
Ccdc86	0.0980127	1	0.119191	1	0.0773441	1	-0.0492622	1	1	0.0613214
Ccdc88a	-0.038162	1	-0.115929	1	-0.0360073	1	-0.160253	1	1	-0.0875879
Ccdc88c	-0.0281688	1	-0.00910992	1	-0.0322117	1	0.00924535	1	1	-0.0150613
Ccdc9	-0.00785585	1	0.0177184	1	0.0344029	1	0.0180171	1	1	0.0155707
Ccdc90b	-0.00808295	1	-0.0693142	1	0.0122221	1	0.0546814	1	1	-0.00262342
Ccdc91	0.00819806	1	-0.0100667	1	-0.0076294	1	0.0137752	1	1	0.00106929
Ccdc92	-0.0166612	1	0.0102856	1	-0.002295	1	0.0969837	1	1	0.0220783
Ccdc93	-0.0117006	1	0.0290207	1	0.000903491	1	-0.0171177	1	1	0.000276495
Ccdc94	0.0335063	1	-0.0119452	1	0.0136583	1	-0.00234747	1	1	0.00821796
Ccdc97	0.0388329	1	-0.0969974	1	0.0323765	1	-0.00446491	1	1	-0.00756323
Cchcr1	0.0283566	1	0.0218532	1	0.0231526	1	0.00351261	1	1	0.0192188
Ccl2	0.324264	1	0.549845	1	0.69544	1	-0.21364	1	1	0.338977
Ccl25	0.0590613	1	-0.00173721	1	0.0609961	1	0.125311	1	1	0.0609078
Ccl3	-0.117445	1	-0.0178467	1	-0.00549854	1	0.0833209	1	1	-0.0143673
Ccl4	-0.0418921	1	0.0464414	1	-0.0412286	1	-0.080655	1	1	-0.0293336
Ccl5	0.0940643	1	0.0868329	1	0.0925989	1	-0.209833	1	1	0.0159157
Ccl6	-0.055898	1	0.0413646	1	0.00302377	1	-0.00224688	1	1	-0.00343912
Ccm2	0.0654618	1	0.042765	1	0.0569932	1	-0.0475707	1	1	0.0294123
Ccna2	-0.247836	1	-0.0565006	1	0.0158172	1	-0.0794062	1	1	-0.0919815
Ccnb1	-0.201369	1	-0.049161	1	0.0353875	1	-0.0277271	1	1	-0.0607175
Ccnb1ip1	0.00566266	1	-0.0071906	1	0.0113547	1	0.128704	1	1	0.0346328
Ccnb2	-0.177712	1	-0.0170493	1	0.00388637	1	0.0147246	1	1	-0.0440377
Ccnc	0.0335964	1	-0.0109453	1	0.0288096	1	-0.00503541	1	1	0.0116063
Ccnd1	0.357311	1	0.0334637	1	0.173909	1	0.0637911	1	1	0.157119
Ccnd2	-0.13753	1	-0.100698	1	-0.0885999	0.024841	-0.0578719	1	0.495143	-0.0961749
Ccnd3	0.0319045	1	0.0162906	1	-0.0510983	1	0.0680039	1	1	0.0162752
Ccndbp1	0.0374674	1	0.0907271	1	-0.0135418	1	-0.0293576	1	1	0.0213238
Ccne1	0.0484409	1	0.00365226	1	0.0338181	1	-0.0216479	1	1	0.0160658
Ccne2	-0.0257235	1	0.0398533	1	0.00751246	1	-0.0105183	1	1	0.00278098
Ccnf	-0.0421522	1	-0.0355178	1	0.00600266	1	0.00631303	1	1	-0.0163386
Ccng1	0.0714685	1	-0.00820725	1	0.0391259	1	0.0608761	1	1	0.0408158
Ccng2	-0.154953	1	-0.0967365	1	-0.0103348	1	-0.0552774	1	1	-0.0793253
Ccnh	-0.0192753	1	-0.0943894	1	0.0392329	1	-0.00601255	1	1	-0.0201111
Ccni	0.0918608	1	0.0700693	1	0.00809448	1	0.110629	1	1	0.0701633
Ccnj	0.0356449	1	0.0113913	1	0.0420015	0.427841	-0.000974028	1	0.988912	0.0220159
Ccnk	-0.0477713	1	-0.101291	1	-0.0818569	1	-0.0733493	1	1	-0.0760671
Ccnl1	-0.128977	1	-0.370371	1	-0.182336	1	-0.298231	1	1	-0.244979
Ccnl2	0.0863342	1	0.00318837	1	0.00647457	1	-0.0178106	1	1	0.0195466
Ccnt1	0.0108915	1	-0.0448628	1	-0.00425185	1	-0.0427944	1	1	-0.0202544
Ccnt2	0.0362782	1	-0.0386858	1	0.0393456	1	0.0335761	1	1	0.0176285
Ccny	0.0548966	1	0.0539951	1	-0.0042292	1	-0.0174083	1	1	0.0218135
Ccnyl1	-0.0175748	1	-0.00258234	1	-0.00507794	1	-0.00299693	1	1	-0.007058
Ccp110	0.0188954	1	-0.00942615	1	0.0194042	1	-0.00719743	1	1	0.00541898
Ccpg1	0.00017848	1	0.0553045	1	0.00969434	1	-0.0139912	1	1	0.0127965
Ccpg1os	-0.00357807	1	-0.0529278	1	0.0316622	1	0.0181668	1	1	-0.00166923
Ccrl2	-0.0872713	1	0.171693	1	0.00325301	1	0.0250351	1	1	0.0281776
Ccs	0.0354059	1	0.162041	1	0.0230443	1	-0.00758703	1	1	0.0532259
Ccsap	-0.0274237	1	-0.0488554	1	0.0337455	1	0.0192863	1	1	-0.00581183
Ccser2	-0.0126628	1	-0.00652719	1	-0.0256426	1	0.1026	1	1	0.0144419
Cct2	0.102907	1	0.00341776	1	0.0852467	1	0.0703083	1	1	0.0654698
Cct3	-0.0719839	1	0.015741	1	-0.0919286	1	-0.0369743	1	1	-0.0462865
Cct4	0.0869469	1	-0.0461676	1	0.0669457	1	0.104566	1	1	0.0530727
Cct5	-0.182581	1	-0.229859	1	-0.209748	1.13393e-09	-0.0999731	1	1.91655e-06	-0.18054
Cct7	0.11853	1	0.174774	1	0.0439411	1	0.179692	1	1	0.129234
Cct8	0.162732	1	0.0171843	1	0.0566753	1	0.0493634	1	1	0.0714887
Ccz1	0.0719523	1	0.0303064	1	0.0296141	1	0.134098	1	1	0.0664927
Cd14	-0.0751137	1	-0.137806	1	-0.0444406	1	-0.0405182	1	1	-0.0744695
Cd151	0.0394183	1	0.0669744	1	0.0642906	1	0.0719803	1	1	0.0606659
Cd164	0.0737765	1	-0.0705737	1	-0.0132973	1	0.0279537	1	1	0.0044648
Cd1d1	0.0555801	1	0.228092	1	0.0465607	1	0.0244733	1	1	0.0886766
Cd24a	0.204726	1	0.180644	1	0.180997	0.0887043	0.04475	1	0.774018	0.152779
Cd274	-0.0350526	1	-0.0286327	1	0.0368127	1	-0.0215422	1	1	-0.0121037
Cd276	0.0397798	1	-0.0370153	1	0.0238592	1	0.105907	1	1	0.0331327
Cd2ap	0.00813534	1	-0.0843378	1	0.0351477	1	-0.0883746	1	1	-0.0323574
Cd2bp2	0.0202485	1	-0.00873184	1	0.0552322	1	-0.062672	1	1	0.00101922
Cd300lf	-0.0572204	1	0.00918466	1	-0.006959	1	0.000570122	1	1	-0.0136062
Cd320	0.0264512	1	-0.00260877	1	0.0410973	1	0.0257811	1	1	0.0226802
Cd33	-0.0268632	1	-0.0238994	1	-0.0154738	1	0.0151115	1	1	-0.0127812
Cd3eap	-0.00756092	1	0.095063	1	0.00713097	1	-0.0513763	1	1	0.0108142
Cd40	-0.0279577	1	-0.0273433	1	0.00422531	1	0.000851009	1	1	-0.0125562
Cd44	0.111371	1	-0.165743	1	-0.0257884	1	-0.0116218	1	1	-0.0229454
Cd47	0.100249	1	-0.0955027	1	0.00680945	1	-0.0498133	1	1	-0.00956447
Cd52	-0.0872964	1	0.0515188	1	-0.00504592	1	0.0276149	1	1	-0.00330217
Cd53	-0.0368298	1	-0.0579232	1	-0.019542	1	-0.0776897	1	1	-0.0479962
Cd63	-0.0561084	1	-0.116858	1	-0.114741	1	-0.212721	1	1	-0.125107
Cd68	-0.00827262	1	0.0139453	1	-0.0167941	1	0.0232237	1	1	0.00302558
Cd74	0.232356	1	0.11235	1	0.256026	0.0484013	0.24592	1	0.640908	0.211663
Cd81	-0.198543	1	-0.063445	1	-0.197565	0.00132015	-0.173455	1	0.103211	-0.158252
Cd82	0.263066	1	-0.0158415	1	0.0237503	1	0.109437	1	1	0.0951028
Cd9	0.200241	1	0.172616	1	0.0710678	1	0.263849	1	1	0.176943
Cd99l2	0.0105	1	-0.076132	1	0.00312278	1	0.0128401	1	1	-0.0124173
Cda	-0.0939307	1	-0.0792238	1	-0.136762	0.60488	0.0162572	1	0.998214	-0.0734149
Cdadc1	-0.0415315	1	0.138225	1	-0.0319043	1	-0.0114111	1	1	0.0133445
Cdan1	-0.00267054	1	0.0157372	1	0.000951899	1	0.00261907	1	1	0.0041594
Cdc123	-0.159676	1	-0.133929	1	-0.120553	0.232019	-0.208634	1	0.939164	-0.155698
Cdc14a	-0.0500657	1	-0.0313339	1	-0.0490159	1	0.00165497	1	1	-0.0321901
Cdc14b	-0.0102942	1	0.0519717	1	0.0422064	1	0.00970003	1	1	0.023396
Cdc16	0.00681177	1	-0.0208628	1	0.0121097	1	-0.0127382	1	1	-0.00366989
Cdc20	-0.225995	1	-0.0211386	1	0.0822956	1	0.0885611	1	1	-0.0190692
Cdc23	-0.0206167	1	0.100881	1	0.0291805	1	0.0262454	1	1	0.0339225
Cdc25a	-0.00554267	1	0.0791474	1	0.0245185	1	0.0101557	1	1	0.0270697
Cdc25b	-0.0578734	1	0.0547903	1	0.00294215	1	-0.00549942	1	1	-0.0014101
Cdc25c	-0.0615986	1	-0.0179116	1	-0.000428684	1	0.00572154	1	1	-0.0185543
Cdc26	-0.0080416	1	0.0951058	1	0.0146976	1	0.01207	1	1	0.0284579
Cdc27	-0.0538239	1	-0.0785985	1	-0.0184752	1	-0.025708	1	1	-0.0441514
Cdc34	0.0574515	1	0.310218	1	0.0105494	1	0.0608905	1	1	0.109777
Cdc37	0.00671682	1	0.143601	1	0.0287087	1	0.0419377	1	1	0.0552411
Cdc37l1	0.083164	1	0.0724149	1	0.081368	1	0.0820249	1	1	0.0797429
Cdc40	0.038021	1	0.0277748	1	-0.00628898	1	0.0184462	1	1	0.0194882
Cdc42	0.0192659	1	0.0274953	1	-0.00881485	1	-0.0746202	1	1	-0.00916848
Cdc42bpa	-0.0582128	1	0.0155921	1	0.0218473	1	0.0173248	1	1	-0.000862163
Cdc42bpb	-0.032709	1	-0.169069	1	-0.0903675	1	-0.104686	1	1	-0.0992078
Cdc42bpg	0.0216244	1	-0.0186006	1	-0.00779973	1	-0.0117268	1	1	-0.00412567
Cdc42ep1	0.0412992	1	-0.0664806	1	0.0179389	1	0.17618	1	1	0.0422343
Cdc42ep3	-0.0238069	1	-0.0941261	1	-0.0527281	1	-0.0626261	1	1	-0.0583218
Cdc42ep4	-0.0436573	1	-0.102953	1	-0.00455476	1	0.11466	1	1	-0.00912626
Cdc42ep5	0.0590764	1	-0.077521	1	-0.00738746	1	-0.0498181	1	1	-0.0189125
Cdc42se1	-0.0255796	1	0.106597	1	-0.0530796	1	-0.0467703	1	1	-0.00470804
Cdc42se2	0.0346987	1	0.0391658	1	0.0198864	1	0.00291697	1	1	0.024167
Cdc45	0.00328927	1	-0.0244915	1	0.019826	1	-0.0235393	1	1	-0.00622885
Cdc5l	-0.0160902	1	0.056678	1	0.0514118	1	-0.00666757	1	1	0.021333
Cdc6	0.00363639	1	-0.00580537	1	0.0200402	1	-0.0237943	1	1	-0.00148078
Cdc7	0.000378658	1	0.00138678	1	0.0194423	1	-0.00340631	1	1	0.00445036
Cdc73	0.0204924	1	-0.0595722	1	-0.014002	1	-0.0331575	1	1	-0.0215598
Cdca2	-0.0790296	1	0.0156933	1	-0.00770654	1	-0.0390075	1	1	-0.0275126
Cdca3	-0.0517467	1	0.170564	1	0.0266983	1	0.0091133	1	1	0.0386571
Cdca4	-0.0906767	1	-0.0880396	1	-0.0334713	1	-0.0971258	1	1	-0.0773283
Cdca5	-0.013585	1	0.00184982	1	0.0515238	1	-0.0163982	1	1	0.00584762
Cdca7	0.074395	1	0.0336617	1	0.0276752	1	-0.000956525	1	1	0.0336938
Cdca7l	0.0124405	1	0.185627	1	-0.0194579	1	-0.0887419	1	1	0.0224668
Cdca8	-0.212248	1	-0.150021	1	0.0912165	1	0.0321386	1	1	-0.0597285
Cdcp1	0.186191	0.0276052	0.0991013	1	0.148765	0.000114789	0.0985662	1	0.00136949	0.133156
Cdh1	0.324557	3.1519e-07	0.131088	1	0.246446	6.1749e-09	0.228408	1	1.37913e-11	0.232625
Cdh24	-0.00177848	1	-0.00785834	1	-0.00586747	1	-0.00872663	1	1	-0.00605773
Cdip1	-0.00398878	1	-0.0123751	1	0.0099939	1	-0.0085119	1	1	-0.00372047
Cdipt	0.015498	1	0.0677733	1	0.0463748	1	-0.00724268	1	1	0.0306009
Cdk1	-0.252924	1	-0.0342913	1	0.0480166	1	-0.165077	1	1	-0.101069
Cdk10	0.140938	1	0.0458181	1	0.0376317	1	0.136118	1	1	0.0901266
Cdk11b	-0.0347726	1	0.025852	1	-0.0099197	1	0.0250346	1	1	0.00154856
Cdk12	0.0461104	1	-0.102169	1	0.031205	1	0.110778	1	1	0.0214812
Cdk13	0.126086	1	0.113261	1	0.0500841	1	0.00296291	1	1	0.0730985
Cdk14	0.0560263	1	-0.110542	1	-0.0054712	1	0.000485364	1	1	-0.0148754
Cdk16	0.000249238	1	0.0385677	1	-0.00817969	1	0.0653502	1	1	0.0239969
Cdk17	-0.0262644	1	-0.0722609	1	0.0072356	1	-0.0110769	1	1	-0.0255917
Cdk18	0.0115733	1	0.0474577	1	-0.00940528	1	0.0102052	1	1	0.0149577
Cdk19	0.000300726	1	0.076874	1	0.0151511	1	-0.0133839	1	1	0.0197355
Cdk2	0.0657973	1	-0.00515002	1	-0.000136147	1	-0.00113638	1	1	0.0148437
Cdk20	0.0050807	1	-0.000733718	1	-0.000678719	1	-0.0115129	1	1	-0.00196115
Cdk2ap1	-0.023882	1	0.0057979	1	-0.0279458	1	0.0228928	1	1	-0.00578428
Cdk2ap2	-0.0572664	1	0.063915	1	0.0657094	1	-0.0534432	1	1	0.00472868
Cdk4	0.110372	1	0.258305	1	0.109041	1	0.205541	1	1	0.170815
Cdk5	0.147856	1	0.00723926	1	0.0191003	1	0.0114234	1	1	0.0464047
Cdk5r1	-0.021183	1	-0.0176595	1	0.00362093	1	-0.0139506	1	1	-0.012293
Cdk5rap1	0.00349323	1	0.065101	1	-0.00475197	1	0.0168953	1	1	0.0201844
Cdk5rap2	-0.00298757	1	-0.0284023	1	0.0345298	1	-0.00220693	1	1	0.000233248
Cdk5rap3	0.0471606	1	-0.0318229	1	-0.0105889	1	-0.00337542	1	1	0.000343354
Cdk6	0.0165198	1	0.0063009	1	-0.0135048	1	0.0513845	1	1	0.0151751
Cdk7	0.0210271	1	0.0385417	1	0.0529688	1	-0.027789	1	1	0.0211872
Cdk8	0.0275254	1	0.0515678	1	0.0216667	1	-0.0137304	1	1	0.0217574
Cdk9	0.0334596	1	-0.185323	1	0.0357513	1	0.141005	1	1	0.00622324
Cdkal1	0.0134707	1	0.00092702	1	0.0530819	1	0.00278664	1	1	0.0175666
Cdkl2	0.108859	1	0.196386	1	0.0812126	1	0.0705671	1	1	0.114256
Cdkl3	-0.00448147	1	-0.00779507	1	0.0243683	1	0.00892954	1	1	0.00525533
Cdkl5	-0.0245722	1	-0.00450307	1	-0.00348383	1	-0.010309	1	1	-0.010717
Cdkn1a	-0.0517732	1	-0.0817575	1	-0.112404	1	-0.0847062	1	1	-0.0826602
Cdkn1b	0.0364108	1	0.0163621	1	0.0207236	1	0.0919595	1	1	0.041364
Cdkn2aip	0.263387	0.21239	-0.00429043	1	0.159138	0.0229217	0.148461	1	0.22233	0.141674
Cdkn2aipnl	-0.0461148	1	0.0485637	1	-0.000716272	1	-0.0936288	1	1	-0.022974
Cdkn2c	0.193898	1	0.131071	1	-0.0162786	1	-0.0457608	1	1	0.0657322
Cdkn2d	-0.0760317	1	-0.00874696	1	0.0363093	1	-0.00699254	1	1	-0.0138655
Cdkn3	-0.136812	1	-0.146213	1	0.000872269	1	-0.0440679	1	1	-0.0815551
Cdon	-0.0291947	1	-0.0925265	1	-0.0201607	1	-0.00524716	1	1	-0.0367823
Cdpf1	0.0205383	1	0.0674995	1	-0.0134418	1	-0.00371685	1	1	0.0177198
Cdr2	-0.00685296	1	0.0231088	1	0.0213496	1	-0.00492412	1	1	0.00817033
Cdr2l	-0.00369692	1	0.0137298	1	0.0208179	1	0.00571003	1	1	0.00914022
Cds2	-0.0041884	1	-0.0146179	1	0.000795516	1	0.145875	1	1	0.031966
Cdt1	0.0909856	1	0.189592	1	0.0688398	1	0.0936077	1	1	0.110756
Cdv3	0.155729	1	0.0858059	1	0.0733866	1	0.0484104	1	1	0.090833
Cdyl	0.00556757	1	0.0297755	1	-0.0110669	1	-0.0352336	1	1	-0.00273934
Cebpb	-0.00916881	1	-0.150908	1	-0.25641	1	-0.124213	1	1	-0.135175
Cebpd	-0.0443623	1	-0.0435803	1	-0.123175	1	-0.0495544	1	1	-0.0651681
Cebpg	0.0339826	1	-0.0784002	1	0.112148	1	0.0411721	1	1	0.0272255
Cebpz	-0.0324084	1	-0.0542534	1	0.0324114	1	-0.0542912	1	1	-0.0271354
Cebpzos	-0.0145777	1	-0.0978277	1	-0.00405517	1	0.0170901	1	1	-0.0248426
Celf1	0.0892447	1	-0.0628936	1	0.0828022	1	0.0117059	1	1	0.0302148
Celf2	-0.0669698	1	-0.050937	1	-0.0513257	1	-0.069157	1	1	-0.0595974
Celf4	0.0727074	1	0.0932507	1	0.1106	1	0.0794839	1	1	0.0890105
Celsr1	0.0235289	1	-0.00637241	1	0.0189569	1	0.00157916	1	1	0.00942313
Cenpa	-0.24946	1	-0.180949	1	0.0346589	1	0.22177	1	1	-0.0434951
Cenpb	0.122855	1	0.36356	1	0.0324416	1	0.00282054	1	1	0.130419
Cenpc1	-0.0321446	1	-0.0460946	1	0.0619514	1	0.0335516	1	1	0.00431596
Cenpe	-0.39778	1	-0.117247	1	-0.051085	1	-0.0569434	1	1	-0.155764
Cenpf	-0.537373	1	0.142772	1	0.115572	1	0.00448991	1	1	-0.0686345
Cenph	0.0468053	1	0.0298727	1	0.0700056	1	-0.0284901	1	1	0.0295484
Cenpi	-0.00703537	1	-0.0120871	1	0.000352345	1	-0.0270598	1	1	-0.0114575
Cenpj	-0.0197033	1	-0.0120594	1	-0.010654	1	0.0950545	1	1	0.0131594
Cenpk	-0.0269132	1	-0.0161143	1	0.0290805	1	-0.0233791	1	1	-0.00933153
Cenpl	-0.061786	1	-0.0152027	1	0.0196246	1	-0.0193339	1	1	-0.0191745
Cenpm	0.0252907	1	0.018206	1	0.0142461	1	-0.0344073	1	1	0.00583387
Cenpn	-0.0266945	1	0.016863	1	0.0407075	1	-0.00994761	1	1	0.00523208
Cenpo	-0.00532389	1	-0.0139598	1	-0.00664813	1	0.00463233	1	1	-0.00532487
Cenpp	-0.0539472	1	0.0339063	1	0.043234	1	-0.030269	1	1	-0.00176898
Cenpq	-0.0434678	1	0.0937045	1	0.0448717	1	0.015775	1	1	0.0277208
Cenps	0.0225536	1	0.0340288	1	0.0244615	1	-0.051804	1	1	0.00730999
Cenpt	0.00489297	1	0.0561551	1	0.0187287	1	-0.0226987	1	1	0.0142695
Cenpu	-0.00457305	1	0.0442027	1	0.0347234	1	-0.0114863	1	1	0.0157167
Cenpv	0.151538	1	0.0559532	1	0.149864	0.0515549	0.0495074	1	0.655049	0.101716
Cenpw	-0.0841987	1	0.076547	1	0.0651145	1	0.160889	1	1	0.0545879
Cenpx	-0.113669	1	-0.0433906	1	-0.0633125	1	-0.0484524	1	1	-0.0672062
Cep104	-0.00661345	1	-0.0256361	1	-0.00106442	1	0.0186299	1	1	-0.003671
Cep112	0.0361104	1	0.00932708	1	0.0108414	1	-0.0163106	1	1	0.00999207
Cep120	-0.00507593	1	-0.00683298	1	0.00678521	1	0.00556738	1	1	0.000110921
Cep126	-0.0166834	1	0.0181582	1	0.00276617	1	0.0097718	1	1	0.0035032
Cep131	0.0102554	1	-0.0319681	1	-0.00232868	1	0.0388312	1	1	0.00369747
Cep135	0.0111062	1	-0.0407707	1	0.0144285	1	0.0113314	1	1	-0.000976155
Cep152	0.00228242	1	-0.00708018	1	0.0185164	1	-0.00904521	1	1	0.00116836
Cep162	-0.0210155	1	0.0324049	1	0.0492267	1	0.0238027	1	1	0.0211047
Cep164	0.0212408	1	0.0223175	1	0.0273458	1	0.0546588	1	1	0.0313907
Cep170	-0.0552545	1	-0.0288973	1	-0.0155538	1	-0.0214347	1	1	-0.0302851
Cep170b	0.00105262	1	-0.0960816	1	-0.024486	1	-0.022967	1	1	-0.0356205
Cep19	0.0239973	1	0.0823579	1	0.0408738	1	0.00257364	1	1	0.0374507
Cep192	0.00697527	1	0.0553607	1	0.0334216	1	-0.024336	1	1	0.0178554
Cep250	-0.0194952	1	0.0344545	1	0.010118	1	0.0178315	1	1	0.0107272
Cep290	0.0434486	1	0.0332116	1	0.0915421	1	0.0802256	1	1	0.0621069
Cep295	0.0115102	1	-0.0065308	1	0.0294036	1	0.107838	1	1	0.0355552
Cep350	0.0636378	1	-0.0318919	1	0.0131324	1	-0.012797	1	1	0.00802033
Cep41	0.0110786	1	0.0353449	1	0.00554786	1	-0.00544062	1	1	0.0116327
Cep44	-0.0166405	1	-0.0546553	1	0.0106195	1	0.0300399	1	1	-0.0076591
Cep55	-0.0755329	1	-0.0780111	1	0.11073	1	0.14423	1	1	0.025354
Cep57	-0.0615289	1	0.0221674	1	0.1016	1	-0.000160577	1	1	0.0155196
Cep57l1	-0.00387874	1	0.00226697	1	0.0302033	1	0.0167924	1	1	0.011346
Cep63	0.0178606	1	0.0232624	1	0.0283986	1	0.0698134	1	1	0.0348337
Cep68	0.024408	1	0.000967434	1	0.00833798	1	0.00169146	1	1	0.00885123
Cep70	-0.0182855	1	-0.0594581	1	0.00890589	1	-0.0752612	1	1	-0.0360247
Cep76	-0.015257	1	-0.0128565	1	0.0108162	1	-0.0165625	1	1	-0.00846496
Cep78	0.0362151	1	0.00998692	1	0.022355	1	0.00626103	1	1	0.0187045
Cep83	-0.0262843	1	0.062025	1	0.0902846	1	-0.0321891	1	1	0.0234591
Cep85	-0.0116879	1	0.00168854	1	0.00105572	1	-0.00929186	1	1	-0.00455889
Cep85l	-0.0018766	1	-0.034786	1	-0.00648023	1	0.016496	1	1	-0.00666171
Cep89	-0.0117025	1	-0.0205805	1	0.0295711	1	0.0529863	1	1	0.0125686
Cep95	0.0322698	1	-0.0194833	1	0.00353043	1	-0.0316585	1	1	-0.00383539
Cep97	-0.00129295	1	-0.00297706	1	-0.00215473	1	-0.00479327	1	1	-0.0028045
Cept1	-0.0188435	1	-0.0474735	1	-0.00881894	1	-0.0686733	1	1	-0.0359523
Cerk	0.0107865	1	0.00162653	1	-0.00739689	1	-0.00437718	1	1	0.000159747
Cers2	-0.00813661	1	-0.0603232	1	-0.0583956	1	-0.0438171	1	1	-0.0426681
Cers5	0.00488223	1	-0.079818	1	-0.0554405	1	0.0102382	1	1	-0.0300345
Cers6	0.00250998	1	0.141245	1	-0.0105158	1	0.0083719	1	1	0.0354028
Cetn2	0.0668692	1	-0.0571079	1	0.04429	1	0.0440008	1	1	0.024513
Cetn3	0.15799	1	-0.0269826	1	0.0975508	1	0.125413	1	1	0.0884928
Cetn4	-0.0200017	1	-0.0215089	1	-0.00801949	1	0.0170622	1	1	-0.00811698
Cfap20	0.083994	1	0.122253	1	0.115504	0.107405	0.0295378	1	0.813193	0.0878223
Cfap36	0.00398179	1	0.218853	1	0.0942274	1	0.0437354	1	1	0.0901995
Cfap43	-0.0681251	1	-0.0146254	1	0.0090817	1	0.0123415	1	1	-0.0153318
Cfap97	-0.0112823	1	0.194596	1	0.0327666	1	-0.00751802	1	1	0.0521406
Cfdp1	0.138851	0.359545	0.0447519	1	0.123009	1	0.0299906	1	0.979575	0.0841505
Cfl1	0.17041	1	0.00590697	1	0.207351	2.14865e-05	0.0755043	1	0.0059399	0.114793
Cfl2	-0.0591404	1	-0.173448	1	-0.0491871	1	-0.123724	1	1	-0.101375
Cflar	-0.0193694	1	-0.0230296	1	0.0797199	1	0.0448697	1	1	0.0205477
Cggbp1	-0.0204386	1	0.059059	1	0.0413771	1	-0.0334044	1	1	0.0116483
Cgn	0.0105494	1	0.018656	1	0.0207609	1	0.0390478	1	1	0.0222535
Cgnl1	0.216686	0.0406415	-0.0225473	1	0.157017	0.438582	0.332293	1	0.428179	0.170862
Cgref1	0.0021868	1	0.012265	1	0.00138597	1	-0.0201076	1	1	-0.00106744
Cgrrf1	-0.0872105	1	-0.102847	1	-0.0308244	1	-0.065553	1	1	-0.0716087
Chac2	-0.0381702	1	0.0103366	1	0.00948549	1	0.00954294	1	1	-0.00220128
Chaf1a	0.0059213	1	-0.0161652	1	0.0641775	1	-0.0778241	1	1	-0.00597264
Chaf1b	0.0526054	1	0.0495653	1	0.0753171	1	0.246105	1	1	0.105898
Champ1	0.0391691	1	0.100886	1	0.0116873	1	0.0233942	1	1	0.0437842
Chchd1	-0.15235	1	-0.173448	1	-0.0829356	1	-0.17896	1	1	-0.146924
Chchd10	-0.0554438	1	0.203266	1	0.051807	1	0.0436206	1	1	0.0608125
Chchd2	0.0560053	1	-0.0229964	1	-0.0924842	1	0.0128725	1	1	-0.0116507
Chchd3	0.046281	1	0.0836089	1	0.0536528	1	0.186441	1	1	0.0924958
Chchd4	0.0467177	1	0.0400126	1	-0.0192602	1	-0.0025532	1	1	0.0162292
Chchd5	-0.0661384	1	-0.0337726	1	0.00364007	1	0.145283	1	1	0.0122529
Chchd6	0.0348057	1	0.0172621	1	0.0981746	0.193389	-0.0085882	1	0.915142	0.0354135
Chchd7	-0.0202186	1	0.0197818	1	-0.0579162	1	-0.0182013	1	1	-0.0191386
Chd1	0.0672883	1	-0.0202403	1	0.0455025	1	-0.0205151	1	1	0.0180089
Chd1l	-0.0255927	1	-0.0188501	1	-0.0205203	1	-0.012716	1	1	-0.0194198
Chd2	0.0139463	1	-0.109908	1	0.0388937	1	0.098324	1	1	0.0103141
Chd3	0.0210388	1	0.107546	1	0.0265855	1	0.0468889	1	1	0.0505149
Chd4	-0.0533325	1	0.0922048	1	-0.00764789	1	0.0702479	1	1	0.0253681
Chd6	-0.0434596	1	0.0640445	1	-0.0294245	1	-0.0161602	1	1	-0.00624993
Chd7	-0.0305429	1	-0.0493028	1	-0.0852489	0.956903	-0.016491	1	1	-0.0453964
Chd8	-0.0237396	1	-0.109838	1	-0.0651094	1	0.091058	1	1	-0.0269073
Chd9	0.0744976	1	0.0565576	1	0.0239662	1	0.0594434	1	1	0.0536162
Chek1	0.0628072	1	0.0169058	1	0.0791062	1	0.0182621	1	1	0.0442703
Chek2	-0.0167816	1	-0.00154431	1	-0.0103152	1	-0.0122092	1	1	-0.0102126
Cherp	0.145	1	0.136593	1	0.039246	1	0.0749967	1	1	0.0989588
Chfr	0.0171635	1	0.0555498	1	0.0122437	1	0.0115024	1	1	0.0241148
Chic2	0.0458682	1	0.0499052	1	-0.0236164	1	-0.0663465	1	1	0.00145265
Chid1	-0.0295761	1	-0.038557	1	-0.0211559	1	0.172377	1	1	0.0207719
Chka	-0.0142834	1	-0.116537	1	0.0745059	1	0.107909	1	1	0.0128987
Chkb	-0.0302461	1	-0.0726612	1	0.0105047	1	0.00938499	1	1	-0.0207544
Chm	0.00776235	1	-0.0119576	1	0.0373553	1	0.0773314	1	1	0.0276229
Chml	0.00904319	1	0.0331173	1	0.041639	1	0.00554032	1	1	0.0223349
Chmp1a	0.105083	1	-0.0144312	1	0.0278623	1	0.116318	1	1	0.0587082
Chmp1b	0.0698723	1	0.111551	1	0.0430302	1	0.0104553	1	1	0.0587271
Chmp2a	0.0443375	1	-0.023688	1	0.0698137	1	0.14452	1	1	0.0587458
Chmp2b	-0.00281774	1	0.0267686	1	-0.0207632	1	0.00930642	1	1	0.0031235
Chmp3	0.0645288	1	0.0915653	1	0.0164132	1	0.0672602	1	1	0.0599419
Chmp4b	0.0553385	1	0.199259	1	0.0122735	1	0.0875402	1	1	0.0886028
Chmp4c	0.0589259	1	0.0551751	1	0.0393275	1	-0.000944758	1	1	0.0381209
Chmp5	0.0780757	1	-0.00773775	1	0.0154187	1	0.0954879	1	1	0.0453111
Chmp6	0.0816586	1	-0.0634373	1	-0.0346608	1	0.18873	1	1	0.0430727
Chmp7	-0.0418569	1	0.0462473	1	-0.0225404	1	-0.0428175	1	1	-0.0152419
Chn1	0.0135772	1	-0.0249062	1	0.0187738	1	0.0320624	1	1	0.0098768
Chordc1	0.0348462	1	0.173145	1	0.0423231	1	0.0862371	1	1	0.0841379
Chp1	0.027151	1	0.0808562	1	0.00800829	1	0.0110424	1	1	0.0317645
Chpf	-0.0349285	1	-0.087318	1	-0.00547542	1	-0.0136271	1	1	-0.0353373
Chpf2	0.0137597	1	-0.0151965	1	-0.0284871	1	-0.019618	1	1	-0.0123855
Chpt1	0.0396545	1	0.0267958	1	0.0411721	1	0.0952236	1	1	0.0507115
Chrac1	-0.046781	1	-0.0962285	1	-0.0375018	1	-0.0017573	1	1	-0.0455672
Chrna1os	-0.0097381	1	-0.00168628	1	-0.0211706	1	0.00184263	1	1	-0.00768808
Chrnb1	0.00550466	1	0.0126805	1	0.113292	1	0.0678659	1	1	0.0498358
Chst11	-0.062931	1	-0.0318235	1	-0.060483	0.566224	0.050088	1	0.997221	-0.0262874
Chst12	-0.000879416	1	0.134057	1	0.00144585	1	-0.0607429	1	1	0.0184702
Chst14	-0.000499941	1	-0.0280677	1	-0.00110362	1	-0.027721	1	1	-0.0143481
Chst2	-0.0529048	1	0.209242	1	0.0615936	1	0.060259	1	1	0.0695474
Chsy1	0.139664	1	0.143059	1	0.0253175	1	0.0797882	1	1	0.0969572
Chtf18	0.0137633	1	0.004551	1	0.0176626	1	-0.0145785	1	1	0.0053496
Chtf8	0.00962414	1	0.101046	1	0.0167099	1	0.209151	1	1	0.0841327
Chtop	-0.0994299	1	-0.0527818	1	0.00977149	1	-0.0308936	1	1	-0.0433335
Chuk	0.0423516	1	0.029393	1	0.0910086	0.36437	0.0596238	1	0.980419	0.0555943
Churc1	-0.0463742	1	-0.0990476	1	-0.0350685	1	0.0515703	1	1	-0.03223
Ciao1	-0.0203354	1	0.0337293	1	0.0122926	1	-0.0612016	1	1	-0.00887876
Ciapin1	0.113741	1	0.144942	1	0.129782	1	0.0973764	1	1	0.12146
Ciart	0.0146313	1	-0.00765943	1	-0.00819352	1	-0.0797176	1	1	-0.0202348
Cib1	0.0696937	1	-0.0287742	1	0.0502423	1	-0.00446663	1	1	0.0216738
Cib2	0.0665854	1	-0.00235764	1	0.029808	1	-0.028776	1	1	0.0163149
Cic	-0.000450332	1	0.297848	1	0.058133	1	0.109484	1	1	0.116254
Ciita	0.0293755	1	-0.0115938	1	0.0487833	1	0.00192777	1	1	0.0171232
Cinp	-0.130061	1	0.0217433	1	-0.0238256	1	-0.0914027	1	1	-0.0558865
Cipc	-0.0106326	1	0.0826292	1	0.0160472	1	-0.00388546	1	1	0.0210396
Cir1	-0.0260261	1	-0.0241657	1	0.0188168	1	0.132333	1	1	0.0252396
Cirbp	0.0448092	1	0.0160508	1	0.123959	1	-0.0083007	1	1	0.0441296
Cisd1	0.0380165	1	0.124015	1	0.0899483	1	0.0263213	1	1	0.0695754
Cisd2	-0.0913792	1	-0.149768	1	-0.0665418	1	-0.171605	1	1	-0.119824
Cisd3	0.0380267	1	-0.00360314	1	-0.0398702	1	-0.113047	1	1	-0.0296234
Cish	0.0240933	1	0.0643134	1	-0.134582	1	-0.0459153	1	1	-0.0230227
Cit	-0.0614825	1	0.0138433	1	0.0323073	1	-0.0168008	1	1	-0.00803316
Cited2	-0.109362	1	-0.0268421	1	-0.212861	1	-0.152835	1	1	-0.125475
Ciz1	0.010458	1	-0.0676482	1	-0.027319	1	0.0110295	1	1	-0.0183699
Ckap2	-0.0692055	1	0.0178546	1	0.0678143	1	0.0395125	1	1	0.013994
Ckap2l	-0.121858	1	0.0989525	1	0.0631833	1	-0.00883172	1	1	0.00786141
Ckap4	-0.161971	1	-0.117565	1	-0.153415	1	-0.123226	1	1	-0.139044
Ckap5	-0.0686411	1	0.0597749	1	0.00667643	1	0.0521163	1	1	0.0124816
Ckb	0.00276078	1	-0.0810773	1	-0.0353214	1	-0.0143521	1	1	-0.0319975
Cklf	0.000873742	1	-0.0468615	1	0.0550892	1	0.0100644	1	1	0.00479146
Cks1b	-0.250542	1	-0.193258	1	-0.0714104	1	-0.279887	1	1	-0.198774
Cks1brt	-0.00551442	1	-0.0130788	1	-0.0075119	1	-0.0139407	1	1	-0.0100115
Cks2	-0.331929	1	-0.0750238	1	0.156904	1	-0.111475	1	1	-0.0903811
Clasp1	0.0365464	1	0.0469475	1	0.0572399	1	-0.00540832	1	1	0.0338314
Clasp2	-0.00541271	1	0.00656311	1	-0.00328035	1	-0.0150677	1	1	-0.0042994
Clasrp	0.00987535	1	-0.038354	1	0.0450182	1	0.000278216	1	1	0.00420445
Clca3a1	0.0155771	1	0.00460827	1	0.0267838	1	-0.019304	1	1	0.0069163
Clcc1	-0.0344659	1	0.0747264	1	-0.00521427	1	-0.0478475	1	1	-0.00320033
Clcf1	0.0329593	1	-0.070191	1	-0.0431777	1	-0.0787218	1	1	-0.0397828
Clcn2	0.0143462	1	0.0560297	1	0.0122934	1	0.00877082	1	1	0.02286
Clcn3	0.132234	1	0.0345649	1	0.0328164	1	0.083701	1	1	0.0708291
Clcn4	0.0880946	1	0.072387	1	0.0259058	1	0.000763227	1	1	0.0467877
Clcn5	-0.0148696	1	0.011864	1	-0.000534444	1	-0.0625893	1	1	-0.0165323
Clcn6	0.00636584	1	-0.0287317	1	0.0118998	1	0.00246301	1	1	-0.00200077
Clcn7	0.0152542	1	-0.00596049	1	0.0158302	1	0.035699	1	1	0.0152057
Cldn12	-0.00337108	1	0.00328065	1	0.0153368	1	-0.01231	1	1	0.000734103
Cldn23	0.0523431	1	-0.00401825	1	0.00926888	1	0.0423031	1	1	0.0249742
Cldn3	0.518183	7.15509e-07	0.295689	1	0.440126	7.15883e-16	0.335726	0.657516	7.2131e-18	0.397431
Cldn4	0.801648	9.08554e-05	0.519162	1	0.624981	7.78916e-15	0.612229	0.106692	1.15076e-15	0.639505
Cldn7	1.14022	5.89746e-30	0.830117	1.65046e-07	0.956439	6.76818e-64	0.748713	2.18934e-12	4.04359e-105	0.918871
Cldnd1	-0.0534678	1	-0.0202518	1	-0.0122517	1	0.00749253	1	1	-0.0196197
Clec11a	0.0110615	1	-0.0094562	1	0.0086784	1	-0.0361111	1	1	-0.00645685
Clec16a	-0.000643386	1	-0.0139462	1	0.00280594	1	-0.0161818	1	1	-0.00699137
Clec2d	0.0317908	1	-0.0261268	1	0.0322776	1	0.143052	1	1	0.0452484
Clec4d	-0.0138323	1	-0.0730813	1	-0.00642805	1	0.0106625	1	1	-0.0206698
Clec4e	-0.0183379	1	-0.0582487	1	-0.00653019	1	-0.0130689	1	1	-0.0240464
Clic1	0.0248525	1	0.0240215	1	-0.071169	1	0.0341786	1	1	0.0029709
Clic4	-0.0653652	1	-0.179601	1	-0.0313223	1	-0.079798	1	1	-0.0890216
Clint1	0.0827692	1	-0.155869	1	0.0244231	1	8.05312e-05	1	1	-0.0121491
Clip1	-0.0428351	1	-0.106557	1	-0.0494618	1	0.0810755	1	1	-0.0294447
Clip2	-0.0194775	1	-0.0484901	1	0.0016527	1	0.0326519	1	1	-0.00841575
Clip4	0.0313901	1	0.13675	1	-0.0143502	1	-0.0501731	1	1	0.0259041
Clk1	-0.116688	1	-0.053983	1	-0.0701745	1	0.0525777	1	1	-0.0470669
Clk2	-0.0136387	1	-0.0296093	1	-0.0120606	1	0.0422406	1	1	-0.003267
Clk3	0.0571855	1	0.0139591	1	0.000502965	1	-0.0513375	1	1	0.00507751
Clk4	0.035599	1	-0.223594	1	0.00537547	1	0.0501547	1	1	-0.0331161
Cln3	0.0519208	1	-0.122209	1	0.047158	1	0.0322714	1	1	0.0022853
Cln5	-0.0461566	1	-0.0296561	1	-0.0202426	1	-0.0228919	1	1	-0.0297368
Cln6	0.000123897	1	-0.0503544	1	0.0112785	1	0.0822119	1	1	0.010815
Cln8	0.0218088	1	-0.0557327	1	0.0273083	1	-0.00868159	1	1	-0.00382429
Clns1a	0.0878404	1	-0.0243257	1	0.0765838	1	0.0531006	1	1	0.0482998
Clock	-0.0371488	1	0.0833594	1	0.0127342	1	-0.113544	1	1	-0.0136497
Clp1	-0.0241144	1	0.0280262	1	0.0111053	1	-0.000221404	1	1	0.00369892
Clpb	0.0295804	1	-0.0180625	1	0.015783	1	0.159325	1	1	0.0466565
Clpp	0.0298353	1	0.0752155	1	0.0273537	1	0.00248663	1	1	0.0337228
Clptm1	0.00235046	1	-0.010512	1	0.0132596	1	0.00866516	1	1	0.0034408
Clptm1l	0.0195938	1	0.165444	1	0.03708	1	-0.0540489	1	1	0.0420173
Clpx	-0.0669078	1	-0.0442606	1	-0.0303347	1	0.121819	1	1	-0.00492104
Clspn	0.00469454	1	0.0139253	1	0.072832	1	-0.0178707	1	1	0.0183953
Clstn1	0.104422	1	0.0312919	1	0.0743217	1	0.0312171	1	1	0.0603132
Clta	0.00628111	1	0.0829075	1	-0.077561	1	0.0253247	1	1	0.00923807
Cltb	0.0439993	1	-0.108437	1	0.0282479	1	-0.0896009	1	1	-0.0314477
Cltc	0.0295505	1	-0.0569734	1	0.0335779	1	-0.0521696	1	1	-0.0115037
Clu	-0.426395	0.557706	-0.515673	1	-0.550671	0.00338108	-0.0763331	1	0.128417	-0.392268
Cluap1	0.0168427	1	0.0266889	1	0.0224499	1	0.0444458	1	1	0.0276068
Cluh	0.0264879	1	0.0415254	1	0.0426736	1	0.00227524	1	1	0.0282405
Clybl	-0.00679725	1	-0.0218608	1	-0.0240916	1	-0.0250949	1	1	-0.0194611
Cmas	0.0335597	1	-0.0528095	1	0.0138632	1	0.0492729	1	1	0.0109716
Cmc1	0.014948	1	-0.114779	1	0.0224196	1	0.0296607	1	1	-0.0119377
Cmc2	0.0761584	1	0.0904206	1	0.0356877	1	0.0138213	1	1	0.054022
Cmc4	-0.00652289	1	0.0090841	1	0.0101466	1	-0.000307221	1	1	0.00310015
Cmip	0.116622	1	-0.0114182	1	0.0276636	1	0.0353227	1	1	0.0420476
Cmpk1	-0.0120909	1	0.218989	1	0.0286702	1	0.063488	1	1	0.0747641
Cmpk2	0.00920977	1	0.021123	1	0.00842794	1	0.0444356	1	1	0.0207991
Cmss1	-0.0275901	1	0.073044	1	0.030102	1	0.0198962	1	1	0.023863
Cmtm3	0.0355302	1	0.0560554	1	0.0105018	1	-0.0805685	1	1	0.00537974
Cmtm4	0.117094	0.173606	0.00564803	1	0.0840815	1	-0.0142002	1	0.89904	0.0481558
Cmtm6	0.0229252	1	0.0530073	1	0.0593281	1	0.0177052	1	1	0.0382414
Cmtm7	0.00505803	1	0.0301259	1	-0.0490731	1	-0.0672498	1	1	-0.0202847
Cmtr1	-0.0167075	1	-0.0268001	1	0.00409996	1	0.00866915	1	1	-0.00768464
Cmtr2	0.0422942	1	0.0279106	1	0.0227613	1	0.0137027	1	1	0.0266672
Cnbp	0.110565	1	0.161115	1	0.0880346	1	0.0228426	1	1	0.0956394
Cndp2	-0.00188302	1	0.119237	1	0.0593378	1	0.00642507	1	1	0.0457792
Cnep1r1	-0.00703549	1	0.0347677	1	0.0916105	1	-0.0306387	1	1	0.022176
Cnih1	-0.0672586	1	-0.103522	1	-0.144399	0.014085	-0.0353806	1	0.383908	-0.0876401
Cnih4	-0.124875	1	0.113298	1	0.0625571	1	0.104808	1	1	0.0389471
Cnksr1	0.0207899	1	0.00275008	1	0.0334881	1	-0.00693503	1	1	0.0125233
Cnksr3	-0.0070991	1	-0.00389047	1	-0.00466537	1	-0.0266097	1	1	-0.0105662
Cnn2	-0.102238	1	-0.0349612	1	-0.0298739	1	0.0472202	1	1	-0.0299632
Cnn3	-0.201906	1	-0.0998635	1	-0.153681	0.491137	-0.0355255	1	0.993928	-0.122744
Cnnm2	0.0131589	1	0.0782127	1	-0.0110017	1	0.0108768	1	1	0.0228117
Cnnm3	-0.00175391	1	0.00449686	1	0.0356179	1	0.0394928	1	1	0.0194634
Cnnm4	-0.0747106	1	-0.121549	1	-0.0152591	1	-0.0424324	1	1	-0.0634877
Cnot1	0.0975195	1	-0.0382764	1	0.0246548	1	0.0890667	1	1	0.0432411
Cnot10	0.0169402	1	-0.0543339	1	0.028165	1	-0.0583049	1	1	-0.0168834
Cnot11	-0.0317254	1	-0.0774733	1	0.00799644	1	0.0136713	1	1	-0.0218827
Cnot2	-0.0293633	1	0.0410576	1	0.0300142	1	-0.0395764	1	1	0.000533019
Cnot3	0.119632	1	0.0180376	1	0.0123767	1	0.0772414	1	1	0.0568219
Cnot4	0.00415903	1	-0.0547446	1	-0.00493969	1	-0.0188809	1	1	-0.0186015
Cnot6	0.0384391	1	-0.0536386	1	0.042252	1	0.187636	1	1	0.0536722
Cnot6l	0.00805818	1	-0.0574417	1	0.00020373	1	0.0642266	1	1	0.00376172
Cnot7	0.079922	1	-0.0183308	1	0.0449585	1	0.0569695	1	1	0.0408798
Cnot8	0.00185177	1	-0.0114221	1	0.0259381	1	-0.0331353	1	1	-0.00419187
Cnot9	0.0388033	1	0.0617272	1	0.0237059	1	0.0610138	1	1	0.0463126
Cnp	0.106633	1	0.0484916	1	0.113423	0.0012754	0.104345	1	0.10102	0.0932231
Cnppd1	-0.050139	1	0.0273997	1	0.0155946	1	-0.0377514	1	1	-0.011224
Cnpy2	-0.0310509	1	0.00911546	1	-0.0161532	1	0.0572202	1	1	0.00478289
Cnpy3	0.0606333	1	0.065087	1	0.0521175	1	0.0531671	1	1	0.0577512
Cnpy4	-0.0463601	1	-0.0699931	1	-0.022548	1	-0.0401419	1	1	-0.0447608
Cnst	0.0566307	1	0.0195402	1	0.00774244	1	-0.00424273	1	1	0.0199177
Cntrl	0.0128668	1	-0.0651878	1	0.037108	1	0.0356098	1	1	0.00509919
Cntrob	-0.000160159	1	-0.00191397	1	0.0245416	1	-0.0110992	1	1	0.00284207
Coa3	0.138688	1	0.0458194	1	0.0622686	1	0.153329	1	1	0.100026
Coa4	0.0083154	1	-0.0706361	1	0.0107275	1	0.00481629	1	1	-0.0116942
Coa5	0.0435571	1	-0.0219674	1	0.013825	1	0.00642199	1	1	0.0104592
Coa6	-0.027812	1	0.18648	1	0.0266893	1	0.0123718	1	1	0.0494322
Coa7	0.0358108	1	-0.0264007	1	0.0322121	1	0.017037	1	1	0.0146648
Coasy	0.0523075	1	0.18752	1	0.0860391	1	0.0743686	1	1	0.100059
Cobll1	0.0188655	1	-0.042775	1	-0.0164263	1	-0.0278482	1	1	-0.017046
Cog1	0.00428535	1	0.075401	1	0.00883687	1	0.00350453	1	1	0.0230069
Cog2	-0.020877	1	-0.00976201	1	-0.0120173	1	0.0729187	1	1	0.00756563
Cog3	-0.0221775	1	-0.0408961	1	-0.0130209	1	-0.0090878	1	1	-0.0212956
Cog4	0.0525725	1	0.0115527	1	-0.0039983	1	-0.0143042	1	1	0.0114557
Cog5	0.0179604	1	-0.027708	1	0.0242379	1	0.00109329	1	1	0.00389587
Cog6	-0.0774115	1	-0.0308269	1	-0.0453669	1	-0.00383509	1	1	-0.0393601
Cog7	0.0419859	1	0.0335875	1	0.0165798	1	0.0774209	1	1	0.0423935
Cog8	0.0181851	1	-0.0188502	1	-0.00599903	1	-0.0516307	1	1	-0.0145737
Coil	-0.011803	1	-0.009219	1	-0.00161977	1	0.00341456	1	1	-0.0048068
Col12a1	-0.048828	1	-0.110415	1	-0.0126126	1	0.00815549	1	1	-0.0409249
Col16a1	-0.0251713	1	-0.043857	1	-0.0823559	1	0.0156408	1	1	-0.0339359
Col18a1	0.0530977	1	-0.0407683	1	-0.0299744	1	0.0187206	1	1	0.00026892
Col1a1	-0.0401672	1	0.0261771	1	-0.029636	1	0.145977	1	1	0.0255876
Col1a2	-0.0674912	1	0.177638	1	-0.0276743	1	-0.0922876	1	1	-0.00245377
Col3a1	-0.0811327	1	0.206481	1	-0.00839893	1	0.0739389	1	1	0.0477221
Col4a1	0.133882	1	-0.12137	1	0.0486563	1	-0.00997612	1	1	0.0127983
Col4a2	0.0381841	1	0.179648	1	-0.0214095	1	-0.0735252	1	1	0.0307245
Col4a3bp	-0.0384674	1	0.151402	1	-0.0140165	1	0.0422625	1	1	0.0352952
Col4a5	0.0144642	1	-0.0145168	1	0.00601719	1	0.0113942	1	1	0.0043397
Col5a1	-0.130807	0.126925	-0.0580826	1	-0.147424	4.51836e-07	-0.108362	1	5.32963e-05	-0.111169
Col5a2	-0.0386722	1	0.233462	1	-0.0153151	1	0.011627	1	1	0.0477754
Col6a1	0.232959	1	-0.0493269	1	-0.269469	0.18029	-0.204819	1	0.904827	-0.0726641
Col6a2	-0.00973206	1	-0.00998294	1	-0.0845146	1	-0.0929535	1	1	-0.0492958
Col7a1	-0.0521776	1	0.0135306	1	-0.0502622	1	-0.054474	1	1	-0.0358458
Col8a1	0.0133214	1	-0.163968	1	0.0127142	1	-0.0739508	1	1	-0.0529709
Colgalt1	0.0829287	1	-0.0783317	1	-0.0693426	1	-0.0332068	1	1	-0.0244881
Commd1	0.00494106	1	-0.0156444	1	0.00714854	1	0.0686096	1	1	0.0162637
Commd10	0.0207018	1	-0.00433927	1	0.0310884	1	0.0398937	1	1	0.0218362
Commd2	-0.00241793	1	0.0504534	1	-0.0743474	1	0.0874056	1	1	0.0152734
Commd3	-0.0837707	1	0.0756129	1	-0.148905	0.00124773	-0.176314	1	0.0996486	-0.0833441
Commd4	0.0456949	1	0.0141221	1	-0.0814723	0.673829	0.0556337	1	0.99926	0.00849461
Commd6	-0.07276	1	-0.131019	1	-0.0423404	1	-0.0169494	1	1	-0.0657672
Commd7	-0.0224081	1	-0.093223	1	0.190837	1	-0.0278261	1	1	0.0118449
Commd8	0.142941	1	0.0389775	1	0.0568421	1	-0.0059976	1	1	0.0581906
Commd9	-0.00725091	1	0.0317018	1	0.0315844	1	0.0888314	1	1	0.0362167
Comt	-0.0454429	1	0.0529161	1	0.00401925	1	0.105614	1	1	0.0292766
Comtd1	-0.0178507	1	-0.0438641	1	-0.0412953	1	-0.05777	1	1	-0.040195
Cop1	0.0153522	1	-0.0203884	1	0.0237896	1	0.0570705	1	1	0.018956
Copa	-0.124012	1	0.0632976	1	-0.00941956	1	0.128406	1	1	0.0145679
Copb1	0.0327565	1	-0.10344	1	0.00778169	1	0.0184976	1	1	-0.011101
Copb2	-0.0253513	1	-0.00257785	1	-0.0415483	1	-0.0661585	1	1	-0.033909
Cope	0.0787141	1	-0.0824633	1	0.00950612	1	0.139346	1	1	0.0362758
Copg1	-0.029015	1	0.00604292	1	-0.0295262	1	-0.0504376	1	1	-0.025734
Copg2	0.075798	1	0.010075	1	0.00940719	1	0.027457	1	1	0.0306843
Coprs	0.000732326	1	0.174563	1	0.0335962	1	0.00518713	1	1	0.0535196
Cops2	0.0546377	1	0.168065	1	-0.0329926	1	0.0993894	1	1	0.072275
Cops3	0.0720962	1	-0.037798	1	-0.00312703	1	0.0834437	1	1	0.0286537
Cops4	0.0314256	1	-0.0350345	1	-0.0401155	1	-0.00877957	1	1	-0.013126
Cops5	-0.0460007	1	-0.00759707	1	0.0362719	1	0.020738	1	1	0.000853029
Cops6	-0.0255104	1	0.0340615	1	-0.00931836	1	0.144721	1	1	0.0359884
Cops7a	-0.0187435	1	-0.0806993	1	0.0307169	1	0.0554324	1	1	-0.00332335
Cops7b	-0.00111259	1	0.0828652	1	0.013133	1	0.0133303	1	1	0.027054
Cops8	-0.0302336	1	-0.0662042	1	0.0243416	1	0.00153826	1	1	-0.0176395
Cops9	-0.18471	0.123472	0.0713557	1	-0.0561015	1	-0.0724275	1	0.840202	-0.0604709
Copz1	-0.0385819	1	0.141778	1	-0.00969833	1	-0.0459094	1	1	0.0118971
Copz2	-0.0245773	1	-0.0479351	1	-0.0287369	0.0568834	-0.0296836	1	0.677055	-0.0327332
Coq10a	-0.000287983	1	0.0834269	1	0.0134249	1	0.00347306	1	1	0.0250092
Coq10b	-0.0586464	1	-0.0550128	1	0.0399876	1	-0.0255923	1	1	-0.024816
Coq2	0.0492833	1	-0.0229543	1	0.0352656	1	-0.0246022	1	1	0.00924809
Coq3	0.0133731	1	0.0520735	1	-0.00109223	1	0.104494	1	1	0.0422122
Coq4	0.035396	1	0.0347953	1	0.00369702	1	-0.0173643	1	1	0.014131
Coq5	-0.0188206	1	-0.0655394	1	0.0105946	1	0.03403	1	1	-0.00993383
[truncated: 8,449 more rows]

## Sheet: Clone523_FindMarkers_by_expt
gene	logFC.Veh.ExptC	adj.p.Veh.ExptC	logFC.Veh.ExptD	adj.p.Veh.ExptD	logFC.Veh.ExptA	adj.p.Veh.ExptA	fisher.combined.pvalue	mean.logFC
[truncated: 10,627 more rows]

[truncated: 3 more sheets: Clone537_FindMarkers_by_expt, Clone679_FindMarkers_by_expt, Clone684_FindMarkers_by_expt]
