# Supplementary material for: Clonal transcriptomics identifies mechanisms of chemoresistance and empowers rational design of combination therapies
Source: eLife. 2022 Dec 16;11:e80981. doi: 10.7554/eLife.80981 (PMC9757829; doi:10.7554/eLife.80981)
Supplement: Supplementary file 5. — Differential gene set expression analysis was performed for each clone by comparing cells from a clonal lineage of interest to all assigned tumour cells within the same experiment. All gene sets from the Molecular Signatures Database C2 curated gene set collection were included in the analysis that contained more than 20 genes detectable in our single cell data. Only vehicle-treated samples were included in the analysis. Experiments were included in the analysis if they contained at least 20 cells assigned to the clone and clones were analyzed if they were represented by at least 20 cells in at least 3 of the 4 experiments. Gene set expression analysis was performed using AUCell and differential expression was calculated using Wilcoxon Rank Sum test. Tables show median AUCell score per experiment for each gene set, enrichment in AUCell score relative to all assigned tumour cells within the same experiment (log2(median AUCell score clone of interest/median AUCell score all clones)) and adjusted p-value from Wilcoxon Rank Sum test of AUCell scores from clone of interest vs AUCell scores from all assigned tumours cells from the same experiment. Fisher’s method was used to combine p-values from separate experiments. Analysis for each clone is provided as a separate tab. A final tab ‘Data_for_Figure 1h’ provides the matrix of AUCell enrichment values used for the heatmap plotted in Figure 1h compiled from individual analyses. [file elife-80981-supp5.xlsx]

## Sheet: Clone238_AUCell_by_expt
geneset	median.Veh_ExptC	enrichment.Veh_ExptC	adj.p.Veh_ExptC	median.Veh_ExptD	enrichment.Veh_ExptD	adj.p.Veh_ExptD	median.Veh_ExptA	enrichment.Veh_ExptA	adj.p.Veh_ExptA	fisher.combined.pvalue	mean.enrichment
ABBUD_LIF_SIGNALING_1_DN	0.0915222	-0.0330841	0.542792	0.0965482	0.040044	0.96293	0.0974581	0.0401045	0.385065	0.782545	0.0156882
ABBUD_LIF_SIGNALING_1_UP	0.103169	-0.131865	0.271923	0.118093	-0.0980469	0.781955	0.100453	-0.148134	0.340642	0.512142	-0.126015
ABE_INNER_EAR	0.256942	0.00756579	0.455442	0.292551	0.0669462	0.560971	0.258982	0.0217612	0.779444	0.7798	0.0320911
ABE_VEGFA_TARGETS_2HR	0.0600486	-0.0566523	0.216451	0.0480488	-0.177679	0.628559	0.0592056	0.041678	0.99895	0.677822	-0.0642178
ABE_VEGFA_TARGETS_30MIN	0.0961072	-0.124262	0.0460057	0.0704261	-0.385077	0.62446	0.0984018	-0.0608952	0.273002	0.138039	-0.190078
ABRAHAM_ALPC_VS_MULTIPLE_MYELOMA_UP	0.11949	-0.0224776	0.0622555	0.0878377	-0.17379	0.62446	0.123757	-0.00463673	0.899229	0.348777	-0.066968
ABRAMSON_INTERACT_WITH_AIRE	0.164773	-0.0796607	0.129393	0.131993	-0.0453703	0.985848	0.168766	-0.0138334	0.457968	0.459947	-0.0462882
ACEVEDO_LIVER_CANCER_DN	0.109595	-0.011674	0.419926	0.107759	-0.0355842	0.668993	0.107607	-0.0203398	0.761882	0.798328	-0.0225327
ACEVEDO_LIVER_CANCER_UP	0.121976	0.00283744	0.512579	0.124569	0.0463221	0.450607	0.121744	-0.0141113	0.425901	0.591004	0.0116828
ACEVEDO_LIVER_CANCER_WITH_H3K27ME3_DN	0.040358	-0.0823748	0.115589	0.0374755	-0.114256	0.599044	0.0424546	0.00149483	0.847458	0.461	-0.0650454
ACEVEDO_LIVER_CANCER_WITH_H3K27ME3_UP	0.0416629	-0.0395722	0.854803	0.0457096	0.02605	0.915581	0.0434766	-0.00706324	0.973949	0.997276	-0.0068618
ACEVEDO_LIVER_CANCER_WITH_H3K9ME3_DN	0.0320251	-0.0636345	0.175334	0.0285114	-0.14445	0.916873	0.0312063	-0.0735761	0.585651	0.579436	-0.0938868
ACEVEDO_LIVER_CANCER_WITH_H3K9ME3_UP	0.0186947	0.0808567	0.349081	0.0207156	0.143812	0.916873	0.0182556	0.0220678	0.592187	0.766912	0.0822454
ACEVEDO_LIVER_TUMOR_VS_NORMAL_ADJACENT_TISSUE_DN	0.0864617	0.0246066	0.876287	0.0783174	-0.0686222	0.818115	0.0864262	0.0399972	0.704847	0.967942	-0.00133948
ACEVEDO_LIVER_TUMOR_VS_NORMAL_ADJACENT_TISSUE_UP	0.159955	0.0255587	0.491022	0.156833	0.0192368	0.956156	0.157404	0.00472842	0.505155	0.823999	0.016508
ACEVEDO_METHYLATED_IN_LIVER_CANCER_DN	0.0434545	0.0344062	0.167554	0.0445355	0.0311249	0.991867	0.0444264	0.0496625	0.244352	0.379119	0.0383979
ACEVEDO_NORMAL_TISSUE_ADJACENT_TO_LIVER_TUMOR_DN	0.104117	0.0161835	0.45644	0.100092	-0.0287123	0.746334	0.103609	0.0190407	0.570031	0.773247	0.00217061
ACEVEDO_NORMAL_TISSUE_ADJACENT_TO_LIVER_TUMOR_UP	0.115913	0.01338	0.262176	0.120427	0.110606	0.492361	0.122603	0.0564051	0.00843434	0.0338574	0.0601303
ACOSTA_PROLIFERATION_INDEPENDENT_MYC_TARGETS_DN	0.081669	-0.0279428	0.209641	0.0825946	-0.0247061	0.851893	0.0862936	0.0480686	0.196804	0.349838	-0.0015268
ACOSTA_PROLIFERATION_INDEPENDENT_MYC_TARGETS_UP	0.0397524	-0.093545	0.0286354	0.0407521	-0.0481779	0.914552	0.0404509	-0.0356771	0.501165	0.193221	-0.0591333
ADDYA_ERYTHROID_DIFFERENTIATION_BY_HEMIN	0.183983	-0.0614273	0.0516381	0.164321	-0.143844	0.689164	0.185843	-0.0415399	0.674959	0.280579	-0.0822705
AFFAR_YY1_TARGETS_DN	0.075345	0.0697856	0.280603	0.0615071	0.0608418	0.92906	0.0694954	0.0278136	0.448655	0.637254	0.0528137
AFFAR_YY1_TARGETS_UP	0.0477437	-0.0259539	0.710781	0.0464628	-0.105473	0.689164	0.0505179	0.0945094	0.445951	0.803503	-0.0123058
AGUIRRE_PANCREATIC_CANCER_COPY_NUMBER_DN	0.0908748	-0.0484236	0.000530078	0.0914691	0.0125889	0.996559	0.0899232	-0.0366283	0.0383582	0.00142244	-0.0241543
AGUIRRE_PANCREATIC_CANCER_COPY_NUMBER_UP	0.0953014	-0.0245333	0.432832	0.0949698	0.029452	0.753537	0.0947879	-0.00988121	0.940946	0.883527	-0.00165415
AIGNER_ZEB1_TARGETS	0.08366	0.0405382	0.346403	0.0862519	0.0241699	0.901015	0.0962195	0.194542	0.0204689	0.12024	0.0864167
AIYAR_COBRA1_TARGETS_DN	0.149999	-0.024025	0.548339	0.139486	0.0273734	0.954779	0.158198	0.0554308	0.563164	0.874831	0.019593
AIYAR_COBRA1_TARGETS_UP	0.158254	0.0880308	0.00903041	0.161534	0.0900519	0.513941	0.159068	0.0878065	0.023611	0.00566485	0.0886297
AKL_HTLV1_INFECTION_DN	0.107838	0.101811	0.00494935	0.110524	0.119031	0.826428	0.107606	0.0441924	0.238254	0.0311562	0.0883449
AKL_HTLV1_INFECTION_UP	0.28833	-0.00117804	0.79751	0.276702	0.0240493	0.904361	0.29697	0.0271739	0.372549	0.853836	0.0166817
ALCALA_APOPTOSIS	0.212232	-0.0055821	0.476998	0.204473	-0.03321	0.864725	0.2111	-0.00122427	0.897521	0.920853	-0.0133388
ALCALAY_AML_BY_NPM1_LOCALIZATION_DN	0.0741875	0.126466	0.00841982	0.0680176	0.0796043	0.86275	0.0642951	-0.017527	0.727823	0.105658	0.0628478
ALCALAY_AML_BY_NPM1_LOCALIZATION_UP	0.045911	-0.00310954	0.979352	0.0477705	0.00719807	0.969924	0.0484498	0.0235363	0.62029	0.98332	0.00920829
ALFANO_MYC_TARGETS	0.115819	-0.0156464	0.261048	0.112981	-0.0200617	0.928654	0.118284	0.0165962	0.578558	0.686342	-0.00637064
ALONSO_METASTASIS_EMT_UP	0.116382	0.00557839	0.873583	0.113109	0.00234014	0.991867	0.110671	0.00311003	0.741186	0.989578	0.00367619
ALONSO_METASTASIS_UP	0.196672	-0.00457798	0.469328	0.199845	0.0308986	0.887736	0.196797	0.0114356	0.676687	0.864851	0.0125854
ALTEMEIER_RESPONSE_TO_LPS_WITH_MECHANICAL_VENTILATION	0.0524528	-0.158296	0.028307	0.0568075	-0.122945	0.548017	0.0480924	-0.161459	0.234143	0.0813553	-0.147567
AMBROSINI_FLAVOPIRIDOL_TREATMENT_TP53	0.0277707	0.0199199	0.786483	0.0281269	-0.10849	0.887941	0.026593	-0.0457499	0.342802	0.826291	-0.0447735
AMIT_EGF_RESPONSE_120_HELA	0.106668	-0.155574	0.00361836	0.107745	-0.123377	0.77435	0.114796	-0.0353952	0.859999	0.0607184	-0.104782
AMIT_EGF_RESPONSE_120_MCF10A	0.123916	-0.0475501	0.137257	0.107527	-0.121755	0.84238	0.125942	-0.00492656	0.741231	0.554923	-0.0580771
AMIT_EGF_RESPONSE_240_HELA	0.114926	-0.064434	0.00680523	0.116426	0.0445955	0.992514	0.122208	0.0289162	0.960864	0.121529	0.00302591
AMIT_EGF_RESPONSE_40_HELA	0.243778	-0.119787	0.00119634	0.23225	-0.113673	0.513941	0.232555	-0.162265	0.0879471	0.00319535	-0.131908
AMIT_EGF_RESPONSE_480_HELA	0.139493	0.0620345	0.306489	0.126723	-0.0431684	0.86275	0.141292	0.0743852	0.163107	0.391808	0.0310838
AMIT_EGF_RESPONSE_480_MCF10A	0.0552346	-0.0399236	0.574657	0.0529463	-0.100965	0.760904	0.0666515	0.201151	0.0906625	0.374124	0.0200875
AMIT_EGF_RESPONSE_60_HELA	0.127355	-0.225121	0.000550832	0.130477	-0.105458	0.92401	0.137785	-0.074557	0.438575	0.00998903	-0.135045
AMIT_EGF_RESPONSE_60_MCF10A	0.213003	-0.0795114	0.0113313	0.220787	0.00775102	0.916873	0.207933	-0.0681015	0.05109	0.0196264	-0.0466206
AMIT_SERUM_RESPONSE_120_MCF10A	0.0734673	-0.325306	0.000214313	0.082781	-0.210723	0.732612	0.085319	-0.0139189	0.683707	0.00557178	-0.183316
AMIT_SERUM_RESPONSE_240_MCF10A	0.0718139	0.060304	0.363833	0.0685386	0.0596449	0.950047	0.076709	0.105347	0.0121896	0.0902814	0.0750986
AMIT_SERUM_RESPONSE_40_MCF10A	0.267445	-0.117827	0.027284	0.2301	-0.216776	0.432425	0.258797	-0.144598	0.118678	0.0408313	-0.159734
AMIT_SERUM_RESPONSE_480_MCF10A	0.0521911	-0.207708	0.00439711	0.0498563	-0.166688	0.513941	0.053137	-0.116427	0.0296161	0.00380193	-0.163608
AMIT_SERUM_RESPONSE_60_MCF10A	0.157178	-0.124956	0.0203041	0.167055	0.000432495	0.929668	0.161835	-0.0460704	0.227014	0.0913505	-0.0568647
AMUNDSON_RESPONSE_TO_ARSENITE	0.0975048	-0.0458976	0.0952198	0.0969707	-0.0351025	0.884332	0.0974898	-0.04461	0.288905	0.282711	-0.04187
ANASTASSIOU_MULTICANCER_INVASIVENESS_SIGNATURE	0.048398	0.0994327	0.0517808	0.0539375	0.162664	0.471483	0.0397078	-0.0403002	0.71733	0.231608	0.0739323
ANDERSEN_CHOLANGIOCARCINOMA_CLASS1	0.0421952	-0.00203149	0.69168	0.0447717	0.000212897	0.853158	0.0416997	0.0356353	0.883921	0.971566	0.0112722
ANDERSEN_CHOLANGIOCARCINOMA_CLASS2	0.0507518	0.213704	0.000103481	0.0408012	0.0401181	0.897124	0.0572255	0.412618	4.61534e-09	1.86379e-10	0.222147
ANDERSEN_LIVER_CANCER_KRT19_DN	0.0333355	-0.0576477	0.0826392	0.0341189	-0.0452543	0.702002	0.0329677	-0.0533417	0.199766	0.178392	-0.0520812
ANDERSEN_LIVER_CANCER_KRT19_UP	0.425187	-0.0107697	0.792928	0.429464	0.0364362	0.736394	0.426613	-0.00054488	0.741231	0.947042	0.00837386
APPEL_IMATINIB_RESPONSE	0.104127	0.00155379	0.954478	0.103477	-0.161846	0.858752	0.113363	0.131014	0.0318771	0.294905	-0.00975946
APPIERTO_RESPONSE_TO_FENRETINIDE_DN	0.203869	0.0151251	0.835935	0.203268	0.00080423	0.942489	0.179854	-0.0661226	0.42946	0.903684	-0.0167311
APPIERTO_RESPONSE_TO_FENRETINIDE_UP	0.153634	-0.0120853	0.448765	0.153345	0.073976	0.62518	0.163953	0.0141532	0.516126	0.694973	0.025348
APRELIKOVA_BRCA1_TARGETS	0.274644	-0.0153146	0.523111	0.259389	0.0202011	0.99909	0.279883	0.0107644	0.584673	0.8826	0.00521695
ASGHARZADEH_NEUROBLASTOMA_POOR_SURVIVAL_DN	0.0513257	-0.148027	0.0312793	0.0463818	-0.0784952	0.969924	0.0576126	-0.0235806	0.629137	0.244211	-0.0833677
ASTIER_INTEGRIN_SIGNALING	0.0849667	-0.0677582	0.0484919	0.0823955	-0.154429	0.611254	0.0849735	-0.0692787	0.156385	0.0964819	-0.0971553
ASTON_MAJOR_DEPRESSIVE_DISORDER_DN	0.044181	-0.127593	0.000107302	0.0446069	-0.0431132	0.863839	0.0490819	0.0104968	0.847458	0.00432976	-0.0534032
ASTON_MAJOR_DEPRESSIVE_DISORDER_UP	0.0801934	0.0499208	0.227957	0.0918003	0.195171	0.334333	0.0737539	-0.108801	0.343584	0.295286	0.0454302
AUNG_GASTRIC_CANCER	0.164778	-0.0125449	0.113958	0.151359	-0.0721647	0.92906	0.168014	0.0144757	0.925086	0.58985	-0.0234113
AZARE_NEOPLASTIC_TRANSFORMATION_BY_STAT3_UP	0.109654	0.0243218	0.854803	0.103134	0.0470822	0.85348	0.115751	0.0421944	0.497193	0.917088	0.0378662
AZARE_STAT3_TARGETS	0.139384	-0.0256555	0.285657	0.122842	-0.0619902	0.864349	0.140227	-0.0735743	0.75735	0.763369	-0.05374
BACOLOD_RESISTANCE_TO_ALKYLATING_AGENTS_DN	0.11915	-0.0309778	0.451755	0.123132	0.0428265	0.92906	0.121149	-0.0162509	0.626269	0.848703	-0.0014674
BAE_BRCA1_TARGETS_DN	0.139237	-0.0178527	0.519893	0.132302	0.0227129	0.991867	0.142774	0.0106908	0.725209	0.922691	0.00518367
BAE_BRCA1_TARGETS_UP	0.217237	-0.0301908	0.112355	0.219231	0.0138847	0.981018	0.224006	0.0275487	0.300892	0.338533	0.00374755
BAELDE_DIABETIC_NEPHROPATHY_DN	0.141571	0.00976018	0.742827	0.140641	0.0342329	0.969924	0.144167	0.0131376	0.770805	0.978039	0.0190436
BAELDE_DIABETIC_NEPHROPATHY_UP	0.0993489	0.0229071	0.451755	0.100909	0.0502414	0.70573	0.0992233	0.048929	0.212403	0.495486	0.0406925
BAKKER_FOXO3_TARGETS_DN	0.0618924	0.0314662	0.430658	0.0640007	0.0701148	0.451646	0.0646098	0.0529015	0.175372	0.343976	0.0514941
BAKKER_FOXO3_TARGETS_UP	0.0763663	-0.010975	0.536013	0.0767231	-0.0405775	0.865019	0.0772102	0.0139118	0.78392	0.917469	-0.0125469
BALDWIN_PRKCI_TARGETS_UP	0.100652	-0.0787437	0.00371479	0.108684	-0.0401148	0.948413	0.103976	-0.0400978	0.531435	0.0505592	-0.0529854
BANDRES_RESPONSE_TO_CARMUSTIN_MGMT_24HR_DN	0.0916031	-0.078386	0.052577	0.0878248	-0.0644057	0.669949	0.100033	0.0534288	0.259461	0.152785	-0.0297876
BANDRES_RESPONSE_TO_CARMUSTIN_MGMT_48HR_DN	0.0944031	-0.0227888	0.163245	0.0930495	-0.0225685	0.598862	0.0929665	-0.00403215	0.996471	0.588427	-0.0164632
BANDRES_RESPONSE_TO_CARMUSTIN_WITHOUT_MGMT_48HR_DN	0.121096	-0.0214277	0.893675	0.117961	-0.0287879	0.865019	0.125967	0.0188145	0.452253	0.910096	-0.010467
BARIS_THYROID_CANCER_DN	0.144741	0.0144226	0.947486	0.133809	-0.0340751	0.864725	0.155418	0.0496929	0.252999	0.790144	0.0100135
BARIS_THYROID_CANCER_UP	0.178351	-0.0189182	0.350704	0.162652	-0.122967	0.908558	0.161496	-0.0784642	0.410493	0.667446	-0.0734496
BARRIER_CANCER_RELAPSE_NORMAL_SAMPLE_DN	0.0852855	-0.168218	0.0153978	0.0826403	-0.171555	0.718187	0.0915062	-0.0172149	0.821062	0.152128	-0.118996
BARRIER_CANCER_RELAPSE_NORMAL_SAMPLE_UP	0.0305915	-0.012929	0.956176	0.0316691	0.0550353	0.998018	0.0314416	-0.0153015	0.928058	0.999727	0.00893496
BARRIER_COLON_CANCER_RECURRENCE_UP	0.133445	0.132141	0.00268277	0.115346	-0.0294462	0.969924	0.117763	-0.0469618	0.584813	0.0434216	0.0185776
BASAKI_YBX1_TARGETS_DN	0.0926486	-0.0538486	0.0831791	0.0975544	0.00502413	0.991867	0.0998455	0.010958	0.927105	0.525831	-0.0126222
BASAKI_YBX1_TARGETS_UP	0.0933112	0.179706	0.108982	0.0734193	-0.0153779	0.982217	0.0774496	0.0199421	0.728031	0.530563	0.0614234
BASSO_B_LYMPHOCYTE_NETWORK	0.205968	0.0248184	0.642679	0.181082	-0.075603	0.950047	0.203154	0.00263752	0.984937	0.984957	-0.016049
BASSO_CD40_SIGNALING_DN	0.0449854	-0.00864824	0.629175	0.0458076	-0.0675633	0.84289	0.0482636	0.0911057	0.437244	0.81844	0.00496473
BASSO_CD40_SIGNALING_UP	0.110521	-0.0640523	0.258811	0.106431	-0.0811618	0.770694	0.105854	-0.0358244	0.87228	0.744298	-0.0603462
BASSO_HAIRY_CELL_LEUKEMIA_UP	0.144196	0.0195072	0.863374	0.143449	-0.0304689	0.920584	0.157719	0.0739589	0.118653	0.579876	0.0209991
BAUS_TFF2_TARGETS_UP	0.114727	0.0458911	0.266672	0.101305	-0.138882	0.594192	0.0966475	-0.172147	0.022364	0.0799525	-0.0883796
BECKER_TAMOXIFEN_RESISTANCE_DN	0.115297	-0.0644903	0.00775341	0.118293	0.0385918	0.951427	0.124106	-0.00508979	0.984098	0.131073	-0.0103294
BECKER_TAMOXIFEN_RESISTANCE_UP	0.133057	-0.0502202	0.519893	0.136655	-0.0683623	0.865019	0.129325	-0.0310128	0.763268	0.906524	-0.0498651
BEGUM_TARGETS_OF_PAX3_FOXO1_FUSION_DN	0.0684691	0.0493931	0.869142	0.0588374	-0.154746	0.680371	0.0711956	0.124067	0.083431	0.421154	0.00623788
BEGUM_TARGETS_OF_PAX3_FOXO1_FUSION_UP	0.0760301	0.0175509	0.941639	0.0820127	0.0684596	0.806778	0.0810522	0.0394911	0.883727	0.992157	0.0418339
BEIER_GLIOMA_STEM_CELL_DN	0.120697	0.00892445	0.869996	0.114527	-0.0624785	0.938843	0.106395	-0.146755	0.0958002	0.531595	-0.0667698
BEIER_GLIOMA_STEM_CELL_UP	0.0116218	0.249236	0.0557147	0.0117904	0.612294	0.916873	0.0135289	0.130442	0.463199	0.278079	0.330658
BENITEZ_GBM_PROTEASOME_INHIBITION_RESPONSE	0.109162	-0.0920869	0.000219829	0.110455	-0.148912	0.305541	0.114009	-0.040971	0.250626	0.00121886	-0.09399
BENNETT_SYSTEMIC_LUPUS_ERYTHEMATOSUS	0.046179	0.407587	0.0453628	0.032415	-0.307086	0.904361	0.0158264	-0.505142	0.632266	0.29364	-0.134881
BENPORATH_CYCLING_GENES	0.0985976	-0.0132452	0.518956	0.0892147	-0.0215382	0.969924	0.0960647	-0.0285509	0.712532	0.914967	-0.0211114
BENPORATH_EED_TARGETS	0.0384378	-0.0531574	0.254745	0.0370137	-0.118217	0.681759	0.0401267	0.00433693	0.627478	0.618261	-0.0556791
BENPORATH_ES_1	0.082024	0.0138097	0.886308	0.0694407	-0.0065875	0.808624	0.0791649	0.0104166	0.918147	0.991044	0.00587959
BENPORATH_ES_2	0.0196317	0.323056	0.135158	0.0168696	0.18355	0.845118	0.0126036	-0.0841526	0.951645	0.617583	0.140818
BENPORATH_ES_CORE_NINE_CORRELATED	0.102089	-0.0854808	0.00138833	0.095201	-0.113571	0.647388	0.0945977	-0.133666	0.0104889	0.000749722	-0.110906
BENPORATH_ES_WITH_H3K27ME3	0.0254131	-0.0476629	0.340901	0.0259215	-0.0581715	0.908558	0.0285327	0.0647571	0.345296	0.613234	-0.0136924
BENPORATH_MYC_MAX_TARGETS	0.181165	-0.00988659	0.351548	0.173758	-0.0245919	0.928654	0.180705	-0.00992198	0.583977	0.768445	-0.0148002
BENPORATH_MYC_TARGETS_WITH_EBOX	0.213096	-0.0273733	0.00291312	0.216476	-0.00158355	0.950047	0.210386	-0.0146977	0.106485	0.0124291	-0.0145515
BENPORATH_NANOG_TARGETS	0.118188	0.00366883	0.411388	0.119231	0.0311286	0.623079	0.117967	0.00654337	0.969404	0.835338	0.0137803
BENPORATH_NOS_TARGETS	0.0691414	-0.0552861	0.166673	0.0730974	0.0815352	0.85348	0.0752606	0.0282612	0.779444	0.622893	0.0181701
BENPORATH_OCT4_TARGETS	0.0776305	-0.0133606	0.590649	0.0780545	0.0521692	0.868792	0.080002	0.027604	0.893505	0.955439	0.0221375
BENPORATH_PRC2_TARGETS	0.0202149	-0.0319838	0.489334	0.0179592	-0.203384	0.784763	0.0239449	0.164271	0.065473	0.288287	-0.0236992
BENPORATH_PROLIFERATION	0.156552	0.120695	0.40236	0.123313	0.0268661	0.92401	0.139685	0.0531568	0.946521	0.911352	0.066906
BENPORATH_SOX2_TARGETS	0.116139	-0.0299345	0.00132338	0.114313	0.00392472	0.96293	0.11579	-0.0268844	0.22147	0.0120143	-0.0176314
BENPORATH_SUZ12_TARGETS	0.0293521	-0.0146204	0.499139	0.0294441	-0.086563	0.748267	0.0328878	0.100592	0.170889	0.481068	-0.000197031
BERENJENO_ROCK_SIGNALING_NOT_VIA_RHOA_DN	0.192808	-0.0736082	0.0173788	0.181995	-0.0419274	0.793322	0.199042	-0.0675867	0.238112	0.0757444	-0.0610408
BERENJENO_ROCK_SIGNALING_NOT_VIA_RHOA_UP	0.0935991	-0.192594	0.0141009	0.108367	-0.0100882	0.885335	0.105526	-0.0328186	0.837997	0.166936	-0.0785002
BERENJENO_TRANSFORMED_BY_RHOA_DN	0.0974446	-0.031365	0.0968513	0.103715	-0.0417014	0.901015	0.0996135	-0.00950564	0.911458	0.535753	-0.027524
BERENJENO_TRANSFORMED_BY_RHOA_FOREVER_DN	0.164883	0.0241925	0.263199	0.175994	0.16373	0.868792	0.171312	0.084504	0.639277	0.697531	0.0908089
BERENJENO_TRANSFORMED_BY_RHOA_REVERSIBLY_DN	0.0758989	0.028618	0.723403	0.0840594	0.140506	0.647388	0.0709127	0.00183133	0.709433	0.900036	0.0569852
BERENJENO_TRANSFORMED_BY_RHOA_UP	0.159722	0.0178179	0.968137	0.136978	-0.020827	0.969924	0.151996	-0.021614	0.821715	0.997605	-0.00820769
BERNARD_PPAPDC1B_TARGETS_DN	0.0247308	-0.11015	0.335167	0.0257374	-0.0120907	0.969924	0.0280818	-0.0045748	0.841981	0.858111	-0.0422719
BERNARD_PPAPDC1B_TARGETS_UP	0.0885078	-0.0143505	0.676783	0.0904861	0.0392026	0.894589	0.0914604	0.00770445	0.817369	0.965436	0.0108522
BERTUCCI_INVASIVE_CARCINOMA_DUCTAL_VS_LOBULAR_DN	0.0380105	0.0827032	0.105861	0.0346471	-0.0859161	0.85348	0.034481	-0.00624094	0.926437	0.548833	-0.00315126
BERTUCCI_INVASIVE_CARCINOMA_DUCTAL_VS_LOBULAR_UP	0.104449	-0.0250085	0.329177	0.106244	0.0137482	0.992514	0.108291	-0.0185484	0.570936	0.762716	-0.00993623
BERTUCCI_MEDULLARY_VS_DUCTAL_BREAST_CANCER_DN	0.0427071	0.00396912	0.726267	0.0437378	-0.00930408	0.92401	0.0422769	-0.0569579	0.806876	0.975535	-0.0207643
BERTUCCI_MEDULLARY_VS_DUCTAL_BREAST_CANCER_UP	0.0742612	-0.0302146	0.45644	0.0665738	-0.122576	0.491748	0.0694126	-0.0665499	0.0504291	0.175695	-0.0731135
BHAT_ESR1_TARGETS_NOT_VIA_AKT1_DN	0.0253287	-0.168322	0.0162251	0.029393	-0.0130118	0.969924	0.0277909	-0.0202534	0.865211	0.197792	-0.0671956
BHAT_ESR1_TARGETS_NOT_VIA_AKT1_UP	0.0317801	-0.106854	0.00606201	0.0365304	-0.0377827	0.868792	0.0320655	-0.0905301	0.234704	0.0372221	-0.0783889
BHAT_ESR1_TARGETS_VIA_AKT1_DN	0.0230769	-0.104097	0.0460057	0.0272359	0.127322	0.990599	0.0226582	-0.0222941	0.972309	0.397598	0.000310163
BHAT_ESR1_TARGETS_VIA_AKT1_UP	0.0506839	-0.144968	2.33224e-06	0.0562186	-0.0510269	0.594192	0.0517757	-0.0853003	0.0278344	6.3173e-06	-0.0937652
BHATI_G2M_ARREST_BY_2METHOXYESTRADIOL_DN	0.12048	0.0523389	0.00615512	0.116474	0.0193373	0.793411	0.117933	0.0203957	0.176806	0.02844	0.0306906
BHATI_G2M_ARREST_BY_2METHOXYESTRADIOL_UP	0.122281	0.0354596	0.575764	0.113336	0.0193847	0.950047	0.11903	-0.020369	0.70084	0.927123	0.0114918
BHATTACHARYA_EMBRYONIC_STEM_CELL	0.266808	0.00387274	0.722422	0.237683	-0.0114845	0.969924	0.258959	-0.00573288	0.689531	0.962437	-0.0044482
BIDUS_METASTASIS_DN	0.0308661	-0.00807952	0.393755	0.0338644	-0.00288182	0.939632	0.0325453	0.0320504	0.981881	0.917371	0.00702969
BIDUS_METASTASIS_UP	0.119102	-0.00829915	0.344731	0.0972427	-0.0784013	0.961421	0.115817	-0.0168139	0.531435	0.747557	-0.0345048
BILANGES_RAPAMYCIN_SENSITIVE_GENES	0.209083	-0.0272932	0.0692236	0.217301	0.0334431	0.676822	0.206637	-0.00485212	0.893505	0.38549	0.000432591
BILANGES_RAPAMYCIN_SENSITIVE_VIA_TSC1_AND_TSC2	0.3713	-0.0191715	0.534923	0.358387	-0.0406348	0.966255	0.377909	0.0195413	0.521085	0.854386	-0.0134217
BILANGES_SERUM_AND_RAPAMYCIN_SENSITIVE_GENES	0.712999	-0.0103444	0.0911266	0.716709	-0.0166552	0.950047	0.710177	-0.0035402	0.770265	0.491723	-0.0101799
BILANGES_SERUM_RESPONSE_TRANSLATION	0.542562	-0.00739285	0.0110513	0.541522	-0.00641139	0.935611	0.523512	-0.0232542	0.0241452	0.0109105	-0.0123528
BILANGES_SERUM_SENSITIVE_GENES	0.135305	-0.0433553	0.00735977	0.13446	-0.000169036	0.951832	0.133751	-0.0480219	0.293894	0.0541808	-0.0305154
BILANGES_SERUM_SENSITIVE_VIA_TSC2	0.1554	-0.0851398	0.0571659	0.138673	-0.0867739	0.950047	0.161614	-0.0402619	0.464892	0.289006	-0.0707252
BILBAN_B_CLL_LPL_DN	0.195401	-0.0843685	0.0141776	0.177471	-0.0837967	0.86275	0.196638	-0.060029	0.155117	0.0510516	-0.0760647
BILBAN_B_CLL_LPL_UP	0.0517591	-0.0488989	0.310924	0.0527088	0.0518082	0.938843	0.0561798	0.075869	0.478524	0.685239	0.0262594
BILD_CTNNB1_ONCOGENIC_SIGNATURE	0.0782406	-0.129237	0.0208211	0.0673967	0.0708857	0.969924	0.0823367	-0.0799256	0.290949	0.113583	-0.0460924
BILD_E2F3_ONCOGENIC_SIGNATURE	0.0378455	-0.035452	0.602269	0.0356236	-0.046657	0.96293	0.0383865	-0.00571467	0.883921	0.969611	-0.0292746
BILD_HRAS_ONCOGENIC_SIGNATURE	0.121943	-0.0771485	0.0396852	0.115329	-0.0562573	0.853158	0.136763	0.0741032	0.445951	0.211147	-0.0197675
BILD_MYC_ONCOGENIC_SIGNATURE	0.0743164	0.0260043	0.993783	0.0712327	0.0741762	0.928654	0.073854	0.039214	0.227014	0.792874	0.0464648
BILD_SRC_ONCOGENIC_SIGNATURE	0.0402943	-0.0327002	0.247318	0.03716	0.0042108	0.986527	0.0445563	-0.00123713	0.969756	0.823417	-0.00990885
BIOCARTA_AGR_PATHWAY	0.130844	0.018372	0.510928	0.12524	-0.0401158	0.950047	0.134167	0.0470733	0.27431	0.672273	0.00844317
BIOCARTA_ALK_PATHWAY	0.0236803	-0.209355	0.0881163	0.0240282	-0.22043	0.969924	0.0279948	-0.0768156	0.622415	0.438188	-0.168867
BIOCARTA_AT1R_PATHWAY	0.153112	-0.0543966	0.0457942	0.140599	-0.104919	0.730816	0.150084	-0.0733785	0.186913	0.118532	-0.0775647
BIOCARTA_ATRBRCA_PATHWAY	0	NA	0.304308	0	NA	0.969924	0	NA	0.122808	0.355947	NA
BIOCARTA_BAD_PATHWAY	0.0826479	-0.126801	0.0121006	0.0820905	-0.120093	0.810225	0.0883727	-0.0557225	0.700974	0.126327	-0.100872
BIOCARTA_BCR_PATHWAY	0.138481	-0.0569297	0.0198911	0.132476	-0.109666	0.643123	0.135436	-0.10151	0.0115876	0.0072166	-0.0893686
BIOCARTA_BIOPEPTIDES_PATHWAY	0.10904	-0.018254	0.242568	0.0926514	-0.137258	0.595022	0.108296	-0.0208223	0.952833	0.681022	-0.058778
BIOCARTA_CARM_ER_PATHWAY	0.0719815	-0.0623169	0.206784	0.0729492	0.00314531	0.999371	0.0759099	-0.0255736	0.762742	0.717858	-0.0282484
BIOCARTA_CERAMIDE_PATHWAY	0.0463329	-0.176641	0.000712426	0.0393583	-0.314293	0.513941	0.0546762	-0.042864	0.812236	0.0125178	-0.177932
BIOCARTA_CREB_PATHWAY	0.0878017	-0.0638594	0.519893	0.0912479	0.0471667	0.969924	0.0927648	-0.00153778	0.973713	0.964468	-0.00607683
BIOCARTA_CTCF_PATHWAY	0.0421167	-0.251301	0.0927017	0.0372831	-0.256113	0.681	0.0494694	-0.0540736	0.483518	0.322844	-0.187163
BIOCARTA_DEATH_PATHWAY	0.10173	-0.122916	0.0167635	0.0896882	-0.156008	0.623079	0.121032	0.0661371	0.596575	0.11822	-0.070929
BIOCARTA_EDG1_PATHWAY	0.122823	0.0847376	0.0563113	0.119076	0.0221055	0.863708	0.129515	0.117993	0.0243886	0.0360962	0.0749455
BIOCARTA_EGF_PATHWAY	0.101777	-0.0656178	0.113958	0.0919715	-0.121165	0.513941	0.103845	-0.0652259	0.185934	0.171349	-0.0840027
BIOCARTA_EICOSANOID_PATHWAY	0	NA	0.282021	0	#NAME?	0.732612	0	NA	0.137237	0.30936	NA
BIOCARTA_EIF4_PATHWAY	0.160846	0.0242093	0.869682	0.140347	-0.132876	0.681759	0.164625	0.0274409	0.538715	0.891966	-0.0270753
BIOCARTA_ERK_PATHWAY	0.123616	-0.0579841	0.0167129	0.116865	-0.0405962	0.844578	0.128365	0.0082702	0.902737	0.189606	-0.0301034
BIOCARTA_FAS_PATHWAY	0.102838	-0.0320594	0.551362	0.0904693	-0.120813	0.689164	0.111398	0.0705444	0.238112	0.569016	-0.0274428
BIOCARTA_FCER1_PATHWAY	0.112678	-0.0633344	0.0561911	0.1062	-0.117315	0.592985	0.114858	-0.0362369	0.428053	0.203699	-0.0722955
BIOCARTA_FMLP_PATHWAY	0.127795	-0.120267	4.02377e-05	0.111816	-0.196172	0.305541	0.136634	-0.0308844	0.58445	0.000596224	-0.115774
BIOCARTA_G1_PATHWAY	0.0889081	-0.040668	0.358304	0.0884893	-0.00352766	0.864349	0.0956384	0.0500971	0.73488	0.813801	0.00196713
BIOCARTA_G2_PATHWAY	0.0723282	-0.0235462	0.787459	0.0745578	0.090527	0.784763	0.061888	-0.165705	0.195921	0.646565	-0.0329079
BIOCARTA_GH_PATHWAY	0.0278823	0.100029	0.5405	0.0290162	0.17391	0.950047	0.0252141	-0.0212165	0.975363	0.96689	0.0842409
BIOCARTA_GLEEVEC_PATHWAY	0.127226	-0.0325999	0.189087	0.110669	-0.0868851	0.643123	0.125554	-0.0242043	0.661702	0.538717	-0.0478964
BIOCARTA_GPCR_PATHWAY	0.154869	-0.047816	0.0141776	0.148485	-0.103177	0.543642	0.153121	-0.0814041	0.0297223	0.0101956	-0.0774655
BIOCARTA_HDAC_PATHWAY	0.121245	-0.0514851	0.0750518	0.123238	-0.0153041	0.793411	0.122068	-0.0606678	0.591124	0.35013	-0.0424857
BIOCARTA_HER2_PATHWAY	0.0240239	-0.0534573	0.853471	0.0204953	-0.230164	0.918473	0.0269424	0.00796827	0.786168	0.986791	-0.0918845
BIOCARTA_HIVNEF_PATHWAY	0.0995389	-0.0486734	0.196569	0.0836769	-0.123289	0.513941	0.112058	0.0881168	0.103749	0.167141	-0.0279485
BIOCARTA_IGF1R_PATHWAY	0.0853828	-0.0688303	0.178818	0.0897597	0.0134749	0.947863	0.0925465	0.00713537	0.939532	0.720613	-0.0160733
BIOCARTA_IL1R_PATHWAY	0.0814866	-0.110454	0.0647125	0.0665509	-0.181369	0.513941	0.0900313	0.00352942	0.860965	0.311129	-0.096098
BIOCARTA_IL2_PATHWAY	0.0998879	-0.0922459	0.00934494	0.095337	-0.0951041	0.760982	0.102427	-0.0600452	0.0693353	0.0185432	-0.0824651
BIOCARTA_IL2RB_PATHWAY	0.086524	-0.0505316	0.0885823	0.0814286	-0.122759	0.513941	0.0839811	-0.0742912	0.166799	0.13509	-0.0825272
BIOCARTA_INFLAM_PATHWAY	0.0434235	-0.113625	0.609638	0.0325283	-0.240041	0.954779	0.0539724	0.17377	0.541284	0.889101	-0.0599652
BIOCARTA_INTEGRIN_PATHWAY	0.146046	-0.0204698	0.348098	0.127816	-0.129144	0.779593	0.148747	-0.0240094	0.730782	0.778724	-0.0578745
BIOCARTA_KERATINOCYTE_PATHWAY	0.0903476	-0.0956317	0.000481924	0.0775605	-0.192392	0.492361	0.0967256	-0.0308003	0.517204	0.00620434	-0.106275
BIOCARTA_MAPK_PATHWAY	0.0751293	-0.139639	0.00128334	0.0676407	-0.136169	0.432425	0.0808845	-0.0231252	0.901637	0.0187544	-0.0996446
BIOCARTA_MET_PATHWAY	0.128978	-0.0437618	0.0777084	0.123362	-0.0110477	0.795785	0.135858	-0.016244	0.527906	0.335505	-0.0236845
BIOCARTA_NFAT_PATHWAY	0.119437	0.0246717	0.926954	0.108706	-0.067395	0.760982	0.11648	-0.0405566	0.82704	0.98249	-0.0277599
BIOCARTA_NFKB_PATHWAY	0.0672734	-0.20777	0.0142676	0.0436453	-0.613564	0.563573	0.0771336	-0.0467286	0.99354	0.139747	-0.289354
BIOCARTA_NKT_PATHWAY	0.002388	-1.09361	0.430659	0.0117666	0.27684	0.969924	0.00568318	0.183963	0.759149	0.890452	-0.210937
BIOCARTA_NO1_PATHWAY	0.111318	-0.0288299	0.494086	0.100624	-0.0899989	0.673374	0.12111	0.0801703	0.15841	0.436065	-0.0128862
BIOCARTA_NTHI_PATHWAY	0.0741884	-0.268535	0.000537239	0.0536575	-0.470473	0.286316	0.0866581	-0.0703394	0.733636	0.00580024	-0.269782
BIOCARTA_NUCLEARRS_PATHWAY	0	NA	0.434206	0	#NAME?	0.92519	0	NA	0.425901	0.73983	NA
BIOCARTA_P38MAPK_PATHWAY	0.089323	0.035929	0.526832	0.0784173	-0.102362	0.942489	0.0867084	0.0112919	0.869258	0.946621	-0.0183803
BIOCARTA_PDGF_PATHWAY	0.115198	0.0132581	0.542214	0.0933251	-0.189264	0.598862	0.120004	0.0221071	0.760546	0.833851	-0.0512995
BIOCARTA_PPARA_PATHWAY	0.103737	-0.0991981	0.0149802	0.0971688	-0.152522	0.507307	0.106679	-0.0308844	0.794251	0.115686	-0.0942015
BIOCARTA_PTDINS_PATHWAY	0.126098	0.0143013	0.894724	0.116179	-0.128786	0.928654	0.128791	0.012221	0.969404	0.998564	-0.0340878
BIOCARTA_PYK2_PATHWAY	0.161864	-0.0339612	0.0423187	0.143507	-0.131554	0.60613	0.160543	-0.0345884	0.384108	0.160522	-0.066701
BIOCARTA_RACCYCD_PATHWAY	0.200735	-0.0454298	0.0229167	0.170055	-0.147407	0.573548	0.208405	0.00269088	0.817369	0.169849	-0.0633819
BIOCARTA_RAS_PATHWAY	0.17963	-0.0323849	0.365417	0.16283	-0.0638513	0.841467	0.187738	0.0147147	0.715454	0.805284	-0.0271739
BIOCARTA_RHO_PATHWAY	0.169206	0.0708815	0.059297	0.136674	-0.120009	0.733064	0.186156	0.163693	0.00560386	0.0107013	0.0381886
BIOCARTA_STRESS_PATHWAY	0.0928221	-0.161846	0.00174449	0.0699451	-0.327221	0.305541	0.106384	-0.00430247	0.87228	0.0177214	-0.164457
BIOCARTA_TCR_PATHWAY	0.136118	-0.0979149	0.000850028	0.124734	-0.135133	0.522549	0.143059	-0.0557864	0.159678	0.00398548	-0.096278
BIOCARTA_TNFR1_PATHWAY	0.101173	-0.0404048	0.525333	0.0872605	-0.157022	0.492361	0.107998	0.0659417	0.338764	0.560665	-0.0438285
BIOCARTA_TOLL_PATHWAY	0.123398	-0.12734	0.00184685	0.103315	-0.187018	0.432425	0.138696	-0.00834346	0.992078	0.0266485	-0.107567
BIOCARTA_TPO_PATHWAY	0.124587	-0.012164	0.424248	0.107	-0.109521	0.584408	0.128035	-0.0202592	0.417092	0.604265	-0.0473147
BIOCARTA_VDR_PATHWAY	0.0852843	-0.12795	0.0335653	0.0680798	-0.185203	0.544005	0.0959655	-0.0657444	0.684666	0.187306	-0.126299
BIOCARTA_VEGF_PATHWAY	0.0944262	0.0300701	0.7958	0.0897569	0.0479635	0.794203	0.0921316	-0.0240317	0.783412	0.965502	0.0180006
BIOCARTA_VIP_PATHWAY	0.15591	-0.142324	0.000168985	0.139188	-0.160752	0.623079	0.168972	-0.016244	0.721994	0.00421624	-0.10644
BIOCARTA_WNT_PATHWAY	0.0877239	-0.0351952	0.248653	0.0821779	-0.106988	0.811028	0.095465	0.0898247	0.829243	0.733728	-0.0174527
BLALOCK_ALZHEIMERS_DISEASE_DN	0.225071	0.00107439	0.897783	0.221065	-0.0166718	0.961421	0.222967	-0.00741081	0.856678	0.996338	-0.00766941
BLALOCK_ALZHEIMERS_DISEASE_INCIPIENT_DN	0.173625	-0.010928	0.209896	0.164519	-0.0562329	0.939632	0.172487	-0.0403232	0.15513	0.323276	-0.0358281
BLALOCK_ALZHEIMERS_DISEASE_INCIPIENT_UP	0.0758257	-0.0243152	0.306291	0.0714694	-0.00843049	0.991867	0.0803365	0.0282883	0.666667	0.784173	-0.00148581
BLALOCK_ALZHEIMERS_DISEASE_UP	0.139457	-0.0441536	0.00234736	0.136799	-0.00565684	0.887941	0.144837	-0.00118602	0.971866	0.0535453	-0.0169988
BLANCO_MELO_BETA_INTERFERON_TREATED_BRONCHIAL_EPITHELIAL_CELLS_DN	0.0146947	0.150494	0.0290184	0.0166657	0.104502	0.864725	0.0170475	0.299685	6.0316e-05	0.000157701	0.184894
BLANCO_MELO_BETA_INTERFERON_TREATED_BRONCHIAL_EPITHELIAL_CELLS_UP	0.0559977	-0.0302122	0.504894	0.0497105	-0.157803	0.805255	0.0546657	-0.0514792	0.992127	0.935835	-0.0798316
BLANCO_MELO_BRONCHIAL_EPITHELIAL_CELLS_INFLUENZA_A_DEL_NS1_INFECTION_DN	0.0243386	0.690782	0.183026	0.00981317	-0.113366	0.969924	0.0129928	0.0482042	0.883921	0.716645	0.20854
BLANCO_MELO_BRONCHIAL_EPITHELIAL_CELLS_INFLUENZA_A_DEL_NS1_INFECTION_UP	0.0621267	-0.104572	0.0354097	0.0578825	-0.229897	0.350418	0.0588795	-0.117655	0.172791	0.0558002	-0.150708
BLANCO_MELO_BRONCHIAL_EPITHELIAL_CELLS_INFLUENZA_A_INFECTION_DN	0.0747266	0.0279488	0.183857	0.0716124	0.00466275	0.990281	0.0737656	0.0239238	0.43631	0.535436	0.0188451
BLANCO_MELO_BRONCHIAL_EPITHELIAL_CELLS_INFLUENZA_A_INFECTION_UP	0.0370817	-0.0986023	0.0750513	0.0358488	-0.0917559	0.733064	0.0372458	-0.0471137	0.745826	0.38129	-0.0791573
BLANCO_MELO_COVID19_BRONCHIAL_EPITHELIAL_CELLS_SARS_COV_2_INFECTION_DN	0.010411	0.0844994	0.764781	0.00734979	0.0311487	0.961421	0.0100614	0.106128	0.590026	0.947399	0.0739255
BLANCO_MELO_COVID19_BRONCHIAL_EPITHELIAL_CELLS_SARS_COV_2_INFECTION_UP	0.0723502	-0.10106	0.0706042	0.0728894	-0.0707299	0.826428	0.0689256	-0.0622488	0.364057	0.26064	-0.078013
BLANCO_MELO_COVID19_SARS_COV_2_INFECTION_A594_ACE2_EXPRESSING_CELLS_DN	0.0959038	0.0155397	0.441664	0.0989052	0.0130562	0.983803	0.0934183	0.0256409	0.81389	0.912298	0.0180789
BLANCO_MELO_COVID19_SARS_COV_2_INFECTION_A594_ACE2_EXPRESSING_CELLS_RUXOLITINIB_DN	0.148177	0.0230391	0.537095	0.15147	-0.0121537	0.986234	0.134727	-0.00252843	0.748911	0.933036	0.00278565
BLANCO_MELO_COVID19_SARS_COV_2_INFECTION_A594_ACE2_EXPRESSING_CELLS_RUXOLITINIB_UP	0.0625946	-0.22013	0.00035917	0.0587621	-0.201008	0.718187	0.0662639	-0.099701	0.330161	0.0046226	-0.173613
BLANCO_MELO_COVID19_SARS_COV_2_INFECTION_A594_ACE2_EXPRESSING_CELLS_UP	0.0662271	-0.232442	0.000268589	0.0655731	-0.183711	0.573548	0.0697918	-0.105578	0.141835	0.00151443	-0.17391
BLANCO_MELO_COVID19_SARS_COV_2_INFECTION_A594_CELLS_DN	0.0351928	-0.0370174	0.380701	0.0382659	-0.0119361	0.818115	0.0340327	-0.024149	0.646193	0.782544	-0.0243675
BLANCO_MELO_COVID19_SARS_COV_2_INFECTION_A594_CELLS_UP	0.0255613	0.219515	0.0118219	0.0239743	0.0769452	0.972385	0.0269137	0.33367	0.011097	0.00639983	0.210043
BLANCO_MELO_COVID19_SARS_COV_2_INFECTION_CALU3_CELLS_UP	0.0682748	-0.0757849	0.0900315	0.0625687	-0.158825	0.647388	0.0609074	-0.14315	0.320321	0.240925	-0.12592
BLANCO_MELO_COVID19_SARS_COV_2_LOW_MOI_INFECTION_A594_ACE2_EXPRESSING_CELLS_UP	0.103781	-0.184881	9.0771e-05	0.0902785	-0.30058	0.511056	0.105553	-0.11976	0.143841	0.000560041	-0.20174
BLANCO_MELO_COVID19_SARS_COV_2_POS_PATIENT_LUNG_TISSUE_DN	0.0488464	0.0298809	0.220456	0.0443598	-0.0445857	0.995918	0.0531567	0.13602	0.000322086	0.00397589	0.0404383
BLANCO_MELO_COVID19_SARS_COV_2_POS_PATIENT_LUNG_TISSUE_UP	0.0343484	-0.0149265	0.638109	0.0313147	-0.088386	0.798017	0.0333702	-0.00261121	0.99895	0.968722	-0.0353079
BLANCO_MELO_HUMAN_PARAINFLUENZA_VIRUS_3_INFECTION_A594_CELLS_DN	0.0103876	0.163499	0.0832473	0.013554	0.0390948	0.995918	0.0104912	0.0415236	0.925086	0.526518	0.0813724
BLANCO_MELO_HUMAN_PARAINFLUENZA_VIRUS_3_INFECTION_A594_CELLS_UP	0.0739955	-0.0276638	0.764758	0.0687871	-0.123374	0.678276	0.0721237	-0.0163507	0.969066	0.967324	-0.0557962
BLANCO_MELO_INFLUENZA_A_INFECTION_A594_CELLS_DN	0.0589652	-0.0487741	0.00524158	0.0620238	-0.056503	0.733064	0.0552699	-0.0818097	0.0150482	0.00337498	-0.0623623
BLANCO_MELO_INFLUENZA_A_INFECTION_A594_CELLS_UP	0.170012	0.0760784	0.606843	0.15776	0.0594153	0.939632	0.162561	0.0204848	0.689531	0.931516	0.0519928
BLANCO_MELO_MERS_COV_INFECTION_MCR5_CELLS_DN	0.102104	0.0641666	0.0156908	0.100241	0.0507228	0.623079	0.0988293	0.0245223	0.457228	0.0940795	0.0464706
BLANCO_MELO_MERS_COV_INFECTION_MCR5_CELLS_UP	0.0369149	-0.172107	0.00259881	0.0340955	-0.328943	0.305541	0.0393091	-0.0252897	0.662675	0.0194954	-0.175447
BLANCO_MELO_RESPIRATORY_SYNCYTIAL_VIRUS_INFECTION_A594_CELLS_DN	0.00962756	0.352528	0.00066231	0.0110732	0.212476	0.952658	0.00757374	0.0484171	0.75735	0.0181004	0.204473
BLANCO_MELO_RESPIRATORY_SYNCYTIAL_VIRUS_INFECTION_A594_CELLS_UP	0.0653988	-0.00906691	0.87302	0.0571643	-0.149802	0.760982	0.0629015	-0.0314121	0.874235	0.982111	-0.0634271
BLUM_RESPONSE_TO_SALIRASIB_DN	0.139182	0.0548811	0.978086	0.123966	0.00971766	0.969924	0.128876	-0.00626101	0.696092	0.991247	0.0194459
BLUM_RESPONSE_TO_SALIRASIB_UP	0.12524	-0.018633	0.51115	0.119258	-0.0600415	0.908558	0.123054	-0.0293065	0.91078	0.943498	-0.0359937
BOCHKIS_FOXA2_TARGETS	0.0650604	-0.00654193	0.85269	0.0629775	-0.0512119	0.761609	0.0647163	0.0156526	0.691016	0.952394	-0.0140337
BOGNI_TREATMENT_RELATED_MYELOID_LEUKEMIA_DN	0.100347	0.0202834	0.450056	0.0899502	-0.0733133	0.946308	0.0982749	-0.0364196	0.5457	0.819003	-0.0298165
BOGNI_TREATMENT_RELATED_MYELOID_LEUKEMIA_UP	0.0895398	0.0174826	0.681106	0.0825482	-0.0612922	0.826428	0.0906679	0.0216622	0.515445	0.871276	-0.00738249
BOHN_PRIMARY_IMMUNODEFICIENCY_SYNDROM_DN	0.0604594	0.0140666	0.844435	0.0608902	-0.0676669	0.950047	0.0601478	0.054211	0.732874	0.983143	0.000203581
BOHN_PRIMARY_IMMUNODEFICIENCY_SYNDROM_UP	0.149379	0.0324351	0.73578	0.134761	-0.0202909	0.935404	0.145453	0.0066338	0.905612	0.987594	0.00625932
BONCI_TARGETS_OF_MIR15A_AND_MIR16_1	0.0588682	-0.174376	0.000439118	0.0582372	-0.0741062	0.901073	0.0679576	0.0147373	0.735595	0.0123083	-0.077915
BONOME_OVARIAN_CANCER_POOR_SURVIVAL_UP	0.0950793	0.0116418	0.96942	0.0951488	0.146591	0.784129	0.0990622	0.034642	0.809933	0.986721	0.0642915
BONOME_OVARIAN_CANCER_SURVIVAL_OPTIMAL_DEBULKING	0.0899045	-0.00205878	0.954478	0.0905105	-0.000300115	0.976212	0.0897659	0.00156906	0.947728	0.999708	-0.000263278
BONOME_OVARIAN_CANCER_SURVIVAL_SUBOPTIMAL_DEBULKING	0.0504459	-0.0116852	0.514612	0.0516547	-0.00859976	0.950047	0.052181	0.0121769	0.768891	0.92363	-0.0027027
BOQUEST_STEM_CELL_CULTURED_VS_FRESH_DN	0.063896	-0.165404	0.912576	0.0803326	0.0897437	0.904435	0.0729432	0.112832	0.976629	0.998578	0.0123905
BOQUEST_STEM_CELL_CULTURED_VS_FRESH_UP	0.0923747	-0.0684031	0.0357787	0.0852488	-0.117665	0.689164	0.094724	-0.0166926	0.656726	0.220606	-0.0675869
BOQUEST_STEM_CELL_DN	0.054445	0.0635759	0.0578932	0.052942	0.00372823	0.990599	0.053	0.0060758	0.849821	0.418428	0.02446
BOQUEST_STEM_CELL_UP	0.0429245	-0.0189613	0.933083	0.0468115	0.0771732	0.826428	0.0450182	0.057911	0.294541	0.813292	0.0387076
BORCZUK_MALIGNANT_MESOTHELIOMA_DN	0.0351992	-0.201564	0.00221604	0.0381852	0.0268021	0.971552	0.0408787	-0.0483292	0.851009	0.0497654	-0.0743636
BORCZUK_MALIGNANT_MESOTHELIOMA_UP	0.202157	0.0101193	0.87302	0.191441	0.0208335	0.999371	0.202587	0.00203292	0.750663	0.99077	0.0109952
BORLAK_LIVER_CANCER_EGF_UP	0.250641	0.011875	0.761802	0.241616	-0.0411043	0.996739	0.262711	0.0640182	0.253339	0.770788	0.0115963
BOSCO_ALLERGEN_INDUCED_TH2_ASSOCIATED_MODULE	0.059834	-0.0174565	0.753147	0.0617764	0.0269442	0.972385	0.0634323	0.0612819	0.324689	0.824638	0.0235898
BOSCO_EPITHELIAL_DIFFERENTIATION_MODULE	0.0728818	0.0709885	0.163524	0.0840006	0.117967	0.594192	0.0809435	0.111668	0.141835	0.199315	0.100208
BOSCO_INTERFERON_INDUCED_ANTIVIRAL_MODULE	0.0177024	0.228009	0.124064	0.0174793	-0.213553	0.950047	0.0141106	0.00171172	0.979417	0.633727	0.00538925
BOSCO_TH1_CYTOTOXIC_MODULE	0.0143347	0.0741948	0.963884	0.0131029	-0.0160569	0.99909	0.0108372	-0.139011	0.422512	0.93727	-0.0269578
BOUDOUKHA_BOUND_BY_IGF2BP2	0.222407	-0.00971237	0.454422	0.221093	-0.0233421	0.916873	0.221823	0.00603251	0.674959	0.864277	-0.00900731
BOYAULT_LIVER_CANCER_SUBCLASS_G1_DN	0.0736185	-0.0487744	0.359151	0.0836502	0.0635403	0.946308	0.0707483	-0.0230349	0.905612	0.884149	-0.00275632
BOYAULT_LIVER_CANCER_SUBCLASS_G1_UP	0.11992	-0.0147843	0.410913	0.116512	0.00420473	0.969924	0.126013	0.0316789	0.143023	0.454185	0.00703314
BOYAULT_LIVER_CANCER_SUBCLASS_G12_UP	0.0478102	-0.046806	0.441664	0.0570863	0.0923066	0.938843	0.0474802	-0.0201895	0.728656	0.880166	0.00843704
BOYAULT_LIVER_CANCER_SUBCLASS_G123_DN	0.0204953	0.305559	0.000168937	0.0204188	0.0924286	0.942282	0.0203762	0.204738	0.054603	0.000700147	0.200909
BOYAULT_LIVER_CANCER_SUBCLASS_G123_UP	0.14	0.00325568	0.87302	0.111914	-0.015758	0.928654	0.142641	0.0206417	0.571258	0.956831	0.00271313
BOYAULT_LIVER_CANCER_SUBCLASS_G2	0.0315136	0.159221	0.0978637	0.0242345	-0.225582	0.90279	0.0310225	0.149915	0.0536536	0.0979906	0.0278511
BOYAULT_LIVER_CANCER_SUBCLASS_G23_UP	0.0830349	0.149714	0.655407	0.0548306	-0.184771	0.853596	0.0781569	0.156626	0.583977	0.896624	0.0405228
BOYAULT_LIVER_CANCER_SUBCLASS_G3_DN	0.0196113	-0.289407	0.00847501	0.0257297	-0.0687806	0.901015	0.0224958	-0.138976	0.259461	0.0526884	-0.165721
BOYAULT_LIVER_CANCER_SUBCLASS_G3_UP	0.163946	-0.0229421	0.406651	0.15526	0.00831654	0.815225	0.164726	-0.00262604	0.770265	0.841864	-0.00575054
BOYAULT_LIVER_CANCER_SUBCLASS_G5_DN	0.168679	0.0638412	0.480736	0.157448	0.0399639	0.962255	0.178584	0.107562	0.265224	0.650146	0.0704558
BOYAULT_LIVER_CANCER_SUBCLASS_G6_UP	0.044477	0.187954	1.5956e-05	0.0433629	0.115269	0.62446	0.0432001	0.0521423	0.367433	0.000336323	0.118455
BOYLAN_MULTIPLE_MYELOMA_C_CLUSTER_DN	0.0920528	-0.0202003	0.945983	0.0947002	0.0728779	0.918215	0.0990824	0.0529804	0.583977	0.968393	0.0352193
BOYLAN_MULTIPLE_MYELOMA_C_CLUSTER_UP	0.0374784	-0.0861978	0.205925	0.0352025	-0.0972597	0.864349	0.0394909	0.0244563	0.821715	0.697674	-0.0530004
BOYLAN_MULTIPLE_MYELOMA_C_D_DN	0.0467638	0.00459306	0.256021	0.0506234	-0.0557321	0.969924	0.0476121	0.0408372	0.377245	0.578119	-0.00343394
BOYLAN_MULTIPLE_MYELOMA_C_D_UP	0.0869428	-0.0628666	0.0171087	0.0861121	0.0684783	0.791721	0.0924107	-0.00516854	0.88092	0.181781	0.000147751
BOYLAN_MULTIPLE_MYELOMA_C_DN	0.0916073	-0.0431584	0.504894	0.0842657	-0.0295149	0.991867	0.100618	0.103052	0.20894	0.607398	0.0101262
BOYLAN_MULTIPLE_MYELOMA_C_UP	0.0400048	-0.17668	0.0212912	0.0416151	0.001651	0.981018	0.0392512	-0.100235	0.254865	0.106157	-0.0917547
BOYLAN_MULTIPLE_MYELOMA_D_CLUSTER_DN	0.0822945	0.0521705	0.116636	0.0763297	-0.00225304	0.999371	0.0829108	0.0640203	0.241383	0.307969	0.0379793
BOYLAN_MULTIPLE_MYELOMA_D_CLUSTER_UP	0.0697724	-0.06209	0.220456	0.0749887	0.00797853	0.947353	0.0693188	-0.0272293	0.431432	0.567937	-0.0271136
BOYLAN_MULTIPLE_MYELOMA_D_DN	0.0915667	0.00931553	0.757327	0.0891919	0.0114137	0.954403	0.0965128	0.0663003	0.0192989	0.200851	0.0290098
BOYLAN_MULTIPLE_MYELOMA_D_UP	0.0545826	-0.00571452	0.491645	0.0487127	-0.0219179	0.990599	0.0582153	0.058898	0.231857	0.627791	0.0104219
BOYLAN_MULTIPLE_MYELOMA_PCA1_UP	0.0541128	0.0515398	0.07176	0.0569613	-0.03563	0.939632	0.0538436	0.036657	0.2855	0.24549	0.0175223
BOYLAN_MULTIPLE_MYELOMA_PCA3_DN	0.0329251	0.053689	0.164072	0.0285204	-0.0995542	0.982904	0.036083	0.163762	0.0784061	0.188671	0.039299
BOYLAN_MULTIPLE_MYELOMA_PCA3_UP	0.061028	-0.0259991	0.851865	0.0600374	0.00995195	0.991867	0.0660081	0.0454093	0.324434	0.858454	0.00978739
BRACHAT_RESPONSE_TO_CAMPTOTHECIN_DN	0.275558	-0.00523698	0.460401	0.267846	-0.0421822	0.969924	0.279069	0.00135206	0.682636	0.882081	-0.0153557
BRACHAT_RESPONSE_TO_CAMPTOTHECIN_UP	0.0318578	-0.194155	0.193902	0.0268017	-0.144082	0.979142	0.0347395	-0.0495558	0.875765	0.73219	-0.129264
BRACHAT_RESPONSE_TO_CISPLATIN	0.0279371	0.0537145	0.642679	0.0253085	0.19601	0.702835	0.0299574	0.17615	0.256165	0.634352	0.141958
BRACHAT_RESPONSE_TO_METHOTREXATE_DN	0.255183	-0.01097	0.48993	0.266883	0.035999	0.996379	0.27314	0.086239	0.362417	0.748732	0.0370893
BRACHAT_RESPONSE_TO_METHOTREXATE_UP	0.038245	-0.0965593	0.536893	0.0328476	0.0273505	0.901015	0.0428201	0.060121	0.874235	0.943473	-0.00302928
BREDEMEYER_RAG_SIGNALING_NOT_VIA_ATM_DN	0.0321692	0.159339	0.00299941	0.0291915	-0.0132385	0.972385	0.0347841	0.172201	0.0088113	0.00173266	0.106101
BREDEMEYER_RAG_SIGNALING_NOT_VIA_ATM_UP	0.032735	0.0507213	0.174587	0.0363877	-0.00215632	0.9982	0.0354745	0.104533	0.132177	0.273654	0.0510328
BREDEMEYER_RAG_SIGNALING_VIA_ATM_NOT_VIA_NFKB_DN	0.0661748	0.0632816	0.0563113	0.0657385	0.145114	0.643123	0.0676821	0.088922	0.445951	0.22024	0.0991058
BREDEMEYER_RAG_SIGNALING_VIA_ATM_NOT_VIA_NFKB_UP	0.0434934	-0.0760393	0.0414241	0.0457334	-0.0145379	0.951832	0.0463333	-0.0329573	0.49287	0.246911	-0.0411781
BRIDEAU_IMPRINTED_GENES	0.040237	-0.0222132	0.628484	0.0483468	0.15118	0.577327	0.0429764	0	0.92041	0.901075	0.0429888
BROCKE_APOPTOSIS_REVERSED_BY_IL6	0.114838	-0.0912982	0.020901	0.111082	-0.147845	0.593712	0.114691	-0.0604023	0.615485	0.135613	-0.0998485
BROWN_MYELOID_CELL_DEVELOPMENT_DN	0.135457	-0.0340167	0.699681	0.132797	0.0468237	0.901015	0.135213	-0.0241249	0.697236	0.949363	-0.00377263
BROWN_MYELOID_CELL_DEVELOPMENT_UP	0.0895926	-0.00603935	0.980061	0.0872259	-0.0531092	0.689164	0.0963941	0.108994	0.027935	0.242489	0.016615
BROWNE_HCMV_INFECTION_10HR_DN	0.100336	-0.0484907	0.576453	0.10381	0.0673262	0.875045	0.108019	0.00448073	0.99895	0.967612	0.00777208
BROWNE_HCMV_INFECTION_10HR_UP	0.0761568	-0.0663084	0.178674	0.0703034	-0.010941	0.864349	0.0770839	-0.0240122	0.76615	0.640365	-0.0337539
BROWNE_HCMV_INFECTION_12HR_DN	0.0465024	-0.148866	0.00541505	0.0544613	0.0939512	0.791721	0.0490074	-0.047646	0.691366	0.0704385	-0.0341869
BROWNE_HCMV_INFECTION_12HR_UP	0.0314181	-0.0464182	0.679789	0.0309898	-0.0771573	0.92906	0.0337232	0.0873852	0.203964	0.663317	-0.0120634
BROWNE_HCMV_INFECTION_14HR_DN	0.0683067	0.00646626	0.774984	0.066677	0.0825622	0.884332	0.0698192	0.0153095	0.641192	0.949323	0.0347793
BROWNE_HCMV_INFECTION_14HR_UP	0.0600758	-0.0603574	0.0111177	0.0554919	-0.0524195	0.760982	0.0567198	-0.0958216	0.0746476	0.0224237	-0.0695328
BROWNE_HCMV_INFECTION_16HR_DN	0.075529	0.0328409	0.419625	0.0687805	0.00126702	0.875979	0.075882	0.0245798	0.411672	0.706868	0.0195626
BROWNE_HCMV_INFECTION_16HR_UP	0.0211003	-0.145974	0.0331288	0.0185303	-0.240298	0.969924	0.0231494	-0.0867648	0.700774	0.269954	-0.157679
BROWNE_HCMV_INFECTION_18HR_DN	0.0683129	0.0164259	0.686575	0.0615176	-0.0903921	0.451784	0.0681996	-0.000885456	0.925086	0.868813	-0.0249505
BROWNE_HCMV_INFECTION_18HR_UP	0.0493027	-0.0990934	0.00172407	0.0529203	-0.0086263	0.959615	0.0533141	0.0237639	0.690185	0.0350851	-0.0279853
BROWNE_HCMV_INFECTION_1HR_DN	0.0352308	-0.0593729	0.0464067	0.0368263	-0.0055119	0.969924	0.0345879	-0.0857744	0.0558197	0.0625749	-0.0502197
BROWNE_HCMV_INFECTION_1HR_UP	0.0351257	-0.0199388	0.638098	0.0409761	0.174303	0.865604	0.0403631	0.130835	0.131913	0.513619	0.0950663
BROWNE_HCMV_INFECTION_20HR_DN	0.0623945	0.0470454	0.07176	0.0640256	0.0657006	0.890375	0.0647917	0.0816963	0.331683	0.260267	0.0648141
BROWNE_HCMV_INFECTION_20HR_UP	0.0334803	-0.193161	0.00020094	0.0390609	0.00748005	0.931093	0.0350586	-0.076348	0.212301	0.00248168	-0.0873431
BROWNE_HCMV_INFECTION_24HR_DN	0.110046	0.0197031	0.0707923	0.102072	-0.00621406	0.950047	0.113792	0.0456049	0.027935	0.0506867	0.019698
BROWNE_HCMV_INFECTION_24HR_UP	0.0613117	-0.0266561	0.349995	0.0638709	0.000380776	0.932119	0.0617303	0.0136549	0.99468	0.895235	-0.00420679
BROWNE_HCMV_INFECTION_2HR_DN	0.142396	0.0670992	0.147299	0.118583	-0.0173589	0.968452	0.141403	0.0878835	0.180491	0.292365	0.0458746
BROWNE_HCMV_INFECTION_2HR_UP	0.117745	-0.205123	4.32618e-06	0.118014	-0.242704	0.406939	0.115111	-0.192013	0.0107955	3.36048e-06	-0.21328
BROWNE_HCMV_INFECTION_30MIN_DN	0.0336321	-0.0128992	0.538607	0.0298223	-0.168563	0.689164	0.0359609	-0.00104203	0.754706	0.863404	-0.0608346
BROWNE_HCMV_INFECTION_30MIN_UP	0.0790137	-0.1804	0.000226105	0.0860359	-0.206511	0.451646	0.0813544	-0.130052	0.0167894	0.00017558	-0.172321
BROWNE_HCMV_INFECTION_48HR_DN	0.0876076	0.0147178	0.952519	0.0821002	-0.0523385	0.950047	0.0872622	-0.00674367	0.682636	0.986963	-0.0147881
BROWNE_HCMV_INFECTION_48HR_UP	0.052423	-0.00112875	0.998943	0.0526368	0.0562474	0.864725	0.0564333	0.0644666	0.187878	0.7257	0.0398618
BROWNE_HCMV_INFECTION_4HR_DN	0.0405763	-0.108941	0.00210441	0.0429823	-0.0255068	0.865019	0.0414671	-0.0402787	0.186164	0.0138633	-0.0582421
BROWNE_HCMV_INFECTION_4HR_UP	0.0516817	-0.290815	0.00207016	0.0638823	0.0835269	0.975695	0.0546406	-0.211761	0.0687238	0.00684769	-0.139683
BROWNE_HCMV_INFECTION_6HR_DN	0.0435439	0.0156848	0.815428	0.0439078	0.0297404	0.889029	0.0441318	-0.0242559	0.991117	0.995291	0.00705645
BROWNE_HCMV_INFECTION_6HR_UP	0.0538831	0.085884	0.152021	0.0528182	0.117208	0.901015	0.0499401	0.0100118	0.922598	0.658135	0.0710345
BROWNE_HCMV_INFECTION_8HR_DN	0.0431847	-0.0180692	0.848334	0.0425384	-0.150503	0.702002	0.0443243	-0.0121282	0.918348	0.97654	-0.0602333
BROWNE_HCMV_INFECTION_8HR_UP	0.068361	-0.132718	0.000481056	0.0599675	-0.188115	0.450607	0.0679037	-0.0900299	0.122389	0.00177894	-0.136954
BROWNE_INTERFERON_RESPONSIVE_GENES	0.0692001	0.132113	0.362057	0.0468146	-0.403014	0.450607	0.0452777	-0.362366	0.121045	0.249344	-0.211089
BRUECKNER_TARGETS_OF_MIRLET7A3_DN	0.15362	0.100535	0.000238421	0.147466	0.107377	0.785972	0.151583	0.0845653	0.00305706	6.79759e-05	0.0974926
BRUECKNER_TARGETS_OF_MIRLET7A3_UP	0.0858361	0.0176693	0.88862	0.0759448	-0.0301183	0.983803	0.089418	0.0984587	0.0144462	0.188527	0.0286699
BRUINS_UVC_RESPONSE_EARLY_LATE	0.0574607	-0.0375239	0.0604533	0.0558294	0.0200423	0.96293	0.0595437	-0.0362276	0.361806	0.259295	-0.0179031
BRUINS_UVC_RESPONSE_LATE	0.102724	0.00973756	0.422261	0.102062	-0.00150138	0.942489	0.103002	-0.00163853	0.869192	0.908036	0.00219922
BRUINS_UVC_RESPONSE_MIDDLE	0.0239069	-0.128227	0.166673	0.029568	-0.0364152	0.936688	0.0260459	-0.0363793	0.887988	0.683193	-0.0670072
BRUINS_UVC_RESPONSE_VIA_TP53_GROUP_A	0.0389722	-0.00304888	0.794621	0.0401118	-0.0288581	0.908558	0.0410652	0.060468	0.023611	0.227767	0.00952033
BRUINS_UVC_RESPONSE_VIA_TP53_GROUP_B	0.0691252	7.24554e-05	0.947486	0.0687928	-0.0827776	0.887314	0.0709964	0.0246709	0.497193	0.94163	-0.0193448
BRUINS_UVC_RESPONSE_VIA_TP53_GROUP_C	0.0354701	-0.0802776	0.143737	0.0349964	-0.100033	0.689164	0.0355491	-0.0804607	0.527906	0.434284	-0.0869239
BRUINS_UVC_RESPONSE_VIA_TP53_GROUP_D	0.0424743	0.0196244	0.752285	0.0433113	0.0424384	0.969924	0.0421066	-0.0398542	0.806876	0.983255	0.00740286
BRUNO_HEMATOPOIESIS	0.136887	0.0311574	0.527439	0.143114	0.0274988	0.991867	0.128227	-0.0330477	0.794936	0.940815	0.00853614
BUFFA_HYPOXIA_METAGENE	0.248408	-0.0169738	0.351551	0.247113	-0.0406527	0.784763	0.252008	0.0196485	0.988789	0.857332	-0.0126593
BURTON_ADIPOGENESIS_1	0.168276	-0.166856	0.00528473	0.185203	-0.097803	0.853158	0.155471	-0.176167	0.234836	0.0331577	-0.146942
BURTON_ADIPOGENESIS_10	0.0963579	0.161459	0.00098831	0.0896514	0.124516	0.634926	0.103783	0.192547	0.000512068	4.10377e-05	0.159507
BURTON_ADIPOGENESIS_11	0.0881466	-0.0812168	0.191035	0.0726509	-0.164758	0.877443	0.103213	0.0556149	0.823265	0.681949	-0.0634534
BURTON_ADIPOGENESIS_12	0.0808969	-0.109696	0.229187	0.0809549	0.123887	0.969924	0.081738	-0.120902	0.310658	0.500307	-0.0355702
BURTON_ADIPOGENESIS_2	0.0974383	0.0290014	0.697301	0.0924679	0.0656439	0.938843	0.101521	0.0159697	0.715501	0.958369	0.0368717
BURTON_ADIPOGENESIS_3	0.0764441	0.359327	0.534923	0.0438839	0.0020849	0.931093	0.0485234	0.0275322	0.770519	0.927309	0.129648
BURTON_ADIPOGENESIS_4	0.156104	-0.0499691	0.296016	0.144777	-0.036724	0.92906	0.162904	-0.0200531	0.439897	0.646355	-0.0355821
BURTON_ADIPOGENESIS_5	0.137762	0.0508291	0.575865	0.119733	-0.0317273	0.950047	0.128831	-0.00374861	0.875765	0.961361	0.00511773
BURTON_ADIPOGENESIS_6	0.102984	0.063769	0.0365339	0.10336	0.0257943	0.975393	0.0972894	0.021523	0.859999	0.323584	0.0370288
BURTON_ADIPOGENESIS_7	0.213889	0.0397876	0.313788	0.212804	0.0115983	0.999371	0.218572	0.0396151	0.169741	0.438332	0.0303337
BURTON_ADIPOGENESIS_8	0.173976	0.0299708	0.358022	0.165997	-0.0747895	0.853158	0.174087	0.0197444	0.184394	0.451385	-0.00835812
BURTON_ADIPOGENESIS_9	0.106488	-0.128101	0.0227054	0.113351	-0.110815	0.733064	0.106798	-0.0803967	0.109323	0.0495151	-0.106438
BURTON_ADIPOGENESIS_PEAK_AT_0HR	0.0741274	0.0031402	0.853535	0.0873319	0.130692	0.70573	0.0692577	-0.0647141	0.28933	0.744747	0.0230394
BURTON_ADIPOGENESIS_PEAK_AT_16HR	0.0860441	-0.0317854	0.913097	0.0842322	0.0929097	0.733064	0.0804897	-0.018315	0.969756	0.990238	0.0142698
BURTON_ADIPOGENESIS_PEAK_AT_24HR	0.0818281	0.123915	0.115589	0.0802529	0.199696	0.733064	0.0666356	-0.050348	0.541284	0.405062	0.0910878
BURTON_ADIPOGENESIS_PEAK_AT_2HR	0.192084	-0.15823	0.00316696	0.174581	-0.30771	0.513941	0.180496	-0.164525	0.10056	0.00780994	-0.210155
BURTON_ADIPOGENESIS_PEAK_AT_8HR	0.154043	-0.0522394	0.175954	0.142992	-0.0454506	0.886663	0.167465	0.0288068	0.876725	0.67955	-0.0229611
BUYTAERT_PHOTODYNAMIC_THERAPY_STRESS_DN	0.061091	0.0366113	0.166307	0.0617714	0.068586	0.969924	0.0563416	-0.042171	0.385065	0.474523	0.0210088
BUYTAERT_PHOTODYNAMIC_THERAPY_STRESS_UP	0.0837583	-0.142914	0.00306162	0.0837056	-0.0711863	0.922999	0.0893011	-0.0665817	0.626269	0.0485181	-0.0935607
BYSTROEM_CORRELATED_WITH_IL5_DN	0.0765389	-0.0119322	0.617848	0.0735746	0.113888	0.826428	0.0849841	0.0472323	0.394736	0.78292	0.0497294
BYSTROEM_CORRELATED_WITH_IL5_UP	0.106813	-0.0641844	0.0524929	0.10309	-0.0903149	0.955046	0.115274	0.0349903	0.602133	0.320783	-0.0398364
BYSTRYKH_HEMATOPOIESIS_STEM_CELL_AND_BRAIN_QTL_CIS	0.130321	0.0332277	0.302242	0.136686	0.0806471	0.647388	0.126094	-0.0082683	0.727937	0.690511	0.0352022
BYSTRYKH_HEMATOPOIESIS_STEM_CELL_AND_BRAIN_QTL_TRANS	0.0921372	-0.00704027	0.794565	0.0838838	-0.0645318	0.694662	0.0981148	0.0506765	0.117812	0.485587	-0.00696518
BYSTRYKH_HEMATOPOIESIS_STEM_CELL_QTL_CIS	0.113735	0.0721968	0.00182443	0.122606	0.111166	0.609919	0.110131	0.0206602	0.795998	0.0289933	0.0680077
BYSTRYKH_HEMATOPOIESIS_STEM_CELL_QTL_TRANS	0.0902783	-0.0129862	0.10188	0.0877511	-0.00873248	0.961421	0.0913147	0.00572846	0.933005	0.571631	-0.00533006
BYSTRYKH_HEMATOPOIESIS_STEM_CELL_SCP2_QTL_TRANS	0.0869006	-0.0216557	0.219133	0.084171	-0.0505919	0.841878	0.0874928	-0.00356779	0.752489	0.68356	-0.0252718
CADWELL_ATG16L1_TARGETS_DN	0.0401245	-0.0620806	0.634108	0.0366154	-0.15471	0.513941	0.0410715	0.0068515	0.832964	0.856202	-0.0699796
CADWELL_ATG16L1_TARGETS_UP	0.0102478	0.153012	0.629175	0.010127	-0.123138	0.864725	0.0082901	-0.167898	0.779444	0.943901	-0.0460082
CAFFAREL_RESPONSE_TO_THC_24HR_5_DN	0.212296	0.0575312	0.180685	0.192167	0.0135164	0.96293	0.201901	0.0452472	0.417484	0.51285	0.038765
CAFFAREL_RESPONSE_TO_THC_24HR_5_UP	0.219149	-0.0647847	0.00887799	0.208422	0.00505187	0.991867	0.222063	-0.0221841	0.385065	0.0774998	-0.0273056
CAFFAREL_RESPONSE_TO_THC_DN	0.164779	-0.0298963	0.787352	0.154915	0.00778434	1	0.166771	-0.0106774	0.994626	0.997971	-0.0109298
CAFFAREL_RESPONSE_TO_THC_UP	0.0939034	-0.0682565	0.236476	0.0907671	-0.0453849	0.881761	0.0917588	-0.106484	0.36832	0.52686	-0.073375
CAIRO_HEPATOBLASTOMA_CLASSES_DN	0.0629939	-0.0759662	0.00747608	0.066763	-8.53287e-05	0.969924	0.0652546	-0.0316472	0.498302	0.0810571	-0.0358996
CAIRO_HEPATOBLASTOMA_CLASSES_UP	0.21414	0.0288642	0.956176	0.193149	0.0221055	0.936708	0.209763	0.011578	0.873463	0.997947	0.0208492
CAIRO_HEPATOBLASTOMA_DN	0.0286837	0.00638553	0.639129	0.0316401	-0.0719384	0.88987	0.0328949	0.133223	0.157168	0.565855	0.0225567
CAIRO_HEPATOBLASTOMA_UP	0.092824	-0.0217854	0.199403	0.0893111	0.0490343	0.84238	0.103019	0.0544508	0.032303	0.107559	0.0272332
CAIRO_LIVER_DEVELOPMENT_DN	0.0360059	0.0219022	0.888087	0.0374264	-0.00663513	0.946014	0.0356973	0.0167535	0.310658	0.847041	0.0106735
CAIRO_LIVER_DEVELOPMENT_UP	0.0846899	-0.0825519	8.15438e-05	0.0910788	-0.0235111	0.887941	0.0875713	-0.0608583	0.049977	0.000332996	-0.0556405
CAIRO_PML_TARGETS_BOUND_BY_MYC_UP	0.221277	-0.00386494	0.629978	0.212637	0.0255071	0.969924	0.213296	0.0012273	0.831822	0.968627	0.00762316
CAMPS_COLON_CANCER_COPY_NUMBER_DN	0.0776168	-0.0128372	0.518009	0.0766563	-0.0248918	0.990281	0.0813789	-0.00778371	0.923848	0.959927	-0.0151709
CAMPS_COLON_CANCER_COPY_NUMBER_UP	0.0824694	-0.0608388	0.296683	0.0825487	0.00903829	0.969924	0.0843446	-0.0266907	0.574645	0.73072	-0.0261637
CARD_MIR302A_TARGETS	0.101883	-0.121418	0.000137337	0.0985201	-0.0403804	0.945805	0.104919	-0.0866701	0.201036	0.00175578	-0.0828229
CASORELLI_ACUTE_PROMYELOCYTIC_LEUKEMIA_DN	0.148797	0.0206113	0.954478	0.133943	0.00483734	0.969924	0.149135	0.0199828	0.829243	0.997471	0.0151438
CASORELLI_ACUTE_PROMYELOCYTIC_LEUKEMIA_UP	0.128678	-0.0545429	0.0640857	0.128424	-0.0693059	0.752446	0.131877	-0.0362914	0.36039	0.230507	-0.0533801
CASORELLI_APL_SECONDARY_VS_DE_NOVO_UP	0.111806	-0.0644735	0.478741	0.111383	-0.0927589	0.929264	0.110988	-0.0846827	0.476041	0.795632	-0.0806384
CASTELLANO_NRAS_TARGETS_UP	0.0935843	0.0251971	0.726216	0.100201	0.0608935	0.973574	0.0851306	-0.0805944	0.551762	0.930168	0.00183209
CEBALLOS_TARGETS_OF_TP53_AND_MYC_DN	0.148745	0.0246164	0.512579	0.12849	-0.105582	0.599139	0.141841	-0.00453203	0.99895	0.88345	-0.0284993
CERIBELLI_GENES_INACTIVE_AND_BOUND_BY_NFY	0.00305444	-0.969943	0.231159	0.00599868	0.224919	0.853158	0.00973014	0.326019	0.626269	0.651944	-0.139668
CERVERA_SDHB_TARGETS_1_DN	0.0120111	0.00667916	0.994591	0.0183773	-0.22068	0.96293	0.0068516	-0.373561	0.926851	0.999742	-0.195854
CERVERA_SDHB_TARGETS_1_UP	0.049761	0.0219477	0.275507	0.0489953	0.0106237	0.898194	0.0547324	0.169203	0.00926479	0.0585758	0.0672581
CERVERA_SDHB_TARGETS_2	0.0342311	0.113613	0.200545	0.0381888	0.0283996	0.969924	0.0340403	0.034982	0.497193	0.586507	0.0589981
CHANDRAN_METASTASIS_DN	0.0547845	-0.0846824	0.0141009	0.0573507	-0.0105211	0.84238	0.0557708	-0.0393441	0.186706	0.0571847	-0.0448492
CHANDRAN_METASTASIS_TOP50_DN	0.141346	-0.0887587	0.000583904	0.137982	-0.117273	0.511056	0.140631	-0.0418981	0.144599	0.00265631	-0.0826432
CHANDRAN_METASTASIS_TOP50_UP	0.223642	-0.0407955	0.0384741	0.213373	-0.00772937	0.972385	0.229107	-0.0134252	0.893883	0.340135	-0.02065
CHANDRAN_METASTASIS_UP	0.103089	-0.0793202	0.016058	0.0991504	0.00186588	1	0.111	-0.00360431	0.99895	0.219311	-0.0270196
CHANG_IMMORTALIZED_BY_HPV31_DN	0.118046	0.0194423	0.99464	0.11916	-0.0310494	0.951832	0.124301	0.0732446	0.24073	0.814145	0.0205458
CHANG_IMMORTALIZED_BY_HPV31_UP	0.0396045	-0.134206	0.22619	0.0513748	0.0686326	0.694662	0.0467415	0.0369426	0.75735	0.641904	-0.00954371
CHANGOLKAR_H2AFY_TARGETS_DN	0.0327674	-0.113117	0.0161383	0.0375198	0.228073	0.760982	0.037341	-0.00435641	0.978021	0.182552	0.0368665
CHANGOLKAR_H2AFY_TARGETS_UP	0.0580438	0.0955696	0.188074	0.056251	0.00632091	0.998018	0.0601142	0.067223	0.274899	0.431246	0.0563712
CHARAFE_BREAST_CANCER_BASAL_VS_MESENCHYMAL_DN	0.0254817	-0.194361	0.0477312	0.0386257	0.0250021	0.92906	0.0224347	-0.438591	0.00132544	0.00342038	-0.20265
CHARAFE_BREAST_CANCER_BASAL_VS_MESENCHYMAL_UP	0.0669067	0.0579149	0.40236	0.0678403	-0.0236963	0.982217	0.0691353	0.0997684	0.138026	0.443961	0.0446623
CHARAFE_BREAST_CANCER_LUMINAL_VS_BASAL_DN	0.118546	0.0588799	0.014165	0.115695	0.0536041	0.96293	0.120999	0.063488	0.0227066	0.0129219	0.0586573
CHARAFE_BREAST_CANCER_LUMINAL_VS_BASAL_UP	0.0433848	-0.0867688	0.00288842	0.0422843	-0.108925	0.748267	0.0475906	0.00543855	0.932136	0.0533328	-0.0634183
CHARAFE_BREAST_CANCER_LUMINAL_VS_MESENCHYMAL_DN	0.10411	-0.00635647	0.933083	0.101096	-0.00264772	0.96293	0.104546	0.0021749	0.98637	0.999732	-0.00227643
CHARAFE_BREAST_CANCER_LUMINAL_VS_MESENCHYMAL_UP	0.0361816	0.147088	4.02377e-05	0.0401026	0.095647	0.908558	0.0378054	0.132989	0.00281341	1.50715e-05	0.125241
CHAUHAN_RESPONSE_TO_METHOXYESTRADIOL_DN	0.320031	-0.0380105	0.00421938	0.31502	-0.0567056	0.657191	0.318633	-0.0219379	0.141835	0.0155672	-0.0388847
CHAUHAN_RESPONSE_TO_METHOXYESTRADIOL_UP	0.242287	-0.0133221	0.491384	0.220671	-0.00735517	0.950047	0.226083	-0.0565596	0.416692	0.773707	-0.0257456
CHEBOTAEV_GR_TARGETS_DN	0.0234981	0.0846733	0.432312	0.0275744	0.0968428	0.664893	0.0265054	0.296436	0.00267646	0.0260604	0.159317
CHEBOTAEV_GR_TARGETS_UP	0.0149925	-0.0984626	0.144823	0.014398	-0.194738	0.969924	0.0163208	0.0535322	0.741231	0.60608	-0.0798894
CHEMNITZ_RESPONSE_TO_PROSTAGLANDIN_E2_DN	0.0414988	0.000483882	0.941639	0.0444178	-0.00785106	0.972385	0.0417887	-0.0524059	0.573018	0.972209	-0.0199244
CHEMNITZ_RESPONSE_TO_PROSTAGLANDIN_E2_UP	0.0792015	0.270799	0.0349465	0.0603514	-0.00277136	0.991867	0.068183	0.092814	0.75735	0.295722	0.120281
CHEN_ETV5_TARGETS_SERTOLI	0.035113	-0.00547098	0.836665	0.0341658	-0.0350605	0.731216	0.0344193	-0.014466	0.550792	0.902866	-0.0183325
CHEN_HOXA5_TARGETS_9HR_DN	0.0722813	0.0120509	0.542792	0.0781631	0.121064	0.679531	0.0737365	-0.0358651	0.714915	0.849453	0.0324165
CHEN_HOXA5_TARGETS_9HR_UP	0.0942137	-0.198171	0.001204	0.0954134	-0.0372997	0.785972	0.104038	-0.0520967	0.347818	0.0135512	-0.0958557
CHEN_LIVER_METABOLISM_QTL_CIS	0.0625959	0.116886	0.00141657	0.0639149	0.150345	0.54763	0.0690603	0.181071	0.014504	0.000869949	0.149434
CHEN_LUNG_CANCER_SURVIVAL	0.39543	0.0181177	0.115181	0.407227	0.05352	0.725272	0.395456	0.0374735	0.0814549	0.125483	0.0363704
CHEN_LVAD_SUPPORT_OF_FAILING_HEART_DN	0.0531632	-0.0300316	0.885402	0.0496618	-0.0883084	0.954779	0.0566097	0.14305	0.0241452	0.254412	0.0082368
CHEN_LVAD_SUPPORT_OF_FAILING_HEART_UP	0.105231	-0.150373	0.010403	0.110185	-0.0403529	0.857802	0.110015	-0.0496836	0.318323	0.0683325	-0.0801364
CHEN_METABOLIC_SYNDROM_NETWORK	0.094751	0.0118195	0.205284	0.0956639	-0.0191729	0.805255	0.0954172	0.0284859	0.0797611	0.193785	0.0070442
CHEN_NEUROBLASTOMA_COPY_NUMBER_GAINS	0.0858846	-0.0415385	0.231044	0.0886825	0.0228694	1	0.0869476	-0.0343017	0.360252	0.547384	-0.0176569
CHENG_IMPRINTED_BY_ESTRADIOL	0.0377137	-0.0744584	0.0336296	0.0376314	0.0478221	0.970029	0.0398983	0.0252429	0.953972	0.326451	-0.000464492
CHENG_RESPONSE_TO_NICKEL_ACETATE	0.123944	-0.0467588	0.127628	0.133878	0.0359705	0.999371	0.123702	-0.0383508	0.165547	0.259694	-0.0163797
CHEOK_RESPONSE_TO_HD_MTX_DN	0.0803287	-0.0888261	0.239076	0.0861385	-0.0408178	0.969924	0.0813049	-0.0914671	0.667157	0.712826	-0.0737037
CHEOK_RESPONSE_TO_MERCAPTOPURINE_AND_HD_MTX_DN	0.0369728	-0.0283036	0.900669	0.0328347	0.00282604	0.92906	0.0213072	-0.534191	0.0774187	0.484671	-0.186556
CHESLER_BRAIN_HIGHEST_EXPRESSION	0.269092	0.00641009	0.993783	0.277085	0.000724842	0.977798	0.280266	0.00738793	0.922996	0.999802	0.00484095
CHESLER_BRAIN_HIGHEST_GENETIC_VARIANCE	0.0990119	0.021258	0.577954	0.0991677	-0.0257714	0.998014	0.109773	0.110366	0.0189376	0.171691	0.0352844
CHESLER_BRAIN_QTL_CIS	0.107554	0.0790828	9.45662e-05	0.108502	0.0413001	0.805255	0.108418	0.0747446	0.0533855	0.000367725	0.0650425
CHIANG_LIVER_CANCER_SUBCLASS_CTNNB1_DN	0.0617834	0.0639228	0.0422363	0.0598671	0.00748226	0.969924	0.0653134	0.117892	0.00151776	0.00358076	0.0630991
CHIANG_LIVER_CANCER_SUBCLASS_CTNNB1_UP	0.00987732	0.126246	0.129393	0.0116196	0.264244	0.689164	0.0114121	0.181307	0.40385	0.354651	0.190599
CHIANG_LIVER_CANCER_SUBCLASS_INTERFERON_DN	0	NA	0.871261	0	#NAME?	0.918473	0	NA	0.939525	0.996872	NA
CHIANG_LIVER_CANCER_SUBCLASS_POLYSOMY7_DN	0.0383495	-0.242011	0.011789	0.0445631	0.0507223	0.939459	0.0390846	-0.231724	0.0539339	0.0214883	-0.141004
CHIANG_LIVER_CANCER_SUBCLASS_POLYSOMY7_UP	0.0145791	0.173379	0.0377916	0.0174068	0.142226	0.901015	0.0154268	0.256789	0.376253	0.190265	0.190798
CHIANG_LIVER_CANCER_SUBCLASS_PROLIFERATION_DN	0.0135174	0.0231869	0.681134	0.0181633	0.139108	0.969924	0.0136238	-0.0819806	0.939807	0.987323	0.0267714
CHIANG_LIVER_CANCER_SUBCLASS_PROLIFERATION_UP	0.0701853	-0.0111433	0.752355	0.065268	-0.0301847	0.853158	0.0660606	0.00713914	0.693344	0.951189	-0.0113963
CHIANG_LIVER_CANCER_SUBCLASS_UNANNOTATED_DN	0.194974	0.00983242	0.7034	0.193211	0.0374441	0.961156	0.194057	0.0032657	0.945313	0.989269	0.0168474
CHIANG_LIVER_CANCER_SUBCLASS_UNANNOTATED_UP	0.0752842	-0.097418	0.066944	0.0769975	-0.0287118	0.969924	0.0822929	0.0389059	0.358925	0.27557	-0.0290746
CHIARADONNA_NEOPLASTIC_TRANSFORMATION_CDC25_DN	0.120323	0.0447122	0.0525498	0.121614	-0.00802209	0.935834	0.126562	0.0861483	0.0286005	0.0409676	0.0409461
CHIARADONNA_NEOPLASTIC_TRANSFORMATION_CDC25_UP	0.140945	0.0143365	0.700341	0.142382	0.0843834	0.895602	0.140374	0.0207329	0.808412	0.968348	0.0398176
CHIARADONNA_NEOPLASTIC_TRANSFORMATION_KRAS_CDC25_DN	0.099624	-0.104699	0.438741	0.120782	-0.0128088	0.950047	0.102924	-0.0578701	0.954787	0.933581	-0.0584594
CHIARADONNA_NEOPLASTIC_TRANSFORMATION_KRAS_CDC25_UP	0.26332	0.0734043	0.0107491	0.242819	0.022013	0.935834	0.275862	0.109121	0.00108146	0.000845673	0.0681795
CHIARADONNA_NEOPLASTIC_TRANSFORMATION_KRAS_DN	0.0733575	-0.029214	0.723516	0.0753852	-0.119462	0.594192	0.0744494	0.0121412	0.914091	0.931428	-0.0455117
CHIARADONNA_NEOPLASTIC_TRANSFORMATION_KRAS_UP	0.153818	0.00338022	0.851746	0.138034	-0.0406356	0.92401	0.139191	-0.116445	0.190169	0.703898	-0.0512335
CHIARETTI_ACUTE_LYMPHOBLASTIC_LEUKEMIA_ZAP70	0.019075	-0.0917162	0.113911	0.021698	-0.219052	0.733064	0.0196812	-0.0573979	0.971279	0.540739	-0.122722
CHIARETTI_T_ALL_REFRACTORY_TO_THERAPY	0.0750485	-0.047985	0.933083	0.0719834	-0.0534797	0.991867	0.0781137	0.0580187	0.760546	0.994442	-0.014482
CHIBA_RESPONSE_TO_TSA	0.247699	-0.122948	0.000884524	0.252572	-0.108737	0.573548	0.257609	-0.0322338	0.415536	0.0095473	-0.0879726
CHIBA_RESPONSE_TO_TSA_UP	0.177187	0.0729888	0.0208211	0.171921	-0.0128172	0.998196	0.180577	0.0508847	0.0972259	0.0534496	0.0370188
CHICAS_RB1_TARGETS_CONFLUENT	0.108119	0.029741	0.0456011	0.105368	-0.0213857	0.969924	0.106786	0.0291111	0.287465	0.18934	0.0124888
CHICAS_RB1_TARGETS_GROWING	0.0815278	0.106878	0.952519	0.0628349	0.00750929	1	0.0794099	0.0852642	0.729342	0.993855	0.0665504
CHICAS_RB1_TARGETS_LOW_SERUM	0.256985	-0.0304693	0.0593124	0.262526	-0.0358455	0.969924	0.22694	-0.0563712	0.144338	0.143388	-0.0408953
CHICAS_RB1_TARGETS_SENESCENT	0.0950038	-0.0196838	0.118068	0.0874922	-0.0313804	0.950047	0.0965738	-0.00115664	0.984937	0.621932	-0.017407
CHIN_BREAST_CANCER_COPY_NUMBER_UP	0.128086	0.111188	0.0163701	0.107975	-0.028442	0.950047	0.12982	0.12016	0.00384079	0.00346569	0.0676353
CHNG_MULTIPLE_MYELOMA_HYPERPLOID_DN	0.0863168	-0.0494896	0.201877	0.0821887	-0.0659268	0.831401	0.093767	0.0084167	0.970327	0.726639	-0.0356666
CHNG_MULTIPLE_MYELOMA_HYPERPLOID_UP	0.610258	-0.0144869	0.014165	0.628702	0.0120791	0.887941	0.600221	-0.012042	0.254865	0.0744761	-0.00481659
CHO_NR4A1_TARGETS	0.0773126	-0.0237838	0.954478	0.0769656	0.0472575	0.962255	0.0810137	0.097755	0.439694	0.936028	0.0404096
CHOI_ATL_STAGE_PREDICTOR	0.227447	0.00990542	0.994049	0.226868	0.0807994	0.608484	0.223883	-0.0220255	0.643547	0.92979	0.0228931
CHOW_RASSF1_TARGETS_DN	0.216914	0.0822779	0.0088556	0.213976	0.0147014	0.991012	0.204988	0.026414	0.836355	0.132046	0.0411311
CHOW_RASSF1_TARGETS_UP	0.0951179	0.0336268	0.933083	0.0910818	0.0984063	0.928654	0.0915395	0.0461986	0.627478	0.975953	0.0594106
CHUNG_BLISTER_CYTOTOXICITY_DN	0.0334313	0.0899933	0.0745557	0.0348653	0.021581	0.908558	0.0310878	0.0391587	0.864908	0.460625	0.0502444
CHUNG_BLISTER_CYTOTOXICITY_UP	0.118107	0.032374	0.742987	0.109543	-0.00270168	1	0.114191	0.027866	0.745411	0.977775	0.0191794
CHYLA_CBFA2T3_TARGETS_DN	0.0247715	0.143327	0.002404	0.0255616	0.0100995	0.998014	0.0232304	0.0337151	0.415719	0.0317044	0.0623806
CHYLA_CBFA2T3_TARGETS_UP	0.04629	0.0430237	0.0500776	0.0471587	-0.00744623	0.951371	0.048817	0.0790535	0.000695977	0.00213888	0.0382103
CLASPER_LYMPHATIC_VESSELS_DURING_METASTASIS_DN	0.0596481	0.0568913	0.401762	0.0792922	0.377897	0.821821	0.074739	0.255226	0.0305955	0.163168	0.230005
COATES_MACROPHAGE_M1_VS_M2_DN	0.0434271	-0.0744304	0.116636	0.0516535	-0.0172464	0.865019	0.0447687	-0.021388	0.829605	0.548823	-0.0376883
COATES_MACROPHAGE_M1_VS_M2_UP	0.0294213	0.000627304	0.487792	0.0333222	-0.0610775	0.841467	0.029724	-0.0566074	0.860965	0.912162	-0.0390192
COLDREN_GEFITINIB_RESISTANCE_DN	0.0368327	0.276391	5.59237e-06	0.0394986	0.146404	0.643123	0.041764	0.301591	5.19106e-06	6.17701e-09	0.241462
COLDREN_GEFITINIB_RESISTANCE_UP	0.0441843	-0.130066	0.000448567	0.0455646	-0.0780025	0.62446	0.0466927	-0.0557277	0.119834	0.00216061	-0.087932
COLIN_PILOCYTIC_ASTROCYTOMA_VS_GLIOBLASTOMA_DN	0.260586	-0.00464565	0.810677	0.255903	-0.0280057	0.990281	0.263454	0.0199351	0.626269	0.967346	-0.00423876
COLIN_PILOCYTIC_ASTROCYTOMA_VS_GLIOBLASTOMA_UP	0.0833961	0.0039124	0.884513	0.0830667	0.00770226	0.969924	0.0846947	0.0149854	0.478792	0.938821	0.00886669
COLINA_TARGETS_OF_4EBP1_AND_4EBP2	0.0802142	0.0431252	0.128196	0.0766246	-0.0371789	0.942489	0.0754841	-0.0249023	0.636568	0.527229	-0.0063187
COLLER_MYC_TARGETS_UP	0.244728	-0.0254021	0.693142	0.20699	-0.0564596	0.972385	0.245436	0.0224156	0.978629	0.991181	-0.0198154
CONCANNON_APOPTOSIS_BY_EPOXOMICIN_DN	0.0935396	0.0459037	0.865167	0.08637	-0.00873105	0.969924	0.0791064	-0.0552315	0.857328	0.995341	-0.0060196
CONCANNON_APOPTOSIS_BY_EPOXOMICIN_UP	0.103013	-0.0341585	0.0742008	0.101993	-0.0123129	0.901015	0.10209	-0.0434765	0.684011	0.40442	-0.0299826
CONRAD_STEM_CELL	0.0548857	-0.103281	0.0911218	0.0526373	-0.0410885	0.936688	0.0587417	-0.00585705	0.804945	0.499043	-0.0500754
CORRE_MULTIPLE_MYELOMA_DN	0.0389462	-0.126445	0.0062556	0.0346315	-0.203888	0.507307	0.0439541	0.0164424	0.893505	0.068245	-0.10463
CORRE_MULTIPLE_MYELOMA_UP	0.0308356	0.278685	0.00483997	0.0299203	0.0898934	0.882721	0.0283316	0.211442	0.145648	0.0221713	0.19334
COULOUARN_TEMPORAL_TGFB1_SIGNATURE_DN	0.067784	-0.044407	0.202185	0.0649607	-0.131914	0.770694	0.0786464	0.113983	0.0743882	0.178416	-0.0207793
COULOUARN_TEMPORAL_TGFB1_SIGNATURE_UP	0.0943788	-0.116871	0.0558991	0.105372	0.0267123	0.950047	0.108095	0.0585196	0.715454	0.365428	-0.0105462
COWLING_MYCN_TARGETS	0.0524167	0.183575	0.0257151	0.0530153	-0.010658	0.985168	0.0460824	0.0497972	0.826856	0.258443	0.0742382
CREIGHTON_AKT1_SIGNALING_VIA_MTOR_DN	0.275136	-0.0494625	0.0103687	0.272379	-0.0653649	0.643123	0.280876	-0.0261486	0.649757	0.0920581	-0.046992
CREIGHTON_AKT1_SIGNALING_VIA_MTOR_UP	0.164777	0.0794463	0.0284193	0.157146	0.0323873	0.983803	0.161146	0.0400246	0.401797	0.174839	0.0506194
CREIGHTON_ENDOCRINE_THERAPY_RESISTANCE_1	0.0839491	0.0209593	0.55689	0.0814876	0.0414994	0.689164	0.0830241	0.0291526	0.498356	0.769287	0.0305371
CREIGHTON_ENDOCRINE_THERAPY_RESISTANCE_2	0.0249515	0.0211385	0.362341	0.0244798	-0.00753301	0.887941	0.0250366	0.000931151	0.927105	0.877375	0.00484556
CREIGHTON_ENDOCRINE_THERAPY_RESISTANCE_3	0.0616638	0.0314319	0.136576	0.0657034	0.0500438	0.826428	0.0648459	0.0700555	0.01841	0.0545461	0.0505104
CREIGHTON_ENDOCRINE_THERAPY_RESISTANCE_4	0.0635645	0.0441664	0.0199116	0.0631787	0.0820669	0.406939	0.0633604	0.053432	0.115144	0.0301515	0.0598884
CREIGHTON_ENDOCRINE_THERAPY_RESISTANCE_5	0.0655738	-0.00652285	0.913095	0.0663856	0.0186685	0.991867	0.0716399	0.0546937	0.238112	0.800241	0.0222798
CROMER_METASTASIS_DN	0.143157	0.0260293	0.127469	0.135026	-0.0333775	0.950047	0.148682	0.099463	0.000318717	0.00242386	0.0307049
CROMER_METASTASIS_UP	0.076447	-0.0269028	0.523016	0.0797414	0.049075	0.887736	0.0734826	-0.0934479	0.193991	0.567838	-0.0237586
CROMER_TUMORIGENESIS_DN	0.0649412	0.114417	0.112141	0.070179	0.0938386	0.841878	0.0681739	0.143752	0.235419	0.267847	0.117336
CROMER_TUMORIGENESIS_UP	0.112016	0.19975	0.00014495	0.0961639	-0.0199624	0.950047	0.113917	0.237876	0.00105108	2.0373e-05	0.139221
CROONQUIST_IL6_DEPRIVATION_DN	0.104471	0.362764	0.296016	0.0610408	0.0572125	0.99909	0.0651978	0.0116709	0.697169	0.788776	0.143882
CROONQUIST_NRAS_SIGNALING_DN	0.115808	0.344343	0.646405	0.0630309	-0.0362575	0.995918	0.067076	-0.13243	0.682636	0.949331	0.0585516
CROONQUIST_NRAS_SIGNALING_UP	0.0493135	-0.0151731	0.954717	0.0690281	0.227471	0.770694	0.0550921	0.054787	0.571258	0.942511	0.0890284
CROONQUIST_NRAS_VS_STROMAL_STIMULATION_DN	0.163607	-0.00289556	0.640298	0.146186	-0.0920693	0.853158	0.154589	-0.0475797	0.376253	0.787967	-0.0475149
CROONQUIST_NRAS_VS_STROMAL_STIMULATION_UP	0.0405693	0.101846	0.127469	0.0484105	0.450527	0.451646	0.0579534	0.389432	2.99741e-05	0.000176559	0.313935
CROONQUIST_STROMAL_STIMULATION_UP	0.195751	-0.0780968	0.0251158	0.184521	-0.145195	0.623079	0.19197	-0.101353	0.157376	0.0616813	-0.108215
CUI_GLUCOSE_DEPRIVATION	0.129175	-0.0354925	0.96942	0.136759	0.00831728	0.969924	0.128231	-0.0337918	0.883921	0.999081	-0.0203223
CUI_TCF21_TARGETS_2_DN	0.0622585	-0.0270772	0.687925	0.0614458	-0.0246891	0.975393	0.0696937	0.0862072	0.356744	0.826269	0.0114803
CUI_TCF21_TARGETS_2_UP	0.105126	0.0479433	0.11848	0.093452	-0.00585035	0.94894	0.101517	0.00978779	0.74616	0.549407	0.0172936
CUI_TCF21_TARGETS_DN	0.0475322	0.0145795	0.82803	0.0467284	0.0189032	0.991867	0.051877	0.0952053	0.0807914	0.490505	0.042896
CUI_TCF21_TARGETS_UP	0.0267314	0.0159155	0.683192	0.0194104	-0.203703	0.85333	0.0218761	-0.0637565	0.723532	0.943065	-0.0838481
DACOSTA_ERCC3_ALLELE_XPCS_VS_TTD_DN	0.0565074	-0.00778024	0.976519	0.0567708	0.116504	0.528983	0.0567497	0.0355235	0.394263	0.785605	0.0480824
DACOSTA_ERCC3_ALLELE_XPCS_VS_TTD_UP	0.0493204	-0.0431642	0.807335	0.0450763	-0.208757	0.826428	0.0558391	0.117539	0.636784	0.944194	-0.0447941
DACOSTA_UV_RESPONSE_VIA_ERCC3_COMMON_DN	0.0611247	-0.0801738	0.093085	0.0555423	0.0256933	0.89594	0.0688275	-0.0192929	0.851009	0.507079	-0.0245912
DACOSTA_UV_RESPONSE_VIA_ERCC3_COMMON_UP	0.0884172	-0.0532225	0.0103687	0.0810358	-0.160387	0.694662	0.0830294	-0.115932	0.0398447	0.0121732	-0.109847
DACOSTA_UV_RESPONSE_VIA_ERCC3_DN	0.0766097	-0.0911365	0.0936834	0.0712325	0.0398432	0.917256	0.083242	-0.0433924	0.954019	0.543486	-0.0315619
DACOSTA_UV_RESPONSE_VIA_ERCC3_TTD_DN	0.0578869	-0.188311	0.0173014	0.0592975	0.0111682	1	0.0698232	0.00330167	0.562979	0.159321	-0.0579471
DACOSTA_UV_RESPONSE_VIA_ERCC3_TTD_UP	0.0980606	-0.0148106	0.237402	0.0881689	-0.132642	0.511056	0.0911591	-0.0724702	0.0479038	0.11274	-0.0733076
DACOSTA_UV_RESPONSE_VIA_ERCC3_UP	0.122876	-0.0141931	0.111295	0.120394	-0.0685898	0.611254	0.11556	-0.0405248	0.0159147	0.0337156	-0.0411026
DACOSTA_UV_RESPONSE_VIA_ERCC3_XPCS_DN	0.0469599	-0.125665	0.0460821	0.04259	-0.0454155	1	0.055119	0.0304855	0.858416	0.373678	-0.046865
DACOSTA_UV_RESPONSE_VIA_ERCC3_XPCS_UP	0.0888849	-0.104223	0.195824	0.076908	-0.198497	0.623079	0.0884028	-0.0493029	0.415508	0.427263	-0.117341
DAIRKEE_CANCER_PRONE_RESPONSE_BPA	0.127362	0.00539957	0.956807	0.112977	0.0536739	0.918473	0.119541	0.00503308	0.970375	0.999402	0.0213689
DAIRKEE_CANCER_PRONE_RESPONSE_BPA_E2	0.23288	-0.0133551	0.248913	0.219158	-0.00712178	0.9982	0.233204	0.01158	0.817369	0.784877	-0.00296564
DAIRKEE_CANCER_PRONE_RESPONSE_E2	0.0825262	0.219752	0.000212145	0.0802049	0.159703	0.513941	0.0762294	0.108236	0.190169	0.0014499	0.162564
DANG_BOUND_BY_MYC	0.208925	-0.0200737	0.0257501	0.205326	-0.0188522	0.901015	0.209741	-0.00355243	0.452073	0.167217	-0.0141594
DANG_MYC_TARGETS_DN	0.168044	-0.0409622	0.18277	0.168542	-0.0314675	0.868656	0.176057	-0.00397933	0.85622	0.677877	-0.0254697
DANG_MYC_TARGETS_UP	0.345508	-0.0122066	0.42007	0.326341	-0.00381133	0.981018	0.34087	-0.0103924	0.584673	0.827864	-0.00880344
DANG_REGULATED_BY_MYC_DN	0.150631	-0.0266435	0.414625	0.147984	-0.0389454	0.879285	0.150192	-0.00735495	0.925086	0.903041	-0.0243146
DANG_REGULATED_BY_MYC_UP	0.166791	0.0124531	0.98579	0.154203	0.0483757	0.864725	0.163291	-0.0170094	0.463425	0.932324	0.0146065
DARWICHE_PAPILLOMA_PROGRESSION_RISK	0.0295409	0.00128297	0.844711	0.0312897	0.138133	0.916873	0.0310376	0.097706	0.315512	0.831293	0.0790407
DARWICHE_PAPILLOMA_RISK_HIGH_DN	0.0548483	-0.0190315	0.166771	0.0566937	-0.0456616	0.678276	0.0529046	-0.0396601	0.022364	0.0628836	-0.0347844
DARWICHE_PAPILLOMA_RISK_HIGH_UP	0.184701	0.0197958	0.142823	0.175207	-0.0221168	0.969924	0.183761	0.000755264	0.956963	0.671079	-0.000521908
DARWICHE_PAPILLOMA_RISK_LOW_DN	0.0502623	-0.0583	0.0144627	0.052399	-0.0805674	0.592985	0.0489153	-0.0504476	0.0335177	0.0121886	-0.063105
DARWICHE_PAPILLOMA_RISK_LOW_UP	0.180787	0.0273911	0.0709431	0.173705	-0.00706898	0.983803	0.180354	0.00620303	0.928963	0.484873	0.00884171
DARWICHE_SKIN_TUMOR_PROMOTER_DN	0.0760423	0.00516777	0.87302	0.0730812	-0.0353743	0.901015	0.0744195	-0.0455193	0.15096	0.64133	-0.0252419
DARWICHE_SKIN_TUMOR_PROMOTER_UP	0.16452	0.0117827	0.726988	0.16102	-0.0222004	0.878385	0.160629	-0.00732481	0.423353	0.855251	-0.00591417
DARWICHE_SQUAMOUS_CELL_CARCINOMA_DN	0.0465078	-0.0393759	0.525559	0.0485654	-0.0618057	0.669949	0.0454165	-0.0715032	0.0443455	0.215639	-0.0575616
DARWICHE_SQUAMOUS_CELL_CARCINOMA_UP	0.18966	0.00465112	0.62099	0.180874	-0.0421915	0.954779	0.188926	-0.000308007	0.763268	0.953598	-0.0126161
DASU_IL6_SIGNALING_SCAR_UP	0.0984948	-0.0455705	0.458773	0.0855621	-0.0551562	0.969924	0.115989	0.115381	0.282193	0.656412	0.00488484
DASU_IL6_SIGNALING_UP	0.139606	-0.100562	0.0011021	0.130643	-0.0717053	0.511056	0.143785	-0.02798	0.358594	0.00922919	-0.0667492
DAUER_STAT3_TARGETS_DN	0.0726341	0.00313763	0.885402	0.0682364	-0.0798488	0.569709	0.0661919	-0.0401102	0.512109	0.844606	-0.0389405
DAUER_STAT3_TARGETS_UP	0.0900311	-0.247963	0.000181153	0.0947813	-0.163436	0.577327	0.0966665	-0.0892698	0.146729	0.00112821	-0.166889
DAVICIONI_MOLECULAR_ARMS_VS_ERMS_DN	0.067926	0.0494232	0.118939	0.0681844	0.00777093	0.996012	0.0693327	0.0390531	0.462783	0.445122	0.0320824
DAVICIONI_MOLECULAR_ARMS_VS_ERMS_UP	0.0509258	-0.00651952	0.691881	0.0521816	-0.00946357	1	0.0525455	0.0120474	0.925086	0.989364	-0.0013119
DAVICIONI_PAX_FOXO1_SIGNATURE_IN_ARMS_UP	0.0728811	-0.108156	0.0281346	0.0858958	0.0561595	0.938843	0.0743424	-0.0856761	0.0906625	0.0604483	-0.045891
DAVICIONI_RHABDOMYOSARCOMA_PAX_FOXO1_FUSION_UP	0.0728744	0.0148213	0.666331	0.0764296	-0.020063	0.991867	0.0723925	-0.0385234	0.820001	0.975623	-0.0145884
DAVICIONI_TARGETS_OF_PAX_FOXO1_FUSIONS_DN	0.0435357	-0.0788389	0.0822306	0.0451094	0.0118354	0.983803	0.0470808	0.0187647	0.864908	0.50355	-0.0160796
DAVICIONI_TARGETS_OF_PAX_FOXO1_FUSIONS_UP	0.0972991	-0.00280161	0.657628	0.0947418	-0.053471	0.950047	0.100653	0.0158656	0.448685	0.863558	-0.013469
DAVIES_MULTIPLE_MYELOMA_VS_MGUS_DN	0.113984	-0.0339207	0.221087	0.107415	0.0130083	0.931093	0.121426	0.115865	0.282193	0.458618	0.0316509
DAWSON_METHYLATED_IN_LYMPHOMA_TCL1	0.0241393	-0.209261	0.0257929	0.031136	0.010699	0.969924	0.0253847	-0.109361	0.462382	0.178178	-0.102641
DAZARD_RESPONSE_TO_UV_NHEK_DN	0.047427	-0.106165	0.0742993	0.0374368	-0.114196	0.991867	0.0529425	0.00407782	0.83937	0.473534	-0.0720945
DAZARD_RESPONSE_TO_UV_NHEK_UP	0.270642	-0.0207883	0.0594091	0.254655	-0.132756	0.793411	0.258312	-0.0416618	0.01383	0.0229735	-0.0650688
DAZARD_RESPONSE_TO_UV_SCC_DN	0.0683928	-0.134781	0.0162251	0.0661363	-0.0785393	0.781955	0.0773311	0.027367	0.883921	0.174645	-0.0619843
DAZARD_RESPONSE_TO_UV_SCC_UP	0.210262	0.0134506	0.462178	0.201586	-0.0762424	0.92906	0.208142	-0.0110471	0.992256	0.944632	-0.024613
DAZARD_UV_RESPONSE_CLUSTER_G1	0.353774	-0.00811335	0.576453	0.36299	-0.0166295	0.950047	0.337984	-0.0168771	0.419496	0.816139	-0.0138733
DAZARD_UV_RESPONSE_CLUSTER_G6	0.0539888	-0.0670246	0.127469	0.0419155	-0.0800332	0.969924	0.0569459	-0.0515689	0.928963	0.632354	-0.0662089
DE_YY1_TARGETS_DN	0.134664	-0.0201924	0.458348	0.1215	0.0207516	0.991867	0.139617	-0.0407905	0.860965	0.930743	-0.0134104
DEBIASI_APOPTOSIS_BY_REOVIRUS_INFECTION_DN	0.0546807	-0.0198551	0.70828	0.0556341	-0.00107629	0.92906	0.0564438	-0.023459	0.846961	0.978379	-0.0147968
DEBIASI_APOPTOSIS_BY_REOVIRUS_INFECTION_UP	0.0979276	-0.0298289	0.395154	0.0926648	-0.069418	0.879285	0.0945453	-0.0378318	0.237747	0.545437	-0.0456929
DELACROIX_RAR_BOUND_ES	0.0792418	-0.0211653	0.14988	0.0781531	-0.064599	0.513941	0.0790311	-0.0306569	0.255313	0.248718	-0.0388071
DELACROIX_RAR_TARGETS_DN	0.103851	0.0349788	0.79751	0.0899487	0.0402019	0.969924	0.111692	0.0469194	0.61123	0.959617	0.0407
DELACROIX_RAR_TARGETS_UP	0.15107	-0.108365	0.0880986	0.178758	0.025492	0.969924	0.157141	-0.0285363	0.892918	0.525204	-0.0371363
DELACROIX_RARG_BOUND_MEF	0.120181	-0.0390433	0.0945722	0.120524	-0.0610109	0.868792	0.124647	0.0128648	0.668832	0.44567	-0.0290632
DELASERNA_MYOD_TARGETS_DN	0.114761	-0.0468547	0.0108745	0.111734	-0.0914863	0.54763	0.118049	-0.015614	0.462382	0.0668279	-0.0513183
DELASERNA_MYOD_TARGETS_UP	0.0647806	0.0920273	0.0276794	0.0613141	0.0692006	0.904435	0.0694279	0.192619	3.09983e-06	1.17479e-05	0.117949
DELPUECH_FOXO3_TARGETS_DN	0.112202	0.128361	0.292816	0.0908963	-0.0117517	0.991867	0.0944252	0.00735151	0.961314	0.862642	0.0413202
DELPUECH_FOXO3_TARGETS_UP	0.102281	-0.0616991	0.10188	0.100255	-0.131971	0.947563	0.107428	0.0326079	0.387014	0.36202	-0.0536873
DELYS_THYROID_CANCER_DN	0.0455291	-0.0493227	0.288093	0.0477068	-0.0396021	0.908558	0.0452508	-0.0632281	0.381602	0.595045	-0.0507176
DELYS_THYROID_CANCER_UP	0.104359	0.082651	0.00403421	0.106232	0.0690572	0.802535	0.110804	0.136625	2.55111e-07	1.98741e-07	0.0961112
DEMAGALHAES_AGING_UP	0.23809	0.00650039	0.874473	0.232617	-0.0029621	0.949915	0.242044	0.0418577	0.347183	0.869937	0.015132
DEN_INTERACT_WITH_LCA5	0.426378	-0.0658642	0.00548142	0.434597	0.00266803	0.998014	0.433668	-0.0349288	0.186164	0.0322045	-0.0327083
DER_IFN_ALPHA_RESPONSE_UP	0.179167	-0.00640537	0.773057	0.172755	-0.0350672	0.733064	0.168393	-0.0766754	0.0925341	0.434917	-0.0393827
DER_IFN_BETA_RESPONSE_UP	0.188087	-0.0294921	0.199031	0.17858	-0.0528872	0.875979	0.180772	-0.0806985	0.0639244	0.173943	-0.0543592
DER_IFN_GAMMA_RESPONSE_UP	0.190478	-0.0329204	0.274323	0.195171	0.00435054	0.770694	0.17796	-0.114838	0.0469041	0.161202	-0.0478026
DESERT_PERIPORTAL_HEPATOCELLULAR_CARCINOMA_SUBCLASS_UP	0.0186424	0.284484	0.00179561	0.0225296	0.173667	0.560971	0.0180449	0.132833	0.106412	0.00556506	0.196995
DESERT_PERIVENOUS_HEPATOCELLULAR_CARCINOMA_SUBCLASS_UP	0.0632809	0.00709032	0.952597	0.0626949	-0.0236027	0.947863	0.0627108	-0.0131771	0.583977	0.972749	-0.00989646
DESERT_STEM_CELL_HEPATOCELLULAR_CARCINOMA_SUBCLASS_UP	0.170537	-0.0303145	0.0720669	0.16736	0.0321016	0.950047	0.174937	0.0109424	0.856286	0.460786	0.00424321
DEURIG_T_CELL_PROLYMPHOCYTIC_LEUKEMIA_DN	0.059103	-0.0286617	0.59014	0.0560389	-0.0312846	0.898194	0.0634858	0.0241334	0.502381	0.851746	-0.0119376
DEURIG_T_CELL_PROLYMPHOCYTIC_LEUKEMIA_UP	0.0858103	0.0373939	0.0381951	0.083537	-0.00278946	0.969924	0.0853524	0.0436479	0.196667	0.131392	0.0260841
DIAZ_CHRONIC_MEYLOGENOUS_LEUKEMIA_DN	0.141239	0.00529925	0.910669	0.13397	-0.0675105	0.592985	0.137972	0.00134612	0.693103	0.922846	-0.0202884
DIAZ_CHRONIC_MEYLOGENOUS_LEUKEMIA_UP	0.226005	-0.0148985	0.222272	0.218303	-0.00332049	0.980188	0.229999	0.0165491	0.873463	0.767965	-0.00055661
DING_LUNG_CANCER_EXPRESSION_BY_COPY_NUMBER	0.0757338	0.0751548	0.00171291	0.0728261	0.0822676	0.406939	0.0781042	0.0572435	0.497193	0.0141079	0.0715553
DING_LUNG_CANCER_MUTATED_SIGNIFICANTLY	0.0649306	0.0246982	0.927467	0.0738735	0.190363	0.450607	0.0646472	-0.0487105	0.73354	0.883296	0.0554502
DIRMEIER_LMP1_RESPONSE_EARLY	0.239981	-0.0619312	0.00501546	0.217388	-0.165088	0.451646	0.235007	-0.0765997	0.529815	0.0364127	-0.101206
DIRMEIER_LMP1_RESPONSE_LATE_DN	0.404399	-0.0167635	0.111858	0.390527	-0.0647382	0.513941	0.387847	-0.0297908	0.141835	0.141663	-0.0370975
DIRMEIER_LMP1_RESPONSE_LATE_UP	0.100796	-0.101055	0.000114897	0.100306	-0.10537	0.643123	0.106122	-0.0018176	0.992078	0.0040938	-0.069414
DITTMER_PTHLH_TARGETS_DN	0.138751	0.055954	0.00281601	0.131809	0.00688367	0.898194	0.142291	0.0205133	0.81607	0.0542821	0.0277837
DITTMER_PTHLH_TARGETS_UP	0.201595	-0.00971388	0.48037	0.198276	-0.000673325	0.935834	0.203638	0.000187369	0.809933	0.917791	-0.00339995
DOANE_BREAST_CANCER_CLASSES_DN	0.134086	-0.044043	0.922232	0.143673	0.0752923	0.821821	0.142341	0.097199	0.419496	0.891004	0.0428161
DOANE_BREAST_CANCER_CLASSES_UP	0.021996	0.13758	0.224757	0.021762	-0.186719	0.864349	0.0249327	0.209475	0.113829	0.267033	0.0534454
DOANE_BREAST_CANCER_ESR1_DN	0.045821	0.210843	0.0343933	0.0485934	0.386369	0.516774	0.050087	0.29413	0.0775835	0.0403712	0.297114
DOANE_BREAST_CANCER_ESR1_UP	0.03656	-0.127592	0.0590588	0.0400995	-0.00978498	0.950047	0.0416758	0.03945	0.399912	0.269385	-0.0326423
DOANE_RESPONSE_TO_ANDROGEN_DN	0.0759541	-0.0364584	0.0293436	0.0756604	-0.00237679	0.991867	0.0779801	-0.0307546	0.309058	0.151192	-0.0231966
DOANE_RESPONSE_TO_ANDROGEN_UP	0.0474858	0.0371811	0.669933	0.0435013	-0.00392135	1	0.0526278	0.11545	0.0381272	0.29099	0.0495698
DODD_NASOPHARYNGEAL_CARCINOMA_DN	0.155755	0.0126072	0.943053	0.140887	0.0176698	0.901015	0.150786	0.00818621	0.462783	0.931538	0.0128211
DODD_NASOPHARYNGEAL_CARCINOMA_UP	0.0549789	0.00109739	0.933083	0.0605274	-0.00404791	0.991867	0.057526	0.0529387	0.141835	0.668416	0.0166627
DORN_ADENOVIRUS_INFECTION_12HR_DN	0.211558	-0.0800744	0.0167411	0.182662	-0.174715	0.513941	0.211087	-0.0390337	0.592921	0.103091	-0.0979409
DORN_ADENOVIRUS_INFECTION_12HR_UP	0.0939197	-0.0421941	0.445372	0.0920999	-0.00699627	0.969924	0.108781	0.0616337	0.502817	0.802061	0.00414779
DORN_ADENOVIRUS_INFECTION_24HR_DN	0.191636	-0.0880795	0.00319653	0.176372	-0.11364	0.511056	0.19525	-0.0619944	0.397249	0.0228944	-0.0879048
DORN_ADENOVIRUS_INFECTION_32HR_DN	0.209066	-0.098498	0.013713	0.186855	-0.139617	0.760982	0.23134	0.0243857	0.860965	0.151074	-0.0712432
DORN_ADENOVIRUS_INFECTION_48HR_DN	0.199376	-0.105529	0.0198911	0.181422	-0.128051	0.793322	0.224614	0.0378811	0.820139	0.191497	-0.0652329
DORSAM_HOXA9_TARGETS_DN	0.221651	-0.0705903	0.00322144	0.201922	-0.10649	0.733064	0.223573	-0.0386275	0.361008	0.0281681	-0.0719025
DORSAM_HOXA9_TARGETS_UP	0.132984	-0.0816633	0.0365339	0.123903	-0.0829399	0.990599	0.136166	-0.0470978	0.417663	0.211293	-0.070567
DORSEY_GAB2_TARGETS	0.0846891	0.0309793	0.606396	0.0810651	0.0702978	0.969924	0.0755648	-0.0567723	0.679461	0.934279	0.014835
DOUGLAS_BMI1_TARGETS_DN	0.0417681	-0.0390577	0.903628	0.0476822	0.0204239	0.969924	0.0403796	-0.0551296	0.557901	0.963952	-0.0245878
DOUGLAS_BMI1_TARGETS_UP	0.056718	-0.0303406	0.110513	0.0589228	0.0189627	0.955046	0.0607137	0.0479693	0.43631	0.405938	0.0121971
DUAN_PRDM5_TARGETS	0.0224431	-0.0889805	0.380606	0.026191	-0.102564	0.879285	0.0231793	0.00417165	0.761478	0.841384	-0.0624575
DUNNE_TARGETS_OF_AML1_MTG8_FUSION_UP	0.0621645	-0.0031022	0.595018	0.0760516	0.156869	0.643123	0.0563956	-0.00928879	0.748911	0.868531	0.0481593
DURAND_STROMA_NS_UP	0.0195705	-0.101967	0.280124	0.0244936	0.0671568	0.969924	0.0221852	0.0783478	0.714055	0.773009	0.0145126
DURAND_STROMA_S_UP	0.0174402	-0.0452363	0.946148	0.0216538	-0.0440091	0.958906	0.0209913	0.106292	0.155773	0.688402	0.0056821
DURCHDEWALD_SKIN_CARCINOGENESIS_DN	0.0863413	-0.0150213	0.653596	0.0810612	0.0124694	0.963657	0.0953476	0.0589784	0.26355	0.731746	0.0188088
DURCHDEWALD_SKIN_CARCINOGENESIS_UP	0.0417738	-0.0396332	0.484813	0.0438559	-0.0633857	0.970443	0.0382731	-0.113878	0.137417	0.484185	-0.072299
DUTERTRE_ESTRADIOL_RESPONSE_24HR_DN	0.081875	-0.0880576	0.148639	0.0848355	-0.00513363	0.991867	0.0913632	0.0494177	0.930958	0.680481	-0.0145912
DUTERTRE_ESTRADIOL_RESPONSE_24HR_UP	0.0394109	0.248172	0.36965	0.0308472	0.0170633	0.969924	0.0314004	0.0331669	0.912136	0.896826	0.0994675
DUTERTRE_ESTRADIOL_RESPONSE_6HR_DN	0.0292076	0.0745314	0.118841	0.0307615	-0.0278641	0.837208	0.0353774	0.197799	0.024273	0.060817	0.0814889
DUTERTRE_ESTRADIOL_RESPONSE_6HR_UP	0.0597467	-0.0576617	0.126298	0.0559024	-0.0332407	0.950837	0.0583423	-0.0962335	0.322716	0.369463	-0.0623786
DUTTA_APOPTOSIS_VIA_NFKB	0.0949522	-0.158537	0.000181153	0.0896352	-0.158893	0.584619	0.0977189	-0.109008	0.173865	0.0013135	-0.142146
EBAUER_MYOGENIC_TARGETS_OF_PAX3_FOXO1_FUSION	0.0574186	0.0470832	0.303801	0.0559403	0.0320516	1	0.0556414	-0.00408543	0.888854	0.854987	0.0250164
EBAUER_TARGETS_OF_PAX3_FOXO1_FUSION_DN	0.0251059	-0.171153	0.14804	0.0299731	-0.0408871	0.998018	0.030303	-0.0268054	0.545426	0.53909	-0.0796153
EBAUER_TARGETS_OF_PAX3_FOXO1_FUSION_UP	0.0633892	-0.0391285	0.118068	0.0604414	-0.0467602	0.805255	0.06359	-0.00845126	0.970503	0.574148	-0.0314466
EGUCHI_CELL_CYCLE_RB1_TARGETS	0.0748654	0.285971	0.367877	0.0343389	0.0368482	0.96293	0.0475171	0.230702	0.788559	0.862756	0.184507
EHLERS_ANEUPLOIDY_UP	0.0833085	-0.0626625	0.580418	0.0894622	0.0691234	0.948072	0.088478	0.00487123	0.783728	0.946499	0.00377737
EINAV_INTERFERON_SIGNATURE_IN_CANCER	0.0824061	0.213854	0.0546847	0.0764695	0.00757057	0.991867	0.0563516	-0.201456	0.446038	0.281781	0.00665627
ELLWOOD_MYC_TARGETS_DN	0.10453	0.0635251	0.157769	0.100992	-0.0609751	0.950047	0.100545	-0.0189756	0.663252	0.593795	-0.00547516
ELVIDGE_HIF1A_AND_HIF2A_TARGETS_DN	0.086238	-0.104508	0.0755501	0.0959563	-0.0339055	0.754816	0.100565	0.0631842	0.6443	0.358658	-0.0250765
ELVIDGE_HIF1A_AND_HIF2A_TARGETS_UP	0.0264898	-0.00437254	0.871452	0.0295453	0.148276	0.96293	0.0247119	-0.185718	0.234836	0.777077	-0.0139382
ELVIDGE_HIF1A_TARGETS_DN	0.074981	-0.0879922	0.158923	0.0768942	-0.181971	0.71555	0.086456	0.0481193	0.542101	0.472716	-0.0739481
ELVIDGE_HIF1A_TARGETS_UP	0.038132	0.056592	0.866466	0.0387121	0.0770559	0.842464	0.0334862	-0.140689	0.143023	0.606805	-0.00234713
ELVIDGE_HYPOXIA_BY_DMOG_DN	0.049801	0.0808863	0.233935	0.0468499	0.00840462	0.96293	0.045719	-0.0662031	0.542101	0.648878	0.00769594
ELVIDGE_HYPOXIA_BY_DMOG_UP	0.101307	-0.0782502	0.0465765	0.102342	-0.102145	0.805255	0.111908	0.0311936	0.867496	0.334866	-0.0497338
ELVIDGE_HYPOXIA_DN	0.0729894	-0.0141449	0.564268	0.0659705	-0.053276	0.864349	0.0700945	-0.0517541	0.305786	0.702945	-0.039725
ELVIDGE_HYPOXIA_UP	0.102883	-0.0770961	0.0566799	0.100516	-0.141589	0.733064	0.114696	0.0549395	0.855895	0.352156	-0.0545817
ENGELMANN_CANCER_PROGENITORS_DN	0.0558237	-0.0934483	0.0157792	0.0458832	-0.200323	0.523103	0.0567751	0.00909433	0.894814	0.132602	-0.0948924
ENGELMANN_CANCER_PROGENITORS_UP	0.0679417	-0.0562654	0.209298	0.0709359	0.0658417	0.996379	0.0740843	0.101456	0.324434	0.495268	0.0370107
ENK_UV_RESPONSE_EPIDERMIS_DN	0.0930124	-0.061732	0.0284931	0.0895636	-0.0653648	0.867375	0.0974183	-0.00233524	0.887184	0.265669	-0.043144
ENK_UV_RESPONSE_EPIDERMIS_UP	0.0897846	0.0528382	0.00877915	0.0861589	0.0170826	0.99343	0.0862855	0.0136922	0.739587	0.121025	0.027871
ENK_UV_RESPONSE_KERATINOCYTE_DN	0.109104	-0.0644108	0.00580191	0.103763	-0.0124215	0.92906	0.112421	-0.0430177	0.328002	0.0484836	-0.03995
ENK_UV_RESPONSE_KERATINOCYTE_UP	0.256677	-0.0126145	0.102148	0.246657	-0.0739929	0.60613	0.252409	-0.00642769	0.768891	0.413229	-0.0310117
EPPERT_CE_HSC_LSC	0.0374526	-0.0445011	0.942398	0.0324204	-0.0485289	0.948413	0.0472236	0.283452	0.015328	0.198566	0.063474
EPPERT_HSC_R	0.0767057	-0.0603336	0.230297	0.0741388	-0.038889	0.92401	0.0882297	0.0940896	0.238112	0.427138	-0.00171099
EPPERT_LSC_R	0.0571895	-0.156338	0.000527325	0.0513497	-0.163906	0.805255	0.0653788	0.0210616	0.541284	0.0102223	-0.0997275
EPPERT_PROGENITOR	0.0774692	0.0209226	0.794621	0.0690564	0.0169348	0.929464	0.0753946	-0.00388989	0.952833	0.994433	0.0113225
FAELT_B_CLL_WITH_VH_REARRANGEMENTS_DN	0.161923	0.0494813	0.112355	0.15922	0.055046	0.858628	0.160701	0.0119102	0.784393	0.52312	0.0388125
FAELT_B_CLL_WITH_VH_REARRANGEMENTS_UP	0.156787	-0.0237458	0.229732	0.162615	0.034981	0.92906	0.154988	0.00186963	0.934449	0.780195	0.00436827
FAELT_B_CLL_WITH_VH3_21_DN	0.156705	0.0632206	0.00412415	0.157305	0.0145101	0.689164	0.149873	0.0424866	0.147306	0.016341	0.0400724
FAELT_B_CLL_WITH_VH3_21_UP	0.0822911	0.0215627	0.94312	0.0659226	-0.165354	0.785972	0.0847742	0.0837929	0.238112	0.748113	-0.0199994
FALVELLA_SMOKERS_WITH_LUNG_CANCER	0.123694	-0.125828	0.0032693	0.109293	-0.114373	0.853158	0.143652	0.0264295	0.979562	0.0664565	-0.0712573
FARDIN_HYPOXIA_11	0.129907	-0.103729	0.126292	0.143077	-0.0444044	0.932735	0.163173	0.0975692	0.483481	0.453979	-0.0168546
FARMER_BREAST_CANCER_APOCRINE_VS_BASAL	0.0717859	0.0531172	0.00743253	0.0670982	0.0115473	0.92401	0.0753802	0.116168	0.000161746	0.000120745	0.0602776
FARMER_BREAST_CANCER_APOCRINE_VS_LUMINAL	0.0774316	0.0542544	0.00335408	0.0793627	0.0560743	0.451646	0.0841272	0.125858	1.23658e-05	3.31731e-06	0.0787289
FARMER_BREAST_CANCER_BASAL_VS_LULMINAL	0.0747225	-0.0250429	0.0217521	0.0700909	-0.0765746	0.513941	0.0742649	-0.0258848	0.749245	0.144218	-0.0425008
FARMER_BREAST_CANCER_CLUSTER_1	0.00579367	-0.10142	0.718476	0.00305101	-1.3065	0.689164	0	#NAME?	0.318681	0.718149	#NAME?
FARMER_BREAST_CANCER_CLUSTER_2	0.0292094	0.687625	0.066485	0.0117577	-0.00412003	0.96293	0.0199511	0.15561	0.806876	0.431499	0.279705
FERNANDEZ_BOUND_BY_MYC	0.179713	-0.0242083	0.0135111	0.184284	0.000678371	0.972385	0.176325	-0.0237222	0.145648	0.0513689	-0.0157507
FERRANDO_T_ALL_WITH_MLL_ENL_FUSION_DN	0.211199	0.0147201	0.913272	0.193409	-0.0163499	0.991867	0.206536	0.0185601	0.903565	0.998847	0.00564345
FERRANDO_T_ALL_WITH_MLL_ENL_FUSION_UP	0.174464	-0.0310192	0.0338769	0.164369	-0.0833145	0.678276	0.185985	0.04533	0.138025	0.0739128	-0.0230013
FERREIRA_EWINGS_SARCOMA_UNSTABLE_VS_STABLE_DN	0.0646399	0.0390689	0.765307	0.0681061	0.00665894	0.997459	0.0633609	0.0228084	0.982041	0.996783	0.0228454
FERREIRA_EWINGS_SARCOMA_UNSTABLE_VS_STABLE_UP	0.0795132	0.232087	0.341324	0.0552889	0.00604051	0.990718	0.0627517	-0.02164	0.689336	0.81974	0.0721626
FEVR_CTNNB1_TARGETS_DN	0.14755	-0.00632018	0.388002	0.129479	-0.0055451	0.928654	0.143386	-0.0237325	0.88915	0.892594	-0.0118659
FEVR_CTNNB1_TARGETS_UP	0.0762447	0.00231069	0.87601	0.0803549	-0.0214216	0.853158	0.0771613	0.0293437	0.583977	0.948305	0.00341093
FIGUEROA_AML_METHYLATION_CLUSTER_1_DN	0.0338243	-0.0202422	0.956176	0.0343457	-0.0537379	0.925039	0.0352798	-0.00487772	0.927105	0.998877	-0.0262859
FIGUEROA_AML_METHYLATION_CLUSTER_1_UP	0.0429712	0.0679174	0.0835723	0.0403462	-0.0419887	0.961156	0.0405185	-0.0289479	0.354907	0.310332	-0.00100641
FIGUEROA_AML_METHYLATION_CLUSTER_2_UP	0.01958	0.0767409	0.600108	0.0166345	0.0127235	0.961421	0.0244405	0.186909	0.218427	0.657388	0.0921244
FIGUEROA_AML_METHYLATION_CLUSTER_3_DN	0.061159	-0.0812691	0.00537402	0.0584291	-0.114749	0.573548	0.0624761	-0.0598445	0.330277	0.0321946	-0.0852877
FIGUEROA_AML_METHYLATION_CLUSTER_3_UP	0.0490022	0.00255401	0.774787	0.0466973	-0.00909221	0.950047	0.0495764	0.00165614	0.951262	0.994212	-0.00162735
FIGUEROA_AML_METHYLATION_CLUSTER_4_UP	0.0489338	0.0389862	0.065732	0.0480509	0.0563516	0.972385	0.0509637	0.0673799	0.223733	0.204037	0.0542392
FIGUEROA_AML_METHYLATION_CLUSTER_5_DN	0.0241907	0.0468829	0.660217	0.0230402	-0.155389	0.969924	0.0232432	-0.0243976	0.732671	0.958588	-0.0443014
FIGUEROA_AML_METHYLATION_CLUSTER_6_DN	0.00976163	0.259316	0.497649	0.00982461	0.182114	0.94894	0.00875398	0.435946	0.459946	0.802061	0.292459
FIGUEROA_AML_METHYLATION_CLUSTER_6_UP	0.0516099	0.0327235	0.272711	0.0470696	-0.0338461	0.963657	0.051113	0.0539654	0.417505	0.620081	0.0176142
FIGUEROA_AML_METHYLATION_CLUSTER_7_UP	0.0441403	-0.00939416	0.96942	0.0411428	0.00788599	0.990178	0.0465575	0.0645215	0.579853	0.978254	0.0210044
FINAK_BREAST_CANCER_SDPP_SIGNATURE	0.0470419	0.0614665	0.00128334	0.0479158	0.0119644	0.802598	0.044849	0.00318593	0.979973	0.0319898	0.0255389
FIRESTEIN_CTNNB1_PATHWAY	0.0222415	0.0795053	0.320375	0.0261549	0.554629	0.334333	0.0253097	0.0139264	0.973949	0.606599	0.21602
FIRESTEIN_PROLIFERATION	0.0289325	0.0674793	0.0491179	0.0305774	0.172375	0.573548	0.0280767	-0.0114089	0.915322	0.292623	0.0761485
FISCHER_DIRECT_P53_TARGETS_META_ANALYSIS	0.0735717	-0.0245599	0.549237	0.0740315	-0.0985817	0.898194	0.0730453	0.00320419	0.758598	0.922821	-0.0399791
FISCHER_DREAM_TARGETS	0.103451	0.00907927	0.697674	0.0885595	0.0155887	0.969924	0.100378	0.0183662	0.662738	0.952302	0.0143447
FISCHER_G1_S_CELL_CYCLE	0.0420432	-0.135583	0.0161165	0.040546	0.0174142	0.982217	0.0423075	-0.0872222	0.154088	0.0612548	-0.0684636
FISCHER_G2_M_CELL_CYCLE	0.0693077	0.00143144	0.845352	0.0595292	-0.054848	0.887314	0.0682767	-0.00060206	0.893505	0.992065	-0.0180062
FLECHNER_BIOPSY_KIDNEY_TRANSPLANT_OK_VS_DONOR_DN	0.135965	-0.0132358	0.911105	0.126863	-0.0156654	0.875511	0.132568	-0.0149947	0.97343	0.997765	-0.014632
FLECHNER_BIOPSY_KIDNEY_TRANSPLANT_OK_VS_DONOR_UP	0.19939	-0.00710251	0.412663	0.198291	0.00202076	0.969924	0.198573	-0.00746794	0.78392	0.888231	-0.00418323
FLECHNER_BIOPSY_KIDNEY_TRANSPLANT_REJECTED_VS_OK_DN	0.129531	0.0136881	0.410439	0.131283	0.0236168	0.969924	0.130147	0.0158044	0.284327	0.628431	0.0177031
FLECHNER_BIOPSY_KIDNEY_TRANSPLANT_REJECTED_VS_OK_UP	0.08543	0.013965	0.566222	0.0813339	-0.033384	0.760337	0.0843527	0.0337889	0.156385	0.494067	0.00478996
FLECHNER_PBL_KIDNEY_TRANSPLANT_OK_VS_DONOR_DN	0.132651	0.0106836	0.625031	0.127456	0.00897547	0.936708	0.131333	-0.00227245	0.825658	0.962503	0.00579555
FLECHNER_PBL_KIDNEY_TRANSPLANT_OK_VS_DONOR_UP	0.2668	-0.00775953	0.157498	0.264543	-0.000297412	0.961421	0.264447	-0.0217966	0.136528	0.256388	-0.00995117
FLECHNER_PBL_KIDNEY_TRANSPLANT_REJECTED_VS_OK_DN	0.209986	-0.00793281	0.577954	0.202093	-0.0149455	0.975393	0.208901	-0.0177431	0.926851	0.971753	-0.0135405
FLECHNER_PBL_KIDNEY_TRANSPLANT_REJECTED_VS_OK_UP	0.158452	0.0549902	0.0198911	0.154762	0.048576	0.854652	0.155899	0.0393096	0.490718	0.143831	0.0476253
FLORIO_NEOCORTEX_BASAL_RADIAL_GLIA_DN	0.0534471	0.360974	0.0971226	0.0362497	-0.0994123	0.92292	0.0368075	-0.0653252	0.838665	0.521462	0.0654122
FLORIO_NEOCORTEX_BASAL_RADIAL_GLIA_UP	0.0169696	0.115456	0.0914574	0.0196795	0.143253	0.868792	0.0188789	0.13797	0.0441817	0.0794244	0.132226
FLOTHO_PEDIATRIC_ALL_THERAPY_RESPONSE_DN	0.0207767	-0.34751	0.00074011	0.0216921	-0.313788	0.489508	0.017337	-0.544386	0.00365482	0.000140527	-0.401895
FLOTHO_PEDIATRIC_ALL_THERAPY_RESPONSE_UP	0.496392	-0.0130876	0.0274056	0.491962	-0.000545993	0.969924	0.496322	-0.00405404	0.993826	0.296818	-0.00589589
FONTAINE_FOLLICULAR_THYROID_ADENOMA_DN	0.140012	-0.0476042	0.0381082	0.134757	-0.0518687	0.922776	0.147138	0.0227541	0.482481	0.227106	-0.0255729
FONTAINE_FOLLICULAR_THYROID_ADENOMA_UP	0.057475	0.0198399	0.978465	0.0505107	-0.150277	0.577327	0.0600916	0.0472775	0.316447	0.75148	-0.02772
FONTAINE_PAPILLARY_THYROID_CARCINOMA_DN	0.0133772	0.0699548	0.451755	0.0139989	-0.00591997	0.969924	0.0150235	0.127039	0.705633	0.885116	0.0636914
FONTAINE_PAPILLARY_THYROID_CARCINOMA_UP	0.147656	0.0356436	0.36707	0.149849	0.0203707	0.929865	0.146919	0.0536654	0.100878	0.345805	0.0365599
FONTAINE_THYROID_TUMOR_UNCERTAIN_MALIGNANCY_DN	0.0844066	0.0754035	0.230297	0.0860125	0.100328	0.942489	0.0905942	0.133898	0.0157065	0.0777959	0.10321
FONTAINE_THYROID_TUMOR_UNCERTAIN_MALIGNANCY_UP	0.050844	-0.0658205	0.133108	0.0498005	-0.175053	0.513941	0.0456471	-0.0993201	0.0807194	0.10886	-0.113398
FORTSCHEGGER_PHF8_TARGETS_DN	0.0834139	0.0242806	0.225333	0.0799165	-0.0314267	0.955179	0.0865698	0.0568	0.015328	0.07601	0.0165513
FORTSCHEGGER_PHF8_TARGETS_UP	0.0534989	0.00689321	0.947486	0.055895	0.10913	0.793322	0.0535422	0.0304399	0.804198	0.985355	0.048821
FOSTER_KDM1A_TARGETS_DN	0.0563804	0.144667	4.39313e-09	0.0549766	0.0643849	0.643123	0.056459	0.145883	0.00144429	1.51429e-09	0.118312
FOSTER_KDM1A_TARGETS_UP	0.0272767	0.0453003	0.956176	0.027296	-0.0714544	0.96293	0.0242729	-0.082381	0.09582	0.562444	-0.0361784
FOSTER_TOLERANT_MACROPHAGE_DN	0.0708216	-0.0902115	0.0332813	0.0688509	-0.0374698	0.794203	0.072457	-0.0375241	0.622819	0.222886	-0.0550685
FOSTER_TOLERANT_MACROPHAGE_UP	0.0663763	0.00365499	0.933083	0.0689968	0.00936285	0.997643	0.0640412	0.0177826	0.94278	0.999664	0.0102668
FOURNIER_ACINAR_DEVELOPMENT_LATE_2	0.16713	0.00697471	0.933083	0.148115	-0.03115	0.908558	0.168914	0.0355208	0.75735	0.989562	0.00378182
FOURNIER_ACINAR_DEVELOPMENT_LATE_DN	0.155158	-0.0303417	0.77566	0.139147	-0.0359616	0.908558	0.157301	0.00910221	0.961834	0.992658	-0.019067
FRASOR_RESPONSE_TO_ESTRADIOL_DN	0.0896795	-0.043392	0.686575	0.0987121	9.61028e-16	0.99343	0.100079	0.0851422	0.275816	0.764949	0.0139167
FRASOR_RESPONSE_TO_ESTRADIOL_UP	0.0795804	-0.126377	0.00902304	0.0786949	-0.0550337	0.962459	0.0768231	-0.162092	0.133883	0.0355614	-0.114501
FRASOR_RESPONSE_TO_SERM_OR_FULVESTRANT_DN	0.0794621	0.325379	0.106954	0.0493098	-0.105772	0.998014	0.0518155	-0.0799818	0.894407	0.583105	0.0465416
FRASOR_TAMOXIFEN_RESPONSE_UP	0.0729961	-0.0574648	0.0718555	0.0750554	0.0435191	0.9982	0.0820286	0.0926039	0.15513	0.173759	0.0262194
FRIDMAN_IMMORTALIZATION_DN	0.110271	0.101889	0.0789867	0.103366	0.0300091	0.776409	0.102813	0.0313452	0.915322	0.450598	0.0544146
FRIDMAN_SENESCENCE_UP	0.156799	0.00857219	0.745822	0.15424	-0.00429445	0.997099	0.152628	0.00118583	0.830575	0.986954	0.00182119
FUJII_YBX1_TARGETS_DN	0.0602441	0.0955433	0.36707	0.050599	0.0499738	0.853158	0.0560129	0.00197338	0.954998	0.877953	0.0491635
FUJII_YBX1_TARGETS_UP	0.0704075	0.082436	0.00438605	0.0638252	-0.0339702	0.954946	0.0747306	0.16511	0.000493641	0.000206245	0.071192
FULCHER_INFLAMMATORY_RESPONSE_LECTIN_VS_LPS_DN	0.0666599	-0.11304	0.0434429	0.0682422	-0.055783	0.775007	0.0694373	-0.03144	0.77653	0.295013	-0.0667545
FULCHER_INFLAMMATORY_RESPONSE_LECTIN_VS_LPS_UP	0.0982542	0.00527713	0.836566	0.103407	0.0594168	0.779593	0.0999425	0.0160396	0.677491	0.950133	0.0269112
FURUKAWA_DUSP6_TARGETS_PCI35_DN	0.0497583	0.252753	0.231063	0.0349132	-0.0343115	0.985168	0.0433656	0.123141	0.39429	0.566922	0.113861
FURUKAWA_DUSP6_TARGETS_PCI35_UP	0.0822608	0.0512752	0.318437	0.0847359	0.0304049	0.92401	0.0835674	0.0614092	0.287829	0.551853	0.0476964
GABRIELY_MIR21_TARGETS	0.0445728	-0.0600794	0.369525	0.0398406	0.0330985	0.92906	0.0522144	0.00139204	0.803778	0.859969	-0.00852961
GAJATE_RESPONSE_TO_TRABECTEDIN_UP	0.177542	-0.00976413	0.87937	0.175352	-0.0341097	0.974867	0.178527	0.0262356	0.696092	0.984348	-0.00587941
GAL_LEUKEMIC_STEM_CELL_DN	0.0523167	0.176589	0.067994	0.0392049	-0.0561455	0.980188	0.0440683	0.0432461	0.385065	0.291801	0.0545633
GAL_LEUKEMIC_STEM_CELL_UP	0.0338303	-0.159794	0.0138829	0.0305921	-0.14737	0.936372	0.0438143	0.106504	0.83937	0.17157	-0.0668866
GALE_APL_WITH_FLT3_MUTATED_UP	0.0555945	-0.0403334	0.148682	0.0512811	0.0467341	0.857802	0.0544204	0.0244516	0.847458	0.616061	0.0102841
GALINDO_IMMUNE_RESPONSE_TO_ENTEROTOXIN	0.203626	-0.150242	0.000154983	0.198514	-0.136324	0.511056	0.207548	-0.039158	0.730537	0.00337691	-0.108575
GALLUZZI_PERMEABILIZE_MITOCHONDRIA	0.131936	-0.0494574	0.0277342	0.117335	-0.213429	0.619305	0.128802	-0.0791044	0.0390832	0.0234934	-0.113997
GARCIA_TARGETS_OF_FLI1_AND_DAX1_DN	0.0709967	-0.0126791	0.239018	0.0670232	-0.0380922	0.999371	0.0671996	-0.0550172	0.11857	0.309154	-0.0352629
GARCIA_TARGETS_OF_FLI1_AND_DAX1_UP	0.0453833	-0.0309902	0.67976	0.0534528	0.0466078	0.972385	0.0473619	-0.00165352	0.894814	0.983633	0.00465471
GARGALOVIC_RESPONSE_TO_OXIDIZED_PHOSPHOLIPIDS_BLACK_UP	0.0471878	-0.0806334	0.61495	0.0416732	-0.0895157	0.730816	0.0483983	0.0259588	0.693103	0.886694	-0.0480634
GARGALOVIC_RESPONSE_TO_OXIDIZED_PHOSPHOLIPIDS_BLUE_DN	0.0162177	-0.190527	0.151332	0.0186916	-0.145286	0.982904	0.0202795	0.0944074	0.428074	0.480495	-0.0804686
GARGALOVIC_RESPONSE_TO_OXIDIZED_PHOSPHOLIPIDS_BLUE_UP	0.0810345	-0.141498	0.000887198	0.0749052	-0.201968	0.594192	0.0825	-0.0563226	0.377462	0.00912087	-0.133263
GARGALOVIC_RESPONSE_TO_OXIDIZED_PHOSPHOLIPIDS_GREEN_DN	0.0457379	-0.117729	0.364239	0.0336934	-0.236957	0.92401	0.0503196	-0.0263901	0.616341	0.790329	-0.127026
GARGALOVIC_RESPONSE_TO_OXIDIZED_PHOSPHOLIPIDS_GREEN_UP	0.0325382	-0.255721	0.00535063	0.0357934	-0.305597	0.702002	0.0460791	0.0922743	0.715454	0.0656727	-0.156348
GARGALOVIC_RESPONSE_TO_OXIDIZED_PHOSPHOLIPIDS_GREY_DN	0.0367116	-0.0776858	0.434565	0.0439835	0.0540616	0.969924	0.0342417	-0.124939	0.349172	0.699362	-0.0495213
GARGALOVIC_RESPONSE_TO_OXIDIZED_PHOSPHOLIPIDS_MAGENTA_UP	0.167374	-0.0996768	0.0157898	0.158247	-0.118381	0.730816	0.168082	-0.0611629	0.433411	0.101691	-0.0930736
GARGALOVIC_RESPONSE_TO_OXIDIZED_PHOSPHOLIPIDS_PINK_DN	0.0216742	-0.161681	0.364239	0.0101887	-1.19592	0.334333	0.0226699	-0.0506769	0.902984	0.620673	-0.469426
GARGALOVIC_RESPONSE_TO_OXIDIZED_PHOSPHOLIPIDS_RED_DN	0.0286541	-0.0389132	0.69168	0.0303263	-0.038889	0.969924	0.0312754	0.00347889	0.883921	0.983844	-0.0247744
GARGALOVIC_RESPONSE_TO_OXIDIZED_PHOSPHOLIPIDS_TURQUOISE_DN	0.0287373	0.0727442	0.577412	0.0175096	-0.487813	0.406939	0.0233368	-0.168771	0.585961	0.681333	-0.194613
GARGALOVIC_RESPONSE_TO_OXIDIZED_PHOSPHOLIPIDS_TURQUOISE_UP	0.0919381	-0.124024	0.0121006	0.0850874	-0.136787	0.608484	0.093689	-0.0738182	0.268017	0.052536	-0.111543
GARGALOVIC_RESPONSE_TO_OXIDIZED_PHOSPHOLIPIDS_YELLOW_DN	0.00242466	-1.63408	0.0460057	0.000314891	-5.08746	0.744959	0	NA	0.0130095	0.0171569	NA
GARGALOVIC_RESPONSE_TO_OXIDIZED_PHOSPHOLIPIDS_YELLOW_UP	0.0274053	-0.315698	0.0203164	0.0309598	-0.0246072	0.928654	0.0276716	-0.31927	0.047978	0.0294722	-0.219858
GARY_CD5_TARGETS_DN	0.125237	-0.0290393	0.280124	0.115555	0.0183454	0.969924	0.12363	-0.0317547	0.35556	0.586219	-0.0141495
GARY_CD5_TARGETS_UP	0.101973	-0.0725424	0.00489324	0.0982118	-0.112316	0.577327	0.111057	0.0373549	0.723349	0.053887	-0.0491679
GAURNIER_PSMD4_TARGETS	0.0515234	0.0886889	0.782597	0.0472028	-0.0776305	0.826428	0.0473284	0.0367118	0.99895	0.989952	0.0159234
GAUSSMANN_MLL_AF4_FUSION_TARGETS_A_DN	0.023242	-0.0310961	0.18656	0.0220546	-0.303304	0.577327	0.0216704	-0.183168	0.547377	0.462106	-0.172523
GAUSSMANN_MLL_AF4_FUSION_TARGETS_A_UP	0.0504455	0.00429001	0.983642	0.0467165	-0.0871801	0.991867	0.0505486	0.00355755	0.976629	0.999982	-0.0264442
GAUSSMANN_MLL_AF4_FUSION_TARGETS_B_UP	0.0340556	-0.137009	0.0138271	0.0380523	0.0642632	0.939632	0.0357005	-0.0318443	0.361008	0.0972736	-0.0348632
GAUSSMANN_MLL_AF4_FUSION_TARGETS_C_UP	0.0953715	-0.0044721	0.929861	0.0963049	0.0911243	0.990599	0.102959	0.0490931	0.143841	0.670935	0.0452484
GAUSSMANN_MLL_AF4_FUSION_TARGETS_D_UP	0.0406674	0.169058	0.00602808	0.0477928	0.259367	0.643123	0.0303485	-0.127896	0.356783	0.0404631	0.100176
GAUSSMANN_MLL_AF4_FUSION_TARGETS_E_UP	0.0586844	0.00315797	0.931742	0.0637914	0.0646053	0.962255	0.0594287	0.0147603	0.399944	0.914929	0.0275079
GAUSSMANN_MLL_AF4_FUSION_TARGETS_F_DN	0.00764861	1.02051	0.105962	0.0203797	0.809708	0.489508	0.00526517	0.723377	0.365316	0.243124	0.851198
GAUSSMANN_MLL_AF4_FUSION_TARGETS_F_UP	0.051276	-0.0019393	0.983572	0.05522	0.0038275	0.969924	0.0525781	0.0266252	0.728031	0.993843	0.00950445
GAUSSMANN_MLL_AF4_FUSION_TARGETS_G_DN	0.0347459	-0.137897	0.095155	0.0317587	-0.196847	0.864725	0.0379298	-0.0945949	0.582854	0.414861	-0.143113
GAUSSMANN_MLL_AF4_FUSION_TARGETS_G_UP	0.0258669	-0.0505465	0.651471	0.0314589	0.125103	0.609919	0.0286405	0.0390604	0.876085	0.909262	0.0378723
GAVIN_FOXP3_TARGETS_CLUSTER_P2	0.0412454	0.087501	0.0123849	0.0515917	0.185513	0.406939	0.0388793	0.0171102	0.690995	0.0789765	0.0967079
GAVIN_FOXP3_TARGETS_CLUSTER_P3	0.0699242	0.0385301	0.520651	0.0685832	0.0141226	0.991867	0.0687814	0.00617285	0.824444	0.944519	0.0196085
GAVIN_FOXP3_TARGETS_CLUSTER_P4	0.0334318	-0.0155781	0.854644	0.03499	-0.101832	0.779593	0.0366031	0.0895687	0.36039	0.827028	-0.00928033
GAVIN_FOXP3_TARGETS_CLUSTER_P6	0.0761967	0.248289	0.0978169	0.0536909	-0.0595953	0.950047	0.0600638	0.020506	0.750158	0.502639	0.0697333
GAVIN_FOXP3_TARGETS_CLUSTER_P7	0.0732211	-0.0257231	0.48657	0.0637588	-0.159966	0.492361	0.0787599	0.00680448	0.939532	0.811029	-0.0596281
GAVIN_FOXP3_TARGETS_CLUSTER_T4	0.144204	0.0204123	0.651756	0.131946	-0.0374349	0.815225	0.150282	0.0592043	0.0112618	0.115003	0.0140606
GAVIN_FOXP3_TARGETS_CLUSTER_T7	0.276002	-0.00388424	0.36707	0.266721	-0.00525961	0.950047	0.278486	0.00445757	0.841066	0.873683	-0.00156209
GAVIN_PDE3B_TARGETS	0.023859	0.311497	0.351551	0.0249802	0.0162802	0.985848	0.0315592	0.328728	0.172791	0.465808	0.218835
GAZDA_DIAMOND_BLACKFAN_ANEMIA_ERYTHROID_DN	0.077649	-0.012733	0.351948	0.0767218	0.00328365	0.901015	0.0785097	-0.00154455	0.860965	0.857526	-0.00366465
GAZDA_DIAMOND_BLACKFAN_ANEMIA_ERYTHROID_UP	0.0322981	-0.0748942	0.318169	0.0319512	0.0359854	0.908558	0.031591	-0.0660892	0.646554	0.763237	-0.0349993
GAZDA_DIAMOND_BLACKFAN_ANEMIA_MYELOID_DN	0.178843	-0.027856	0.187242	0.18687	0.0158521	0.97759	0.173292	-0.0286507	0.282193	0.431489	-0.0135515
GAZDA_DIAMOND_BLACKFAN_ANEMIA_MYELOID_UP	0.0427579	0.0400059	0.854833	0.0376404	-0.00840708	0.980188	0.0370267	-0.146579	0.0465503	0.37078	-0.0383269
GAZDA_DIAMOND_BLACKFAN_ANEMIA_PROGENITOR_DN	0.123188	0.0720833	0.033635	0.111581	0.0945789	0.703367	0.111009	-0.00868784	0.948666	0.269419	0.0526581
GAZDA_DIAMOND_BLACKFAN_ANEMIA_PROGENITOR_UP	0.114163	-0.014441	0.362368	0.108463	-0.0619961	0.853158	0.113542	-0.00707827	0.812029	0.837801	-0.0278384
GAZIN_EPIGENETIC_SILENCING_BY_KRAS	0.0262333	0.0302386	0.957409	0.0222431	0.0893356	0.965548	0.0250627	-0.114893	0.440312	0.937331	0.0015604
GEISS_RESPONSE_TO_DSRNA_UP	0.185297	-0.134623	0.00260043	0.158833	-0.296034	0.641931	0.181927	-0.0973161	0.427424	0.0246104	-0.175991
GENTILE_RESPONSE_CLUSTER_D3	0.0577209	-0.193492	0.00116435	0.0507421	-0.295929	0.770694	0.0567147	-0.178692	0.117955	0.00550903	-0.222704
GENTILE_UV_HIGH_DOSE_DN	0.0962794	-0.0826431	0.00288842	0.0964624	0.0297765	0.92906	0.100324	-0.0255761	0.497193	0.0393965	-0.0261476
GENTILE_UV_LOW_DOSE_DN	0.058086	-0.0972544	0.132881	0.0553724	0.0486348	0.942489	0.0675867	0.0560999	0.847458	0.611195	0.00249343
GENTILE_UV_LOW_DOSE_UP	0.111603	-0.042599	0.491384	0.091913	-0.153516	0.826428	0.112537	0.0708529	0.81084	0.89822	-0.0417539
GENTILE_UV_RESPONSE_CLUSTER_D2	0.0834055	-0.178742	0.0103245	0.0766299	-0.0163834	0.950047	0.0980012	-0.0100777	0.748911	0.132119	-0.0684011
GENTILE_UV_RESPONSE_CLUSTER_D4	0.0748997	-0.121271	0.0239058	0.0717016	-0.0811227	0.86275	0.0829203	0.00967546	0.806876	0.224393	-0.0642393
GENTILE_UV_RESPONSE_CLUSTER_D5	0.081156	-0.0961977	0.0444464	0.0762967	-0.11378	0.817799	0.093913	0.0356396	0.783412	0.310125	-0.0581127
GENTILE_UV_RESPONSE_CLUSTER_D6	0.0651049	-0.0793859	0.095155	0.0706598	0.186838	0.864865	0.0722864	0.0384852	0.969404	0.536522	0.0486458
GENTILE_UV_RESPONSE_CLUSTER_D7	0.0851874	-0.0822938	0.0477312	0.078298	-0.195984	0.643123	0.0824535	-0.128716	0.0305085	0.0302375	-0.135665
GENTILE_UV_RESPONSE_CLUSTER_D8	0.0978721	-0.175961	0.000128556	0.0843581	-0.135179	0.942489	0.106394	-0.0492286	0.609308	0.00411725	-0.120123
GENTILE_UV_RESPONSE_CLUSTER_D9	0.135983	-0.0754153	0.410379	0.134529	0.00200434	0.995349	0.143787	0.0454151	0.433807	0.749153	-0.00933193
GENTLES_LEUKEMIC_STEM_CELL_UP	0	NA	0.312347	0	NA	0.656098	0	NA	0.742655	0.708413	NA
GEORGES_CELL_CYCLE_MIR192_TARGETS	0.0852272	-0.089599	0.166673	0.0762648	-0.0482612	0.920584	0.0888738	-0.0186295	0.585848	0.567316	-0.0521632
GEORGES_TARGETS_OF_MIR192_AND_MIR215	0.0571958	0.0246667	0.231044	0.0526562	0.00643446	0.969924	0.0590264	0.0306241	0.259461	0.458836	0.0205751
GERHOLD_ADIPOGENESIS_DN	0.304569	-0.0190767	0.141428	0.300252	0.00436349	0.982904	0.310542	0.0120354	0.170188	0.278052	-0.000892623
GERHOLD_ADIPOGENESIS_UP	0.158924	-0.0549123	0.0398957	0.163723	-0.00280745	0.928654	0.164042	0.0142271	0.968188	0.353867	-0.0144976
GERY_CEBP_TARGETS	0.0984444	-0.0689495	0.308004	0.0971351	-0.112501	0.900572	0.0985745	-0.00170048	0.968205	0.853719	-0.0610505
GESERICK_TERT_TARGETS_DN	0.277486	-0.142956	0.00226109	0.277289	-0.104315	0.781501	0.275557	-0.0615984	0.471096	0.027665	-0.102956
GHANDHI_BYSTANDER_IRRADIATION_UP	0.0373574	-0.0535665	0.69168	0.0383357	-0.0986263	0.950047	0.0424871	0.163808	0.736016	0.962571	0.00387178
GHANDHI_DIRECT_IRRADIATION_DN	0.0189418	-0.308461	0.00603918	0.0228783	-0.279249	0.406939	0.0168114	-0.330645	0.0769902	0.00876379	-0.306118
GHANDHI_DIRECT_IRRADIATION_UP	0.043072	0.0843266	0.243442	0.0384936	-0.0951572	0.991867	0.0468089	0.176811	0.138026	0.339478	0.0553267
GILDEA_METASTASIS	0.150608	0.0375272	0.18277	0.14248	-0.0342908	0.969924	0.145652	-0.00663625	0.957015	0.737573	-0.00113327
GINESTIER_BREAST_CANCER_20Q13_AMPLIFICATION_DN	0.0730175	-0.074457	0.0173788	0.0669399	-0.0438964	0.968452	0.0732018	-0.080912	0.00995096	0.00795415	-0.0664218
GINESTIER_BREAST_CANCER_20Q13_AMPLIFICATION_UP	0.0876513	-0.0276949	0.194297	0.0894373	-0.0166505	0.990599	0.0855386	-0.0455588	0.0901575	0.230296	-0.0299681
GINESTIER_BREAST_CANCER_ZNF217_AMPLIFIED_DN	0.0530446	-0.050801	0.00862586	0.0513045	-0.00788242	0.689164	0.0527891	-0.0601474	0.0985601	0.0211726	-0.0396103
GINESTIER_BREAST_CANCER_ZNF217_AMPLIFIED_UP	0.0463666	-0.146052	0.0121006	0.0482088	-0.0228776	0.955667	0.0524495	-0.05886	0.262969	0.0717368	-0.07593
GNATENKO_PLATELET_SIGNATURE	0.473527	-0.00457372	0.656602	0.484399	0.0109498	0.986041	0.464287	-0.0164777	0.580629	0.923633	-0.00336721
GOBERT_CORE_OLIGODENDROCYTE_DIFFERENTIATION	0.0111449	-0.179687	0.686575	0.0131712	-0.158357	0.991867	0.0163436	0.263914	0.552772	0.923878	-0.0247096
GOBERT_OLIGODENDROCYTE_DIFFERENTIATION_DN	0.0627866	-0.0800368	0.0492054	0.0648562	-0.0251446	0.991867	0.069763	0.0283053	0.898772	0.395423	-0.0256254
GOBERT_OLIGODENDROCYTE_DIFFERENTIATION_UP	0.0663764	0.230705	0.733764	0.0434561	-0.115628	0.916006	0.0509167	-0.0234934	0.741186	0.966246	0.030528
GOLDRATH_ANTIGEN_RESPONSE	0.153687	0.0642391	0.0156442	0.137687	-0.0416977	0.935818	0.148136	0.0280876	0.234836	0.0782618	0.0168763
GOLDRATH_HOMEOSTATIC_PROLIFERATION	0.156616	-0.014189	0.80287	0.15144	0.0288136	0.950047	0.16126	0.0198866	0.881409	0.992231	0.0115038
GOLDRATH_IMMUNE_MEMORY	0.0306417	0.139395	0.126938	0.0296043	-0.182553	0.594192	0.0345347	0.254671	0.00349613	0.0113905	0.0705043
GOTTWEIN_TARGETS_OF_KSHV_MIR_K12_11	0.0755149	-0.00634051	0.362745	0.0719409	0.0153622	0.98692	0.0739245	0.0028353	0.838027	0.878635	0.00395234
GOTZMANN_EPITHELIAL_TO_MESENCHYMAL_TRANSITION_DN	0.182696	-0.00518377	0.61317	0.175758	-0.0241267	0.92292	0.18845	0.048292	0.0525652	0.318077	0.00632718
GOTZMANN_EPITHELIAL_TO_MESENCHYMAL_TRANSITION_UP	0.143494	0.00941982	0.580994	0.133017	-0.0018806	0.947863	0.142223	-0.00310257	0.992256	0.976454	0.00147889
GOZGIT_ESR1_TARGETS_DN	0.0540723	-0.0842262	0.258328	0.0600983	-0.024116	0.92292	0.0575813	-0.00189002	0.978923	0.820046	-0.0367441
GOZGIT_ESR1_TARGETS_UP	0.0507075	0.0649715	0.166759	0.0519452	0.110154	0.853158	0.0556097	0.102869	0.017044	0.0609955	0.0926648
GRABARCZYK_BCL11B_TARGETS_DN	0.0510151	0.0437637	0.367515	0.0482065	-0.0496083	0.92906	0.0523967	0.0446174	0.84838	0.870922	0.0129243
GRABARCZYK_BCL11B_TARGETS_UP	0.0942	0.0362434	0.0103543	0.0946254	0.0946369	0.486696	0.0950245	0.0436294	0.045729	0.0102433	0.0581699
GRADE_COLON_AND_RECTAL_CANCER_DN	0.0182032	-0.0366186	0.797473	0.0224655	0.0869621	0.969924	0.0187414	-0.0882043	0.966114	0.996683	-0.0126203
GRADE_COLON_AND_RECTAL_CANCER_UP	0.192328	0.0157089	0.687208	0.177364	0.00470678	0.969924	0.185162	-0.0168704	0.74876	0.966465	0.00118175
GRADE_COLON_VS_RECTAL_CANCER_DN	0.0811617	-0.106335	0.000485217	0.0842586	-0.119981	0.718187	0.0822178	-0.0913319	0.187795	0.00373312	-0.105883
GRADE_COLON_VS_RECTAL_CANCER_UP	0.0654629	0.0188353	0.604797	0.0583632	-0.0606628	0.884332	0.0708542	0.0906951	0.338076	0.75451	0.0162892
GRAESSMANN_APOPTOSIS_BY_DOXORUBICIN_DN	0.161681	-0.0308377	0.0476392	0.15781	0.0202045	0.916873	0.167203	-0.0154682	0.640551	0.306963	-0.00870047
GRAESSMANN_APOPTOSIS_BY_DOXORUBICIN_UP	0.0855093	0.0168949	0.750134	0.0831595	-0.0525695	0.569709	0.0844726	0.0220189	0.241383	0.60361	-0.00455192
GRAESSMANN_APOPTOSIS_BY_SERUM_DEPRIVATION_DN	0.0543419	-0.00158307	0.876287	0.0569943	-0.00383518	0.972385	0.0568596	0.0127723	0.831319	0.994712	0.00245135
GRAESSMANN_APOPTOSIS_BY_SERUM_DEPRIVATION_UP	0.0798871	-0.0253017	0.349287	0.0807006	-0.020569	0.954779	0.075754	-0.0669079	0.0735456	0.284084	-0.0375929
GRAESSMANN_RESPONSE_TO_MC_AND_DOXORUBICIN_DN	0.0895905	-0.0181511	0.165938	0.0892441	0.0204562	0.928654	0.0895672	-0.0445109	0.156368	0.281109	-0.0140686
GRAESSMANN_RESPONSE_TO_MC_AND_DOXORUBICIN_UP	0.0504236	0.0340621	0.0846858	0.0495891	-0.0470672	0.681759	0.0524168	0.106215	0.00350976	0.0092532	0.0310699
GRAESSMANN_RESPONSE_TO_MC_AND_SERUM_DEPRIVATION_DN	0.0760222	0.125925	0.00103242	0.0754096	0.170358	0.406939	0.0814015	0.168406	0.00315072	0.000140492	0.154897
GRAESSMANN_RESPONSE_TO_MC_AND_SERUM_DEPRIVATION_UP	0.0585279	0.00348789	0.958096	0.0555417	-0.0981213	0.877443	0.0498736	-0.172338	0.113192	0.582239	-0.0889906
GRAHAM_CML_DIVIDING_VS_NORMAL_QUIESCENT_DN	0.0940421	-0.110332	0.258903	0.0931207	-0.0564663	0.972385	0.0994588	-0.0773672	0.791638	0.780005	-0.0813886
GRAHAM_CML_DIVIDING_VS_NORMAL_QUIESCENT_UP	0.0992784	0.291198	0.416414	0.0652702	-0.00295248	0.969924	0.0706989	-0.0344685	0.99895	0.935875	0.0845924
GRAHAM_CML_QUIESCENT_VS_NORMAL_DIVIDING_UP	0.0803909	-0.374644	2.42295e-06	0.0849662	-0.185262	0.85348	0.0843113	-0.168857	0.0250063	8.19737e-06	-0.242921
GRAHAM_CML_QUIESCENT_VS_NORMAL_QUIESCENT_DN	0.105897	-0.0578563	0.500079	0.106933	-0.0873423	0.793345	0.1036	-0.0991541	0.363158	0.693614	-0.0814509
GRAHAM_CML_QUIESCENT_VS_NORMAL_QUIESCENT_UP	0.0795008	0.0688236	0.741668	0.0645883	-0.0681039	0.901015	0.068927	-0.018049	0.733636	0.964279	-0.00577643
GRAHAM_NORMAL_QUIESCENT_VS_NORMAL_DIVIDING_DN	0.0756624	0.431173	0.19105	0.0415389	0.00885314	0.908744	0.0482003	0.00900593	0.586018	0.599936	0.149677
GRAHAM_NORMAL_QUIESCENT_VS_NORMAL_DIVIDING_UP	0.116591	-0.166884	0.00187038	0.117997	-0.0114464	0.881921	0.121873	-0.0980297	0.452868	0.0254847	-0.0921202
GREENBAUM_E2A_TARGETS_UP	0.107232	0.0674517	0.393852	0.0844336	-0.0532059	0.919553	0.105853	0.0704352	0.618099	0.809661	0.028227
GREGORY_SYNTHETIC_LETHAL_WITH_IMATINIB	0.105658	-0.0220001	0.700886	0.107517	0.0313387	0.950047	0.110966	0.0103484	0.992127	0.99127	0.00656233
GRESHOCK_CANCER_COPY_NUMBER_UP	0.0887763	-0.0387408	0.0479708	0.0830633	-0.0292723	0.969924	0.0943394	0.0137521	0.888854	0.382934	-0.018087
GROSS_ELK3_TARGETS_DN	0.13773	0.0504164	0.606396	0.141451	0.0211894	0.969924	0.151068	0.124928	0.235419	0.682862	0.0655112
GROSS_ELK3_TARGETS_UP	0.135823	0.0820704	0.0118872	0.14863	0.159056	0.870922	0.124363	-0.00633135	0.931991	0.158336	0.0782651
GROSS_HIF1A_TARGETS_DN	0.247947	0.0398467	0.910493	0.243467	-0.0320233	0.865019	0.25853	0.0259277	0.894814	0.994495	0.0112504
GROSS_HYPOXIA_VIA_ELK3_AND_HIF1A_DN	0.0814349	-0.00396479	0.939379	0.0707006	-0.025749	0.951832	0.0843873	0.0396302	0.64314	0.981247	0.00330545
GROSS_HYPOXIA_VIA_ELK3_AND_HIF1A_UP	0.167458	-0.101838	0.00777611	0.157697	-0.142189	0.760982	0.180549	0.00583851	0.609308	0.0809346	-0.0793961
GROSS_HYPOXIA_VIA_ELK3_DN	0.149984	-0.084907	0.112355	0.13798	-0.120463	0.853158	0.156962	0.00722758	0.945313	0.56941	-0.0660473
GROSS_HYPOXIA_VIA_ELK3_ONLY_DN	0.0859908	-0.0533037	0.206489	0.0724972	-0.101334	0.815433	0.0934634	0.0352015	0.541284	0.570922	-0.0398121
GROSS_HYPOXIA_VIA_ELK3_ONLY_UP	0.0914581	0.00480556	0.881672	0.0931091	0.0738943	0.928654	0.0955422	0.0336857	0.541284	0.950578	0.0374619
GROSS_HYPOXIA_VIA_ELK3_UP	0.102136	0.0235325	0.948313	0.0923871	0.00626756	0.991867	0.102793	0.0493462	0.693103	0.990499	0.0263821
GROSS_HYPOXIA_VIA_HIF1A_DN	0.124122	-0.0695752	0.0317448	0.117503	-0.17669	0.662327	0.127012	-0.00629405	0.731183	0.213551	-0.0841864
GROSS_HYPOXIA_VIA_HIF1A_UP	0.134983	-0.0361287	0.347946	0.124849	0.125702	0.908095	0.128653	-0.0884796	0.455945	0.693589	0.000364443
GRUETZMANN_PANCREATIC_CANCER_DN	0.130861	-0.026568	0.0112213	0.129778	-0.000362071	0.982217	0.133207	0.00995959	0.591124	0.121849	-0.00565682
GRUETZMANN_PANCREATIC_CANCER_UP	0.192717	0.0111053	0.322425	0.188762	0.00938125	0.969924	0.196011	0.031567	0.0653452	0.254592	0.0173512
GRYDER_PAX3FOXO1_ENHANCERS_IN_TADS	0.130535	-0.00911669	0.0440894	0.123832	-0.0373125	0.998014	0.130506	-0.00319124	0.368041	0.220617	-0.0165402
GRYDER_PAX3FOXO1_ENHANCERS_KO_DOWN	0.0868957	0.0107081	0.770057	0.0843638	-0.0229383	0.975393	0.0904078	0.0297477	0.625308	0.958732	0.00583916
GRYDER_PAX3FOXO1_TOP_ENHANCERS	0.111	0.00274113	0.942887	0.109913	0.0132065	0.908558	0.109958	-0.00834638	0.821715	0.994445	0.00253377
GU_PDEF_TARGETS_DN	0.123965	0.0871202	5.51901e-05	0.128576	0.115802	0.298397	0.129742	0.127161	6.83175e-05	2.63155e-07	0.110028
GU_PDEF_TARGETS_UP	0.0799784	0.0606552	0.590649	0.0752308	-0.0515391	0.991867	0.090466	0.153344	0.0142837	0.144127	0.0541533
GUENTHER_GROWTH_SPHERICAL_VS_ADHERENT_DN	0.164065	-0.0413978	0.326436	0.163638	-0.0302609	0.841878	0.171189	-0.0158773	0.881601	0.829215	-0.0291787
GUILLAUMOND_KLF10_TARGETS_DN	0.130971	0.0426382	0.216649	0.117767	0.0373495	0.92292	0.134924	0.029667	0.583464	0.636564	0.0365516
GUILLAUMOND_KLF10_TARGETS_UP	0.0501307	-0.133326	0.131792	0.0612844	-0.070653	0.969924	0.0586964	0.0641595	0.993819	0.659557	-0.0466063
GUO_HEX_TARGETS_DN	0.0656327	-0.0068628	0.871462	0.0732124	0.0742797	0.865019	0.0608132	-0.0900808	0.173865	0.667999	-0.00755462
GUO_HEX_TARGETS_UP	0.0764403	-0.0930286	0.064922	0.0750499	0.147931	0.781955	0.0946226	0.0680102	0.564725	0.311347	0.0409708
GUO_TARGETS_OF_IRS1_AND_IRS2	0.100821	-0.0633567	0.00887799	0.0957845	-0.0370869	0.760982	0.110893	0.0450681	0.313634	0.0553253	-0.0184585
GUTIERREZ_CHRONIC_LYMPHOCYTIC_LEUKEMIA_DN	0.0471918	-0.0487587	0.280055	0.04248	-0.138314	0.942089	0.0484909	0.108086	0.118678	0.327601	-0.0263287
GUTIERREZ_MULTIPLE_MYELOMA_UP	0.294527	0.0103074	0.549306	0.300322	0.0507382	0.887736	0.301387	0.0270337	0.441817	0.800001	0.0293597
GYORFFY_DOXORUBICIN_RESISTANCE	0.0727125	-0.00188028	0.865167	0.0639567	-0.0577714	0.875355	0.070679	0	0.83937	0.988922	-0.0198839
GYORFFY_MITOXANTRONE_RESISTANCE	0.0295618	-0.112913	0.0550359	0.0301844	0.0201698	0.998014	0.0284962	-0.158294	0.640773	0.350107	-0.0836789
HADDAD_B_LYMPHOCYTE_PROGENITOR	0.0596233	-0.090021	0.0169633	0.0592501	-0.0606399	0.908558	0.0646875	0.00123609	0.469368	0.130764	-0.0498083
HADDAD_T_LYMPHOCYTE_AND_NK_PROGENITOR_DN	0.0465146	-0.0345619	0.392695	0.0469841	0.0181335	1	0.0444683	-0.0136765	0.982519	0.92825	-0.010035
HADDAD_T_LYMPHOCYTE_AND_NK_PROGENITOR_UP	0.0722897	-0.0786011	0.0545197	0.0674546	-0.07125	0.826428	0.0770524	-0.0536168	0.732671	0.337643	-0.0678226
HAHTOLA_MYCOSIS_FUNGOIDES_CD4_DN	0.161127	-0.027217	0.511039	0.161654	0.0606113	0.70573	0.16663	-0.000317625	0.99895	0.915818	0.0110256
HAHTOLA_MYCOSIS_FUNGOIDES_CD4_UP	0.146682	-0.0457291	0.125395	0.118225	-0.319418	0.808624	0.144341	-0.0562324	0.343584	0.348102	-0.14046
HAHTOLA_MYCOSIS_FUNGOIDES_SKIN_DN	0.190334	-0.0125067	0.351551	0.185317	-0.051269	0.988839	0.202266	0.0666333	0.377462	0.668311	0.000952543
HAHTOLA_MYCOSIS_FUNGOIDES_SKIN_UP	0.173605	-0.0200541	0.0698735	0.168988	-0.00933224	0.942489	0.175896	-0.00370004	0.844245	0.44837	-0.0110288
HAHTOLA_SEZARY_SYNDROM_DN	0.0271959	0.18678	0.00692244	0.0248606	0.0572512	0.869687	0.0237888	-0.0204641	0.960523	0.112352	0.0745223
HAHTOLA_SEZARY_SYNDROM_UP	0.113448	-0.0576386	0.574428	0.101166	-0.0256727	0.950047	0.114406	-0.0182189	0.618099	0.903074	-0.0338434
HALMOS_CEBPA_TARGETS_DN	0.0517171	-0.0259278	0.977386	0.059307	0.121133	0.898194	0.0510693	0.0840697	0.745549	0.990732	0.0597583
HALMOS_CEBPA_TARGETS_UP	0.0356222	-0.177122	0.0433582	0.0427152	-0.126708	0.791716	0.0416521	0.0277303	0.892918	0.323617	-0.0920331
HAMAI_APOPTOSIS_VIA_TRAIL_DN	0.0513699	-0.0698548	0.00377973	0.0517848	-0.0485161	0.820448	0.0530493	0.0234103	0.917497	0.0684115	-0.0316535
HAMAI_APOPTOSIS_VIA_TRAIL_UP	0.107774	-0.0221112	0.450056	0.101584	0.0352293	0.715685	0.110264	0.00470142	0.887396	0.867939	0.00593983
HAN_JNK_SINGALING_DN	0.141392	-0.100218	0.0198911	0.177135	0.129257	0.918473	0.139164	-0.098889	0.0413097	0.0256836	-0.0232834
HAN_JNK_SINGALING_UP	0.106333	-0.0942386	0.0615662	0.100527	-0.0970987	0.853158	0.105736	-0.0718355	0.235672	0.186123	-0.0877242
HAN_SATB1_TARGETS_DN	0.0703804	-0.00603644	0.686575	0.0679815	-0.0627869	0.854652	0.0728972	0.0264669	0.595955	0.910142	-0.0141188
HAN_SATB1_TARGETS_UP	0.0646778	-0.0077288	0.742987	0.0676133	0.0160323	0.928507	0.0653676	0.0123881	0.697169	0.961852	0.0068972
HANN_RESISTANCE_TO_BCL2_INHIBITOR_DN	0.058727	0.132199	0.0222815	0.061981	0.0180339	0.981488	0.0539332	0.0547213	0.519945	0.176214	0.0683181
HANN_RESISTANCE_TO_BCL2_INHIBITOR_UP	0.0762694	-0.106735	0.111858	0.0897703	0.0174717	0.954779	0.0820459	-0.0105179	0.988832	0.609864	-0.0332604
HARRIS_BRAIN_CANCER_PROGENITORS	0.0796998	0.0259658	0.329832	0.0808729	0.071436	0.754256	0.0819366	0.063152	0.00185578	0.0176254	0.0535179
HARRIS_HYPOXIA	0.207466	-0.0682823	0.0450026	0.216067	-0.0171709	0.84289	0.216917	-0.0213409	0.965458	0.358001	-0.0355981
HASLINGER_B_CLL_WITH_13Q14_DELETION	0.0747098	-0.053445	0.474324	0.0706701	-0.14708	0.911653	0.0806292	0.0142314	0.897521	0.929275	-0.062098
HASLINGER_B_CLL_WITH_17P13_DELETION	0.195637	-0.042296	0.0592189	0.197995	-0.0344278	0.588968	0.191663	-0.0549166	0.0485407	0.0469663	-0.0438802
HATADA_METHYLATED_IN_LUNG_CANCER_DN	0.00492805	-0.484768	0.432832	0.0157603	-0.0355888	0.991867	0.00138552	-1.8893	0.688284	0.875313	-0.803218
HATADA_METHYLATED_IN_LUNG_CANCER_UP	0.0373342	-0.0494501	0.00882041	0.0379085	-0.0773802	0.586107	0.0391661	-0.0029972	0.877961	0.0950814	-0.0432758
HECKER_IFNB1_TARGETS	0.0508074	0.12365	0.102177	0.0502214	-0.0229449	0.942489	0.0445498	-0.00880884	0.739587	0.507951	0.0306321
HEIDENBLAD_AMPLICON_12P11_12_UP	0.0385321	0.218977	0.00962061	0.0560332	0.551709	0.147993	0.0370464	0.0940945	0.488237	0.0241271	0.28826
HEIDENBLAD_AMPLICON_8Q24_DN	0.109104	0.0305	0.600884	0.0989661	-0.0495152	0.8346	0.104218	-0.00114152	0.608433	0.882289	-0.00671891
HEIDENBLAD_AMPLICON_8Q24_UP	0.0241575	-0.125036	0.417279	0.025092	-0.189355	0.904361	0.0253902	-0.107722	0.925086	0.909813	-0.140704
HEIDENBLAD_AMPLIFIED_IN_PANCREATIC_CANCER	0.0274562	0.0217379	0.998943	0.0283312	0.093818	0.689164	0.0255244	-0.213561	0.161428	0.62351	-0.0326682
HELLEBREKERS_SILENCED_DURING_TUMOR_ANGIOGENESIS	0.124118	0.00515625	0.863743	0.130036	-0.0417085	0.969924	0.123444	0.0282081	0.774932	0.990247	-0.00278138
HELLER_HDAC_TARGETS_DN	0.102194	0.0224494	0.42007	0.0956363	0.00413796	0.983803	0.102531	0.0122913	0.562979	0.81927	0.0129596
HELLER_HDAC_TARGETS_SILENCED_BY_METHYLATION_DN	0.0955332	-0.0176095	0.760379	0.0951165	-0.0169775	0.92401	0.0991445	0.0082586	0.844245	0.983866	-0.00877614
HELLER_HDAC_TARGETS_SILENCED_BY_METHYLATION_UP	0.0912727	-0.0941535	0.0103383	0.091999	-0.0632415	0.619305	0.096287	0.00899472	0.99895	0.120331	-0.0494667
HELLER_HDAC_TARGETS_UP	0.0820047	-0.0237639	0.198676	0.0767498	-0.118238	0.73017	0.0830457	0.0167228	0.663252	0.585155	-0.0417597
HELLER_SILENCED_BY_METHYLATION_DN	0.0905345	-0.0272785	0.44834	0.0913885	-0.0148671	0.826428	0.0820228	-0.0859533	0.399289	0.700772	-0.0426996
HELLER_SILENCED_BY_METHYLATION_UP	0.0842703	0.036758	0.633289	0.0790191	-0.0421951	0.818115	0.0853135	0.0928609	0.0619093	0.332151	0.0291413
HENDRICKS_SMARCA4_TARGETS_DN	0.0923318	-0.0701559	0.297633	0.0755925	-0.26608	0.471483	0.0932032	0.00486393	0.925086	0.665409	-0.110457
HENDRICKS_SMARCA4_TARGETS_UP	0.198097	0.036343	0.263955	0.205417	0.0735712	0.757711	0.197118	0.0539584	0.141835	0.309438	0.0546242
HERNANDEZ_ABERRANT_MITOSIS_BY_DOCETACEL_2NM_DN	0.125264	0.0123837	0.797191	0.122808	0.0869081	0.92401	0.124162	0.00201379	0.354515	0.847169	0.0337685
HERNANDEZ_ABERRANT_MITOSIS_BY_DOCETACEL_2NM_UP	0.0397254	-0.0591569	0.163477	0.0438131	0.0378719	0.92401	0.0384997	-0.109566	0.395112	0.465007	-0.043617
HERNANDEZ_MITOTIC_ARREST_BY_DOCETAXEL_1_DN	0.143117	-0.0324293	0.461745	0.15554	0.022294	0.950047	0.14424	-0.0383949	0.532384	0.820209	-0.0161767
HERNANDEZ_MITOTIC_ARREST_BY_DOCETAXEL_1_UP	0.120422	0.0283062	0.854803	0.117071	-0.0201482	0.864349	0.104737	-0.0632478	0.825658	0.986045	-0.0183633
HERNANDEZ_MITOTIC_ARREST_BY_DOCETAXEL_2_UP	0.110696	-0.0319189	0.7034	0.106373	-0.0696392	0.92906	0.113172	0.074949	0.658619	0.946194	-0.0088697
HESS_TARGETS_OF_HOXA9_AND_MEIS1_DN	0.0869221	-0.0958544	0.0863911	0.0864452	-0.129275	0.8346	0.0884159	-0.0566899	0.918713	0.49009	-0.0939399
HESS_TARGETS_OF_HOXA9_AND_MEIS1_UP	0.127202	0.0500606	0.760357	0.111848	0.101147	0.868792	0.121095	0.0178243	0.864908	0.980674	0.056344
HILLION_HMGA1_TARGETS	0.272359	-0.0129902	0.260541	0.275683	0.0178549	0.972385	0.271876	-0.0085611	0.884665	0.809965	-0.00123214
HILLION_HMGA1B_TARGETS	0.3331	0.00842896	0.619111	0.331954	0.0146983	0.936708	0.33909	0.0431429	0.024273	0.202011	0.0220901
HINATA_NFKB_TARGETS_FIBROBLAST_UP	0.156293	-0.0874495	0.00156008	0.154888	-0.0834498	0.760982	0.156973	-0.0398494	0.834155	0.0315346	-0.0702496
HINATA_NFKB_TARGETS_KERATINOCYTE_UP	0.140945	-0.0437849	0.789362	0.140305	-0.0213655	0.959746	0.148329	0.0520002	0.149033	0.627758	-0.00438341
HIRSCH_CELLULAR_TRANSFORMATION_SIGNATURE_DN	0.105656	0.0146734	0.75042	0.0994815	0.0043813	0.969924	0.101799	-0.0325321	0.832964	0.98558	-0.00449248
HIRSCH_CELLULAR_TRANSFORMATION_SIGNATURE_UP	0.0858034	-0.0224082	0.605409	0.0810373	-0.145022	0.513941	0.0889098	0.00709273	0.982764	0.882749	-0.053446
HOEBEKE_LYMPHOID_STEM_CELL_DN	0.161056	-0.0364498	0.0590277	0.166069	-0.00485232	0.950047	0.161705	-0.00912819	0.228174	0.190113	-0.0168101
HOEBEKE_LYMPHOID_STEM_CELL_UP	0.0979545	-0.165561	0.00018588	0.0929474	-0.0334965	0.96288	0.107215	-0.0335918	0.417092	0.00415457	-0.0775498
HOEGERKORP_CD44_TARGETS_DIRECT_UP	0	NA	0.151679	0	NA	0.918473	0.00610078	0.41244	0.685339	0.583122	NA
HOELZEL_NF1_TARGETS_DN	0.0225426	-0.186889	0.263933	0.0324251	0.0478663	0.990599	0.0253959	0.00623939	0.898772	0.821725	-0.0442612
HOELZEL_NF1_TARGETS_UP	0.0678566	0.0122936	0.434164	0.0674022	0.0340393	0.944788	0.0719679	0.0242222	0.483712	0.778854	0.0235184
HOFFMANN_IMMATURE_TO_MATURE_B_LYMPHOCYTE_DN	0.0836565	-0.142999	2.42295e-06	0.085621	-0.0423605	0.908558	0.0861142	-0.0996307	0.00620836	2.50192e-06	-0.0949969
HOFFMANN_IMMATURE_TO_MATURE_B_LYMPHOCYTE_UP	0.0272691	0.0448185	0.562262	0.0205778	-0.258744	0.864725	0.0234835	0.0227022	0.853931	0.94055	-0.0637411
HOFFMANN_LARGE_TO_SMALL_PRE_BII_LYMPHOCYTE_DN	0.0551656	-0.0739547	0.0173788	0.0552943	-0.129545	0.669949	0.0558208	-0.0572114	0.463118	0.107096	-0.0869036
HOFFMANN_LARGE_TO_SMALL_PRE_BII_LYMPHOCYTE_UP	0.139538	0.190627	0.851963	0.108009	0.0533663	0.936708	0.112047	0.0104145	0.821715	0.990844	0.0848026
HOFFMANN_PRE_BI_TO_LARGE_PRE_BII_LYMPHOCYTE_DN	0.101615	-0.018889	0.363833	0.101799	-0.0275706	0.779593	0.108574	0.030537	0.554422	0.717232	-0.00530756
HOFFMANN_PRE_BI_TO_LARGE_PRE_BII_LYMPHOCYTE_UP	0.061968	0.00591333	0.638393	0.0664372	0.00580562	0.994264	0.0586462	0.110454	0.282193	0.75201	0.0407243
HOFFMANN_SMALL_PRE_BII_TO_IMMATURE_B_LYMPHOCYTE_DN	0.0451208	0.0741103	0.37567	0.0348888	-0.268116	0.695907	0.0409063	-0.0370621	0.978923	0.842394	-0.0770226
HOFFMANN_SMALL_PRE_BII_TO_IMMATURE_B_LYMPHOCYTE_UP	0.0727097	-0.0363343	0.461852	0.0759799	-0.00465779	0.955046	0.06841	-0.0250718	0.682636	0.879422	-0.0220213
HOFMANN_CELL_LYMPHOMA_DN	0.0555159	0.0230544	0.640118	0.0545922	-0.0217123	0.997643	0.0535901	-0.0536482	0.718611	0.955563	-0.0174354
HOFMANN_CELL_LYMPHOMA_UP	0.108148	0.078977	0.0647822	0.100724	0.0351765	0.810225	0.0957821	-0.0769858	0.205446	0.170261	0.0123893
HOFMANN_MYELODYSPLASTIC_SYNDROM_LOW_RISK_DN	0.264847	-0.0358964	0.307748	0.242172	-0.0527132	0.878542	0.269613	-0.0152977	0.70214	0.767327	-0.0346358
HOLLEMAN_ASPARAGINASE_RESISTANCE_ALL_DN	0.160929	-0.0702531	0.000553531	0.156741	-0.117038	0.305541	0.150874	-0.0749419	0.00315072	6.38239e-05	-0.0874109
HOLLEMAN_ASPARAGINASE_RESISTANCE_B_ALL_UP	0.55029	0.0436216	0.000616718	0.539325	0.0183322	0.841467	0.537924	0.0141315	0.356677	0.00861228	0.0253618
HOLLEMAN_VINCRISTINE_RESISTANCE_ALL_UP	0.0568664	0.0220113	0.477031	0.0533066	-0.0798319	0.996012	0.0570334	-0.00454393	0.732874	0.909318	-0.0207882
HOLLEMAN_VINCRISTINE_RESISTANCE_B_ALL_UP	0.0346701	0.00383639	0.936739	0.0316215	-0.0208519	0.939632	0.0363581	-0.102239	0.743713	0.990741	-0.0397516
HOLLERN_EMT_BREAST_TUMOR_DN	0.0309611	0.254226	5.34311e-07	0.036988	0.244896	0.513776	0.033467	0.287963	8.65385e-05	7.71333e-09	0.262362
HOLLERN_EMT_BREAST_TUMOR_UP	0.0757771	0.000737978	0.98472	0.0730091	0.032414	0.990711	0.0817117	0.0876461	0.119599	0.636595	0.040266
HOLLERN_MICROACINAR_BREAST_TUMOR_UP	0	NA	0.000246903	0.00156849	-2.12286	0.513941	0	NA	0.118043	0.00110563	NA
HOLLERN_SOLID_NODULAR_BREAST_TUMOR_DN	0.0987272	-0.0523134	0.0456011	0.107883	0.0447905	0.969924	0.0981793	-0.0502096	0.238112	0.167663	-0.0192442
HOLLERN_SQUAMOUS_BREAST_TUMOR	0.0304485	0.0232928	0.640298	0.0287231	-0.0303319	0.969924	0.0352651	0.23393	0.00350976	0.0564722	0.0756303
HOLLMANN_APOPTOSIS_VIA_CD40_DN	0.110502	0.0157336	0.151679	0.110624	-0.00698504	0.972385	0.108735	-0.0210282	0.356151	0.435307	-0.00409323
HOLLMANN_APOPTOSIS_VIA_CD40_UP	0.106879	0.0145791	0.469194	0.109522	0.0781635	0.523583	0.105368	0.00458007	0.779444	0.769583	0.0324409
HONMA_DOCETAXEL_RESISTANCE	0.426596	-0.00215645	0.765941	0.409106	-0.0399808	0.869235	0.40695	-0.0196094	0.4384	0.872604	-0.0205822
HOOI_ST7_TARGETS_DN	0.0571211	-0.00124624	0.824709	0.0614863	0.0223445	0.935834	0.059413	0.0416061	0.302214	0.819892	0.0209015
HOOI_ST7_TARGETS_UP	0.0560666	0.0635723	0.0110354	0.0558324	0.0149194	0.991867	0.0549399	0.0112989	0.550792	0.115592	0.0299302
HOQUE_METHYLATED_IN_CANCER	0.0391196	-0.157559	0.01034	0.0412259	-0.286295	0.334333	0.0361695	-0.116656	0.34268	0.0360615	-0.186836
HORIUCHI_WTAP_TARGETS_DN	0.131898	0.115545	0.397668	0.10921	0.00633158	0.972385	0.119727	0.0290076	0.583977	0.811844	0.0502947
HORIUCHI_WTAP_TARGETS_UP	0.0364623	-0.118825	0.0301275	0.0427508	-0.123227	0.748267	0.0356878	-0.134481	0.301977	0.125521	-0.125511
HORTON_SREBF_TARGETS	0.0486568	0.474931	0.0213579	0.0299393	0.486123	0.969924	0.0799538	1.09645	0.00390928	0.00443797	0.685834
HOSHIDA_LIVER_CANCER_LATE_RECURRENCE_DN	0.048239	0.0435214	0.513805	0.0497438	0.0126594	0.972385	0.0451709	0.00228061	0.975646	0.96356	0.0194872
HOSHIDA_LIVER_CANCER_LATE_RECURRENCE_UP	0.103663	-0.0403908	0.621838	0.0994712	-0.0503011	0.969924	0.107664	-0.0523089	0.498356	0.879041	-0.0476669
HOSHIDA_LIVER_CANCER_SUBCLASS_S1	0.141832	-0.00808445	0.39824	0.142444	-0.0448749	0.868792	0.142881	0.0166133	0.770805	0.852093	-0.0121153
HOSHIDA_LIVER_CANCER_SUBCLASS_S2	0.150435	-0.0697206	0.000598004	0.153923	0.0161991	0.969924	0.159595	-0.0128382	0.621323	0.0145441	-0.0221199
HOSHIDA_LIVER_CANCER_SUBCLASS_S3	0.0676497	0.00920294	0.86557	0.0738382	-0.00660681	0.887736	0.069328	0.0141064	0.726627	0.978551	0.00556752
HOSHIDA_LIVER_CANCER_SURVIVAL_DN	0.0822153	0.0443775	0.173459	0.0777106	-0.0134777	0.969924	0.0809871	-0.0153348	0.964146	0.725564	0.00518836
HOSHIDA_LIVER_CANCER_SURVIVAL_UP	0.107926	0.0907793	0.000940067	0.103806	0.0623605	0.968452	0.110724	0.0983408	0.059701	0.00320877	0.0838269
HOUSTIS_ROS	0.277903	-0.0429563	0.00277671	0.292205	0.0184524	0.969924	0.273023	-0.0616415	0.00369646	0.000784902	-0.0287151
HOWLIN_CITED1_TARGETS_1_DN	0.0481125	0.046447	0.883355	0.0495857	0.204643	0.917064	0.0483683	0.00366632	0.646193	0.971959	0.0849189
HOWLIN_CITED1_TARGETS_1_UP	0.0487926	-0.036196	0.328248	0.0441439	0.0498739	0.92906	0.0541479	0.054181	0.484213	0.700264	0.0226197
HOWLIN_PUBERTAL_MAMMARY_GLAND	0.054013	-0.120864	0.0098275	0.054642	-0.116468	0.748267	0.0557842	-0.0552766	0.484832	0.0802956	-0.0975363
HSIAO_HOUSEKEEPING_GENES	0.522446	-0.0130615	0.0321808	0.525771	-0.00709761	0.962459	0.519834	0.000293884	0.917497	0.309756	-0.00662174
HSIAO_LIVER_SPECIFIC_GENES	0.0257084	0.0885856	0.181465	0.0295483	0.10541	0.785972	0.0247201	0.00141904	0.988789	0.687827	0.0651382
HU_ANGIOGENESIS_DN	0.248212	-0.024354	0.208621	0.241902	-0.0666219	0.715685	0.242574	-0.0270103	0.68879	0.602793	-0.0393287
HU_GENOTOXIC_DAMAGE_24HR	0.219752	-0.0103007	0.522066	0.205361	-0.0816666	0.643123	0.209957	-0.0597654	0.469368	0.717804	-0.0505776
HU_GENOTOXIC_DAMAGE_4HR	0.0908168	0.00661964	0.88194	0.0823471	-0.0319961	0.969576	0.0847159	-0.042347	0.82704	0.994644	-0.0225745
HU_GENOTOXIN_ACTION_DIRECT_VS_INDIRECT_24HR	0.187102	-0.030759	0.314657	0.18342	0.0398436	0.901015	0.190663	0.0127538	0.593012	0.735157	0.00727944
HU_GENOTOXIN_ACTION_DIRECT_VS_INDIRECT_4HR	0.12532	-0.0938405	0.00120025	0.116446	-0.159863	0.450607	0.132688	-0.0141527	0.807121	0.0168781	-0.0892854
HUANG_DASATINIB_RESISTANCE_DN	0.0481656	0.0807337	0.00680523	0.0518299	0.0475024	0.92906	0.0514116	0.106843	0.0315411	0.00913657	0.0783597
HUANG_DASATINIB_SENSITIVITY_UP	0.0982393	0.11147	0.000987758	0.0899474	-0.00101654	0.969924	0.094476	0.0154345	0.812764	0.0263002	0.0419628
HUANG_FOXA2_TARGETS_DN	0.0982006	-0.0263394	0.96886	0.101193	0.0935347	0.96853	0.100348	0.102305	0.0103948	0.159469	0.0565001
HUANG_FOXA2_TARGETS_UP	0.0290495	-0.141162	0.164792	0.0370097	-0.0518799	0.868792	0.0301855	-0.0920182	0.834155	0.64287	-0.0950202
HUANG_GATA2_TARGETS_DN	0.0794977	-0.0478571	0.218052	0.0786747	-0.0900569	0.558437	0.0780276	-0.0146642	0.925086	0.62714	-0.0508594
HUANG_GATA2_TARGETS_UP	0.163737	-0.00454046	0.904501	0.160995	-0.0388376	0.901015	0.16311	0.00377165	0.463425	0.924469	-0.0132021
HUMMEL_BURKITTS_LYMPHOMA_UP	0.0794148	-0.148001	6.11764e-05	0.0809456	-0.156668	0.594192	0.0775266	-0.103964	0.0756023	0.00026323	-0.136211
HUMMERICH_SKIN_CANCER_PROGRESSION_DN	0.0936487	0.0143033	0.493597	0.0885014	-0.0390308	0.785384	0.0970949	0.0560955	0.0996566	0.368821	0.010456
HUMMERICH_SKIN_CANCER_PROGRESSION_UP	0.196574	-0.0188289	0.620309	0.192088	-0.0505226	0.918473	0.2059	0.0292911	0.173567	0.59239	-0.0133535
HUNSBERGER_EXERCISE_REGULATED_GENES	0.144251	-0.0944549	0.0326572	0.146278	-0.00228202	0.8346	0.154359	0.0185145	0.99895	0.30212	-0.0260741
HUPER_BREAST_BASAL_VS_LUMINAL_DN	0.182798	0.0059523	0.63975	0.193149	0.0171991	0.936914	0.178585	-0.0155241	0.528997	0.890435	0.00254244
HUPER_BREAST_BASAL_VS_LUMINAL_UP	0.0707412	0.0419759	0.606396	0.0607199	-0.0716465	0.92906	0.0854931	0.276738	2.20594e-06	0.000133043	0.0823556
HUTTMANN_B_CLL_POOR_SURVIVAL_DN	0.0352584	0.0226128	0.756954	0.0382511	0.146752	0.875045	0.0449368	0.137885	0.199778	0.670592	0.102417
HUTTMANN_B_CLL_POOR_SURVIVAL_UP	0.0788717	0.0224825	0.343756	0.0761491	-0.0365433	0.619305	0.0799596	0.0486637	0.059936	0.189771	0.0115343
HWANG_PROSTATE_CANCER_MARKERS	0.334036	-0.0569659	0.020901	0.322288	-0.0721119	0.760982	0.340888	-0.0126235	0.758564	0.183081	-0.0472338
ICHIBA_GRAFT_VERSUS_HOST_DISEASE_35D_DN	0.0292598	-0.162296	0.0120195	0.0283442	-0.245285	0.450607	0.0285382	-0.181818	0.176367	0.0306908	-0.196466
ICHIBA_GRAFT_VERSUS_HOST_DISEASE_35D_UP	0.104179	0.0433169	0.473027	0.0975623	-0.0554819	0.748267	0.0962872	-0.000934327	0.925086	0.897078	-0.00436644
ICHIBA_GRAFT_VERSUS_HOST_DISEASE_D7_DN	0.0383142	0.0096965	0.699681	0.0352435	-0.0153023	0.991867	0.0382408	0.0445995	0.691366	0.961542	0.0129979
ICHIBA_GRAFT_VERSUS_HOST_DISEASE_D7_UP	0.122282	0.0087053	0.854803	0.111845	-0.121844	0.715685	0.102201	-0.197575	0.059038	0.355232	-0.103571
IGARASHI_ATF4_TARGETS_DN	0.0560514	-0.0122048	0.446943	0.0541761	-0.0677364	0.916873	0.0516477	-0.0991589	0.491622	0.782801	-0.0597
IGLESIAS_E2F_TARGETS_UP	0.265636	-0.0084199	0.567291	0.262625	-0.00393891	0.972385	0.26532	-0.0111744	0.608433	0.902071	-0.0078444
IIZUKA_LIVER_CANCER_PROGRESSION_G1_G2_DN	0.173079	0.00893612	0.724575	0.156904	0.0805574	0.901015	0.18654	0.0574237	0.469703	0.883354	0.0489724
IIZUKA_LIVER_CANCER_PROGRESSION_G2_G3_UP	0.105012	0.0898458	0.940982	0.108261	0.0465489	0.951832	0.106412	0.00451057	0.872601	0.997923	0.0469684
IKEDA_MIR1_TARGETS_UP	0.180461	-0.0166982	0.329832	0.174812	0.0529178	0.935834	0.192009	0.0499986	0.808412	0.836349	0.0287394
IKEDA_MIR133_TARGETS_UP	0.133754	-0.0633601	0.0317144	0.123124	-0.0517635	0.92401	0.146264	-0.00187668	0.918348	0.300065	-0.0390001
IKEDA_MIR30_TARGETS_UP	0.0955121	-0.16015	0.0150896	0.0977125	0.0793408	0.976212	0.115683	0.0298436	0.992619	0.206923	-0.0169887
INGRAM_SHH_TARGETS_DN	0.0648082	-0.020484	0.870092	0.0740238	0.0583796	0.928654	0.0688087	0.0839822	0.374747	0.880639	0.0406259
INGRAM_SHH_TARGETS_UP	0.0605554	-0.114049	0.172219	0.0714899	-0.0194203	0.865019	0.0582062	-0.0673345	0.392457	0.460134	-0.0669344
IRITANI_MAD1_TARGETS_DN	0.281844	-0.00517689	0.711232	0.279552	0.0359304	0.967933	0.273324	-0.0361883	0.426601	0.873965	-0.00181161
ISHIDA_E2F_TARGETS	0.076219	0.304733	0.513385	0.0504267	0.281358	0.833503	0.0455697	-0.0420309	0.514006	0.805232	0.181353
ISSAEVA_MLL2_TARGETS	0.108626	0.135792	4.32618e-06	0.089148	-0.0498749	0.928654	0.109934	0.15947	1.2733e-05	1.56253e-08	0.0817956
IVANOVA_HEMATOPOIESIS_EARLY_PROGENITOR	0.0606586	0.0237676	0.10285	0.0604502	0.0264391	0.955179	0.0594907	-0.0123837	0.64894	0.480791	0.0126076
IVANOVA_HEMATOPOIESIS_INTERMEDIATE_PROGENITOR	0.0883747	0.0309243	0.673441	0.0870844	0.0530266	0.946308	0.0859168	-0.0357423	0.651345	0.940515	0.0160695
IVANOVA_HEMATOPOIESIS_LATE_PROGENITOR	0.0641435	0.0406387	0.0218371	0.0667064	0.067758	0.586107	0.0643779	0.0165174	0.44751	0.111619	0.0416381
IVANOVA_HEMATOPOIESIS_MATURE_CELL	0.0424586	0.0434301	0.604351	0.0429154	-0.0162379	0.950047	0.0435581	0.075407	0.498356	0.86818	0.0341997
IVANOVA_HEMATOPOIESIS_STEM_CELL	0.064969	-0.15106	0.00644492	0.0612894	-0.0988238	0.864349	0.073289	-0.0403744	0.844245	0.0974554	-0.0967528
IVANOVA_HEMATOPOIESIS_STEM_CELL_AND_PROGENITOR	0.0454705	-0.0633782	0.00741321	0.0514771	0.079323	0.911842	0.047319	-0.0286606	0.790602	0.106442	-0.00423858
IVANOVA_HEMATOPOIESIS_STEM_CELL_LONG_TERM	0.02893	-0.0141446	0.968137	0.0308079	0.0247252	0.972385	0.0289095	0.0468657	0.498356	0.958583	0.0191488
IVANOVSKA_MIR106B_TARGETS	0.0433235	-0.0570161	0.0725277	0.0387926	-0.0962845	0.634677	0.0440155	0.00500396	0.587947	0.30106	-0.0494322
IWANAGA_CARCINOGENESIS_BY_KRAS_DN	0.0633748	0.0233098	0.574394	0.0618971	-0.0499122	0.991867	0.0597182	-0.0593179	0.634664	0.916495	-0.0286401
IWANAGA_CARCINOGENESIS_BY_KRAS_PTEN_DN	0.0492171	-0.0312393	0.0719325	0.0486357	0.0393816	0.990281	0.0510167	-0.0271454	0.472044	0.341193	-0.0063344
IWANAGA_CARCINOGENESIS_BY_KRAS_PTEN_UP	0.0524759	-0.0435282	0.114024	0.0530216	-0.0330853	0.86141	0.0553065	0.0433455	0.980506	0.585402	-0.0110894
IWANAGA_CARCINOGENESIS_BY_KRAS_UP	0.0675301	0.0694992	0.0187997	0.0709925	0.11854	0.730816	0.0749113	0.0977687	0.0452172	0.0221436	0.0952694
IWANAGA_E2F1_TARGETS_INDUCED_BY_SERUM	0.0728658	-0.0344982	0.866825	0.0683314	0.159409	0.826428	0.0612778	-0.0591902	0.168269	0.645379	0.0219069
IZADPANAH_STEM_CELL_ADIPOSE_VS_BONE_DN	0.0343254	-0.0319626	0.601262	0.0392488	0.0786569	0.969924	0.0408117	0.0395493	0.527906	0.884202	0.0287479
IZADPANAH_STEM_CELL_ADIPOSE_VS_BONE_UP	0.117706	-0.0169307	0.470662	0.109122	-0.0798095	0.785972	0.119969	0.0143827	0.821715	0.881474	-0.0274525
JAATINEN_HEMATOPOIETIC_STEM_CELL_DN	0.0416645	0.036006	0.764781	0.0394748	-0.117942	0.929464	0.0381966	-0.00492836	0.884346	0.98818	-0.0289549
JAATINEN_HEMATOPOIETIC_STEM_CELL_UP	0.0585246	-0.0156227	0.748362	0.0607428	0.0469635	0.935834	0.0604729	0.00317187	0.98637	0.993591	0.0115042
JACKSON_DNMT1_TARGETS_UP	0.105969	-0.0320025	0.148984	0.0942221	-0.157409	0.472205	0.104127	-0.0232999	0.901098	0.479429	-0.0709038
JAEGER_METASTASIS_DN	0.0570663	0.109846	0.00970323	0.0598465	0.0763321	0.643123	0.0654373	0.237762	3.61509e-07	4.94296e-07	0.141313
JAEGER_METASTASIS_UP	0.103219	0.00243623	0.641919	0.0955746	-0.0520424	0.739992	0.0922107	-0.0852003	0.923848	0.949122	-0.0449355
JAERVINEN_AMPLIFIED_IN_LARYNGEAL_CANCER	0.0897908	0.0213649	0.796188	0.0921557	0.144148	0.805255	0.0928156	0.0367962	0.91273	0.982749	0.0674365
JAIN_NFKB_SIGNALING	0.0763032	-0.0327629	0.571829	0.0842145	0.107754	0.539052	0.0804351	0.0764521	0.186164	0.455747	0.0504811
JAZAERI_BREAST_CANCER_BRCA1_VS_BRCA2_DN	0.0528545	0.0817738	0.681593	0.0512463	0.140424	0.932119	0.0489234	-0.00499703	0.888643	0.97959	0.0724003
JAZAERI_BREAST_CANCER_BRCA1_VS_BRCA2_UP	0.103468	-0.0858314	0.00317551	0.109118	0.0224129	0.890038	0.115301	0.0683817	0.403235	0.0350347	0.0016544
JAZAG_TGFB1_SIGNALING_DN	0.0797055	-0.00670268	0.77566	0.0743774	-0.034876	0.972385	0.0743056	0.0310168	0.795741	0.984802	-0.00352063
JAZAG_TGFB1_SIGNALING_UP	0.0467849	0.00983831	0.993783	0.0503722	0.0772409	0.950047	0.044604	-0.027919	0.526277	0.965931	0.0197201
JAZAG_TGFB1_SIGNALING_VIA_SMAD4_DN	0.0446329	-0.0371023	0.606396	0.0508364	0.115696	0.868792	0.0433513	-0.0783033	0.536223	0.865303	9.67679e-05
JAZAG_TGFB1_SIGNALING_VIA_SMAD4_UP	0.0721698	-0.0282281	0.140582	0.075485	0.0011553	0.990178	0.0719925	-0.00917328	0.784393	0.61878	-0.012082
JECHLINGER_EPITHELIAL_TO_MESENCHYMAL_TRANSITION_DN	0.134952	-0.111111	0.170512	0.121235	-0.200245	0.781955	0.144007	0.00658898	0.925086	0.651582	-0.101589
JECHLINGER_EPITHELIAL_TO_MESENCHYMAL_TRANSITION_UP	0.124462	0.0255624	0.81038	0.121727	-0.00377039	0.977798	0.119936	0.0161434	0.981926	0.997815	0.0126451
JEON_SMAD6_TARGETS_UP	0.171696	0.022199	0.69667	0.162	-0.0429651	0.990281	0.16914	-0.0239897	0.901761	0.987464	-0.0149186
JEPSEN_SMRT_TARGETS	0.107028	-0.119358	0.106627	0.109962	-0.0633105	0.96293	0.109531	-0.0125616	0.917343	0.579544	-0.0650767
JI_METASTASIS_REPRESSED_BY_STK11	0.0509337	-0.116883	0.263199	0.0626476	0.0595888	0.969924	0.0616557	0.107029	0.674959	0.74171	0.0165781
JI_RESPONSE_TO_FSH_DN	0.173266	-0.035373	0.400523	0.16487	-0.00381039	0.954779	0.188138	0.0531994	0.348008	0.672132	0.00467199
JI_RESPONSE_TO_FSH_UP	0.118793	0.0376718	0.329832	0.107725	-0.058772	0.942068	0.120935	0.0861566	0.189954	0.462375	0.0216855
JIANG_AGING_CEREBRAL_CORTEX_DN	0.269308	-0.0119765	0.484813	0.25633	0.00120599	0.969924	0.270839	0.0157627	0.296786	0.684993	0.00166405
JIANG_AGING_CEREBRAL_CORTEX_UP	0.331418	-0.0623254	1.75499e-06	0.326604	-0.0137907	0.975695	0.33307	-0.02911	0.419496	8.27546e-05	-0.0350754
JIANG_AGING_HYPOTHALAMUS_DN	0.163	0.0416282	0.96942	0.151052	-0.0658969	0.936708	0.153939	-0.0311614	0.927105	0.999253	-0.0184767
JIANG_AGING_HYPOTHALAMUS_UP	0.358595	-0.00845683	0.567176	0.349695	-0.00622609	0.991867	0.343801	-0.0289402	0.410457	0.817397	-0.014541
JIANG_HYPOXIA_CANCER	0.122202	0.011326	0.711204	0.113321	-0.0715166	0.594192	0.123692	0.00275189	0.980506	0.94023	-0.0191463
JIANG_HYPOXIA_NORMAL	0.109787	-0.0629258	0.0147639	0.114236	-0.0186058	0.908558	0.119121	0.0250498	0.940726	0.188426	-0.0188273
JIANG_TIP30_TARGETS_UP	0.160359	0.0100823	0.877966	0.149576	-0.0727592	0.610795	0.163138	0.00134377	0.795943	0.94491	-0.0204444
JIANG_VHL_TARGETS	0.108976	-0.0163778	0.541469	0.114464	0.00319485	0.991867	0.110299	0.0114079	0.992256	0.97388	-0.000591666
JINESH_BLEBBISHIELD_TO_IMMUNE_CELL_FUSION_PBSHMS_DN	0.0723424	-0.0293082	0.52465	0.0786459	0.0238551	0.991867	0.0708804	-0.0388037	0.89848	0.958122	-0.0147523
JINESH_BLEBBISHIELD_TO_IMMUNE_CELL_FUSION_PBSHMS_UP	0.114993	0.0346943	0.583666	0.111784	0.017513	0.968452	0.113391	0.0100055	0.374444	0.795482	0.0207376
JINESH_BLEBBISHIELD_TRANSFORMED_STEM_CELL_SPHERES_DN	0.0918633	-0.074438	0.00654398	0.0877913	-0.0562538	0.821821	0.0953589	0.0148874	0.95545	0.103604	-0.0386014
JINESH_BLEBBISHIELD_TRANSFORMED_STEM_CELL_SPHERES_UP	0.0994002	-0.00141788	0.483703	0.0968746	-0.0656699	0.869387	0.101608	0.0128942	0.750278	0.889398	-0.0180646
JINESH_BLEBBISHIELD_VS_LIVE_CONTROL_DN	0.124203	0.0151532	0.117498	0.126241	0.0297021	0.884332	0.121487	-0.00318057	0.728656	0.523258	0.0138916
JINESH_BLEBBISHIELD_VS_LIVE_CONTROL_UP	0.0817499	-0.0417577	0.00836849	0.0808128	-0.0333561	0.92292	0.0795065	-0.0522333	0.0720373	0.0203492	-0.042449
JISON_SICKLE_CELL_DISEASE_DN	0.286174	-0.01972	0.000224676	0.277503	-0.0178045	0.902764	0.286954	-0.014479	0.15003	0.00199261	-0.0173345
JISON_SICKLE_CELL_DISEASE_UP	0.157623	0.0520988	0.0398328	0.147962	-0.04709	0.793322	0.147028	-0.0106321	0.693103	0.265495	-0.00187445
JOHANSSON_BRAIN_CANCER_EARLY_VS_LATE_DN	0.155775	0.0115809	0.634895	0.166056	0.027062	0.963657	0.154831	0.0168773	0.865211	0.973169	0.0185067
JOHANSSON_GLIOMAGENESIS_BY_PDGFB_UP	0.318712	-0.0071222	0.685806	0.315526	0.0238057	0.991867	0.311714	-0.0102474	0.711466	0.96265	0.00214538
JOHNSTONE_PARVB_TARGETS_1_DN	0.0876143	-0.058206	0.0476635	0.0863987	-0.0236333	0.857802	0.0899926	-0.0133882	0.983521	0.377075	-0.0317425
JOHNSTONE_PARVB_TARGETS_2_DN	0.0812733	-0.0268808	0.507715	0.0823352	0.0645523	0.85333	0.0854083	0.0071677	0.953972	0.939822	0.0149464
JOHNSTONE_PARVB_TARGETS_2_UP	0.225829	0.0215672	0.122391	0.21904	-0.0118276	0.801008	0.220848	-0.00153264	0.973698	0.58307	0.00273567
JOHNSTONE_PARVB_TARGETS_3_DN	0.108654	0.0280998	0.7958	0.0982725	0.0299467	0.860455	0.102043	-0.0277806	0.350538	0.826939	0.0100886
JOHNSTONE_PARVB_TARGETS_3_UP	0.141562	-0.0342957	0.141354	0.138463	-0.0682284	0.853158	0.149101	0.0280201	0.421846	0.428043	-0.0248347
JOSEPH_RESPONSE_TO_SODIUM_BUTYRATE_DN	0.110766	0.00773743	0.845452	0.102962	0.0165189	0.969924	0.113206	0.048042	0.223036	0.757529	0.0240994
JOSEPH_RESPONSE_TO_SODIUM_BUTYRATE_UP	0.271248	0.0107874	0.926183	0.261814	-0.0819232	0.890543	0.251525	0.0282179	0.261461	0.800245	-0.0143059
KAAB_FAILED_HEART_ATRIUM_DN	0.184947	-0.0430597	0.00116435	0.188045	-0.0333043	0.77435	0.183122	-0.0478627	0.00252452	0.000223978	-0.0414089
KAAB_FAILED_HEART_ATRIUM_UP	0.03478	0.094629	0.698649	0.0271582	-0.0703043	0.938843	0.0405524	0.148551	0.261321	0.740316	0.0576254
KAAB_FAILED_HEART_VENTRICLE_DN	0.103677	-0.0473943	0.135181	0.106858	-0.0143827	0.969924	0.101611	-0.0205522	0.592921	0.529944	-0.0274431
KAAB_HEART_ATRIUM_VS_VENTRICLE_DN	0.0870032	0.0479745	0.282021	0.0839208	0.00554862	0.969924	0.084265	0.0216553	0.910305	0.835841	0.0250595
KAAB_HEART_ATRIUM_VS_VENTRICLE_UP	0.0979781	-0.0245864	0.207561	0.0999354	-0.0194938	0.969733	0.101126	0.00584687	0.342501	0.499881	-0.0127444
KAMIKUBO_MYELOID_CEBPA_NETWORK	0.114008	0.0597759	0.153107	0.135471	0.149794	0.868792	0.105644	-0.026456	0.617689	0.54406	0.061038
KAMMINGA_EZH2_TARGETS	0.0589799	0.155574	0.907376	0.0352617	-0.0799683	0.972385	0.0470211	0.0314258	0.992256	0.999645	0.0356771
KAMMINGA_SENESCENCE	0.0702402	-0.0430346	0.445723	0.0679628	0.101363	0.760982	0.06689	-0.101483	0.692529	0.821632	-0.0143847
KAN_RESPONSE_TO_ARSENIC_TRIOXIDE	0.0956671	-0.0292704	0.483345	0.0947758	0.0124728	0.990711	0.0969903	0.0141937	0.70919	0.904413	-0.000867983
KANG_DOXORUBICIN_RESISTANCE_UP	0.0729771	0.473675	0.274968	0.0357442	-0.124608	0.983803	0.0454177	-0.0134488	0.861781	0.819763	0.111873
KANG_GLIS3_TARGETS	0.0635965	0.0994822	0.0161218	0.0541815	-0.0441014	0.950047	0.0558633	-0.0931626	0.953764	0.206801	-0.0125939
KANG_IMMORTALIZED_BY_TERT_DN	0.0284476	-0.0857299	0.329921	0.0267942	-0.115073	0.577327	0.0293626	-0.0251107	0.741231	0.688126	-0.0753046
KANG_IMMORTALIZED_BY_TERT_UP	0.0871671	0.0351876	0.0335833	0.088928	0.0305256	0.982217	0.0846174	-0.00740865	0.691016	0.271937	0.0194348
KANNAN_TP53_TARGETS_DN	0.0928143	0.00951429	0.87302	0.0822946	-0.0180968	0.98692	0.110375	0.184356	0.00684997	0.113929	0.0585912
KANNAN_TP53_TARGETS_UP	0.0540622	0.110299	0.632303	0.0589745	0.0878825	0.950047	0.0537603	0.101233	0.846961	0.968744	0.0998049
KARLSSON_TGFB1_TARGETS_DN	0.154957	-0.0487022	0.268966	0.155776	-0.0862211	0.961421	0.163729	0.0265469	0.587498	0.707932	-0.0361254
KARLSSON_TGFB1_TARGETS_UP	0.223866	-0.00127246	0.875828	0.186812	-0.0511643	0.969924	0.23007	0.0180543	0.883921	0.996833	-0.0114609
KASLER_HDAC7_TARGETS_1_UP	0.0419029	-0.0660985	0.051037	0.0470912	0.0365069	0.92401	0.0430614	-0.000202498	0.815394	0.367866	-0.00993137
KASLER_HDAC7_TARGETS_2_DN	0.0941762	-0.208082	0.00126462	0.0853884	-0.369833	0.406939	0.0944541	-0.1264	0.592921	0.012772	-0.234772
KATSANOU_ELAVL1_TARGETS_DN	0.0439752	-0.0742948	0.0979746	0.0405034	-0.0273016	0.869235	0.0483797	0.0620584	0.544969	0.407644	-0.0131793
KATSANOU_ELAVL1_TARGETS_UP	0.05978	0.0706772	0.0762901	0.0629539	0.00664592	0.939632	0.0567674	0.0174498	0.419496	0.320075	0.031591
KAUFFMANN_DNA_REPAIR_GENES	0.0587943	0.00129937	0.906248	0.0550133	0.0622598	0.847244	0.054634	-0.03875	0.628259	0.962234	0.00826973
KAUFFMANN_DNA_REPLICATION_GENES	0.084127	-0.0123247	0.403473	0.0740747	-0.040874	0.990599	0.0816741	0.00272796	0.853931	0.9054	-0.0168236
KAUFFMANN_MELANOMA_RELAPSE_UP	0.0635288	0.224041	0.692999	0.0387039	-0.0116745	0.969924	0.0498797	0.159056	0.896247	0.985091	0.123808
KAYO_AGING_MUSCLE_DN	0.175055	-0.00892394	0.496221	0.1755	0.0116623	0.96293	0.175749	0	0.969404	0.956851	0.00091277
KAYO_AGING_MUSCLE_UP	0.0550817	-0.0261484	0.254674	0.0515894	-0.104805	0.826428	0.0578998	0.0255677	0.99895	0.793779	-0.0351286
KAYO_CALORIE_RESTRICTION_MUSCLE_DN	0.127835	0.0309403	0.274817	0.127088	0.0163845	0.96293	0.128291	0.0212567	0.574175	0.707972	0.0228605
KAYO_CALORIE_RESTRICTION_MUSCLE_UP	0.119975	0.0468147	0.145084	0.1124	-0.0171725	0.969924	0.120804	0.0700365	0.238547	0.340866	0.0332262
KEGG_ABC_TRANSPORTERS	0.00906234	0.136605	0.873488	0.0145581	0.18799	0.92906	0.00203267	-1.54432	0.301977	0.831986	-0.406575
KEGG_ACUTE_MYELOID_LEUKEMIA	0.0740222	-0.067907	0.117936	0.0669521	-0.0369801	0.85348	0.0820782	0.0656599	0.28125	0.309073	-0.0130757
KEGG_ADHERENS_JUNCTION	0.109551	-0.0180195	0.112446	0.104774	-0.0581836	0.859829	0.113268	-0.0157372	0.892918	0.556815	-0.0306468
KEGG_ADIPOCYTOKINE_SIGNALING_PATHWAY	0.0468034	-0.16114	0.0104413	0.0441273	-0.190943	0.363564	0.0576033	0.090193	0.287868	0.0339509	-0.0872966
KEGG_ALANINE_ASPARTATE_AND_GLUTAMATE_METABOLISM	0.0348862	0.279793	0.0334388	0.0266282	0.29756	0.810591	0.0349529	0.171716	0.195921	0.10598	0.249689
KEGG_ALDOSTERONE_REGULATED_SODIUM_REABSORPTION	0.0450764	-0.148686	0.0947178	0.0441165	-0.166639	0.77435	0.0512309	0.0584079	0.715454	0.435072	-0.085639
KEGG_ALLOGRAFT_REJECTION	0.0201249	1.40342	0.0940876	0.0271159	0.278156	0.969924	0	NA	0.0807194	0.132365	NA
KEGG_ALZHEIMERS_DISEASE	0.304551	0.0134405	0.873488	0.28779	-0.0626697	0.92292	0.290279	-0.000158107	0.896247	0.995507	-0.0164625
KEGG_AMINO_SUGAR_AND_NUCLEOTIDE_SUGAR_METABOLISM	0.0347377	-0.165688	0.0499998	0.0396387	-0.106704	0.869235	0.034194	-0.10209	0.417298	0.236666	-0.124827
KEGG_AMINOACYL_TRNA_BIOSYNTHESIS	0.0604306	0.241357	0.014165	0.0466095	0.0975223	0.806778	0.0477799	0.149368	0.432947	0.100937	0.162749
KEGG_AMYOTROPHIC_LATERAL_SCLEROSIS_ALS	0.0811297	-0.0118176	0.944392	0.074325	-0.111684	0.834675	0.0788796	-0.0394747	0.451863	0.913662	-0.0543253
KEGG_ANTIGEN_PROCESSING_AND_PRESENTATION	0.209582	0.0534581	0.546956	0.208875	0.0145378	0.908558	0.182535	-0.0978011	0.0795211	0.373468	-0.00993505
KEGG_APOPTOSIS	0.0504741	-0.0357396	0.366891	0.0420879	-0.229068	0.524887	0.0541062	0.0397709	0.496152	0.583316	-0.0750122
KEGG_ARACHIDONIC_ACID_METABOLISM	0.0449808	-0.0216367	0.0181996	0.0459568	-0.0270988	0.689164	0.04519	-0.0105327	0.179471	0.0578045	-0.019756
KEGG_ARGININE_AND_PROLINE_METABOLISM	0.0650167	-0.00982384	0.981774	0.0580755	-0.0788009	0.865019	0.0590671	-0.109114	0.171112	0.69593	-0.0659129
KEGG_ARRHYTHMOGENIC_RIGHT_VENTRICULAR_CARDIOMYOPATHY_ARVC	0.0943541	0.0490254	0.131063	0.0938379	0.0397207	0.938843	0.102999	0.0881842	0.0171713	0.0552112	0.0589768
KEGG_AUTOIMMUNE_THYROID_DISEASE	0.0194129	1.48359	0.0807928	0.0248302	0.22648	0.975695	0	NA	0.0887358	0.127841	NA
KEGG_AXON_GUIDANCE	0.066673	0.0558448	0.504792	0.0652472	0.0176073	0.969924	0.0705266	0.0504745	0.507534	0.835346	0.0413089
KEGG_B_CELL_RECEPTOR_SIGNALING_PATHWAY	0.105908	-0.112975	8.15438e-05	0.104604	-0.0482166	0.760982	0.117346	-0.00166182	0.741231	0.00279915	-0.0542844
KEGG_BASAL_CELL_CARCINOMA	0.0145226	-0.0967532	0.39055	0.0158727	-0.225024	0.730816	0.0158517	-0.0768628	0.861781	0.832882	-0.13288
KEGG_BASAL_TRANSCRIPTION_FACTORS	0.0326295	0.142218	0.104326	0.0323036	0.0353571	0.98692	0.0269378	-0.137504	0.475276	0.419334	0.0133571
KEGG_BASE_EXCISION_REPAIR	0.0468515	-0.0314087	0.796188	0.0479051	0.0452594	0.956367	0.0506848	0.137823	0.75735	0.981495	0.0505577
KEGG_BETA_ALANINE_METABOLISM	0.0525868	-0.074087	0.721875	0.0540196	0.0275939	0.982217	0.0452184	-0.153309	0.038396	0.302102	-0.0666005
KEGG_BLADDER_CANCER	0.0922005	0.0509357	0.521285	0.0811757	0.0356874	0.999371	0.0973466	0.14531	0.00633293	0.0760114	0.0773111
KEGG_BUTANOATE_METABOLISM	0.0309691	-0.0467498	0.70828	0.0359345	0.00631377	0.969924	0.0327512	-0.0244779	0.809267	0.978142	-0.021638
KEGG_CALCIUM_SIGNALING_PATHWAY	0.0573696	0.00871286	0.955049	0.0548633	0.01469	0.955046	0.057554	-0.0209408	0.81607	0.996557	0.00082067
KEGG_CARDIAC_MUSCLE_CONTRACTION	0.299646	0.0326152	0.0656086	0.291969	0.0239073	0.969924	0.291322	0.0241433	0.294541	0.241504	0.0268886
KEGG_CELL_ADHESION_MOLECULES_CAMS	0.0356121	0.0499981	0.306291	0.040343	0.000456694	0.969924	0.0384277	0.0709887	0.410796	0.648709	0.0404812
KEGG_CELL_CYCLE	0.0941362	-0.0214571	0.602632	0.0871884	-0.0174628	0.969924	0.0886267	-0.0562666	0.825658	0.962292	-0.0317288
KEGG_CHEMOKINE_SIGNALING_PATHWAY	0.0617793	-0.0115431	0.360666	0.0588542	-0.0374086	0.770694	0.0646998	0.0194584	0.925086	0.843522	-0.00983111
KEGG_CHRONIC_MYELOID_LEUKEMIA	0.0789345	-0.114013	0.000181153	0.0714176	-0.0769767	0.793322	0.0857114	0.00421501	0.997735	0.00702754	-0.0622582
KEGG_CITRATE_CYCLE_TCA_CYCLE	0.0874076	0.0100608	0.98472	0.0806764	-0.154572	0.791009	0.0760897	-0.150098	0.526277	0.938491	-0.0982032
KEGG_COLORECTAL_CANCER	0.11716	-0.0261294	0.115137	0.102637	-0.150821	0.432425	0.116895	-0.0281401	0.538505	0.299408	-0.0683636
KEGG_COMPLEMENT_AND_COAGULATION_CASCADES	0.0130806	0.251723	0.0176704	0.0152042	0.352219	0.793322	0.0123435	0.278156	0.0223303	0.0130301	0.294033
KEGG_CYSTEINE_AND_METHIONINE_METABOLISM	0.0827255	0.00952144	0.757635	0.0749334	-0.0265046	0.92906	0.075605	-0.0795134	0.141835	0.594918	-0.0321655
KEGG_CYTOKINE_CYTOKINE_RECEPTOR_INTERACTION	0.0149347	0.0702366	0.869682	0.0158236	0.0422536	0.972385	0.0178366	0.316999	0.0159147	0.196335	0.143163
KEGG_CYTOSOLIC_DNA_SENSING_PATHWAY	0.0678895	-0.100563	0.038349	0.0572124	-0.198524	0.524887	0.0710011	-0.0287989	0.864908	0.230764	-0.109295
KEGG_DILATED_CARDIOMYOPATHY	0.0985861	0.0650712	3.83962e-05	0.0970661	0.0672143	0.643123	0.104648	0.105229	3.93205e-05	2.30206e-07	0.0791716
KEGG_DNA_REPLICATION	0.0326138	0.120767	0.822595	0.0277545	0.0602681	0.975393	0.027335	-0.0436086	0.650763	0.971678	0.0458087
KEGG_DRUG_METABOLISM_CYTOCHROME_P450	0.0223377	-0.181651	0.237284	0.0261783	-0.364141	0.669949	0.0133275	-0.319147	0.16468	0.295241	-0.288313
KEGG_DRUG_METABOLISM_OTHER_ENZYMES	0.0450117	0.0115687	0.980061	0.0394332	0.123512	0.955944	0.0498339	0.0548619	0.644445	0.985264	0.0633142
KEGG_ECM_RECEPTOR_INTERACTION	0.0972313	0.106435	0.013713	0.0893635	0.0344185	0.901015	0.110176	0.211849	8.65385e-05	0.000116825	0.117568
KEGG_ENDOCYTOSIS	0.0617366	0.0392775	0.206254	0.0582271	-0.0641232	0.938843	0.0633156	0.0822679	0.00474614	0.0298114	0.0191407
KEGG_ENDOMETRIAL_CANCER	0.072292	0.0121554	0.909801	0.0688811	0.0370893	0.969924	0.0774654	0.0651032	0.169201	0.703252	0.038116
KEGG_EPITHELIAL_CELL_SIGNALING_IN_HELICOBACTER_PYLORI_INFECTION	0.113671	-0.0753661	0.00511426	0.109008	-0.0902	0.60613	0.122031	-0.00795636	0.712532	0.0570172	-0.0578408
KEGG_ERBB_SIGNALING_PATHWAY	0.0616616	-0.0120287	0.592882	0.0594562	0.011806	1	0.064089	0.0134167	0.837997	0.965919	0.004398
KEGG_ETHER_LIPID_METABOLISM	0.048089	-0.0357932	0.291559	0.0484874	-0.000382323	0.972385	0.0501966	-0.0532982	0.36344	0.603302	-0.0298246
KEGG_FATTY_ACID_METABOLISM	0.0617201	0.0660574	0.32534	0.0621035	0.00832346	0.991867	0.0675148	0.139684	0.19434	0.476828	0.0713549
KEGG_FC_EPSILON_RI_SIGNALING_PATHWAY	0.0366406	-0.0326516	0.664025	0.0351666	-0.0113567	0.996012	0.0401394	0.0656879	0.806876	0.974027	0.00722654
KEGG_FC_GAMMA_R_MEDIATED_PHAGOCYTOSIS	0.0935588	-0.0441619	0.0195881	0.0915671	-0.0639545	0.865019	0.0972979	0.0042338	0.754706	0.190037	-0.0346276
KEGG_FOCAL_ADHESION	0.103492	0.0322193	0.146036	0.0966853	-0.0161635	0.996379	0.11122	0.0909713	0.00223623	0.0134303	0.0356757
KEGG_FRUCTOSE_AND_MANNOSE_METABOLISM	0.0768428	-0.0372972	0.0558991	0.0821954	-0.135636	0.741848	0.0784128	-0.00792638	0.758598	0.328478	-0.0602866
KEGG_GALACTOSE_METABOLISM	0.0466721	-0.163599	0.118793	0.0603061	-0.126552	0.864725	0.0454066	-0.179361	0.204128	0.258603	-0.156504
KEGG_GAP_JUNCTION	0.100691	0.00191357	0.993783	0.100429	0.0211764	0.969924	0.101835	0.0247238	0.925086	0.99977	0.0159379
KEGG_GLIOMA	0.101929	-0.00208809	0.787918	0.0925482	-0.0386962	0.950047	0.109212	0.061761	0.0960235	0.510235	0.00699223
KEGG_GLUTATHIONE_METABOLISM	0.100002	-0.0605223	0.214743	0.0926094	-0.142288	0.841961	0.0886253	-0.0883794	0.155023	0.307285	-0.0970631
KEGG_GLYCEROLIPID_METABOLISM	0.0427935	0.110183	0.0335833	0.039783	0.0148797	0.969924	0.0393748	0.0565586	0.377941	0.185466	0.0605404
KEGG_GLYCEROPHOSPHOLIPID_METABOLISM	0.0119319	0.1122	0.0683591	0.0108658	0.142813	0.918473	0.0119739	0.154114	0.403411	0.289547	0.136376
KEGG_GLYCINE_SERINE_AND_THREONINE_METABOLISM	0.0253675	0.218454	0.115951	0.0132732	-0.364411	0.901015	0.0160055	-0.0539847	0.803778	0.54966	-0.0666474
KEGG_GLYCOLYSIS_GLUCONEOGENESIS	0.185844	-0.0180587	0.624067	0.186621	-0.0496513	0.864349	0.185732	-0.0137419	0.87228	0.958972	-0.0271506
KEGG_GLYCOSAMINOGLYCAN_BIOSYNTHESIS_HEPARAN_SULFATE	0.00875398	0.35739	0.410379	0.00464465	-0.350018	0.889029	0.012942	0.203214	0.75735	0.860272	0.0701955
KEGG_GLYCOSPHINGOLIPID_BIOSYNTHESIS_LACTO_AND_NEOLACTO_SERIES	0.00860704	-0.116752	0.887572	0.0185497	-0.0191088	0.969924	0.0160599	0.346577	0.0784996	0.494981	0.0702388
KEGG_GLYCOSYLPHOSPHATIDYLINOSITOL_GPI_ANCHOR_BIOSYNTHESIS	0	NA	0.27968	0.00651358	0.00320243	0.998014	0	NA	0.705633	0.776941	NA
KEGG_GNRH_SIGNALING_PATHWAY	0.0884898	-0.00305509	0.766313	0.0860384	0.0221154	0.969924	0.0899223	0.0154727	0.976629	0.995683	0.011511
KEGG_GRAFT_VERSUS_HOST_DISEASE	0.0261393	0.742176	0.0106861	0.0317681	0.326019	0.958906	0	#NAME?	0.541284	0.109191	#NAME?
KEGG_HEDGEHOG_SIGNALING_PATHWAY	0.0259156	0.033207	0.704893	0.0235801	-0.136251	0.821821	0.0268622	0.00417326	0.640871	0.92137	-0.032957
KEGG_HEMATOPOIETIC_CELL_LINEAGE	0.0400983	0.0790112	0.481819	0.0359986	0.0140355	0.972385	0.0425288	0.128277	0.0843847	0.373562	0.0737746
KEGG_HISTIDINE_METABOLISM	0.025054	0.00153724	0.606396	0.0296566	0.0725326	0.936688	0.0214787	-0.214434	0.113829	0.484196	-0.046788
KEGG_HOMOLOGOUS_RECOMBINATION	0.0220111	-0.0385698	0.7442	0.0191817	-0.113309	0.969924	0.0269903	0.20862	0.362955	0.847931	0.0189136
KEGG_HUNTINGTONS_DISEASE	0.321378	0.010888	0.993901	0.303673	-0.0489272	0.908558	0.307584	0.00129242	0.979973	0.999722	-0.0122489
KEGG_HYPERTROPHIC_CARDIOMYOPATHY_HCM	0.0959918	0.0868459	1.36155e-05	0.0958324	0.100731	0.598862	0.102121	0.120045	8.65385e-05	1.72231e-07	0.102541
KEGG_INOSITOL_PHOSPHATE_METABOLISM	0.0202539	0.019793	0.527551	0.0219165	-0.0176155	0.969924	0.0195606	-0.11769	0.459085	0.821643	-0.0385043
KEGG_INSULIN_SIGNALING_PATHWAY	0.0653242	-0.0650893	0.0281346	0.0648381	-0.0786168	0.511056	0.0667975	-0.0354146	0.583977	0.144454	-0.0597069
KEGG_INTESTINAL_IMMUNE_NETWORK_FOR_IGA_PRODUCTION	0.0159725	0.445528	0.308994	0.0214796	0.0689269	0.972385	0.00507145	-0.99876	0.130736	0.372234	-0.161435
KEGG_JAK_STAT_SIGNALING_PATHWAY	0.0302615	-0.0560249	0.275151	0.032	-0.00749454	0.969924	0.035454	0.144255	0.234704	0.476538	0.0269117
KEGG_LEISHMANIA_INFECTION	0.0925472	-0.113639	0.0260943	0.0862423	-0.191979	0.513941	0.0955294	-0.0520497	0.638966	0.146416	-0.119222
KEGG_LEUKOCYTE_TRANSENDOTHELIAL_MIGRATION	0.134403	0.0392663	0.138247	0.12038	-0.0670049	0.950047	0.138995	0.0357783	0.562742	0.517203	0.00267994
KEGG_LONG_TERM_DEPRESSION	0.0823406	-0.00278782	0.983572	0.0800025	0.00690947	0.91764	0.084755	0.0123061	0.900953	0.998736	0.00547593
KEGG_LONG_TERM_POTENTIATION	0.0883969	-0.0655997	0.0365339	0.0920209	0.0253424	0.980188	0.0930474	-0.0371711	0.374287	0.195822	-0.0258095
KEGG_LYSINE_DEGRADATION	0.0374085	-0.16465	0.0255925	0.0361711	-0.0853555	0.810225	0.0458696	-0.0152668	0.485025	0.162697	-0.0884243
KEGG_LYSOSOME	0.0656121	-0.0319358	0.280055	0.0693722	-0.0856109	0.760982	0.0703787	0.0362664	0.424266	0.568844	-0.0270934
KEGG_MAPK_SIGNALING_PATHWAY	0.0595272	-0.0569231	0.0807404	0.0565234	-0.11724	0.577327	0.0615555	-0.0019884	0.917497	0.390018	-0.0587171
KEGG_MELANOGENESIS	0.0649653	-0.00873321	0.487624	0.0616105	-0.0541126	0.92401	0.0677185	0.0107353	0.943752	0.944326	-0.0173702
KEGG_MELANOMA	0.0600955	0.00254621	0.858414	0.0515343	-0.119795	0.98702	0.0678312	0.125725	0.00505713	0.0913451	0.00282557
KEGG_METABOLISM_OF_XENOBIOTICS_BY_CYTOCHROME_P450	0.0223377	-0.178516	0.215529	0.0261783	-0.358636	0.669949	0.0133275	-0.315165	0.167383	0.281615	-0.284106
KEGG_MISMATCH_REPAIR	0.0368895	0.0752002	0.961658	0.0253802	-0.244721	0.998014	0.0345751	0.0978473	0.526737	0.967995	-0.0238911
KEGG_MTOR_SIGNALING_PATHWAY	0.0753889	-0.0375497	0.311879	0.0727237	-0.0692401	0.595339	0.0765321	0.0289783	0.968188	0.752969	-0.0259372
KEGG_N_GLYCAN_BIOSYNTHESIS	0.073849	0.175245	0.0265302	0.0712929	0.0151864	0.969924	0.0730132	0.08537	0.0902193	0.0591085	0.0919339
KEGG_NATURAL_KILLER_CELL_MEDIATED_CYTOTOXICITY	0.0317158	-0.00181523	0.717703	0.0345509	0.124346	0.917448	0.0328955	-0.0159905	0.983521	0.990096	0.0355135
KEGG_NEUROACTIVE_LIGAND_RECEPTOR_INTERACTION	0.00655563	0.0196059	0.115181	0.00642416	-0.000567655	0.969924	0.00672502	0.0485356	0.00189851	0.00959333	0.0225246
KEGG_NEUROTROPHIN_SIGNALING_PATHWAY	0.125164	-0.0647609	0.000334512	0.119659	-0.112111	0.733064	0.128419	-0.0558131	0.213583	0.00311305	-0.0775618
KEGG_NICOTINATE_AND_NICOTINAMIDE_METABOLISM	0.0262436	0.372066	0.0413407	0.0192684	-0.138631	0.950047	0.0290458	0.312976	0.145013	0.111191	0.182137
KEGG_NOD_LIKE_RECEPTOR_SIGNALING_PATHWAY	0.0721642	-0.147367	0.000376265	0.0732142	-0.0866122	0.562156	0.0785116	-0.0443341	0.73841	0.00752393	-0.0927709
KEGG_NON_SMALL_CELL_LUNG_CANCER	0.0647717	-0.0339793	0.49503	0.0598389	-0.0925717	0.951832	0.0684971	-0.00778201	0.918147	0.946974	-0.0447777
KEGG_NOTCH_SIGNALING_PATHWAY	0.0328812	-0.0926743	0.0968488	0.0392512	-0.0794136	0.942489	0.0326511	-0.0274278	0.978021	0.565519	-0.0665052
KEGG_NUCLEOTIDE_EXCISION_REPAIR	0.0633322	-0.0255769	0.96942	0.0591582	-0.01879	0.92906	0.0626525	-0.0250633	0.851009	0.997428	-0.0231434
KEGG_O_GLYCAN_BIOSYNTHESIS	0.0288056	0.42415	0.00126981	0.0279317	0.531461	0.854652	0.0348239	0.431526	0.000451771	5.93555e-05	0.462379
KEGG_OLFACTORY_TRANSDUCTION	0.035508	0.0475179	0.14468	0.0309844	-0.0565485	0.955046	0.0357381	0.066117	0.189231	0.295031	0.0190288
KEGG_OOCYTE_MEIOSIS	0.102335	-0.0358348	0.120435	0.101543	-0.00386292	0.948413	0.100306	-0.0701108	0.194341	0.267646	-0.0366029
KEGG_OXIDATIVE_PHOSPHORYLATION	0.417022	0.0105015	0.98472	0.389636	-0.056178	0.969924	0.396009	-0.00964794	0.875765	0.999169	-0.0184415
KEGG_P53_SIGNALING_PATHWAY	0.0858963	0.0434489	0.293367	0.0796628	0.0229585	0.950047	0.0852153	0.106987	0.0447976	0.187151	0.057798
KEGG_PANCREATIC_CANCER	0.0821583	-0.0828358	0.00138752	0.0751082	-0.113166	0.305541	0.0906164	0.0355415	0.411781	0.00822091	-0.0534866
KEGG_PARKINSONS_DISEASE	0.455643	0.019777	0.829721	0.420429	-0.0503778	0.96853	0.438338	0.00599874	0.980506	0.998111	-0.00820068
KEGG_PATHOGENIC_ESCHERICHIA_COLI_INFECTION	0.31273	-0.0376891	0.688985	0.317504	-0.00753502	0.991867	0.31146	-0.0276304	0.883921	0.9853	-0.0242848
KEGG_PATHWAYS_IN_CANCER	0.0903838	-0.00121949	0.571	0.0860475	-0.0171549	0.821275	0.0968118	0.0739227	0.0353243	0.223752	0.0185161
KEGG_PENTOSE_PHOSPHATE_PATHWAY	0.147587	0.0250268	0.731123	0.128058	-0.0959582	0.847244	0.152816	0.0445455	0.393692	0.830803	-0.00879531
KEGG_PEROXISOME	0.0461571	0.0231211	0.607239	0.0498077	-0.00590719	0.979371	0.0490739	0.0735264	0.159678	0.5817	0.0302467
KEGG_PHOSPHATIDYLINOSITOL_SIGNALING_SYSTEM	0.0318687	0.0141613	0.487792	0.0315319	-0.0307238	0.901015	0.0310778	-0.0367213	0.233481	0.602212	-0.0177613
KEGG_PORPHYRIN_AND_CHLOROPHYLL_METABOLISM	0.0653966	-0.013475	0.670504	0.0724005	0.0783865	0.805255	0.0651832	-0.0347162	0.526277	0.866617	0.0100651
KEGG_PPAR_SIGNALING_PATHWAY	0.0625282	0.0398252	0.127469	0.0643996	0.133751	0.864349	0.0702143	0.182503	0.000215794	0.00162447	0.118693
KEGG_PRIMARY_IMMUNODEFICIENCY	0.00953684	0.568624	0.62099	0.0113617	0.178918	0.936665	0	#NAME?	0.257319	0.703907	#NAME?
KEGG_PRION_DISEASES	0.103634	-0.0320955	0.432587	0.0789751	-0.338621	0.305541	0.103051	0.0176826	0.966114	0.66095	-0.117678
KEGG_PROGESTERONE_MEDIATED_OOCYTE_MATURATION	0.0530887	0.0131003	0.94273	0.0508116	-0.0545269	0.916006	0.0548765	0.0456122	0.658232	0.98021	0.00139519
KEGG_PROPANOATE_METABOLISM	0.0574884	0.0014071	0.773429	0.063541	0.0679991	0.972385	0.0554821	-0.0901007	0.325925	0.832043	-0.00689815
KEGG_PROSTATE_CANCER	0.0907068	-0.0810827	0.00126981	0.0894747	-0.0103429	0.86275	0.0978948	0.047909	0.649757	0.0245667	-0.0145055
KEGG_PROTEASOME	0.449228	0.00537823	0.875828	0.380337	-0.116897	0.928654	0.437479	-0.0105313	0.417663	0.904473	-0.0406834
KEGG_PROTEIN_EXPORT	0.251844	0.0829516	0.0053831	0.243851	0.116086	0.887736	0.251831	0.109795	0.0444799	0.00960996	0.102944
KEGG_PURINE_METABOLISM	0.0705294	0.0291652	0.487624	0.069781	0.022608	1	0.0703386	0.0395856	0.256795	0.655659	0.0304529
KEGG_PYRIMIDINE_METABOLISM	0.0706192	0.0272804	0.499402	0.073221	0.125838	0.92906	0.0697904	0.048921	0.895265	0.940626	0.0673464
KEGG_PYRUVATE_METABOLISM	0.108249	0.0287548	0.496035	0.112221	0.0142246	0.951371	0.103121	-0.0472717	0.253417	0.643241	-0.00143077
KEGG_REGULATION_OF_ACTIN_CYTOSKELETON	0.122847	0.00277166	0.668802	0.119711	0.0112948	0.991012	0.128209	0.0360602	0.122572	0.54116	0.0167089
KEGG_RENAL_CELL_CARCINOMA	0.112088	-0.0479632	0.0128802	0.108299	-0.0593074	0.85348	0.121188	0.026179	0.596181	0.122338	-0.0270305
KEGG_RETINOL_METABOLISM	0.0111637	-0.0651376	0.858302	0.0126768	-0.259629	0.901015	0.0119931	-0.0372673	0.914096	0.994626	-0.120678
KEGG_RIBOSOME	0.871035	-0.00455926	0.0808262	0.89129	0.00607564	0.513941	0.859139	-0.00551373	0.181877	0.13463	-0.00133245
KEGG_RIG_I_LIKE_RECEPTOR_SIGNALING_PATHWAY	0.0355822	-0.204914	0.0103543	0.0289493	-0.319951	0.492562	0.0388722	-0.0503555	0.674959	0.0783314	-0.19174
KEGG_RNA_DEGRADATION	0.100784	0.106719	0.338141	0.0864751	0.10582	0.818115	0.093674	0.00402837	0.925086	0.842387	0.0721891
KEGG_RNA_POLYMERASE	0.118616	-0.0576776	0.240964	0.131398	-0.00285149	0.962459	0.10933	-0.065025	0.26327	0.47042	-0.0418514
KEGG_SELENOAMINO_ACID_METABOLISM	0.00873783	-0.173238	0.789771	0.0107114	0.0224946	0.999371	0.00943084	0.100194	0.919694	0.995682	-0.0168496
KEGG_SMALL_CELL_LUNG_CANCER	0.103677	0.0425994	0.21123	0.0928414	-0.0379599	0.962459	0.117616	0.162561	0.000210006	0.00263329	0.0557334
KEGG_SNARE_INTERACTIONS_IN_VESICULAR_TRANSPORT	0.0202033	0.0409079	0.272358	0.0284259	0.0717682	0.969924	0.0234619	0.0725951	0.81607	0.800156	0.0617571
KEGG_SPHINGOLIPID_METABOLISM	0.0284322	0.188328	0.0815616	0.0312258	0.183423	0.908558	0.0312556	0.277423	0.00271116	0.00919056	0.216391
KEGG_SPLICEOSOME	0.208743	-0.0733373	0.0428203	0.18519	-0.087332	0.868792	0.203882	-0.0515164	0.0869237	0.0749389	-0.0707286
KEGG_STARCH_AND_SUCROSE_METABOLISM	0.0341523	-0.27347	0.00151288	0.0439208	-0.107846	0.847244	0.0319581	-0.152283	0.322716	0.0161887	-0.177866
KEGG_SYSTEMIC_LUPUS_ERYTHEMATOSUS	0.102634	0.0147947	0.905379	0.097636	-0.0119068	0.969924	0.0957322	-0.0660107	0.259461	0.814078	-0.0210409
KEGG_T_CELL_RECEPTOR_SIGNALING_PATHWAY	0.0737385	-0.140299	0.000190644	0.0741533	-0.0442648	0.733064	0.0824284	0.0125337	0.992256	0.00684218	-0.0573435
KEGG_TASTE_TRANSDUCTION	0.0637864	0.0313952	0.51596	0.0632455	-0.0294374	0.969924	0.0634674	-0.0131811	0.650574	0.895913	-0.0037411
KEGG_TGF_BETA_SIGNALING_PATHWAY	0.063956	-0.0392046	0.396962	0.070621	0.0732004	0.942489	0.0628294	-0.0375682	0.259461	0.587493	-0.00119079
KEGG_THYROID_CANCER	0.124003	0.0204774	0.863374	0.110609	0.000522117	0.92292	0.130526	0.0530137	0.126302	0.597047	0.0246711
KEGG_TIGHT_JUNCTION	0.121561	0.00893009	0.664225	0.115402	-0.0344451	0.931298	0.122704	-0.0206905	0.726695	0.952641	-0.0154018
KEGG_TOLL_LIKE_RECEPTOR_SIGNALING_PATHWAY	0.0689043	-0.100118	0.00326299	0.0619722	-0.170775	0.293919	0.0706026	-0.0171201	0.927105	0.0290771	-0.0960043
KEGG_TRYPTOPHAN_METABOLISM	0.02278	-0.0955263	0.428642	0.0247397	-0.0847133	0.901015	0.0210941	-0.188224	0.0724984	0.307098	-0.122821
KEGG_TYPE_I_DIABETES_MELLITUS	0.0578471	0.314539	0.00390769	0.0609182	0.162512	0.865019	0.041606	-0.0541599	0.75735	0.0634236	0.140964
KEGG_TYPE_II_DIABETES_MELLITUS	0.0340681	-0.20323	0.0137866	0.0429125	-0.0800776	0.594192	0.0317719	-0.18223	0.0795211	0.0229611	-0.155179
KEGG_TYROSINE_METABOLISM	0.0488899	0.0552123	0.074556	0.051562	-0.0202201	0.942489	0.0515728	0.0780363	0.377245	0.297419	0.0376762
KEGG_UBIQUITIN_MEDIATED_PROTEOLYSIS	0.0884995	-0.0595255	0.0126059	0.083766	-0.0736619	0.451646	0.0876708	-0.0747239	0.0219965	0.00630598	-0.0693038
KEGG_VALINE_LEUCINE_AND_ISOLEUCINE_DEGRADATION	0.0301602	0.00913583	0.993005	0.0346898	0.0249579	0.954779	0.0329208	0.0477113	0.741436	0.994384	0.0272683
KEGG_VASCULAR_SMOOTH_MUSCLE_CONTRACTION	0.0705604	-0.0271731	0.797191	0.0703639	0.0097183	0.959746	0.0706247	-0.0505941	0.0972253	0.518813	-0.022683
KEGG_VASOPRESSIN_REGULATED_WATER_REABSORPTION	0.0730917	-0.0543459	0.229817	0.0781718	-0.0379323	0.950047	0.0733531	-0.0246388	0.698204	0.708857	-0.0389723
KEGG_VEGF_SIGNALING_PATHWAY	0.0523386	-0.041663	0.30086	0.052139	-0.0633973	0.932324	0.0558677	-0.0291328	0.698204	0.775466	-0.044731
KEGG_VIBRIO_CHOLERAE_INFECTION	0.154502	-0.00716755	0.741668	0.162295	-0.0249066	0.951832	0.155845	-0.00381571	0.497317	0.910902	-0.0119633
KEGG_VIRAL_MYOCARDITIS	0.116902	0.0285206	0.377757	0.110184	-0.0266538	0.931093	0.113506	-0.0140828	0.86127	0.880732	-0.004072
KEGG_WNT_SIGNALING_PATHWAY	0.0645349	-0.0568578	0.0494429	0.0604867	-0.0911199	0.750722	0.0642838	-0.0722829	0.065021	0.060788	-0.0734202
KENNY_CTNNB1_TARGETS_DN	0.160266	-0.0561768	0.0285657	0.162474	-0.0227263	0.903309	0.172443	0.0267418	0.727937	0.241822	-0.0173871
KENNY_CTNNB1_TARGETS_UP	0.110875	0.0864767	0.0287229	0.10137	0.103124	0.669949	0.103711	0.0737185	0.527906	0.163764	0.0877729
KERLEY_RESPONSE_TO_CISPLATIN_UP	0.124947	-0.0759975	0.115589	0.121737	-0.111426	0.882721	0.122887	-0.0434926	0.463938	0.41198	-0.076972
KESHELAVA_MULTIPLE_DRUG_RESISTANCE	0.0743619	0.00459921	0.555041	0.0765162	-0.0482719	0.993525	0.0780184	0.0227768	0.634664	0.910301	-0.00696532
KHETCHOUMIAN_TRIM24_TARGETS_UP	0.263668	0.000868361	0.981844	0.254831	0.0219931	0.864349	0.266524	0.0344596	0.836355	0.994796	0.019107
KIM_ALL_DISORDERS_CALB1_CORR_DN	0.038446	-0.0385027	0.443516	0.0346909	-0.0320744	0.980188	0.0407857	0.114796	0.000898739	0.0154875	0.0147397
KIM_ALL_DISORDERS_CALB1_CORR_UP	0.179306	-0.000267173	0.349081	0.173943	-0.0244298	0.916006	0.180658	0.0104468	0.701986	0.810345	-0.00475006
KIM_ALL_DISORDERS_DURATION_CORR_DN	0.194517	-0.027675	0.434206	0.191718	-0.0466785	0.85348	0.19267	-0.00786345	0.671659	0.835747	-0.0274056
KIM_ALL_DISORDERS_OLIGODENDROCYTE_NUMBER_CORR_DN	0.0533981	-0.117954	0.0492054	0.04638	0.103733	0.901015	0.0728433	0.153163	0.625308	0.305323	0.046314
KIM_ALL_DISORDERS_OLIGODENDROCYTE_NUMBER_CORR_UP	0.250392	0.00730752	0.760357	0.249543	-0.00546012	0.92401	0.245359	-0.00540181	0.881601	0.987153	-0.0011848
KIM_BIPOLAR_DISORDER_OLIGODENDROCYTE_DENSITY_CORR_DN	0.0121864	0.223134	0.267757	0.0137762	0.677679	0.795785	0.00880026	-0.0254271	0.639277	0.67843	0.291795
KIM_BIPOLAR_DISORDER_OLIGODENDROCYTE_DENSITY_CORR_UP	0.271741	0.018341	0.706012	0.267763	-0.00229777	0.942489	0.264331	-0.00373769	0.866206	0.98145	0.00410184
KIM_GASTRIC_CANCER_CHEMOSENSITIVITY	0.0386246	-0.0166496	0.830556	0.0366863	-0.0516022	0.969924	0.0378683	0.00986788	0.698204	0.979241	-0.0194613
KIM_GERMINAL_CENTER_T_HELPER_UP	0.0582252	-0.065615	0.282752	0.0499159	0.00665726	0.972385	0.0618053	-0.00886603	0.72308	0.779365	-0.0226079
KIM_GLIS2_TARGETS_UP	0.1129	0.00452247	0.907551	0.122284	0.0447504	0.972385	0.102903	-0.0734737	0.462783	0.937881	-0.00806696
KIM_LIVER_CANCER_POOR_SURVIVAL_DN	0.00674531	-0.09659	0.600532	0.0072341	-0.539485	0.948095	0.0072341	-0.554312	0.466165	0.850977	-0.396796
KIM_LIVER_CANCER_POOR_SURVIVAL_UP	0.260659	-0.0349282	0.0204748	0.260809	0.0110424	0.970443	0.269577	-0.013881	0.973698	0.24624	-0.012589
KIM_MYC_AMPLIFICATION_TARGETS_DN	0.0249956	-0.038501	0.568374	0.0278632	0.171298	0.918473	0.0293743	0.106248	0.24073	0.65663	0.0796817
KIM_MYC_AMPLIFICATION_TARGETS_UP	0.13676	-0.0072561	0.97013	0.12938	0.0110848	0.92906	0.132964	-0.01592	0.795426	0.995204	-0.00403046
KIM_MYCN_AMPLIFICATION_TARGETS_DN	0.0431122	0.0175164	0.948075	0.0421663	-0.02831	0.981018	0.0468724	0.138025	0.147201	0.679804	0.0424106
KIM_MYCN_AMPLIFICATION_TARGETS_UP	0.0501596	-0.0812893	0.200096	0.0532963	-0.0958068	0.643123	0.0506457	-0.114593	0.065473	0.144783	-0.0972296
KIM_RESPONSE_TO_TSA_AND_DECITABINE_UP	0.0633326	0.0913866	0.025032	0.0603987	0.070698	0.910901	0.0689523	0.21192	5.392e-05	0.000131812	0.124668
KIM_TIAL1_TARGETS	0.164482	0.00395058	0.99464	0.166602	0.00311934	0.955046	0.157221	-0.0333384	0.447405	0.944244	-0.00875615
KIM_WT1_TARGETS_12HR_DN	0.139773	-0.0476597	0.0433582	0.132072	0.00633081	0.995918	0.141637	-0.0301049	0.0960235	0.0892761	-0.0238113
KIM_WT1_TARGETS_12HR_UP	0.0697789	-0.0342568	0.150987	0.0653725	-0.0740556	0.864725	0.0737711	0.045555	0.544969	0.507706	-0.0209192
KIM_WT1_TARGETS_8HR_DN	0.0778935	-0.00658324	0.392263	0.0768247	0.0394956	0.922999	0.0716486	-0.0867263	0.00708141	0.0634925	-0.017938
KIM_WT1_TARGETS_8HR_UP	0.107328	-0.0926725	0.00132686	0.0976952	-0.155478	0.62446	0.115019	0.0443653	0.840911	0.0241695	-0.0679284
KIM_WT1_TARGETS_DN	0.0863815	-0.0251039	0.175915	0.0796439	-0.0465792	0.857802	0.0859883	-0.00340692	0.828552	0.655247	-0.02503
KIM_WT1_TARGETS_UP	0.104288	-0.120108	0.00382093	0.0993199	-0.110236	0.733064	0.115245	0.00087316	0.987503	0.0670433	-0.0764902
KINSEY_TARGETS_OF_EWSR1_FLII_FUSION_DN	0.0808859	-0.0779018	0.014165	0.0848137	-0.0898426	0.865019	0.0814405	-0.066403	0.608433	0.133434	-0.0780491
KINSEY_TARGETS_OF_EWSR1_FLII_FUSION_UP	0.124679	0.0110677	0.717989	0.110893	0.000153598	0.969924	0.123365	0.0198384	0.967962	0.992371	0.0103532
KLEIN_PRIMARY_EFFUSION_LYMPHOMA_DN	0.0783574	0.078502	0.292816	0.0739948	-0.0873623	0.928654	0.0683116	0.0672401	0.832151	0.81236	0.0194599
KLEIN_PRIMARY_EFFUSION_LYMPHOMA_UP	0.0769108	-0.0143144	0.753124	0.074519	-0.0814491	0.699152	0.0876855	0.0664718	0.362417	0.768693	-0.00976389
KLEIN_TARGETS_OF_BCR_ABL1_FUSION	0.0296367	0.0272877	0.948313	0.0318261	0.0475215	0.950047	0.0267016	0.00989182	0.677077	0.986042	0.0282337
KOBAYASHI_EGFR_SIGNALING_24HR_DN	0.099113	0.121764	0.8568	0.0723552	-0.100119	0.958906	0.0852334	-0.00719682	0.821715	0.99245	0.00481605
KOBAYASHI_EGFR_SIGNALING_24HR_UP	0.0938511	0.0168083	0.419625	0.0991787	0.0342253	0.991867	0.0946103	0.0380582	0.38542	0.72258	0.0296972
KOHOUTEK_CCNT1_TARGETS	0.127134	0.138807	0.00291265	0.124891	0.0684636	0.702002	0.137151	0.223713	1.06688e-05	3.80087e-06	0.143661
KOHOUTEK_CCNT2_TARGETS	0.0167409	-0.0131183	0.968137	0.0193697	0.142393	0.730816	0.022297	0.110108	0.629137	0.951219	0.0797943
KOINUMA_TARGETS_OF_SMAD2_OR_SMAD3	0.138856	-0.00336932	0.532102	0.131488	-0.018815	0.969924	0.144039	0.0352684	0.301977	0.714813	0.00436138
KOKKINAKIS_METHIONINE_DEPRIVATION_48HR_DN	0.102781	0.0371558	0.300885	0.0901697	0.0162076	0.969924	0.102943	0.0645044	0.404291	0.639601	0.0392893
KOKKINAKIS_METHIONINE_DEPRIVATION_48HR_UP	0.0939393	0.0585861	0.0588035	0.0951208	0.024762	0.92906	0.0917936	0.0532632	0.761952	0.384302	0.0455371
KOKKINAKIS_METHIONINE_DEPRIVATION_96HR_DN	0.101362	0.0266196	0.376288	0.086201	-0.0191909	0.991012	0.103536	0.0974146	0.156385	0.459535	0.0349478
KOKKINAKIS_METHIONINE_DEPRIVATION_96HR_UP	0.0967737	0.0742592	0.0277806	0.0971221	0.00336053	0.826428	0.0910147	-0.00863031	0.963489	0.267084	0.0229965
KONDO_COLON_CANCER_HCP_WITH_H3K27ME1	0.0375878	-0.0063466	0.941319	0.040194	0.0972972	0.864725	0.04158	0.0467483	0.425901	0.908461	0.0458996
KONDO_EZH2_TARGETS	0.0380548	-0.0294316	0.803151	0.0427737	0.0442802	0.938843	0.0411828	0.00156715	0.889761	0.992121	0.00547191
KONDO_PROSTATE_CANCER_HCP_WITH_H3K27ME3	0.0218732	-0.0981411	0.0370631	0.0217736	-0.221535	0.788091	0.0220906	-0.0969307	0.499571	0.206656	-0.138869
KONDO_PROSTATE_CANCER_WITH_H3K27ME3	0.00724355	0.325354	0.000451884	0.00853418	0.325159	0.432425	0.00728556	0.176746	0.116358	0.00156535	0.275753
KONG_E2F3_TARGETS	0.0552832	0.320484	0.455053	0.0341558	0.0341086	0.954779	0.0398338	0.0659293	0.650574	0.86543	0.140174
KORKOLA_CORRELATED_WITH_POU5F1	0.00918858	1.08092	0.1143	0.00021847	-3.48239	0.991867	0.00753078	0.80674	0.428538	0.41773	-0.531578
KORKOLA_EMBRYONAL_CARCINOMA_UP	0.0975545	-0.0144318	0.927977	0.100818	-0.0274139	0.702835	0.0971787	-0.0342891	0.682351	0.951188	-0.0253783
KORKOLA_SEMINOMA_UP	0.0852553	-0.000719369	0.942479	0.0833503	-0.0521835	0.718187	0.085638	-0.0131207	0.500211	0.903817	-0.0220079
KORKOLA_TERATOMA	0.149928	-0.0531593	0.521074	0.141233	-0.0943225	0.995918	0.146127	-0.0772395	0.74718	0.929114	-0.0749071
KORKOLA_YOLK_SAC_TUMOR	0.0206186	-0.0856943	0.222272	0.0295241	0.375029	0.451646	0.0209688	-0.104316	0.779444	0.53159	0.0616732
KOYAMA_SEMA3B_TARGETS_DN	0.0824871	0.00299266	0.973239	0.0831793	0.0427809	0.730816	0.0821621	-0.0171034	0.922797	0.990896	0.00955673
KOYAMA_SEMA3B_TARGETS_UP	0.0632021	0.0226112	0.0415897	0.0656465	0.0536216	0.969924	0.0612415	0.0217163	0.0485407	0.0522382	0.0326497
KRASNOSELSKAYA_ILF3_TARGETS_DN	0.0314944	0.183585	0.0315511	0.0231766	-0.0912366	0.85595	0.0304624	0.152575	0.0409931	0.0342827	0.081641
KRASNOSELSKAYA_ILF3_TARGETS_UP	0.141007	0.138181	0.108595	0.120765	-0.0512326	0.897634	0.126107	-0.0381698	0.903565	0.562013	0.0162596
KRIEG_HYPOXIA_NOT_VIA_KDM3A	0.102357	-0.0385336	0.0230571	0.10033	-0.0427239	0.643123	0.105761	0.00622242	0.953788	0.202617	-0.0250117
KRIEG_HYPOXIA_VIA_KDM3A	0.133548	0.0508465	0.0564022	0.118975	0.0427598	0.96293	0.142297	0.0957606	0.00914708	0.0186511	0.0631223
KRIEG_KDM3A_TARGETS_NOT_HYPOXIA	0.101862	0.0347605	0.028307	0.0975464	-0.0193605	0.881209	0.0976774	-0.00561091	0.954016	0.279028	0.00326303
KRIGE_AMINO_ACID_DEPRIVATION	0.129196	0.0238932	0.7034	0.113759	-0.107744	0.969924	0.111096	-0.0441649	0.893505	0.985991	-0.0426719
KRIGE_RESPONSE_TO_TOSEDOSTAT_24HR_DN	0.131927	-0.0187522	0.758689	0.12394	0.00145072	0.991867	0.130937	-0.0100103	0.543843	0.938221	-0.00910392
KRIGE_RESPONSE_TO_TOSEDOSTAT_24HR_UP	0.0692282	-0.0463005	0.527439	0.0740114	-0.0227938	0.969924	0.0699219	-0.00684318	0.977694	0.966726	-0.0253125
KRIGE_RESPONSE_TO_TOSEDOSTAT_6HR_DN	0.128218	-0.0201295	0.7862	0.123414	0.00285814	1	0.12781	-0.00712756	0.591124	0.957303	-0.00813297
KRIGE_RESPONSE_TO_TOSEDOSTAT_6HR_UP	0.0788137	-0.0218779	0.393494	0.0802711	-0.00276881	0.972385	0.0782596	-0.0251308	0.472007	0.754197	-0.0165925
KUMAR_AUTOPHAGY_NETWORK	0.078128	0.127002	0.00622536	0.0652072	-0.0862045	1	0.0754881	0.0918703	0.12091	0.025632	0.0442225
KUMAR_PATHOGEN_LOAD_BY_MACROPHAGES	0.0569935	0.0367955	0.059864	0.0566894	0.0100391	0.988839	0.0541082	-0.00508348	0.582854	0.346203	0.0139171
KUMAR_TARGETS_OF_MLL_AF9_FUSION	0.0821306	-0.0239868	0.373513	0.0833368	-0.0135745	0.969924	0.0856005	0.0207298	0.820644	0.876654	-0.00561049
KUNINGER_IGF1_VS_PDGFB_TARGETS_DN	0.0763501	0.139352	0.0374662	0.0743172	0.261168	0.761609	0.0805556	0.176419	0.0087135	0.0108755	0.192313
KUNINGER_IGF1_VS_PDGFB_TARGETS_UP	0.0260293	0.241373	6.40224e-07	0.0253879	0.285006	0.513941	0.0289908	0.390636	5.14852e-09	1.03915e-12	0.305672
KUROZUMI_RESPONSE_TO_ONCOCYTIC_VIRUS	0.0331905	0.171909	0.100322	0.0317468	0.154328	0.991867	0.0258766	0.0716282	0.828759	0.545004	0.132622
KUUSELO_PANCREATIC_CANCER_19Q13_AMPLIFICATION	0.0781479	-0.0885649	0.0180807	0.0769784	-0.0714212	0.577327	0.0715552	-0.154178	0.0381677	0.0157241	-0.104721
KYNG_DNA_DAMAGE_BY_4NQO	0.166794	0.0621046	0.595989	0.164384	0.0907374	0.612296	0.175772	0.0779667	0.10489	0.366928	0.0769362
KYNG_DNA_DAMAGE_BY_4NQO_OR_UV	0.0855365	-0.0508226	0.0161165	0.0838904	-0.043784	0.969924	0.0830955	-0.048406	0.231857	0.0812313	-0.0476709
KYNG_DNA_DAMAGE_BY_GAMMA_AND_UV_RADIATION	0.0792589	-0.0422025	0.280055	0.0696115	-0.124533	0.542577	0.0829876	-0.011005	0.43641	0.490355	-0.0592468
KYNG_DNA_DAMAGE_BY_GAMMA_RADIATION	0.101421	-0.0284051	0.218433	0.0970622	0.00563126	0.982217	0.106137	0.0170183	0.850953	0.75706	-0.00191852
KYNG_DNA_DAMAGE_BY_UV	0.0632605	0.00116276	0.966865	0.0704211	0.00418249	0.991012	0.0615277	-0.0496264	0.500488	0.961476	-0.0147604
KYNG_DNA_DAMAGE_DN	0.174503	-0.0304291	0.174497	0.174106	-0.0132679	1	0.175723	-0.0227763	0.702998	0.650104	-0.0221578
KYNG_DNA_DAMAGE_UP	0.0626499	-0.0451279	0.0530756	0.0590513	-0.0389482	0.826428	0.0627788	-0.0391454	0.60654	0.298054	-0.0410738
KYNG_ENVIRONMENTAL_STRESS_RESPONSE_NOT_BY_4NQO_IN_WS	0.136849	-0.0994853	0.000516083	0.134077	-0.116882	0.513941	0.138189	-0.0233074	0.462382	0.00620102	-0.0798916
KYNG_ENVIRONMENTAL_STRESS_RESPONSE_NOT_BY_GAMMA_IN_OLD	0.0829697	-0.05436	0.360255	0.0838127	-0.0931627	0.598862	0.0839242	-0.0116732	0.983265	0.796056	-0.0530653
KYNG_ENVIRONMENTAL_STRESS_RESPONSE_NOT_BY_GAMMA_IN_WS	0.149242	-0.106547	0.00576124	0.156385	-0.0409624	0.826428	0.149242	-0.033411	0.906852	0.0918348	-0.0603069
KYNG_ENVIRONMENTAL_STRESS_RESPONSE_NOT_BY_UV_IN_OLD	0.153399	-0.102721	0.0314172	0.15521	-0.0788803	0.951371	0.171332	0.03231	0.721133	0.262944	-0.0497637
KYNG_ENVIRONMENTAL_STRESS_RESPONSE_UP	0.240273	-0.0159152	0.190922	0.245813	0.0144005	0.969924	0.239762	0.0102226	0.900724	0.733034	0.00290262
KYNG_RESPONSE_TO_H2O2	0.174117	-0.0415108	0.197022	0.172569	-0.0602251	0.92401	0.17684	-0.000938888	0.693103	0.657724	-0.0342249
KYNG_RESPONSE_TO_H2O2_VIA_ERCC6_DN	0.219298	-0.0238616	0.0335833	0.20532	-0.0284429	0.808624	0.227429	0.0123211	0.770805	0.25833	-0.0133278
KYNG_RESPONSE_TO_H2O2_VIA_ERCC6_UP	0.078238	0.0863267	0.119325	0.0716924	0.0851542	0.950047	0.07818	0.0741321	0.532641	0.467774	0.081871
KYNG_WERNER_SYNDROM_AND_NORMAL_AGING_DN	0.116611	-0.0194107	0.0299856	0.11627	0.00934471	0.969924	0.11656	-0.0232337	0.441585	0.190561	-0.0110999
KYNG_WERNER_SYNDROM_AND_NORMAL_AGING_UP	0.0702008	-0.0114333	0.699681	0.07086	0.020429	0.913711	0.0762945	0.0323307	0.505838	0.894526	0.0137755
LA_MEN1_TARGETS	0.062355	0.17665	0.0709431	0.0624303	-0.0124789	0.980188	0.0557112	0.0443697	0.84838	0.462259	0.0695138
LAIHO_COLORECTAL_CANCER_SERRATED_DN	0.0662488	-0.052946	0.0197942	0.0657128	-0.000326833	0.967933	0.069023	-0.0661945	0.300892	0.112116	-0.0398224
LAIHO_COLORECTAL_CANCER_SERRATED_UP	0.282531	0.0255714	0.184046	0.282943	0.0208802	0.829883	0.286494	0.0437248	0.059701	0.152557	0.0300588
LANDIS_BREAST_CANCER_PROGRESSION_DN	0.0779462	-0.0798674	0.0103525	0.0697079	-0.151202	0.569709	0.0837924	0.0225628	0.98637	0.112814	-0.0695021
LANDIS_BREAST_CANCER_PROGRESSION_UP	0.113422	0.190657	2.4322e-05	0.136046	0.345249	0.513941	0.126924	0.263287	2.66726e-06	1.05395e-08	0.266398
LANDIS_ERBB2_BREAST_PRENEOPLASTIC_DN	0.0793527	0.00440801	0.657628	0.0790597	0.00675846	0.916873	0.0781041	0.0169264	0.87228	0.972473	0.0093643
LANDIS_ERBB2_BREAST_TUMORS_324_DN	0.0857378	-0.0475739	0.0239157	0.0839538	-0.0362857	0.623079	0.0878287	-0.0135841	0.941595	0.201597	-0.0324812
LANDIS_ERBB2_BREAST_TUMORS_324_UP	0.148981	0.0756403	0.0421572	0.152276	0.0337329	0.724529	0.156668	0.098243	0.0115817	0.0143353	0.0692054
LANDIS_ERBB2_BREAST_TUMORS_65_DN	0.0536853	-0.196541	0.000970843	0.0546234	-0.0940824	0.86275	0.0566068	-0.0704327	0.770805	0.0228047	-0.120352
LANDIS_ERBB2_BREAST_TUMORS_65_UP	0.146221	0.126774	0.00258692	0.154795	0.0589705	0.887941	0.15064	0.123752	0.0589657	0.00671457	0.103165
LANG_MYB_FAMILY_TARGETS	0.181889	-0.0462335	0.0564633	0.186811	0.050214	0.988548	0.192775	0.00239816	0.847115	0.411729	0.00212623
LASTOWSKA_COAMPLIFIED_WITH_MYCN	0.0863167	-0.0668076	0.153062	0.0888946	0.0516659	0.944788	0.0821583	-0.0576808	0.333553	0.416134	-0.0242742
LASTOWSKA_NEUROBLASTOMA_COPY_NUMBER_DN	0.0790299	-0.0444582	6.51543e-05	0.0781466	-0.021553	0.748267	0.0788584	-0.0626217	8.44039e-05	8.5064e-07	-0.0428776
LASTOWSKA_NEUROBLASTOMA_COPY_NUMBER_UP	0.0830298	-0.0394795	0.10162	0.0767721	-0.0367212	0.922999	0.0850589	0.0150289	0.751928	0.505517	-0.0203906
LAU_APOPTOSIS_CDKN2A_UP	0.106976	-0.124543	0.00524842	0.114678	-0.0739685	0.887736	0.108836	-0.00362667	0.570031	0.0651204	-0.0673792
LE_EGR2_TARGETS_DN	0.076213	0.128188	0.00099015	0.0694974	0.0660704	0.808624	0.086918	0.255343	3.09983e-06	5.38862e-07	0.149867
LE_EGR2_TARGETS_UP	0.121788	-0.0178377	0.520651	0.0984883	-0.111055	0.864725	0.113355	-0.0501205	0.609308	0.858618	-0.0596712
LEE_AGING_CEREBELLUM_DN	0.0459737	-0.00017777	0.87302	0.0464552	-0.0616498	0.950047	0.0447557	-0.0747309	0.392457	0.895871	-0.0455195
LEE_AGING_CEREBELLUM_UP	0.113458	-0.00214582	0.471288	0.11291	-0.0449745	0.516248	0.107745	-0.0288849	0.621554	0.706693	-0.0253351
LEE_AGING_MUSCLE_DN	0.122057	0.0286727	0.395154	0.118373	-0.029174	0.898194	0.106931	-0.0732121	0.152579	0.442289	-0.0245711
LEE_AGING_MUSCLE_UP	0.210046	-0.0609496	0.00288842	0.21288	-0.0760928	0.754256	0.207591	-0.0413488	0.179151	0.0154749	-0.0594638
LEE_AGING_NEOCORTEX_DN	0.0864865	-0.0105009	0.854803	0.0823973	0.00461663	0.969924	0.0942904	0.0919284	0.0767744	0.480416	0.0286814
LEE_AGING_NEOCORTEX_UP	0.192027	-0.0748273	0.00570899	0.193105	-0.0790924	0.760904	0.191781	-0.0445508	0.609308	0.0649609	-0.0661568
LEE_BMP2_TARGETS_DN	0.107085	0.0261061	0.957409	0.0923302	0.0250803	0.898194	0.10222	-0.0335916	0.661765	0.980315	0.00586495
LEE_BMP2_TARGETS_UP	0.0744853	-0.0123319	0.952669	0.0807992	-0.0414725	0.999371	0.0756126	0.0137356	0.823577	0.998	-0.0133563
LEE_CALORIE_RESTRICTION_MUSCLE_DN	0.0968208	0.0645371	0.0440544	0.0922118	0.109143	0.643123	0.0965774	0.0826903	0.0595614	0.0468546	0.085457
LEE_CALORIE_RESTRICTION_MUSCLE_UP	0.179722	0.0469885	0.229817	0.155622	-0.05822	0.982217	0.17976	0.0502593	0.224612	0.427281	0.0130092
LEE_CALORIE_RESTRICTION_NEOCORTEX_DN	0.137248	0.00396374	0.745163	0.127933	-0.0200496	0.975393	0.145262	0.0489141	0.344849	0.837419	0.0109428
LEE_CALORIE_RESTRICTION_NEOCORTEX_UP	0.054253	-0.0576362	0.132881	0.0515737	-0.0786569	0.993525	0.0553879	-0.00820492	0.837997	0.622301	-0.048166
LEE_DIFFERENTIATING_T_LYMPHOCYTE	0.0484957	-0.0579113	0.0120554	0.0470978	-0.0115657	0.986527	0.0508808	-0.0110424	0.502094	0.114842	-0.0268398
LEE_DOUBLE_POLAR_THYMOCYTE	0	NA	0.105605	0	NA	0.955046	0	NA	0.430508	0.393241	NA
LEE_EARLY_T_LYMPHOCYTE_DN	0.0772186	0.0156771	0.755619	0.0687392	-0.088925	0.765197	0.0760145	0.0235264	0.452073	0.847392	-0.0165739
LEE_EARLY_T_LYMPHOCYTE_UP	0.0433009	0.476619	0.890472	0.025203	0.020005	0.96293	0.026252	-0.0633102	0.431432	0.920722	0.144438
LEE_LIVER_CANCER_ACOX1_DN	0.0146901	-0.116281	0.0863911	0.0178947	-0.131574	0.85333	0.0138951	-0.120268	0.128067	0.15609	-0.122708
LEE_LIVER_CANCER_ACOX1_UP	0.203697	0.0383599	0.175954	0.234494	0.152659	0.815225	0.19891	0.0390057	0.825209	0.640475	0.076675
LEE_LIVER_CANCER_CIPROFIBRATE_DN	0.00313119	-0.046223	0.931962	0.00626966	0.379182	0.868792	0.00129617	0.190331	0.853931	0.993633	0.17443
LEE_LIVER_CANCER_CIPROFIBRATE_UP	0.0843445	0.0445808	0.526096	0.110814	0.195104	0.760982	0.0935929	0.142463	0.139455	0.449341	0.127383
LEE_LIVER_CANCER_DENA_DN	0.0118175	-0.067609	0.393683	0.0148181	-0.302194	0.681759	0.00879149	-0.39927	0.145648	0.371238	-0.256358
LEE_LIVER_CANCER_DENA_UP	0.167697	0.0153775	0.458063	0.17522	-0.0493378	0.972385	0.163899	0.00143798	0.883921	0.931748	-0.0108408
LEE_LIVER_CANCER_E2F1_DN	0.0306121	-0.0549849	0.995296	0.0306121	-0.14599	0.870922	0.0316194	0.00864371	0.770519	0.991879	-0.0641105
LEE_LIVER_CANCER_E2F1_UP	0.181717	0.0252922	0.0209227	0.188939	-0.0108625	0.96293	0.167212	-0.0385265	0.795741	0.219232	-0.00803227
LEE_LIVER_CANCER_MYC_DN	0.0411712	0.0843699	0.458773	0.0402199	0.059506	0.908558	0.0370752	0.0160272	0.894814	0.922213	0.053301
LEE_LIVER_CANCER_MYC_E2F1_DN	0.00669331	0.280987	0.330248	0.00550878	-0.18562	0.969924	0.00639361	0.368563	0.715501	0.815538	0.154643
LEE_LIVER_CANCER_MYC_E2F1_UP	0.204165	0.0560682	0.00239601	0.208366	0.0677068	0.760982	0.186037	-0.0228722	0.618099	0.034743	0.0336343
LEE_LIVER_CANCER_MYC_TGFA_DN	0.0134507	0.00710339	0.97013	0.0142699	-0.203955	0.865604	0.0120369	-0.040598	0.75032	0.988336	-0.0791499
LEE_LIVER_CANCER_MYC_TGFA_UP	0.204812	0.0600316	0.0148718	0.209954	0.0391175	0.718187	0.208263	0.0754906	0.0209124	0.00999387	0.0582132
LEE_LIVER_CANCER_MYC_UP	0.263457	0.033319	0.00938675	0.268044	0.0448204	0.310931	0.257835	-0.00419063	0.82704	0.0607949	0.0246496
LEE_LIVER_CANCER_SURVIVAL_DN	0.248824	-0.0448236	0.395521	0.237647	0.02059	0.969924	0.244448	-0.0289599	0.796682	0.88264	-0.0177312
LEE_LIVER_CANCER_SURVIVAL_UP	0.018702	0.0444563	0.789771	0.0202884	0.0392329	0.85348	0.0186504	0.0565676	0.770805	0.97113	0.0467522
LEE_METASTASIS_AND_ALTERNATIVE_SPLICING_DN	0.066344	0.00319269	0.497505	0.0634475	-0.0727495	0.969924	0.0683239	0.0641127	0.58445	0.864921	-0.00181469
LEE_METASTASIS_AND_ALTERNATIVE_SPLICING_UP	0.0591343	-0.00970484	0.765087	0.0692491	0.11118	0.887941	0.0629576	0.0130562	0.739362	0.967233	0.0381771
LEE_NEURAL_CREST_STEM_CELL_DN	0.0625118	-0.034251	0.239076	0.0658787	0.0375029	0.96293	0.0652011	0.0282508	0.607699	0.685656	0.0105009
LEE_NEURAL_CREST_STEM_CELL_UP	0.0918188	0.0171738	0.275507	0.0938835	0.0239943	0.951049	0.0949529	0.0759723	0.054603	0.204098	0.0390468
LEE_RECENT_THYMIC_EMIGRANT	0.100845	-0.0314922	0.0979746	0.0985759	-0.0542467	0.805255	0.102625	-0.00881057	0.651668	0.430429	-0.0315165
LEE_TARGETS_OF_PTCH1_AND_SUFU_DN	0.0049529	-0.0342835	0.411388	0.0043127	-0.079138	0.85333	0.00860554	0.268035	0.0697968	0.283914	0.0515379
LEE_TARGETS_OF_PTCH1_AND_SUFU_UP	0.104232	-0.0342535	0.292554	0.10773	-0.0680677	0.938843	0.104036	-0.00464886	0.806876	0.807138	-0.0356567
LEI_MYB_TARGETS	0.188948	0.00941154	0.325135	0.183532	-0.025324	0.983098	0.192196	0.038887	0.0693353	0.267388	0.00765817
LEIN_ASTROCYTE_MARKERS	0.0961822	-0.0258488	0.935634	0.100229	0.00679226	0.885659	0.0972528	0.114717	0.462382	0.927027	0.0318869
LEIN_CEREBELLUM_MARKERS	0.0312276	0.0533904	0.445723	0.0299119	0.00625537	0.903127	0.03005	-0.042045	0.912421	0.919404	0.00586691
LEIN_CHOROID_PLEXUS_MARKERS	0.0437533	0.0111007	0.934102	0.0512015	0.101971	0.623079	0.0430513	-0.0388077	0.693103	0.935848	0.0247546
LEIN_LOCALIZED_TO_PROXIMAL_DENDRITES	0.09488	-0.0487619	0.159582	0.0983546	0.0984791	0.748267	0.0962586	-0.0519694	0.68521	0.542986	-0.000750703
LEIN_MEDULLA_MARKERS	0.0798621	0.0170346	0.402935	0.0773986	-0.0163673	0.946308	0.0821582	0.0793594	0.032619	0.186689	0.0266756
LEIN_MIDBRAIN_MARKERS	0.0207618	-0.119399	0.18266	0.0286067	0.0279298	0.969924	0.0257737	0.046949	0.984098	0.744849	-0.01484
LEIN_NEURON_MARKERS	0.0360274	-0.044091	0.495064	0.0335712	-0.060314	0.96293	0.0401427	0.0892673	0.801889	0.92662	-0.00504587
LEIN_OLIGODENDROCYTE_MARKERS	0.0772454	-0.00180974	0.995296	0.0712288	-0.0166479	0.969924	0.0794448	0.0472872	0.197554	0.76853	0.00960986
LEIN_PONS_MARKERS	0.0797308	0.027632	0.118715	0.0847848	0.0686488	0.868792	0.0781277	-0.00625827	0.997735	0.602958	0.0300075
LENAOUR_DENDRITIC_CELL_MATURATION_DN	0.0908487	-0.062085	0.0789867	0.0900895	-0.0487298	0.909959	0.0992029	0.0828236	0.281851	0.253247	-0.00933042
LENAOUR_DENDRITIC_CELL_MATURATION_UP	0.0773276	0.0395497	0.161863	0.0769608	0.00883055	0.995918	0.0723228	0.00493183	0.952833	0.710894	0.0177707
LEONARD_HYPOXIA	0.108604	-0.0992825	0.0542358	0.121308	-0.145422	0.450607	0.126972	0.0484126	0.994626	0.282574	-0.0654305
LI_AMPLIFIED_IN_LUNG_CANCER	0.378011	0.0164642	0.165927	0.375756	-0.00583885	0.969924	0.374175	0.0194439	0.160838	0.293282	0.0100231
LI_CISPLATIN_RESISTANCE_DN	0.020153	-0.3733	0.00845128	0.0231602	0.11744	0.951832	0.0273011	0.0268729	0.760546	0.116754	-0.0763291
LI_CISPLATIN_RESISTANCE_UP	0.0146897	-0.73418	0.0062463	0.0201688	-0.438496	0.881209	0.0216015	-0.452917	0.752489	0.0892086	-0.541864
LI_DCP2_BOUND_MRNA	0.216057	0.00126574	0.681364	0.193193	-0.0680395	0.92906	0.21254	-0.00947495	0.742655	0.958859	-0.0254162
LI_INDUCED_T_TO_NATURAL_KILLER_DN	0.0365721	-0.146807	0.0162251	0.0407323	0.0172047	0.936246	0.0380234	-0.0768907	0.452868	0.126412	-0.0688309
LI_INDUCED_T_TO_NATURAL_KILLER_UP	0.131211	0.0149038	0.538607	0.128691	-0.0263974	0.791716	0.136498	0.0611879	0.054603	0.27542	0.0165648
LI_LUNG_CANCER	0.336684	-0.0121609	0.491384	0.315492	-0.0543222	0.962255	0.33982	0.0264891	0.361008	0.739211	-0.0133313
LI_PROSTATE_CANCER_EPIGENETIC	0.0677778	0.319425	0.00162793	0.0540362	0.0483834	0.980188	0.0670268	0.534353	2.55111e-07	1.04365e-07	0.300721
LI_WILMS_TUMOR	0.0325125	-0.146684	0.0226805	0.0358976	0.133838	0.972385	0.0400857	0.00624667	0.952856	0.258943	-0.00219959
LI_WILMS_TUMOR_VS_FETAL_KIDNEY_1_DN	0.0787532	0.123311	0.884513	0.0549064	-0.0385276	0.969924	0.0718859	0.0687778	0.920774	0.998167	0.0511872
LI_WILMS_TUMOR_VS_FETAL_KIDNEY_1_UP	0.0945882	0.149078	9.63012e-07	0.0932579	0.0908661	0.748267	0.0984408	0.138897	0.000200238	4.04558e-08	0.12628
LI_WILMS_TUMOR_VS_FETAL_KIDNEY_2_DN	0.0613988	0.175306	0.253448	0.0657552	0.0717274	0.932119	0.0679037	0.266767	0.0185654	0.0928429	0.171267
LI_WILMS_TUMOR_VS_FETAL_KIDNEY_2_UP	0.0961915	0.0207094	0.987366	0.0802073	0.0975241	0.845484	0.0850282	-0.112564	0.469667	0.931036	0.00188978
LIAN_LIPA_TARGETS_3M	0.017473	-0.118844	0.532067	0.0220759	0.044019	0.969924	0.0177791	0.10921	0.444739	0.815894	0.0114618
LIAN_LIPA_TARGETS_6M	0.021474	-0.00237285	0.897791	0.0250751	0.0775506	0.961421	0.0221014	0.159973	0.35556	0.883533	0.0783835
LIAN_NEUTROPHIL_GRANULE_CONSTITUENTS	0.0811789	0.122643	0.0462506	0.101484	0.12623	0.887941	0.0872677	0.190943	0.015535	0.0225984	0.146605
LIANG_HEMATOPOIESIS_STEM_CELL_NUMBER_LARGE_VS_TINY_DN	0.112296	0.0422219	0.446911	0.112437	0.0652836	0.887639	0.106532	0.0374836	0.674959	0.85302	0.0483297
LIANG_HEMATOPOIESIS_STEM_CELL_NUMBER_LARGE_VS_TINY_UP	0.114221	0.00419529	0.952669	0.117214	0.0163161	0.918473	0.109824	-0.048228	0.213265	0.762821	-0.00923887
LIANG_HEMATOPOIESIS_STEM_CELL_NUMBER_SMALL_VS_HUGE_DN	0.140857	-0.0206306	0.557244	0.132989	-0.0749851	0.934993	0.137327	0.0333531	0.399289	0.791072	-0.0207542
LIANG_HEMATOPOIESIS_STEM_CELL_NUMBER_SMALL_VS_HUGE_UP	0.122807	0.0832818	0.0040456	0.116888	0.0406387	0.92906	0.128416	0.0959456	0.00711604	0.00179094	0.0732887
LIANG_SILENCED_BY_METHYLATION_2	0.0934111	0.0509101	0.867976	0.0922318	0.0130491	0.969924	0.0893252	0.023802	0.583977	0.964628	0.0292537
LIANG_SILENCED_BY_METHYLATION_UP	0.173888	0.306138	3.75266e-12	0.156326	0.18308	0.511056	0.177585	0.281265	5.64367e-09	1.19461e-17	0.256828
LIAO_HAVE_SOX4_BINDING_SITES	0.0371882	0.0973338	0.586425	0.0306886	-0.283738	0.77435	0.0443207	0.307343	0.00128386	0.0210921	0.0403127
LIAO_METASTASIS	0.0647428	0.00599751	0.400885	0.0628202	-0.0473938	0.864349	0.0682993	0.0564177	0.0367873	0.189649	0.00500714
LIEN_BREAST_CARCINOMA_METAPLASTIC	0.0693358	0.0107682	0.927977	0.0695263	0.00116337	0.93007	0.0707032	0.0223571	0.640551	0.977603	0.0114295
LIEN_BREAST_CARCINOMA_METAPLASTIC_VS_DUCTAL_DN	0.0734004	0.103879	6.8833e-05	0.0722883	0.0515482	0.826428	0.0792329	0.127168	4.30048e-05	5.31877e-07	0.0941986
LIEN_BREAST_CARCINOMA_METAPLASTIC_VS_DUCTAL_UP	0.0915528	0.0318611	0.425559	0.0869303	0.0509926	0.942489	0.0944993	0.0500442	0.234704	0.579401	0.0442993
LIM_MAMMARY_LUMINAL_MATURE_DN	0.066591	-0.0112641	0.640782	0.067611	0.0758409	0.820496	0.0614631	-0.0685801	0.330161	0.74368	-0.00133442
LIM_MAMMARY_LUMINAL_MATURE_UP	0.00968238	0.120477	0.401762	0.0126125	0.0471444	0.972385	0.011664	0.268628	0.0347601	0.197457	0.145416
LIM_MAMMARY_LUMINAL_PROGENITOR_UP	0.0117029	-0.00861313	0.884513	0.0150475	0.476173	0.471483	0.00798879	0.091423	0.519439	0.801381	0.186327
LIM_MAMMARY_STEM_CELL_DN	0.0471677	0.0806721	0.00610675	0.0505319	0.022346	0.866439	0.0467096	0.0433393	0.122359	0.0228531	0.0487858
LIM_MAMMARY_STEM_CELL_UP	0.0457337	0.00447042	0.686575	0.0438741	-0.0379859	0.991867	0.0488815	0.0522686	0.159678	0.617677	0.00625103
LIN_APC_TARGETS	0.171416	0.060245	0.0105514	0.163129	0.0519218	0.901073	0.166872	0.0513177	0.0902193	0.0282989	0.0544948
LIN_MELANOMA_COPY_NUMBER_DN	0.14392	0.0261173	0.487405	0.151193	0.0857908	0.689164	0.140784	0.00568749	0.817369	0.858814	0.0391985
LIN_MELANOMA_COPY_NUMBER_UP	0.0821705	0.0257869	0.897779	0.0827003	0.0184085	0.995918	0.0862029	0.0639352	0.00650767	0.112828	0.0360435
LIN_NPAS4_TARGETS_DN	0.063801	-0.0452309	0.104588	0.0613154	-0.0876386	0.868508	0.0634744	-0.0285799	0.472151	0.390616	-0.0538165
LIN_NPAS4_TARGETS_UP	0.0386493	-0.0387115	0.044954	0.0416624	0.0509249	0.899038	0.0382651	-0.0572456	0.677013	0.302993	-0.0150107
LIN_SILENCED_BY_TUMOR_MICROENVIRONMENT	0.0504323	0.080576	0.0444239	0.0526258	-0.00326156	0.928654	0.0488243	-0.0293223	0.887669	0.357992	0.0159974
LINDGREN_BLADDER_CANCER_CLUSTER_1_DN	0.0812417	0.0509723	0.190126	0.0783031	0.0574971	0.922999	0.0818901	0.0659303	0.363852	0.481166	0.0581332
LINDGREN_BLADDER_CANCER_CLUSTER_1_UP	0.105667	-0.0186099	0.875828	0.110252	0.057719	0.748267	0.110443	0.00506111	0.693103	0.954124	0.0147234
LINDGREN_BLADDER_CANCER_CLUSTER_2A_DN	0.0951226	-0.0402479	0.119325	0.0986489	0.0115734	0.969924	0.0924315	-0.070197	0.740893	0.55506	-0.0329572
LINDGREN_BLADDER_CANCER_CLUSTER_2B	0.077367	-0.0409051	0.196301	0.0772038	-0.0413682	0.990178	0.0776998	-0.000284607	0.688661	0.673704	-0.0275193
LINDGREN_BLADDER_CANCER_CLUSTER_3_DN	0.0884921	0.0238536	0.174446	0.0876642	-0.0112169	0.969924	0.0915308	0.0495579	0.156629	0.297374	0.0207315
LINDGREN_BLADDER_CANCER_CLUSTER_3_UP	0.0807287	0.167179	0.433066	0.0658992	0.037794	0.950047	0.0693826	0.0277991	0.738029	0.881243	0.0775907
LINDGREN_BLADDER_CANCER_HIGH_RECURRENCE	0.112948	-0.0612389	0.324102	0.120776	-0.0421881	0.785972	0.107306	-0.0885914	0.173865	0.397493	-0.0640061
LINDGREN_BLADDER_CANCER_WITH_LOH_IN_CHR9Q	0.064013	0.0128361	0.303204	0.0654939	0.062308	0.513941	0.0642265	-0.0206794	0.425901	0.490557	0.0181549
LINDSTEDT_DENDRITIC_CELL_MATURATION_A	0.0448444	-0.0926045	0.0421906	0.0515102	0.100567	0.950047	0.0379076	-0.241801	0.0156098	0.0222646	-0.0779462
LINDSTEDT_DENDRITIC_CELL_MATURATION_B	0.118257	-0.204104	0.000107456	0.113983	-0.144166	0.670744	0.126587	-0.030709	0.857328	0.00356273	-0.126326
LINDSTEDT_DENDRITIC_CELL_MATURATION_C	0.109246	0.010286	0.606396	0.102111	-0.0378783	0.733064	0.111412	0.0137629	0.608433	0.855356	-0.00460976
LINDSTEDT_DENDRITIC_CELL_MATURATION_D	0.0649194	0.00638548	0.711204	0.0634642	-0.0497947	0.949251	0.0691334	0.0318443	0.75735	0.969314	-0.00385497
LINDVALL_IMMORTALIZED_BY_TERT_DN	0.0628071	-0.0731557	0.188144	0.0635852	-0.00205417	0.969924	0.0655304	-0.0202724	0.705575	0.663193	-0.0318274
LINDVALL_IMMORTALIZED_BY_TERT_UP	0.143313	-0.0103796	0.792928	0.146298	0.0130785	0.972385	0.13457	-0.0664736	0.155905	0.64463	-0.0212582
LINSLEY_MIR16_TARGETS	0.0553103	-0.036603	0.139221	0.0519527	-0.094969	0.573548	0.055564	-0.00824837	0.991875	0.534672	-0.0466068
LIU_BREAST_CANCER	0.207554	-0.0196571	0.82249	0.188391	-0.0220962	0.969924	0.216156	0.0490899	0.0915963	0.51434	0.00244552
LIU_CDX2_TARGETS_UP	0.00922877	-1.04883	0.0154672	0.00944541	-0.927624	0.826428	0.015078	-0.135744	0.374137	0.0985927	-0.704067
LIU_CMYB_TARGETS_UP	0.0562616	0.0333684	0.362745	0.0579418	0.0115499	0.958906	0.0552719	0.0298849	0.385065	0.673872	0.0249344
LIU_COMMON_CANCER_GENES	0.128835	-0.0240455	0.721875	0.12806	0.0497749	0.689164	0.127593	-0.0354509	0.36344	0.754497	-0.00324047
LIU_LIVER_CANCER	0.0083404	-0.0757778	0.993101	0.012517	-0.0380063	0.92906	0.00501195	-0.734744	0.442406	0.937795	-0.282843
LIU_NASOPHARYNGEAL_CARCINOMA	0.153298	0.00148349	0.642679	0.153965	0.035218	0.92906	0.147846	-0.0385308	0.471096	0.86433	-0.000609771
LIU_PROSTATE_CANCER_DN	0.0573337	0.00950483	0.518854	0.0588681	0.0267764	0.954779	0.0610258	0.0859662	0.014384	0.129444	0.0407491
LIU_PROSTATE_CANCER_UP	0.0991838	0.00254982	0.912576	0.0964181	-0.0470069	0.721159	0.103204	0.0500527	0.0987795	0.485516	0.00186524
LIU_SMARCA4_TARGETS	0.137555	0.0567606	0.377984	0.138253	0.00627961	0.969924	0.137912	0.0722325	0.160838	0.462144	0.0450909
LIU_SOX4_TARGETS_DN	0.0999828	-0.0413088	0.000410478	0.0950421	-0.0341543	0.643123	0.102472	-0.0193376	0.693103	0.00853365	-0.0316002
LIU_SOX4_TARGETS_UP	0.065713	-0.085452	0.147222	0.0663516	-0.054203	0.972385	0.0714628	0.0341202	0.964146	0.682	-0.0351783
LIU_TARGETS_OF_VMYB_VS_CMYB_DN	0.0662587	-0.0986512	0.00386827	0.0602641	-0.158746	0.794976	0.0694783	0.0216434	0.381602	0.035808	-0.0785846
LIU_VAV3_PROSTATE_CARCINOGENESIS_UP	0.123695	0.039484	0.480403	0.116742	-0.00927909	0.887941	0.106909	-0.123949	0.258718	0.621643	-0.0312481
LIU_VMYB_TARGETS_UP	0.0515698	0.0755971	0.00862586	0.0489218	-0.00315619	1	0.0534862	0.076297	0.10056	0.0285391	0.0495793
LOCKWOOD_AMPLIFIED_IN_LUNG_CANCER	0.117291	0.0277349	0.0317448	0.117359	0.0429017	0.92292	0.121454	0.0646108	2.99741e-05	9.85163e-05	0.0450824
LOPES_METHYLATED_IN_COLON_CANCER_DN	0.0580445	0.0315733	0.727647	0.063937	-0.0603139	0.948413	0.0443096	-0.0580658	0.760546	0.972247	-0.0289355
LOPES_METHYLATED_IN_COLON_CANCER_UP	0	#NAME?	0.038146	0	#NAME?	0.594192	0	#NAME?	0.0702667	0.0449041	#NAME?
LOPEZ_MBD_TARGETS	0.217086	-0.00605148	0.357486	0.219549	-0.00193235	0.982904	0.214185	-0.00165782	0.445951	0.71627	-0.00321388
LOPEZ_TRANSLATION_VIA_FN1_SIGNALING	0.197117	-0.0167142	0.105647	0.190026	0.00456689	0.969924	0.193177	-0.047524	0.233069	0.279623	-0.0198904
LU_AGING_BRAIN_DN	0.101239	-0.054917	0.0178515	0.0963016	-0.00861504	0.85333	0.10262	-0.0228679	0.608636	0.154239	-0.0288
LU_AGING_BRAIN_UP	0.103537	-0.0531967	0.132406	0.107331	0.0412151	0.942489	0.108392	-0.0129135	0.98637	0.651026	-0.00829833
LU_EZH2_TARGETS_DN	0.0548792	0.0571982	0.164524	0.053171	0.0182118	0.928507	0.0543806	0.0030924	0.718456	0.620161	0.0261675
LU_EZH2_TARGETS_UP	0.118867	-0.000594941	0.925668	0.115265	-0.0425712	0.781955	0.11617	-0.0181328	0.526737	0.926155	-0.020433
LU_IL4_SIGNALING	0.100606	-0.0456126	0.0582277	0.0993699	-0.0429304	0.901015	0.109124	0.0632544	0.779444	0.380572	-0.00842953
LU_TUMOR_ANGIOGENESIS_UP	0.0989457	0.176045	0.000277703	0.0734258	-0.0687128	0.969924	0.107568	0.297773	0.000898739	3.20198e-05	0.135035
LU_TUMOR_VASCULATURE_UP	0.102484	0.1092	0.0261438	0.0856346	-0.131587	0.7518	0.0952	0.0649209	0.575804	0.175679	0.014178
LUCAS_HNF4A_TARGETS_UP	0.0433909	-0.00438643	0.435513	0.0421357	-0.112237	0.692147	0.046747	0.0508373	0.320321	0.586088	-0.0219288
LUI_TARGETS_OF_PAX8_PPARG_FUSION	0.579598	-0.0223816	0.00445238	0.575247	-0.0428218	0.643123	0.562949	-0.0421088	0.00476742	0.00102303	-0.0357707
LUI_THYROID_CANCER_CLUSTER_1	0.134175	-0.0951339	0.0236917	0.122714	-0.0343455	0.969733	0.148724	0.0243625	0.75735	0.230683	-0.035039
LUI_THYROID_CANCER_CLUSTER_2	0.0357354	-0.0323511	0.453338	0.0392384	0.0340389	0.954779	0.0395957	0.0340532	0.585427	0.84003	0.0119136
LUI_THYROID_CANCER_CLUSTER_3	0.602426	-0.0113688	0.329832	0.597646	-0.0234803	0.788091	0.580387	-0.035461	0.144599	0.363235	-0.0234367
LUI_THYROID_CANCER_PAX8_PPARG_DN	0.489404	-0.00487233	0.566222	0.490458	-0.0108018	0.922999	0.46938	-0.0338028	0.0289712	0.211518	-0.0164923
LUI_THYROID_CANCER_PAX8_PPARG_UP	0.10752	-0.0508243	0.261224	0.102657	0.0470233	0.969924	0.119832	0.037442	0.75735	0.770139	0.0112137
LY_AGING_OLD_DN	0.173965	0.0268754	0.993783	0.141946	-0.00382605	1	0.156337	-0.068655	0.81607	0.998689	-0.0152019
LY_AGING_PREMATURE_DN	0.167785	0.0204767	0.957221	0.120814	-0.0942982	0.963657	0.140283	-0.152968	0.545547	0.967456	-0.0755964
MA_MYELOID_DIFFERENTIATION_DN	0.119053	-0.142048	0.000965339	0.120737	-0.0575347	0.793205	0.119984	-0.0738874	0.118653	0.00487063	-0.0911565
MA_MYELOID_DIFFERENTIATION_UP	0.241248	0.0113009	0.859039	0.231867	0.0352452	0.730816	0.240471	0.0232014	0.173865	0.618692	0.0232492
MACAEVA_PBMC_RESPONSE_TO_IR	0.0319197	-0.0112535	0.711204	0.0348859	0.127819	0.569709	0.0303783	-0.0547409	0.600381	0.830198	0.0206083
MADAN_DPPA4_TARGETS	0.0461325	0.0467172	0.234068	0.0435414	-0.022118	0.805255	0.0406597	-0.0543605	0.698204	0.669103	-0.00992045
MAGRANGEAS_MULTIPLE_MYELOMA_IGG_VS_IGA_DN	0.167465	0.0238165	0.357204	0.155368	-0.0450341	0.733064	0.168188	0.0172904	0.399912	0.607611	-0.00130906
MAGRANGEAS_MULTIPLE_MYELOMA_IGLL_VS_IGLK_DN	0.0445027	-0.17922	0.0390655	0.0323011	-0.488265	0.523103	0.0425406	-0.191386	0.212301	0.0921412	-0.28629
MAGRANGEAS_MULTIPLE_MYELOMA_IGLL_VS_IGLK_UP	0.0658954	-0.0310367	0.332829	0.0522822	-0.146935	0.723216	0.0756733	0.116901	0.0763417	0.238586	-0.020357
MAHAJAN_RESPONSE_TO_IL1A_DN	0.110436	-0.03004	0.189072	0.114033	-0.0188231	0.972385	0.117919	0.00981384	0.505838	0.576209	-0.0130164
MAHAJAN_RESPONSE_TO_IL1A_UP	0.0431736	-0.13246	0.0326824	0.0449909	-0.15661	0.733064	0.0476982	0.031451	0.770519	0.239259	-0.0858729
MALONEY_RESPONSE_TO_17AAG_DN	0.361404	-0.00850883	0.601262	0.34688	-0.0137769	0.96293	0.346823	-0.024319	0.464721	0.854151	-0.0155349
MALONEY_RESPONSE_TO_17AAG_UP	0.177811	0.020962	0.913097	0.176717	-0.00113579	0.961156	0.161109	-0.0230497	0.920186	0.998613	-0.0010745
MANALO_HYPOXIA_DN	0.0638958	-0.0121868	0.913272	0.0493833	-0.0888815	0.990178	0.0579199	-0.049328	0.751507	0.99279	-0.0501321
MANALO_HYPOXIA_UP	0.0612532	-0.0773113	0.0488481	0.0666576	0.00562488	0.976212	0.0667389	0.0187842	0.980506	0.409268	-0.0176341
MANNE_COVID19_COMBINED_COHORT_VS_HEALTHY_DONOR_PLATELETS_DN	0.0149125	0.0191319	0.534366	0.0168016	-0.0722786	0.928654	0.0143985	-0.0794877	0.770265	0.926604	-0.0442115
MANNE_COVID19_COMBINED_COHORT_VS_HEALTHY_DONOR_PLATELETS_UP	0.0535104	-0.0058695	0.764781	0.0551614	-0.0386379	0.669949	0.049321	-0.0755044	0.207557	0.611723	-0.040004
MANNE_COVID19_ICU_VS_HEALTHY_DONOR_PLATELETS_DN	0.0105922	0.183315	0.0413341	0.0149845	0.240145	0.935834	0.00944185	-0.105186	0.859999	0.339121	0.106092
MANNE_COVID19_ICU_VS_HEALTHY_DONOR_PLATELETS_UP	0.0522587	-0.0162238	0.676069	0.0518545	-0.098874	0.780267	0.0492969	-0.0905351	0.0668524	0.3505	-0.0685443
MANNE_COVID19_NONICU_VS_HEALTHY_DONOR_PLATELETS_DN	0.0235445	0.141217	0.00619879	0.0243639	0.0307995	0.969924	0.0239111	0.121007	0.134855	0.0271186	0.0976744
MANNE_COVID19_NONICU_VS_HEALTHY_DONOR_PLATELETS_UP	0.064909	0.0144471	0.752355	0.0675507	0.0317997	0.985067	0.0625011	-0.00454855	0.399289	0.875634	0.0138994
MARCHINI_TRABECTEDIN_RESISTANCE_DN	0.197486	0.0875949	0.0321808	0.189203	-0.0141961	0.991867	0.19121	0.0371775	0.384219	0.185012	0.0368588
MARIADASON_REGULATED_BY_HISTONE_ACETYLATION_DN	0.0444564	-0.0184372	0.782098	0.0419191	-0.12763	0.969924	0.0525864	0.150479	0.02224	0.226308	0.00147036
MARIADASON_REGULATED_BY_HISTONE_ACETYLATION_UP	0.0440648	-0.159166	0.00909956	0.0427898	-0.182026	0.450607	0.0467074	-0.0538733	0.939671	0.0848023	-0.131688
MARIADASON_RESPONSE_TO_BUTYRATE_SULINDAC_6	0.139938	-0.00847952	0.57542	0.122589	-0.00449672	0.972385	0.133075	-0.0809401	0.234704	0.668533	-0.0313055
MARKEY_RB1_ACUTE_LOF_DN	0.0734333	-0.00632829	0.782401	0.0751524	-0.0560836	0.928507	0.0739191	-0.0108474	0.860965	0.987835	-0.0244198
MARKEY_RB1_ACUTE_LOF_UP	0.119682	0.113625	0.741668	0.0914622	0.0136993	0.918473	0.101924	-0.0370912	0.694816	0.959759	0.0300778
MARKEY_RB1_CHRONIC_LOF_DN	0.0664763	0.00264371	0.764781	0.0732889	-0.0130893	0.955667	0.065347	-0.00635962	0.946789	0.993672	-0.00560173
MARKEY_RB1_CHRONIC_LOF_UP	0.0887984	-0.0295538	0.523111	0.0804232	-0.0173663	0.936688	0.0947521	0.0421518	0.795943	0.930122	-0.00158943
MARSHALL_VIRAL_INFECTION_RESPONSE_DN	0.0809253	-0.271886	0.00120399	0.0849676	-0.20314	0.669949	0.0766029	-0.203097	0.0159147	0.000971664	-0.226041
MARSON_BOUND_BY_E2F4_UNSTIMULATED	0.090171	0.207977	0.455085	0.0655629	-0.0764856	0.793322	0.0771004	0.0293778	0.806876	0.872169	0.0536231
MARSON_BOUND_BY_FOXP3_STIMULATED	0.116366	-0.0297771	0.069669	0.117353	-0.00638015	0.990718	0.121506	0.0109196	0.724876	0.424293	-0.00841256
MARSON_BOUND_BY_FOXP3_UNSTIMULATED	0.122307	-0.00871574	0.183442	0.118084	-0.0141241	0.900572	0.126163	0.0245103	0.216862	0.353621	0.000556801
MARSON_FOXP3_TARGETS_DN	0.0982092	-0.120882	0.00109766	0.100951	-0.0600169	0.718187	0.104876	-0.0088262	0.784393	0.0220648	-0.0632417
MARSON_FOXP3_TARGETS_STIMULATED_UP	0.082795	0.00505252	0.968137	0.0877041	0.0889635	0.990599	0.0891513	0.100875	0.287965	0.860154	0.0649635
MARSON_FOXP3_TARGETS_UP	0.191498	-0.00767546	0.893675	0.186621	-0.0382104	0.866782	0.199044	0.0606081	0.164847	0.660951	0.00490739
MARTENS_BOUND_BY_PML_RARA_FUSION	0.0860979	-0.0428572	0.020901	0.086929	-0.0322469	0.875045	0.0894623	0.0245454	0.439191	0.140256	-0.0168529
MARTENS_TRETINOIN_RESPONSE_DN	0.208772	-0.0154847	0.10254	0.198134	-0.0403102	0.748267	0.202387	-0.024581	0.282193	0.263662	-0.0267919
MARTENS_TRETINOIN_RESPONSE_UP	0.0149276	-0.0699583	0.399084	0.0177234	-0.0940241	0.901015	0.0164273	0.0715842	0.567365	0.78605	-0.0307994
MARTIN_INTERACT_WITH_HDAC	0.120635	-0.124336	1.20665e-08	0.101423	-0.245044	0.563573	0.129191	-0.0646091	0.237277	3.64942e-07	-0.144663
MARTIN_NFKB_TARGETS_UP	0.0678895	-0.115093	0.960648	0.0905542	-0.0418678	0.901015	0.0723074	0.0300408	0.806876	0.994096	-0.0423065
MARTIN_VIRAL_GPCR_SIGNALING_DN	0.0367825	-0.15353	0.071189	0.0336503	-0.145797	0.744959	0.0344537	-0.134535	0.0322445	0.0473123	-0.144621
MARTIN_VIRAL_GPCR_SIGNALING_UP	0.0478776	-0.0779106	0.891177	0.0606246	0.00149508	0.947353	0.0486311	-0.0072896	0.838164	0.994669	-0.0279017
MARTINEZ_RB1_AND_TP53_TARGETS_DN	0.127693	-0.0122162	0.0935864	0.124412	-0.00294277	0.875979	0.127913	0.0133661	0.968205	0.535225	-0.00059761
MARTINEZ_RB1_AND_TP53_TARGETS_UP	0.101168	-0.00484587	0.450056	0.0999846	-0.00859114	0.928654	0.104538	0.0282414	0.362417	0.707131	0.0049348
MARTINEZ_RB1_TARGETS_DN	0.111566	-0.0071564	0.285031	0.111532	-0.0162293	0.901015	0.11243	0.00550608	0.884665	0.813367	-0.00595986
MARTINEZ_RB1_TARGETS_UP	0.11703	-0.0170258	0.232211	0.110804	-0.0284143	0.901015	0.118333	0.0107439	0.723349	0.706903	-0.0115654
MARTINEZ_RESPONSE_TO_TRABECTEDIN	0.0394239	-0.0590003	0.534923	0.0453513	0.156953	0.744715	0.0478125	0.0930215	0.963489	0.927333	0.0636582
MARTINEZ_RESPONSE_TO_TRABECTEDIN_DN	0.10528	-0.0623213	0.00248912	0.101453	-0.0167267	0.92906	0.108651	-0.0413334	0.226211	0.0194078	-0.0401271
MARTINEZ_RESPONSE_TO_TRABECTEDIN_UP	0.33102	-0.0272879	0.0198591	0.348058	-0.032955	0.955046	0.332299	0.0132726	0.790602	0.210232	-0.0156568
MARTINEZ_TP53_TARGETS_DN	0.131095	-0.0166928	0.0379776	0.125892	-0.0236783	0.791716	0.129571	0.00359145	0.99895	0.319856	-0.0122599
MARTINEZ_TP53_TARGETS_UP	0.0974044	-0.00417664	0.715691	0.0952601	-0.025849	0.988548	0.100508	0.0206192	0.415536	0.874195	-0.00313547
MARTORIATI_MDM4_TARGETS_FETAL_LIVER_DN	0.0901574	-0.0473623	0.112621	0.0831627	0.0352608	0.877443	0.0941802	-0.00762678	0.98637	0.588575	-0.0065761
MARTORIATI_MDM4_TARGETS_FETAL_LIVER_UP	0.104538	-0.0254268	0.182487	0.108241	0.00611411	0.950047	0.101989	-0.0554086	0.502094	0.55896	-0.0249071
MARTORIATI_MDM4_TARGETS_NEUROEPITHELIUM_DN	0.0293512	-0.0384968	0.134999	0.0292986	-0.131482	0.305541	0.0292403	-0.033867	0.726627	0.319462	-0.0679486
MARTORIATI_MDM4_TARGETS_NEUROEPITHELIUM_UP	0.121799	-0.0250939	0.430273	0.121698	-0.0287466	0.857802	0.127172	0.0107728	0.99895	0.920108	-0.0143559
MARZEC_IL2_SIGNALING_DN	0.03251	0.0238146	0.906248	0.0581443	0.433391	0.689164	0.0376477	-0.0033261	0.89937	0.979117	0.151293
MARZEC_IL2_SIGNALING_UP	0.0778704	-0.0949114	0.0601095	0.0819913	-0.0193067	0.928654	0.0781015	-0.00595119	0.925086	0.431423	-0.0400564
MASSARWEH_RESPONSE_TO_ESTRADIOL	0.0647746	-0.124947	0.00329221	0.0558667	-0.131557	0.884494	0.0749162	0.0296503	0.894814	0.0642337	-0.0756179
MASSARWEH_TAMOXIFEN_RESISTANCE_DN	0.0439928	-0.0197705	0.274892	0.0421592	-0.0426891	0.991867	0.0461839	0.0303307	0.345735	0.579766	-0.0107096
MASSARWEH_TAMOXIFEN_RESISTANCE_UP	0.0515	-0.027243	0.606367	0.0541719	-0.00812715	0.999371	0.0544779	0.0111731	0.682636	0.939963	-0.00806571
MATSUDA_NATURAL_KILLER_DIFFERENTIATION	0.107887	-0.00172543	0.374638	0.104078	0.00819757	0.968452	0.108895	0.0124662	0.838096	0.881546	0.00631279
MATTIOLI_MGUS_VS_PCL	0.215113	-0.0258477	0.269791	0.20579	5.29886e-05	0.969924	0.208873	-0.041019	0.118043	0.325057	-0.0222712
MATTIOLI_MULTIPLE_MYELOMA_WITH_14Q32_TRANSLOCATIONS	0.0650946	-0.0575599	0.0954629	0.0635806	-0.0602394	0.853158	0.0622404	-0.135907	0.00687324	0.020445	-0.0845689
MATZUK_CENTRAL_FOR_FEMALE_FERTILITY	0.113343	-0.0270292	0.576453	0.112947	0.0388499	0.998014	0.113112	0.0141597	0.806876	0.957145	0.00866012
MATZUK_MALE_REPRODUCTION_SERTOLI	0.0887086	-0.135064	0.0071656	0.0846359	-0.137938	0.781955	0.0850811	-0.0868048	0.126647	0.0245088	-0.119935
MATZUK_MEIOTIC_AND_DNA_REPAIR	0.04736	0.0512483	0.00796135	0.0421156	-0.0511114	0.950047	0.0452783	0.00313475	0.87443	0.123095	0.00109053
MATZUK_SPERMATID_DIFFERENTIATION	0.0658493	-0.0730148	0.275507	0.0652967	0.0116887	0.969924	0.0705786	-0.0629649	0.964931	0.844175	-0.0414303
MATZUK_SPERMATOCYTE	0.105021	0.0225783	0.318065	0.0967288	-0.00412743	0.950047	0.103018	-0.00796393	0.774247	0.820646	0.00349565
MATZUK_SPERMATOZOA	0.0570842	-0.0382568	0.450056	0.0610646	0.0743673	0.916873	0.0643557	0.0737561	0.40827	0.735705	0.0366222
MAYBURD_RESPONSE_TO_L663536_DN	0.159736	-0.00394619	0.703543	0.155529	-0.00598164	0.969924	0.154869	-0.0491897	0.482519	0.898212	-0.0197058
MAYBURD_RESPONSE_TO_L663536_UP	0.0646413	0.0115186	0.694146	0.0548359	0.0248952	0.969924	0.0643843	0.00982412	0.943752	0.988893	0.0154127
MCBRYAN_PUBERTAL_BREAST_3_4WK_DN	0.0954667	0.0259215	0.239076	0.0949796	0.0268246	0.980188	0.104961	0.11827	0.0599019	0.201655	0.0570053
MCBRYAN_PUBERTAL_BREAST_3_4WK_UP	0.0931043	0.0849807	0.00541505	0.100497	0.113324	0.595482	0.0983135	0.115137	0.000850502	0.000262763	0.10448
MCBRYAN_PUBERTAL_BREAST_4_5WK_DN	0.0576089	-0.0774928	0.0278442	0.0565597	-0.00845191	0.969924	0.0622385	0.00923468	0.88915	0.280532	-0.02557
MCBRYAN_PUBERTAL_BREAST_4_5WK_UP	0.129386	0.0126212	0.676984	0.135054	0.0385268	0.853158	0.134449	0.0667676	0.0342429	0.249575	0.0393052
MCBRYAN_PUBERTAL_BREAST_5_6WK_DN	0.116207	-0.121866	0.00156008	0.101371	-0.0628633	0.982217	0.133274	0.00171528	0.884983	0.0398744	-0.0610047
MCBRYAN_PUBERTAL_BREAST_5_6WK_UP	0.0554451	0.0107731	0.862361	0.0575303	0.135599	0.406939	0.0625288	0.185852	0.0112839	0.0864459	0.110741
MCBRYAN_PUBERTAL_BREAST_6_7WK_DN	0.0667832	0.10584	0.0691319	0.0639817	0.0691591	0.808624	0.0737002	0.242195	0.00653403	0.0146973	0.139065
MCBRYAN_PUBERTAL_BREAST_6_7WK_UP	0.0905685	-0.0782215	0.00226109	0.0810976	-0.0912144	0.982217	0.09977	0.0122778	0.674959	0.0429422	-0.052386
MCBRYAN_PUBERTAL_TGFB1_TARGETS_DN	0.0831643	-0.0934351	0.0698735	0.0966464	0.063901	0.902583	0.0918081	0.0645685	0.510025	0.332684	0.0116782
MCBRYAN_PUBERTAL_TGFB1_TARGETS_UP	0.15588	-0.0332029	0.0830703	0.152401	0.0130072	0.970029	0.161013	0.0191431	0.445951	0.354223	-0.000350875
MCCABE_BOUND_BY_HOXC6	0.0434253	-0.0146831	0.520626	0.0434886	-0.0528394	0.935404	0.0436553	0.0102522	0.824444	0.935061	-0.0190901
MCCABE_HOXC6_TARGETS_CANCER_UP	0.0350002	-0.0690598	0.285837	0.037047	0.0129335	0.969924	0.0455648	0.141297	0.647216	0.752478	0.0283903
MCCLUNG_COCAIN_REWARD_4WK	0.0519991	-0.206105	0.00023361	0.046551	-0.297069	0.573441	0.0542179	-0.131219	0.109845	0.00108932	-0.211464
MCCLUNG_COCAINE_REWARD_5D	0.0534162	-0.076603	0.0317596	0.0540526	-0.15297	0.62518	0.0558297	-0.022469	0.862825	0.228475	-0.0840139
MCCLUNG_CREB1_TARGETS_DN	0.0509073	-0.157975	0.000214313	0.0514316	-0.0361071	0.916873	0.0573081	-0.00366166	0.925086	0.0084894	-0.0659147
MCCLUNG_CREB1_TARGETS_UP	0.116163	0.0423206	0.175954	0.112968	-0.0060252	0.969924	0.116782	0.0641229	0.347628	0.463589	0.0334728
MCCLUNG_DELTA_FOSB_TARGETS_2WK	0.0704065	-0.0181127	0.881317	0.0711026	-0.0187112	0.969924	0.0740612	-0.0136838	0.763268	0.990546	-0.0168359
MCCLUNG_DELTA_FOSB_TARGETS_8WK	0.0559841	-0.072689	0.194297	0.0620055	0.0213578	0.896954	0.0594694	-0.000368363	0.892918	0.714405	-0.0172332
MCDOWELL_ACUTE_LUNG_INJURY_DN	0.0302917	-0.00957626	0.848334	0.0248836	-0.144968	0.592364	0.0288641	-0.116193	0.380683	0.76934	-0.0902458
MCDOWELL_ACUTE_LUNG_INJURY_UP	0.151276	-0.089845	0.0407779	0.146087	-0.121683	0.845118	0.148891	-0.0641725	0.518489	0.234502	-0.0919002
MCGARVEY_SILENCED_BY_METHYLATION_IN_COLON_CANCER	0.0169217	0.296109	0.100605	0.0176171	0.468954	0.489508	0.0229485	0.291127	0.0963761	0.0980751	0.352063
MCLACHLAN_DENTAL_CARIES_DN	0.0485083	-0.0852421	0.0171484	0.0518658	0.0571529	0.908278	0.0481033	-0.103303	0.0807194	0.037695	-0.0437974
MCLACHLAN_DENTAL_CARIES_UP	0.0778811	0.0370286	0.624067	0.0791892	0.0261361	0.990599	0.075385	0.0541778	0.883921	0.976455	0.0391142
MCMURRAY_TP53_HRAS_COOPERATION_RESPONSE_DN	0.00143328	Inf	0.006332	0.00399227	Inf	0.511056	0	NA	0.668414	0.0561581	NA
MCMURRAY_TP53_HRAS_COOPERATION_RESPONSE_UP	0.164879	0.116022	0.00887527	0.150778	0.139547	0.859829	0.144588	-0.00451881	0.690185	0.105382	0.0836835
MEBARKI_HCC_PROGENITOR_FZD8CRD_DN	0.0244462	0.034413	0.659765	0.0247811	-0.0325473	0.969924	0.0231281	0.0324113	0.703395	0.952829	0.0114257
MEBARKI_HCC_PROGENITOR_FZD8CRD_UP	0.0509415	0.240303	0.534366	0.0381482	-0.0562907	0.947863	0.0408933	0.00966758	0.971882	0.964786	0.0645599
MEBARKI_HCC_PROGENITOR_WNT_DN	0	NA	0.649575	0.00030142	Inf	0.925039	0	NA	0.770265	0.956742	NA
MEBARKI_HCC_PROGENITOR_WNT_DN_BLOCKED_BY_FZD8CRD	0	NA	0.772346	0	NA	0.999371	0	NA	0.946521	0.995918	NA
MEBARKI_HCC_PROGENITOR_WNT_UP	0.0401052	0.220365	0.00729593	0.0363431	-0.0528565	0.967933	0.0394465	0.148309	0.0925341	0.0230161	0.105272
MEBARKI_HCC_PROGENITOR_WNT_UP_BLOCKED_BY_FZD8CRD	0.0316826	0.136823	0.132881	0.0303036	-0.0442667	0.96293	0.0313905	0.0347578	0.777813	0.594092	0.0424381
MEBARKI_HCC_PROGENITOR_WNT_UP_CTNNB1_DEPENDENT	0.0322794	0.335526	0.000101042	0.0309595	0.0578287	0.92401	0.0320206	0.272863	0.00507826	5.76465e-05	0.222073
MEBARKI_HCC_PROGENITOR_WNT_UP_CTNNB1_DEPENDENT_BLOCKED_BY_FZD8CRD	0.0247026	0.193946	0.00288378	0.0217053	-0.129283	0.826428	0.0231352	0.0762888	0.232403	0.0202788	0.0469838
MEDINA_SMARCA4_TARGETS	0.0616093	-0.0839875	0.196711	0.0604579	-0.0434041	0.864349	0.0605666	-0.0473391	0.930958	0.71899	-0.0582436
MEISSNER_BRAIN_HCP_WITH_H3_UNMETHYLATED	0	NA	0.0208235	0	NA	0.92906	0	NA	0.803515	0.215043	NA
MEISSNER_BRAIN_HCP_WITH_H3K27ME3	0.0350289	0.0463231	0.317274	0.0365948	-0.0397085	0.980581	0.0368825	0.0593627	0.103228	0.332388	0.0219924
MEISSNER_BRAIN_HCP_WITH_H3K4ME2_AND_H3K27ME3	0.00481734	-0.651672	0.0127474	0.00996179	-0.273761	0.857802	0.00851956	0.0829065	0.894814	0.159794	-0.280842
MEISSNER_BRAIN_HCP_WITH_H3K4ME3_AND_H3K27ME3	0.0528527	-0.0214815	0.590583	0.0525605	-0.0692899	0.870922	0.0554732	0.0528542	0.213275	0.620028	-0.0126391
MEISSNER_BRAIN_ICP_WITH_H3K4ME3	0.0383948	0.00100292	0.96942	0.0382481	-0.00150883	0.939632	0.0384482	0.00100152	0.650605	0.983794	0.000165203
MEISSNER_ES_ICP_WITH_H3K4ME3	0.0369856	0.00100292	0.759849	0.0368443	-0.00351816	0.815225	0.037037	0.00100152	0.762742	0.959526	-0.000504572
MEISSNER_NPC_HCP_WITH_H3_UNMETHYLATED	0.0278402	0.151087	0.00119634	0.0265262	0.00328793	0.969924	0.0290556	0.177374	1.23658e-05	2.61341e-06	0.110583
MEISSNER_NPC_HCP_WITH_H3K27ME3	0	NA	0.298585	0	NA	0.969924	0	NA	0.984937	0.867478	NA
MEISSNER_NPC_HCP_WITH_H3K4ME2	0.0341921	0.115781	9.63012e-07	0.034587	0.00725467	0.950047	0.0331675	0.0601033	0.0103948	1.8075e-06	0.0610462
MEISSNER_NPC_HCP_WITH_H3K4ME2_AND_H3K27ME3	0.0181103	0.131337	0.00179489	0.0180129	0.0213446	0.991867	0.0189883	0.143125	0.000284323	6.10291e-05	0.0986021
MEISSNER_NPC_HCP_WITH_H3K4ME3_AND_H3K27ME3	0.0075448	-0.00359625	0.96118	0.00816307	0.118438	0.951371	0.0101246	0.366665	0.122359	0.625332	0.160502
MELLMAN_TUT1_TARGETS_DN	0.115148	-0.0549844	0.0853909	0.110275	-0.103143	0.760982	0.113889	-0.0456993	0.465264	0.321067	-0.0679424
MENSE_HYPOXIA_UP	0.0862921	-0.108665	0.171169	0.105855	0.0459437	0.908558	0.098264	0.01223	0.874235	0.67792	-0.0168305
MIDORIKAWA_AMPLIFIED_IN_LIVER_CANCER	0.0746101	0.0350734	0.317249	0.0762274	0.0576129	0.826428	0.0759465	0.0279635	0.634664	0.732395	0.0402166
MIKKELSEN_ES_HCP_WITH_H3_UNMETHYLATED	0	NA	0.845983	0	NA	0.939632	0	NA	0.976629	0.99776	NA
MIKKELSEN_ES_ICP_WITH_H3K27ME3	0	NA	0.205522	0	NA	0.815225	0	NA	0.693103	0.635322	NA
MIKKELSEN_ES_ICP_WITH_H3K4ME3	0.0279967	-0.0195041	0.96248	0.0301053	-0.065005	0.884332	0.0278905	0.00445898	0.81607	0.993847	-0.0266834
MIKKELSEN_ES_ICP_WITH_H3K4ME3_AND_H3K27ME3	0.0145291	0.131299	0.248773	0.0123297	-0.0322527	0.962255	0.0150904	0.101702	0.196667	0.410776	0.0669159
MIKKELSEN_ES_LCP_WITH_H3K4ME3	0.0323819	0.117297	0.00140428	0.0341207	0.132774	0.688068	0.0320635	0.127812	0.0514599	0.00298354	0.125961
MIKKELSEN_IPS_HCP_WITH_H3_UNMETHYLATED	0	NA	0.0229167	0.00647516	2.40898	0.406939	0	NA	0.829605	0.136786	NA
MIKKELSEN_IPS_ICP_WITH_H3K27ME3	0	NA	0.791287	0	NA	0.955934	0	NA	0.940946	0.994911	NA
MIKKELSEN_IPS_ICP_WITH_H3K4ME3_AND_H327ME3	0.0111124	0.104569	0.658969	0.00931947	-0.190948	0.928654	0.012503	0.107835	0.457228	0.863132	0.00715219
MIKKELSEN_IPS_LCP_WITH_H3K4ME3	0.0357932	0.126443	0.00562523	0.0367379	-0.0102118	0.980188	0.0360034	0.138085	0.00598178	0.00212953	0.084772
MIKKELSEN_IPS_WITH_HCP_H3K27ME3	0.0136077	-0.0903206	0.0125331	0.0121233	-0.172029	0.733064	0.0147672	0.0125018	0.858416	0.138553	-0.0832827
MIKKELSEN_MCV6_HCP_WITH_H3K27ME3	0.0129643	0.21925	0.000168937	0.0134301	0.0777378	0.92292	0.013511	0.150054	0.0218522	0.000316311	0.149014
MIKKELSEN_MCV6_ICP_WITH_H3K27ME3	0	NA	0.629425	0	NA	0.887941	0	NA	0.939525	0.972296	NA
MIKKELSEN_MCV6_ICP_WITH_H3K4ME3_AND_H3K27ME3	0	NA	0.167285	0	NA	0.998018	0	NA	0.563071	0.57904	NA
MIKKELSEN_MCV6_LCP_WITH_H3K4ME3	0.0537627	0.0652184	0.276088	0.0550765	0.00435503	0.968452	0.0553089	0.121723	0.202432	0.442168	0.0637655
MIKKELSEN_MEF_HCP_WITH_H3_UNMETHYLATED	0.018471	-0.0145391	0.42007	0.0166684	-0.0394988	0.718187	0.0192447	0.0603791	0.141031	0.388922	0.00211375
MIKKELSEN_MEF_HCP_WITH_H3K27ME3	0.00535086	0.863586	1.80599e-09	0.0046671	0.358704	0.865019	0.00603812	0.831503	5.64367e-09	7.15324e-15	0.684598
MIKKELSEN_MEF_ICP_WITH_H3K27ME3	0	NA	0.0550359	0.000573348	Inf	0.901015	0.000393815	Inf	0.221432	0.172273	NA
MIKKELSEN_MEF_ICP_WITH_H3K4ME3_AND_H3K27ME3	0	NA	0.854803	0	NA	0.950047	0	NA	0.953764	0.997703	NA
MIKKELSEN_MEF_LCP_WITH_H3K27ME3	0	NA	0.933083	0	NA	0.999371	0	NA	0.527906	0.964788	NA
MIKKELSEN_MEF_LCP_WITH_H3K4ME3	0.0519112	0.0666199	0.637562	0.0535675	-0.0329222	0.969924	0.0498755	0.0541933	0.512752	0.890437	0.029297
MIKKELSEN_NPC_HCP_WITH_H3K27ME3	0.00606382	0.359826	0.00130553	0.00540685	0.0389556	0.995918	0.00609895	0.331099	0.0318771	0.00256995	0.243294
MIKKELSEN_NPC_HCP_WITH_H3K4ME3_AND_H3K27ME3	0.0233894	0.0370968	0.350085	0.0220831	-0.0396106	0.969924	0.0238155	0.028634	0.50388	0.739832	0.00870675
MIKKELSEN_NPC_ICP_WITH_H3K4ME3	0.0289483	-0.0249927	0.264883	0.0286564	-0.130124	0.733064	0.027192	-0.0521983	0.505838	0.590602	-0.069105
MIKKELSEN_NPC_LCP_WITH_H3K4ME3	0.0371438	0.00426991	0.792928	0.0434007	-0.082006	0.910901	0.032849	-0.0351241	0.541284	0.930543	-0.03762
MILI_PSEUDOPODIA	0.0998121	-0.0234895	0.483703	0.0919186	0.0245517	0.853158	0.103009	0.0162045	0.658232	0.856354	0.00575555
MILI_PSEUDOPODIA_CHEMOTAXIS_DN	0.128186	-0.0605226	0.117436	0.128596	-0.0276636	0.908558	0.136187	-0.00335276	0.992256	0.610531	-0.030513
MILI_PSEUDOPODIA_CHEMOTAXIS_UP	0.120143	-0.0300446	0.215632	0.118578	0.05535	0.595339	0.124183	0.0126116	0.905612	0.635624	0.012639
MILI_PSEUDOPODIA_HAPTOTAXIS_DN	0.099909	0.0164033	0.392263	0.102352	0.0133273	0.981018	0.103349	0.0230857	0.410225	0.718264	0.0176054
MILI_PSEUDOPODIA_HAPTOTAXIS_UP	0.12312	-0.0200057	0.534923	0.119554	0.0403828	0.817714	0.126938	0.00265084	0.984098	0.946211	0.00767597
MISHRA_CARCINOMA_ASSOCIATED_FIBROBLAST_DN	0.207543	0.113701	7.91728e-06	0.201833	0.0286035	0.84289	0.216468	0.181586	3.29149e-05	5.94219e-08	0.107964
MISHRA_CARCINOMA_ASSOCIATED_FIBROBLAST_UP	0.119659	0.109195	0.26022	0.0972069	0.0268877	0.991867	0.140253	0.332575	0.00350976	0.029489	0.156219
MISSIAGLIA_REGULATED_BY_METHYLATION_DN	0.125158	0.137788	0.741668	0.0947421	-0.000761652	0.969924	0.107793	0.0341493	0.975693	0.994317	0.0570586
MISSIAGLIA_REGULATED_BY_METHYLATION_UP	0.166463	-0.0279283	0.362057	0.171221	-0.0218416	0.901015	0.172332	0.0494313	0.693103	0.812162	-0.000112862
MITSIADES_RESPONSE_TO_APLIDIN_DN	0.104714	0.00806904	0.716064	0.0899792	0.00500972	0.949286	0.111014	0.0550986	0.603347	0.938569	0.0227258
MITSIADES_RESPONSE_TO_APLIDIN_UP	0.0867313	-0.173152	0.000380967	0.0864008	-0.145558	0.573548	0.0946223	-0.0129395	0.463913	0.00532043	-0.11055
MIYAGAWA_TARGETS_OF_EWSR1_ETS_FUSIONS_DN	0.0343249	-0.0563418	0.229835	0.0400653	0.0805971	0.898194	0.0374327	-0.00677564	0.804789	0.731976	0.00582655
MIYAGAWA_TARGETS_OF_EWSR1_ETS_FUSIONS_UP	0.0510992	0.00487828	0.780807	0.0508351	-0.0601581	0.781955	0.0547949	0.0372928	0.433635	0.850398	-0.00599568
MMS_MOUSE_LYMPH_HIGH_4HRS_UP	0.133624	-0.0709365	0.0262263	0.138849	-0.024729	0.879285	0.129931	-0.0898871	0.149424	0.0783863	-0.0618509
MODY_HIPPOCAMPUS_NEONATAL	0.293546	0.0797296	0.173357	0.258559	-0.00181707	0.98702	0.29158	0.0710505	0.14778	0.289261	0.0496544
MODY_HIPPOCAMPUS_POSTNATAL	0.150506	-0.00578968	0.609573	0.15057	-0.0686006	0.608484	0.150755	-0.0144374	0.601905	0.808988	-0.0296092
MODY_HIPPOCAMPUS_PRENATAL	0.391992	0.00474049	0.786005	0.364563	-0.0455693	0.748906	0.374676	-0.0111626	0.81389	0.96135	-0.0173305
MOHANKUMAR_HOXA1_TARGETS_DN	0.0656154	0.0278775	0.349753	0.0636883	-0.0685366	1	0.0726077	0.105585	0.0296161	0.16586	0.0216419
MOHANKUMAR_HOXA1_TARGETS_UP	0.102013	-0.0272386	0.0198911	0.100672	-0.0217834	0.853158	0.103691	-0.0142716	0.640551	0.17115	-0.0210979
MOLENAAR_TARGETS_OF_CCND1_AND_CDK4_DN	0.0342485	0.178185	0.0553311	0.0265303	-0.00484189	0.942698	0.0319845	0.0398465	0.940946	0.419994	0.0710632
MOLENAAR_TARGETS_OF_CCND1_AND_CDK4_UP	0.0260021	-0.0971791	0.360849	0.0334942	0.0218594	0.929464	0.0331864	0.127744	0.654108	0.804586	0.0174749
MONNIER_POSTRADIATION_TUMOR_ESCAPE_DN	0.0997064	-0.0465366	0.200096	0.102762	-0.0322649	0.916873	0.102755	0.00889359	0.994626	0.756924	-0.0233026
MONNIER_POSTRADIATION_TUMOR_ESCAPE_UP	0.0673401	-0.0761175	0.00570899	0.0608711	-0.0128652	0.982217	0.0693023	-0.0526178	0.384128	0.0559883	-0.0472002
MOOTHA_FFA_OXYDATION	0.0488114	0.0900255	0.309338	0.0558167	0.139296	0.928507	0.0562234	0.139515	0.541284	0.714154	0.122945
MOOTHA_GLUCONEOGENESIS	0.204073	0.0160155	0.669669	0.200767	-0.00963299	0.918473	0.205026	0.0256224	0.721133	0.950698	0.0106683
MOOTHA_HUMAN_MITODB_6_2002	0.174542	0.0437136	0.349081	0.160107	-0.0643488	0.969924	0.161784	-0.0286476	0.526277	0.750632	-0.0164276
MOOTHA_MITOCHONDRIA	0.159956	0.0383359	0.419625	0.146483	-0.0527191	0.972385	0.146742	-0.0372452	0.530148	0.801027	-0.0172094
MOOTHA_PGC	0.171784	-0.00163878	0.626465	0.170711	-0.0144856	0.92906	0.171915	0.00423478	0.781675	0.954349	-0.00396319
MOOTHA_VOXPHOS	0.412058	0.0219951	0.724115	0.381531	-0.0869792	0.935611	0.376113	-0.013697	0.806876	0.976493	-0.026227
MOREAUX_B_LYMPHOCYTE_MATURATION_BY_TACI_DN	0.125338	-0.00584113	0.941482	0.120924	0.126458	0.921744	0.11981	-0.0330988	0.547428	0.960247	0.0291728
MOREAUX_B_LYMPHOCYTE_MATURATION_BY_TACI_UP	0.0582718	-0.00710753	0.818385	0.0555858	-0.144653	0.733064	0.0626845	0.0714077	0.134288	0.539022	-0.0267844
MOREAUX_MULTIPLE_MYELOMA_BY_TACI_DN	0.0967639	0.00344797	0.865193	0.0929455	0.0985587	0.821821	0.0960143	-0.0165851	0.707819	0.967468	0.0284738
MOREAUX_MULTIPLE_MYELOMA_BY_TACI_UP	0.0405683	-0.0594405	0.0479708	0.041428	-0.0726473	0.826428	0.0437071	0.0117383	0.78827	0.327234	-0.0401165
MOREIRA_RESPONSE_TO_TSA_UP	0.353678	-0.0162877	0.571829	0.33416	-0.0633288	0.668993	0.361749	0.0338055	0.411781	0.717693	-0.0152704
MORI_EMU_MYC_LYMPHOMA_BY_ONSET_TIME_UP	0.0830073	-0.0602933	0.441664	0.0816011	0.0435874	0.939632	0.0763399	-0.09951	0.271061	0.626769	-0.0387386
MORI_IMMATURE_B_LYMPHOCYTE_DN	0.18182	0.148122	0.699681	0.148601	0.0571253	0.950047	0.151993	0.0254222	0.545497	0.917025	0.0768899
MORI_IMMATURE_B_LYMPHOCYTE_UP	0.114231	0.0121341	0.96118	0.114094	-0.035282	0.793411	0.109599	-0.0184722	0.535399	0.937841	-0.0138733
MORI_LARGE_PRE_BII_LYMPHOCYTE_DN	0.0783331	0.0416957	0.870554	0.0754545	-0.112833	0.689164	0.0723763	-0.0323036	0.417484	0.837252	-0.0344803
MORI_LARGE_PRE_BII_LYMPHOCYTE_UP	0.193085	0.144068	0.984539	0.161214	0.0379805	0.991867	0.156981	-0.0600887	0.431432	0.942877	0.0406534
MORI_MATURE_B_LYMPHOCYTE_DN	0.161967	0.0768978	0.511758	0.137748	-0.0516653	0.980778	0.142979	-0.0192505	0.712532	0.914431	0.00199402
MORI_MATURE_B_LYMPHOCYTE_UP	0.0573654	-0.0470015	0.363833	0.0629187	-0.0279078	0.950047	0.0543659	-0.0457	0.779444	0.854461	-0.0402031
MORI_PLASMA_CELL_DN	0.0689105	0.0684202	0.0242175	0.0719898	0.072092	0.853158	0.0704859	0.0646634	0.402446	0.14352	0.0683919
MORI_PLASMA_CELL_UP	0.139677	0.118098	0.00208619	0.129634	0.0678671	0.875045	0.136466	0.0426806	0.160179	0.012353	0.0762153
MORI_PRE_BI_LYMPHOCYTE_DN	0.0944135	-0.161166	0.00752494	0.0990181	-0.0524426	0.815225	0.101092	-0.0276912	0.578323	0.080017	-0.0804333
MORI_PRE_BI_LYMPHOCYTE_UP	0.181907	0.151628	0.628916	0.150824	0.0944337	0.976212	0.153664	0.0157128	0.88915	0.976356	0.0872581
MORI_SMALL_PRE_BII_LYMPHOCYTE_DN	0.12957	-0.0229152	0.16394	0.121182	-0.0585864	0.754256	0.117708	-0.0698737	0.219595	0.301642	-0.0504584
MORI_SMALL_PRE_BII_LYMPHOCYTE_UP	0.064228	-0.04539	0.179776	0.0745503	0.0248909	0.969924	0.0699712	0.0712461	0.152743	0.298244	0.0169157
MOSERLE_IFNA_RESPONSE	0.0855836	0.0785863	0.422231	0.0829713	-0.00889771	0.968608	0.0810464	-0.0330667	0.853931	0.909889	0.0122073
MUELLER_COMMON_TARGETS_OF_AML_FUSIONS_DN	0.0547553	-0.141447	0.0230571	0.0568875	0.00157276	0.991867	0.0579164	-0.0527541	0.741231	0.226981	-0.0642096
MUELLER_METHYLATED_IN_GLIOBLASTOMA	0.131442	0.139818	0.0384741	0.119564	0.0704616	0.821873	0.158022	0.333507	6.59084e-06	2.80754e-05	0.181262
MUELLER_PLURINET	0.13751	0.0325852	0.917671	0.11785	-0.00383944	0.935816	0.130273	-0.0223403	0.584673	0.967188	0.00213513
MULLIGAN_NTF3_SIGNALING_VIA_INSR_AND_IGF1R_UP	0.181787	-0.0685674	0.482828	0.15902	0.162516	0.864725	0.192304	-0.00812722	0.867364	0.916782	0.0286072
MULLIGHAN_MLL_SIGNATURE_1_DN	0.0706622	-0.0529885	0.0335653	0.0739901	0.0107201	0.990599	0.0732304	-0.0287592	0.37226	0.186111	-0.0236759
MULLIGHAN_MLL_SIGNATURE_1_UP	0.0841949	0.0236659	0.0317448	0.0831244	-0.00860957	0.995918	0.0851404	0.0283801	0.147201	0.0967471	0.0144788
MULLIGHAN_MLL_SIGNATURE_2_DN	0.0758977	-0.068164	0.107647	0.0759353	-0.0307654	0.969924	0.0854637	0.0384989	0.903916	0.580074	-0.0201435
MULLIGHAN_MLL_SIGNATURE_2_UP	0.0735107	0.0164224	0.163198	0.0722797	-0.00782113	0.991867	0.0755606	0.0416938	0.024273	0.0859744	0.016765
MULLIGHAN_NPM1_MUTATED_SIGNATURE_1_DN	0.0891284	0.0105396	0.95633	0.083365	-0.0972923	0.363564	0.0909699	0.0229411	0.388141	0.675908	-0.0212705
MULLIGHAN_NPM1_MUTATED_SIGNATURE_1_UP	0.0556198	-0.0524161	0.531841	0.0516343	-0.0308535	0.972385	0.0575735	0.00449833	0.99895	0.970491	-0.0262571
MULLIGHAN_NPM1_MUTATED_SIGNATURE_2_DN	0.144761	-0.00134065	0.863374	0.134729	-0.0945014	0.513941	0.147649	0.0228903	0.411563	0.757132	-0.0243172
MULLIGHAN_NPM1_MUTATED_SIGNATURE_2_UP	0.0428589	0.0278192	0.502862	0.0432386	0.102298	0.853267	0.0418039	0.015333	0.728031	0.887297	0.0484833
MULLIGHAN_NPM1_SIGNATURE_3_DN	0.088475	0.0168197	0.606367	0.0841684	-0.0786079	0.461696	0.0906333	0.0286406	0.26355	0.516766	-0.0110492
MULLIGHAN_NPM1_SIGNATURE_3_UP	0.056256	-0.0379551	0.316753	0.0527379	-0.0393307	0.92906	0.0564917	-0.0282685	0.605889	0.750802	-0.0351848
MUNSHI_MULTIPLE_MYELOMA_UP	0.301546	-0.0346037	0.0325928	0.273735	-0.133105	0.70573	0.308221	0.0125051	0.894814	0.255702	-0.0517345
MURAKAMI_UV_RESPONSE_6HR_UP	0.203331	0.03582	0.150484	0.196584	0.00406114	0.996379	0.201249	0.0164924	0.355233	0.43848	0.0187912
NABA_BASEMENT_MEMBRANES	0.0406104	-0.000353126	0.383634	0.038821	0.138317	0.969924	0.0719952	0.545757	2.00221e-05	0.000614735	0.227907
NABA_COLLAGENS	0.0132653	-0.32445	0.11077	0.0165139	-0.0788914	0.991867	0.0165526	-0.104807	0.735126	0.53967	-0.169383
NABA_CORE_MATRISOME	0.0410279	0.144818	0.0185001	0.0497823	0.213424	0.513941	0.0437001	0.190386	0.0171713	0.00779435	0.182876
NABA_ECM_AFFILIATED	0.0601494	0.0595199	0.0105514	0.0627155	0.0322863	0.826428	0.0638678	0.100876	0.00023557	0.000205095	0.0642275
NABA_ECM_GLYCOPROTEINS	0.0504231	0.141231	0.005762	0.0607208	0.195063	0.513941	0.0533858	0.180088	0.0095414	0.00187414	0.172127
NABA_ECM_REGULATORS	0.0549894	0.0859294	0.0444239	0.0519718	-0.0537438	0.990599	0.0576992	0.114515	0.00611855	0.0115787	0.0489003
NABA_MATRISOME	0.0597257	0.0798	0.0285657	0.0626963	0.0576799	0.802598	0.0622354	0.116058	0.00151776	0.00222567	0.0845127
NABA_MATRISOME_ASSOCIATED	0.0559268	0.0428157	0.066604	0.0571865	0.0175333	0.980188	0.0582452	0.0739378	0.00107787	0.00395999	0.0447623
NABA_PROTEOGLYCANS	0	NA	0.0833699	0.00136222	Inf	0.791716	0	NA	0.016644	0.0340862	NA
NABA_SECRETED_FACTORS	0.0373215	-0.00435494	0.899974	0.0369925	-0.00366228	0.991867	0.0396972	0.11125	0.076651	0.498032	0.0344109
NADERI_BREAST_CANCER_PROGNOSIS_UP	0.0287093	0.263452	0.00615512	0.0252961	0.311781	0.605439	0.0293155	0.206608	0.302214	0.0347251	0.260614
NADLER_HYPERGLYCEMIA_AT_OBESITY	0.0952358	0.0247631	0.201877	0.103364	0.0423118	0.857576	0.0929257	-0.027711	0.973949	0.735934	0.0131213
NADLER_OBESITY_DN	0.181835	0.0154695	0.483703	0.170873	-0.0893879	0.857802	0.17123	-0.0213093	0.514006	0.797421	-0.0317426
NADLER_OBESITY_UP	0.233989	0.00735103	0.622001	0.230678	-0.0280279	0.867226	0.23802	0.0457107	0.065473	0.350788	0.0083446
NAGASHIMA_EGF_SIGNALING_UP	0.240327	-0.18717	0.000154983	0.208348	-0.357751	0.461527	0.250074	-0.0725475	0.105258	0.000620223	-0.205823
NAGASHIMA_NRG1_SIGNALING_DN	0.0334401	-0.0932322	0.354299	0.0295676	-0.151781	0.887314	0.0448298	0.148911	0.483134	0.707868	-0.0320339
NAGASHIMA_NRG1_SIGNALING_UP	0.13878	-0.199637	0.000427981	0.128862	-0.225895	0.516774	0.148052	-0.0663121	0.402796	0.00479392	-0.163948
NAKAJIMA_MAST_CELL	0.13245	0.0384472	0.518956	0.141258	0.0461329	0.969924	0.134375	0.0271193	0.479443	0.828253	0.0372331
NAKAMURA_ADIPOGENESIS_EARLY_DN	0.103499	0.022358	0.460401	0.096819	-0.043108	0.853158	0.0970208	-0.0681971	0.312447	0.650228	-0.029649
NAKAMURA_ADIPOGENESIS_EARLY_UP	0.0620048	-0.142654	0.000944987	0.0649176	-0.111001	0.730816	0.060046	-0.119965	0.297909	0.00936517	-0.12454
NAKAMURA_ADIPOGENESIS_LATE_DN	0.120816	0.0754172	0.126952	0.117409	0.0429143	0.991867	0.114596	-0.013623	0.694816	0.560274	0.0349028
NAKAMURA_ADIPOGENESIS_LATE_UP	0.0621923	-0.0604753	0.0312793	0.0630875	-0.0463661	0.972385	0.0661126	-0.0035321	0.981881	0.318801	-0.0367912
NAKAMURA_CANCER_MICROENVIRONMENT_DN	0.0525989	0.180401	0.351551	0.0391537	0.0945307	0.994256	0.0479641	0.0423093	0.750278	0.848163	0.105747
NAKAMURA_METASTASIS	0.0583391	-0.231445	0.00023361	0.0566399	-0.204141	0.450607	0.0626699	-0.0560665	0.608492	0.00366853	-0.163884
NAKAMURA_METASTASIS_MODEL_DN	0.0434501	0.0987087	0.107654	0.0383095	0.14635	0.966465	0.0536649	0.31236	0.000321385	0.00215378	0.185806
NAKAMURA_METASTASIS_MODEL_UP	0.0458233	-0.235393	0.000906235	0.0486465	-0.153433	0.643123	0.0461896	-0.171103	0.116358	0.00384289	-0.186643
NAKAMURA_TUMOR_ZONE_PERIPHERAL_VS_CENTRAL_DN	0.10353	-0.0404418	0.134106	0.105874	-0.0152316	0.948413	0.110338	0.0109098	0.982041	0.654977	-0.0149212
NAKAMURA_TUMOR_ZONE_PERIPHERAL_VS_CENTRAL_UP	0.141223	0.0207901	0.606396	0.133276	0.0441862	0.869235	0.134064	-0.00820291	0.804387	0.943873	0.0189245
NAKAYAMA_FRA2_TARGETS	0.0877057	-0.0408089	0.126015	0.0810869	-0.14789	0.869235	0.0885943	0.0474274	0.927105	0.599439	-0.0470904
NAKAYAMA_SOFT_TISSUE_TUMORS_PCA1_DN	0.0101117	-0.047742	0.70858	0.0174904	0.150164	0.969924	0.0112439	-0.103538	0.925086	0.988933	-0.000371846
NAKAYAMA_SOFT_TISSUE_TUMORS_PCA1_UP	0.0790544	0.173063	0.00166563	0.0744672	0.0577326	0.861662	0.0786541	0.14804	0.00345705	0.000435638	0.126278
NAKAYAMA_SOFT_TISSUE_TUMORS_PCA2_DN	0.0270308	0.0177441	0.423835	0.0246059	-0.0668585	0.853158	0.0259436	-0.0365777	0.421101	0.708549	-0.028564
NAKAYAMA_SOFT_TISSUE_TUMORS_PCA2_UP	0.0610738	0.241146	0.206254	0.0446979	-0.0151655	0.969924	0.0542501	0.110466	0.85056	0.738362	0.112149
NATSUME_RESPONSE_TO_INTERFERON_BETA_DN	0.312619	-0.0381946	0.0187133	0.317964	-0.0230264	0.969924	0.307908	-0.0169622	0.205731	0.0829558	-0.0260611
NATSUME_RESPONSE_TO_INTERFERON_BETA_UP	0.109959	-0.072822	0.0742004	0.0918505	-0.129368	0.558437	0.118968	0.0103681	0.828759	0.345284	-0.0639407
NELSON_RESPONSE_TO_ANDROGEN_UP	0.135596	-0.0515336	0.185859	0.135145	-0.0178136	0.963141	0.140845	0.0112683	0.744998	0.672699	-0.0193596
NEMETH_INFLAMMATORY_RESPONSE_LPS_DN	0.0853074	-0.230426	0.000254655	0.081915	-0.092982	0.821821	0.0899386	-0.0736755	0.343091	0.00402543	-0.132361
NEMETH_INFLAMMATORY_RESPONSE_LPS_UP	0.146973	-0.0693796	0.13988	0.127876	-0.185939	0.702002	0.151802	-0.00733313	0.911149	0.566097	-0.0875507
NEWMAN_ERCC6_TARGETS_DN	0.00418863	-1.13228	0.373676	0.00266297	0.175572	0.969924	0.0131761	0.677465	0.275816	0.595263	-0.0930822
NGUYEN_NOTCH1_TARGETS_DN	0.0980038	-0.0447649	0.138483	0.0908698	-0.0891405	0.994256	0.0997641	-0.062307	0.626269	0.556508	-0.0654041
NGUYEN_NOTCH1_TARGETS_UP	0.112191	-0.135549	0.00191972	0.107963	-0.155022	0.765774	0.127098	0.025905	0.741231	0.0338786	-0.0882222
NICK_RESPONSE_TO_PROC_TREATMENT_DN	0.0357019	-0.107915	0.402059	0.0427787	0.380071	0.92292	0.0415945	-0.0545591	0.923848	0.906269	0.0725322
NIKOLSKY_BREAST_CANCER_11Q12_Q14_AMPLICON	0.0372941	-0.0558801	0.269791	0.0353514	-0.205845	0.350667	0.0354311	-0.0304459	0.99895	0.580436	-0.0973904
NIKOLSKY_BREAST_CANCER_12Q13_Q21_AMPLICON	0.0494336	-0.0832531	0.0146224	0.0548623	0.0235642	0.998014	0.0499651	-0.0251908	0.674959	0.160493	-0.0282932
NIKOLSKY_BREAST_CANCER_16P13_AMPLICON	0.0478513	-0.120775	1.34662e-07	0.0472236	-0.161558	0.1017	0.0491312	-0.138971	1.01451e-05	6.51373e-11	-0.140435
NIKOLSKY_BREAST_CANCER_16Q24_AMPLICON	0.108589	0.0447725	0.0162251	0.106957	0.0945987	0.680794	0.111042	0.0725267	0.0107955	0.00606295	0.0706326
NIKOLSKY_BREAST_CANCER_17Q11_Q21_AMPLICON	0.0658775	-0.0677051	0.00226109	0.0673818	-0.0280061	0.96288	0.0695498	0.00277015	0.73125	0.0448912	-0.0309804
NIKOLSKY_BREAST_CANCER_17Q21_Q25_AMPLICON	0.0634636	-0.0263339	0.0251158	0.0598951	-0.0374615	0.821821	0.0640381	0.000450537	0.939671	0.246618	-0.021115
NIKOLSKY_BREAST_CANCER_1Q21_AMPLICON	0.0656689	0.27635	0.000348423	0.0590072	0.198635	0.594192	0.0618595	0.268909	0.00384079	9.03874e-05	0.247965
NIKOLSKY_BREAST_CANCER_20Q11_AMPLICON	0.0946972	-0.112448	0.00543034	0.101158	-0.10583	0.908558	0.0825518	-0.186333	0.000210006	0.000113688	-0.13487
NIKOLSKY_BREAST_CANCER_20Q12_Q13_AMPLICON	0.0767857	-0.0124432	0.972252	0.0803997	0.0173899	0.968452	0.0756815	-0.0325464	0.483134	0.954336	-0.00919988
NIKOLSKY_BREAST_CANCER_6P24_P22_AMPLICON	0.0509497	-0.085209	0.469194	0.0339995	-0.272101	0.910901	0.0431342	-0.11242	0.445951	0.76837	-0.156577
NIKOLSKY_BREAST_CANCER_7P22_AMPLICON	0.034069	-0.132251	0.0696683	0.0348941	-0.00819715	0.991867	0.0388905	0.0400099	0.540563	0.361979	-0.0334794
NIKOLSKY_BREAST_CANCER_7Q21_Q22_AMPLICON	0.0692715	-0.0594485	0.125611	0.0719655	0.0181157	0.991867	0.0727921	-0.015825	0.640871	0.536739	-0.0190526
NIKOLSKY_BREAST_CANCER_8P12_P11_AMPLICON	0.0488185	0.181006	8.81806e-05	0.0475719	0.219338	0.791716	0.0505051	0.120067	0.244753	0.00123415	0.17347
NIKOLSKY_BREAST_CANCER_8Q12_Q22_AMPLICON	0.0799752	0.0218612	0.180302	0.0803012	-0.0111589	0.969924	0.0776583	-0.0120621	0.882154	0.712069	-0.000453268
NIKOLSKY_BREAST_CANCER_8Q23_Q24_AMPLICON	0.0624873	-0.00692664	0.53803	0.0627514	0.0351761	0.84289	0.0624428	-0.0415094	0.538052	0.83094	-0.00441999
NIKOLSKY_MUTATED_AND_AMPLIFIED_IN_BREAST_CANCER	0.0293319	-0.0803851	0.253377	0.0317155	-0.0436176	0.903672	0.032689	0.0553818	0.711322	0.726655	-0.0228736
NOJIMA_SFRP2_TARGETS_DN	0.226047	0.0187099	0.575764	0.200832	-0.0868063	0.780267	0.223828	0.0401568	0.488432	0.804635	-0.00931319
NOJIMA_SFRP2_TARGETS_UP	0.163262	-0.123594	0.00947554	0.158849	-0.109454	0.864349	0.172956	0.0329456	0.954631	0.137753	-0.066701
NOUSHMEHR_GBM_SILENCED_BY_METHYLATION	0.0572936	0.100736	0.00448737	0.0455618	-0.0876941	0.826428	0.0605525	0.164298	2.99741e-05	1.61412e-05	0.0591133
NOUZOVA_METHYLATED_IN_APL	0.00975166	-0.0488406	0.957651	0.0115565	0.304136	0.573548	0.0122281	0.152187	0.847194	0.957476	0.135827
NOUZOVA_TRETINOIN_AND_H4_ACETYLATION	0.0880885	0.0237081	0.496035	0.0883687	0.0428406	0.631248	0.0853046	-0.0194127	0.589628	0.760011	0.015712
NUNODA_RESPONSE_TO_DASATINIB_IMATINIB_UP	0.100647	-0.178633	0.00175726	0.0826509	-0.244877	0.595022	0.111734	0.00139204	0.992256	0.0326564	-0.140706
NUTT_GBM_VS_AO_GLIOMA_DN	0.241946	-0.0104086	0.704921	0.237057	-0.0199938	0.865019	0.242236	-0.0125067	0.78378	0.961034	-0.014303
NUTT_GBM_VS_AO_GLIOMA_UP	0.276189	0.0336623	0.0244923	0.270998	-0.00573602	0.939258	0.269171	0.00839246	0.884049	0.253849	0.0121062
NUYTTEN_EZH2_TARGETS_DN	0.0896562	0.116537	0.217817	0.0808159	0.0113733	0.92906	0.0821043	0.0076313	0.732535	0.701309	0.0451807
NUYTTEN_EZH2_TARGETS_UP	0.112682	-0.0388988	0.149028	0.112984	-0.0259373	0.86275	0.118264	0.0135842	0.89583	0.633119	-0.017084
NUYTTEN_NIPP1_TARGETS_DN	0.106036	0.0308826	0.0147543	0.106189	0.0476141	0.889029	0.107378	0.0329186	0.138468	0.0494486	0.0371385
NUYTTEN_NIPP1_TARGETS_UP	0.074808	-0.0182423	0.33915	0.0749707	-0.0035661	0.950047	0.0746911	-0.0200262	0.34675	0.624938	-0.0139449
ODONNELL_METASTASIS_UP	0.015898	-0.218603	1.65986e-05	0.0187715	-0.254368	0.841878	0.0194071	0.00773565	0.874459	0.00093234	-0.155078
ODONNELL_TARGETS_OF_MYC_AND_TFRC_DN	0.100547	0.18831	0.459829	0.0732508	0.0892607	0.980188	0.0835158	-0.00656269	0.90741	0.938116	0.090336
ODONNELL_TARGETS_OF_MYC_AND_TFRC_UP	0.0559345	-0.0398112	0.518956	0.0574705	0.0450763	0.951832	0.0521475	-0.0977706	0.646554	0.891939	-0.0308352
ODONNELL_TFRC_TARGETS_DN	0.0534708	0.200499	0.145227	0.0401997	0.0455802	0.991867	0.0480396	0.111617	0.424529	0.47079	0.119232
ODONNELL_TFRC_TARGETS_UP	0.0625861	-0.0970396	0.0105252	0.0654556	-0.0536224	0.875201	0.063218	-0.0559788	0.392002	0.0810205	-0.0688803
OHGUCHI_LIVER_HNF4A_TARGETS_DN	0.0173966	0.143713	0.00786196	0.0194425	0.102036	0.916873	0.0169828	0.121144	0.00410684	0.00194779	0.122297
OHGUCHI_LIVER_HNF4A_TARGETS_UP	0.0549036	0.0860948	0.229478	0.0465098	-0.0175669	0.982217	0.0560091	0.183598	0.00223623	0.0188604	0.0840421
OHM_METHYLATED_IN_ADULT_CANCERS	0.0609154	-0.0228125	0.650901	0.0646186	0.0121275	0.93905	0.0471012	-0.0215048	0.806876	0.965017	-0.0107299
OISHI_CHOLANGIOMA_STEM_CELL_LIKE_DN	0.061703	0.00750651	0.927809	0.0564132	-0.188352	0.733064	0.0632026	0.0657398	0.147306	0.595854	-0.0383684
OISHI_CHOLANGIOMA_STEM_CELL_LIKE_UP	0.0525391	0.0758889	0.000128556	0.0508989	0.0285009	0.815307	0.0518484	0.0491039	0.399944	0.00259399	0.0511646
OKUMURA_INFLAMMATORY_RESPONSE_LPS	0.0637606	-0.0805063	0.0261003	0.0644012	-0.0592828	0.983803	0.0667336	-0.0178234	0.994626	0.29097	-0.0525375
OLSSON_E2F3_TARGETS_DN	0.123201	-0.0177739	0.933937	0.125468	0.0979331	0.908558	0.115817	-0.0185126	0.690995	0.982914	0.0205488
OLSSON_E2F3_TARGETS_UP	0.0879501	-0.0431642	0.579226	0.0991624	0.0870131	0.86275	0.0865981	0.0210293	0.853931	0.944874	0.0216261
ONDER_CDH1_SIGNALING_VIA_CTNNB1	0.0598399	-0.00759432	0.892688	0.0641175	0.042312	0.975393	0.0657384	0.128815	0.325925	0.866331	0.0545109
ONDER_CDH1_TARGETS_1_DN	0.139944	-0.0742944	0.00153278	0.138981	0.0615948	0.98692	0.145919	-0.0268947	0.874386	0.0391439	-0.0131981
ONDER_CDH1_TARGETS_1_UP	0.056604	0.0183674	0.961658	0.0606429	-0.0276103	0.788091	0.054869	-0.0375358	0.695058	0.972641	-0.0155929
ONDER_CDH1_TARGETS_2_DN	0.0607612	0.0964058	0.0365202	0.0595282	0.025233	0.89921	0.0690558	0.197038	6.17568e-05	0.000202854	0.106226
ONDER_CDH1_TARGETS_2_UP	0.0531935	-0.0517511	0.445372	0.0604926	0.024327	0.990599	0.0509991	-0.09493	0.144608	0.480968	-0.0407847
ONDER_CDH1_TARGETS_3_DN	0.104852	-0.11709	0.138483	0.117952	0.0527488	0.969924	0.111571	-0.0147697	0.858416	0.6334	-0.0263702
ONGUSAHA_TP53_TARGETS	0.0463185	-0.191496	0.175954	0.0595103	0.290472	0.96293	0.0566233	0.160259	0.159678	0.300998	0.0864118
ONKEN_UVEAL_MELANOMA_DN	0.145546	-0.0292796	0.00299941	0.145994	-0.0310565	0.85348	0.14876	0.00393988	0.952833	0.0612548	-0.0187987
ONKEN_UVEAL_MELANOMA_UP	0.142874	-0.0135802	0.337843	0.139365	-0.00509981	0.995531	0.143347	-0.0200174	0.541284	0.756308	-0.0128991
ONO_AML1_TARGETS_DN	0.0417639	-0.0648369	0.0366167	0.0458481	-0.0648511	0.702002	0.0398442	-0.162257	0.0477944	0.0370529	-0.097315
ONO_AML1_TARGETS_UP	0.125925	-0.0363365	0.000707803	0.122556	-0.0531292	0.689164	0.125453	-0.0336441	0.187501	0.00489692	-0.0410366
ONO_FOXP3_TARGETS_DN	0.0313021	-0.0864933	0.323096	0.0325854	0.0891378	0.925979	0.0311646	-0.0520885	0.464892	0.684076	-0.0164813
ONO_FOXP3_TARGETS_UP	0.125878	-0.0322972	0.000588682	0.122556	-0.0513417	0.779593	0.125453	-0.0324054	0.212301	0.00515332	-0.0386814
OSADA_ASCL1_TARGETS_DN	0.0802426	-0.111989	0.0629336	0.0559668	-0.466611	0.176323	0.0893927	0.00124495	0.469116	0.104536	-0.192452
OSADA_ASCL1_TARGETS_UP	0.0258452	0.0304771	0.790258	0.0302806	0.171275	0.92906	0.0284942	0.0267173	0.598979	0.949435	0.0761565
OSMAN_BLADDER_CANCER_DN	0.172994	-0.033064	4.41472e-05	0.17703	0.000318497	1	0.1733	-0.00593641	0.311491	0.00102931	-0.012894
OSMAN_BLADDER_CANCER_UP	0.117146	0.00623313	0.781443	0.108359	-0.000139787	0.999371	0.118649	0.000268132	0.799014	0.987673	0.00212049
OSWALD_HEMATOPOIETIC_STEM_CELL_IN_COLLAGEN_GEL_DN	0.101306	-0.0267309	0.164062	0.0981009	-0.0115311	0.999371	0.106557	-0.0104673	0.939532	0.711673	-0.0162431
OSWALD_HEMATOPOIETIC_STEM_CELL_IN_COLLAGEN_GEL_UP	0.123492	-0.111167	8.98914e-05	0.109589	-0.168477	0.733064	0.120308	-0.145583	0.0964712	0.000537541	-0.141742
OUELLET_CULTURED_OVARIAN_CANCER_INVASIVE_VS_LMP_DN	0.0356442	-0.0942599	0.308687	0.0404095	-0.0979104	0.641931	0.0221025	-0.339638	0.0444799	0.149172	-0.177269
OUELLET_CULTURED_OVARIAN_CANCER_INVASIVE_VS_LMP_UP	0.175007	0.0232069	0.0514603	0.174186	0.0617767	0.900572	0.177672	0.0310128	0.15003	0.127323	0.0386655
OUELLET_OVARIAN_CANCER_INVASIVE_VS_LMP_UP	0.316694	0.0234267	0.640298	0.294715	-0.0227486	0.981018	0.301429	-0.0220405	0.585092	0.91952	-0.00712083
OUILLETTE_CLL_13Q14_DELETION_DN	0.00944031	-0.219394	0.164524	0.0159237	-0.0590677	1	0.0143663	-0.00550123	0.938369	0.712268	-0.0946542
OUILLETTE_CLL_13Q14_DELETION_UP	0.0438983	-0.084306	0.02655	0.0460127	0.00103357	0.969924	0.0435633	-0.138297	0.00120763	0.00202864	-0.0738565
OUYANG_PROSTATE_CANCER_PROGRESSION_UP	0.170937	-0.0770867	0.021293	0.161209	-0.0813304	0.689164	0.177549	-0.0402958	0.805943	0.180743	-0.0662376
OZEN_MIR125B1_TARGETS	0.0259628	0.171676	0.176456	0.0215228	-0.190533	0.793322	0.02453	0.0986761	0.519293	0.513046	0.0266064
PACHER_TARGETS_OF_IGF1_AND_IGF2_UP	0.0644489	-0.0748032	0.451755	0.0735838	0.0686324	0.969924	0.0611984	-0.0372985	0.878025	0.927746	-0.0144898
PAL_PRMT5_TARGETS_UP	0.148858	-0.00811452	0.629264	0.125914	-0.0359855	0.981018	0.141156	-0.0401488	0.674959	0.941121	-0.0280829
PANGAS_TUMOR_SUPPRESSION_BY_SMAD1_AND_SMAD5_DN	0.0554639	-0.039258	0.374383	0.057686	0.0311711	0.951832	0.0601652	0.0589864	0.132901	0.412084	0.0169665
PANGAS_TUMOR_SUPPRESSION_BY_SMAD1_AND_SMAD5_UP	0.0545519	-0.0208363	0.351551	0.0531841	-0.0329765	0.969924	0.0538504	-0.0072381	0.578558	0.777358	-0.0203503
PAPASPYRIDONOS_UNSTABLE_ATEROSCLEROTIC_PLAQUE_DN	0.0714312	0.0437926	0.713474	0.0781683	0.145851	0.853158	0.0803864	0.137997	0.0980881	0.4651	0.109214
PAPASPYRIDONOS_UNSTABLE_ATEROSCLEROTIC_PLAQUE_UP	0.0853789	-0.149783	0.00541505	0.0929	-0.0480598	0.942489	0.0896389	-0.0483353	0.90977	0.0965934	-0.0820593
PARENT_MTOR_SIGNALING_DN	0.0715957	0.097717	0.0507264	0.0592574	-0.10343	0.916873	0.0680659	0.0479088	0.497193	0.274289	0.0140654
PARENT_MTOR_SIGNALING_UP	0.0649976	-0.0191909	0.486127	0.0658995	0.0319379	0.980188	0.0665914	-0.00951932	0.881601	0.942417	0.00107589
PARK_APL_PATHOGENESIS_DN	0.109821	-0.105277	0.0565246	0.131207	0.0157865	0.96293	0.115564	-0.000693056	0.838027	0.403862	-0.0300611
PARK_HSC_AND_MULTIPOTENT_PROGENITORS	0.193358	0.0179719	0.576649	0.188927	0.0349332	0.990281	0.191175	-0.00531763	0.741186	0.943599	0.0158625
PARK_HSC_MARKERS	0.138211	-0.168121	0.000509382	0.126785	-0.0298822	0.969924	0.152988	-0.0633756	0.842915	0.0162737	-0.0871262
PARK_TRETINOIN_RESPONSE_AND_PML_RARA_FUSION	0.134121	-0.181612	0.00020467	0.14461	-0.0659271	0.702002	0.137849	-0.0648045	0.347183	0.0029914	-0.104115
PARK_TRETINOIN_RESPONSE_AND_RARA_PLZF_FUSION	0.0675757	-0.167982	0.0492054	0.0667097	-0.129215	0.753537	0.0816513	0.0871499	0.577715	0.261958	-0.0700155
PASINI_SUZ12_TARGETS_DN	0.172738	0.011117	0.942398	0.168918	-0.0398858	0.916873	0.178517	0.0307117	0.390508	0.903136	0.000647612
PASINI_SUZ12_TARGETS_UP	0.059413	0.00703797	0.905379	0.0621069	-0.0200095	0.853158	0.0519097	-0.0927909	0.279939	0.800926	-0.0352541
PASQUALUCCI_LYMPHOMA_BY_GC_STAGE_DN	0.0782026	-0.0422002	0.117931	0.0779765	-0.0296765	0.972385	0.0771922	-0.0535307	0.13004	0.209502	-0.0418024
PASQUALUCCI_LYMPHOMA_BY_GC_STAGE_UP	0.108954	0.0925738	0.00242089	0.108484	0.0523419	0.908558	0.109632	0.0624451	0.0480249	0.00549998	0.0691202
PATIL_LIVER_CANCER	0.117556	0.0308151	0.187036	0.1162	0.0446336	0.702002	0.117514	0.0249774	0.68733	0.568347	0.0334754
PEART_HDAC_PROLIFERATION_CLUSTER_DN	0.120974	0.0976228	0.00759899	0.108399	-0.00888339	0.969924	0.111637	0.0449628	0.513	0.0836874	0.0445674
PEART_HDAC_PROLIFERATION_CLUSTER_UP	0.0989517	-0.0475219	0.105269	0.0908972	-0.153853	0.668993	0.103198	0.0238867	0.991875	0.503133	-0.0591627
PECE_MAMMARY_STEM_CELL_DN	0.121147	-0.0520027	0.163004	0.109594	0.0111836	0.997643	0.131826	0.0243336	0.849821	0.682341	-0.00549515
PECE_MAMMARY_STEM_CELL_UP	0.446385	0.00604788	0.752285	0.455211	0.0157544	0.865019	0.443018	0.019016	0.304458	0.778471	0.0136061
PEDERSEN_METASTASIS_BY_ERBB2_ISOFORM_1	0.120501	-0.11151	0.0924899	0.110901	-0.068361	0.898194	0.130217	0.0183337	0.830506	0.500078	-0.0538457
PEDERSEN_METASTASIS_BY_ERBB2_ISOFORM_4	0.103819	0.180078	1.27829e-07	0.0954854	-0.0232585	0.878385	0.105012	0.173791	5.34546e-05	2.16472e-09	0.110204
PEDERSEN_METASTASIS_BY_ERBB2_ISOFORM_6	0	NA	0.0261003	0.0280437	2.50751	0.256391	0	NA	0.402506	0.0657806	NA
PEDERSEN_METASTASIS_BY_ERBB2_ISOFORM_7	0.0649974	0.0322455	0.812928	0.0606671	-0.0131293	0.991867	0.0662208	0.0482383	0.238112	0.770284	0.0224515
PEDERSEN_TARGETS_OF_611CTF_ISOFORM_OF_ERBB2	0.0603092	-0.10271	0.0214006	0.0606568	-0.0841302	0.770173	0.0668644	0.0438628	0.971279	0.219034	-0.0476591
PEDRIOLI_MIR31_TARGETS_DN	0.034724	-0.0687997	0.418456	0.0395694	-0.0478642	0.864725	0.0376827	0.0344624	0.791916	0.868506	-0.0274005
PEDRIOLI_MIR31_TARGETS_UP	0.026943	0.0229116	0.699681	0.0268932	-0.0514857	0.853158	0.0260157	0.000394592	0.987503	0.983357	-0.00939316
PELLICCIOTTA_HDAC_IN_ANTIGEN_PRESENTATION_DN	0.340074	0.0269499	0.669933	0.306551	-0.0712206	0.865019	0.318539	-0.0431086	0.207541	0.644772	-0.0291265
PELLICCIOTTA_HDAC_IN_ANTIGEN_PRESENTATION_UP	0.240733	0.038307	0.223166	0.242741	0.0293676	0.958495	0.243639	0.0154393	0.803778	0.74113	0.0277046
PEPPER_CHRONIC_LYMPHOCYTIC_LEUKEMIA_UP	0.0733125	0.163389	0.00605359	0.0828297	0.127696	0.692147	0.0599514	0.014843	0.925086	0.0851593	0.101976
PEREZ_TP53_AND_TP63_TARGETS	0.0140731	-0.149812	0.0912446	0.015628	-0.276706	0.875045	0.0161769	0.00400563	0.578802	0.406711	-0.140837
PEREZ_TP53_TARGETS	0.0301683	-0.0104591	0.995296	0.0326324	-0.0458773	0.950047	0.0306084	-0.012676	0.98637	0.999946	-0.0230042
PEREZ_TP63_TARGETS	0.0213024	-0.0998497	0.0203055	0.0255474	-0.0375336	0.887941	0.0220126	-0.0264253	0.616341	0.173615	-0.0546029
PETRETTO_CARDIAC_HYPERTROPHY	0.191723	-0.0249953	0.138653	0.194283	-0.017807	0.950047	0.194357	0.00878642	0.853742	0.626697	-0.0113386
PETRETTO_HEART_MASS_QTL_CIS_DN	0.0545639	0.0524413	0.609573	0.0479335	-0.10938	0.826428	0.0535767	0.101564	0.485644	0.831581	0.0148753
PETRETTO_HEART_MASS_QTL_CIS_UP	0.0563043	-0.0572908	0.248633	0.0524951	-0.0852525	0.969924	0.0634943	0.0681418	0.265595	0.481917	-0.0248005
PETROVA_ENDOTHELIUM_LYMPHATIC_VS_BLOOD_DN	0.098812	0.0561949	0.274742	0.0915888	-0.0556825	0.904361	0.0989451	0.0561559	0.457228	0.629418	0.0188894
PETROVA_ENDOTHELIUM_LYMPHATIC_VS_BLOOD_UP	0.0428188	0.232037	0.0436156	0.0319928	-0.0139902	0.794203	0.036875	0.106473	0.477262	0.223473	0.108173
PETROVA_PROX1_TARGETS_DN	0.0604487	0.271955	0.00021653	0.0498322	-0.0523991	0.969924	0.054384	0.211191	0.0922162	0.00136991	0.143582
PETROVA_PROX1_TARGETS_UP	0.062695	0.266828	0.256021	0.0352975	0.0578119	0.950047	0.0431831	0.151467	0.874459	0.796733	0.158702
PHONG_TNF_RESPONSE_NOT_VIA_P38	0.0821615	-0.0861794	0.0387506	0.079043	-0.0817964	0.60099	0.0847047	-0.00815429	0.933549	0.264317	-0.05871
PHONG_TNF_RESPONSE_VIA_P38_COMPLETE	0.0721032	-0.117817	0.00516403	0.0694937	-0.0618332	0.785384	0.085203	0.0615293	0.710913	0.0690639	-0.0393737
PHONG_TNF_RESPONSE_VIA_P38_PARTIAL	0.0799444	-0.118282	0.00706177	0.0779951	-0.144064	0.669949	0.0861197	0.0264993	0.946468	0.094191	-0.0786155
PHONG_TNF_TARGETS_UP	0.223829	-0.138701	0.00288842	0.197644	-0.233286	0.573548	0.233874	-0.0506478	0.64314	0.0333135	-0.140878
PICCALUGA_ANGIOIMMUNOBLASTIC_LYMPHOMA_DN	0.111267	-0.262749	4.99218e-05	0.104876	-0.251313	0.595339	0.117747	-0.123526	0.164847	0.000430989	-0.212529
PICCALUGA_ANGIOIMMUNOBLASTIC_LYMPHOMA_UP	0.0531451	-0.0475763	0.891177	0.0646314	0.0947257	0.868792	0.0528436	-0.0418856	0.874459	0.992599	0.00175456
PID_A6B1_A6B4_INTEGRIN_PATHWAY	0.193926	0.0551909	0.199674	0.190834	0.082556	0.800255	0.216394	0.151414	5.33575e-05	0.000688857	0.096387
PID_AJDISS_2PATHWAY	0.113912	0.0452174	0.274195	0.109319	0.0326216	0.969924	0.120717	0.079487	0.0843847	0.26941	0.052442
PID_ALK1_PATHWAY	0.105216	-0.0278237	0.38142	0.106135	-0.00918592	0.997638	0.0995209	-0.0707429	0.0639244	0.28269	-0.0359175
PID_ALPHA_SYNUCLEIN_PATHWAY	0.061888	-0.131583	0.00947554	0.0628752	-0.131843	0.491748	0.057232	-0.218929	0.000343909	0.000165655	-0.160785
PID_AMB2_NEUTROPHILS_PATHWAY	0.126565	0.0925523	0.362773	0.101863	-0.0811489	0.951371	0.13487	0.141863	0.0130095	0.0943699	0.0510889
PID_ANGIOPOIETIN_RECEPTOR_PATHWAY	0.0853164	-0.0492263	0.071189	0.0769184	-0.0318327	0.901015	0.0901456	0.0125713	0.88092	0.452134	-0.0228292
PID_AP1_PATHWAY	0.167724	-0.0112045	0.181016	0.141949	-0.15007	0.594192	0.163832	-0.0366658	0.465561	0.424483	-0.06598
PID_AR_NONGENOMIC_PATHWAY	0.152223	-0.0197293	0.360849	0.139008	-0.12921	0.539052	0.156224	-0.0222882	0.473026	0.573412	-0.0570758
PID_AR_PATHWAY	0.110631	-0.0499545	0.150475	0.112494	0.0482436	0.950047	0.118057	-0.0165358	0.795998	0.629864	-0.00608224
PID_AR_TF_PATHWAY	0.0867211	-0.0982635	0.00137344	0.0859087	-0.0533233	0.513941	0.0912087	-0.0464454	0.126615	0.0048064	-0.0660107
PID_ARF6_PATHWAY	0.00996755	-0.253855	0.200509	0.0156362	-0.142444	0.969924	0.0138661	0.353515	0.240222	0.409088	-0.0142614
PID_ARF6_TRAFFICKING_PATHWAY	0.115349	0.0557358	0.175954	0.112583	0.12138	0.689164	0.128923	0.118274	0.0187354	0.0581916	0.0984631
PID_ATF2_PATHWAY	0.145646	-0.047001	0.0733208	0.138778	-0.104927	0.599439	0.146201	-0.0111947	0.463425	0.254084	-0.0543742
PID_ATM_PATHWAY	0.0478568	-0.168622	0.05555	0.0489719	0.00392324	0.969924	0.0511714	-0.0997279	0.190169	0.164686	-0.0881423
PID_ATR_PATHWAY	0.0602641	-0.120507	0.105834	0.0620142	0.0484908	0.936688	0.0593456	-0.0866607	0.331683	0.336881	-0.0528923
PID_AURORA_A_PATHWAY	0.118212	0.0588348	0.621388	0.10088	-0.0454725	0.751363	0.112377	-0.000148632	0.807872	0.924236	0.00440456
PID_AURORA_B_PATHWAY	0.182272	0.12478	0.18328	0.14701	0.00732455	0.969924	0.166609	0.0171812	0.983265	0.745524	0.0497618
PID_AVB3_INTEGRIN_PATHWAY	0.0841201	0.0704959	0.0929886	0.0849483	0.00908329	0.969924	0.0877073	0.0924738	0.0918214	0.143135	0.057351
PID_AVB3_OPN_PATHWAY	0.259466	0.0122043	0.987995	0.20803	-0.17034	0.492361	0.267435	0.060507	0.237916	0.634411	-0.0325427
PID_BARD1_PATHWAY	0.0844578	0.0127888	0.512579	0.0789832	-0.0443799	0.880443	0.083404	-0.00266508	0.849821	0.927196	-0.0114187
PID_BCR_5PATHWAY	0.0796573	-0.112843	0.000439118	0.0709853	-0.164296	0.575593	0.0835347	-0.0654577	0.199968	0.00302373	-0.114199
PID_BETA_CATENIN_NUC_PATHWAY	0.144243	-0.0365518	0.105962	0.13764	-0.0297375	0.969924	0.151144	0.0174117	0.861032	0.563233	-0.0162925
PID_BMP_PATHWAY	0.0385969	-0.00360945	0.305873	0.039293	-0.0447383	0.968608	0.0404726	-0.0140618	0.913038	0.855391	-0.0208032
PID_CASPASE_PATHWAY	0.131248	-0.00303843	0.724115	0.123427	-0.0313202	0.929865	0.127854	-0.0395506	0.572475	0.928084	-0.0246364
PID_CD40_PATHWAY	0.0923816	-0.148165	0.00095658	0.0719926	-0.276199	0.450607	0.0971634	-0.0774776	0.801889	0.0140787	-0.167281
PID_CD8_TCR_DOWNSTREAM_PATHWAY	0.101561	-0.110414	8.91839e-05	0.0959546	-0.15342	0.603994	0.102313	-0.0840982	0.0323123	0.000177871	-0.115978
PID_CD8_TCR_PATHWAY	0.0501879	0.0690165	0.22052	0.051513	0.142794	0.669949	0.0498312	0.0131551	0.655125	0.586712	0.0749887
PID_CDC42_PATHWAY	0.150567	-0.0023129	0.658969	0.138929	-0.0738806	0.730816	0.158339	0.0491076	0.0867337	0.385023	-0.00902863
PID_CDC42_REG_PATHWAY	0.0859914	0.0202288	0.715144	0.0819804	0.0240083	0.963657	0.0856561	0.0180606	0.231857	0.72152	0.0207659
PID_CERAMIDE_PATHWAY	0.101257	-0.103848	0.00262275	0.0881983	-0.184755	0.492361	0.113237	0.0477374	0.319019	0.0161375	-0.0802884
PID_CMYB_PATHWAY	0.104621	-0.0957787	0.000365092	0.102548	-0.0253246	0.947863	0.115324	0.00258388	0.925086	0.0132606	-0.0395065
PID_CXCR3_PATHWAY	0.0787665	-0.017341	0.833157	0.0721332	-0.0576821	0.831761	0.0873559	0.057449	0.685994	0.960337	-0.00585808
PID_CXCR4_PATHWAY	0.108514	0.0322361	0.0409495	0.103872	-0.0132396	0.939632	0.113971	0.0725857	0.0444799	0.0473417	0.0305274
PID_DELTA_NP63_PATHWAY	0.0898665	0.0145222	0.219151	0.0818746	0.0273282	0.950047	0.0996741	0.187808	0.000101455	0.00147249	0.0765528
PID_E2F_PATHWAY	0.0585561	0.0262076	0.556582	0.0564256	0.0654922	0.92906	0.057859	0.0841811	0.709743	0.919261	0.0586269
PID_ECADHERIN_NASCENT_AJ_PATHWAY	0.189307	0.0021671	0.500079	0.188592	0.0219734	0.981018	0.193862	0.0043038	0.563299	0.860302	0.00948145
PID_ECADHERIN_STABILIZATION_PATHWAY	0.0682042	-0.0667871	0.351551	0.063816	-0.103478	0.969924	0.077593	0.0608782	0.559484	0.768613	-0.0364623
PID_ENDOTHELIN_PATHWAY	0.108259	-0.0228533	0.0903096	0.0950518	-0.135873	0.460927	0.1084	-0.0203234	0.374137	0.215293	-0.0596832
PID_EPHA_FWDPATHWAY	0.0359822	0.00296024	0.605557	0.0351814	-0.0235705	0.969924	0.0412399	0.12949	0.119891	0.505128	0.0362934
PID_EPHB_FWD_PATHWAY	0.0996602	0.0338212	0.523111	0.0937348	0.0299485	0.942489	0.109916	0.0724724	0.510236	0.838292	0.045414
PID_EPHRINB_REV_PATHWAY	0.0235034	-0.0197083	0.939802	0.0229047	-0.0927323	0.92906	0.0238506	-0.0329364	0.994626	0.999579	-0.048459
PID_EPO_PATHWAY	0.0532782	0.0282162	0.737033	0.0488139	0.042349	0.991867	0.0603059	0.0749309	0.997735	0.995859	0.0484987
PID_ER_NONGENOMIC_PATHWAY	0.150576	0.0895187	0.0233785	0.135897	0.0494951	0.92906	0.156884	0.0879045	0.0571789	0.0373527	0.0756394
PID_ERA_GENOMIC_PATHWAY	0.137728	-0.0325834	0.0512626	0.129599	-0.121697	0.492361	0.1416	0.0104596	0.74128	0.241239	-0.0479403
PID_ERBB1_DOWNSTREAM_PATHWAY	0.176031	-0.073578	0.00268277	0.168713	-0.0985984	0.62518	0.190625	0.016142	0.883921	0.0425931	-0.0520115
PID_ERBB1_INTERNALIZATION_PATHWAY	0.0728738	0.084361	0.18277	0.0768473	0.0322579	0.969924	0.0724468	0.00765542	0.834055	0.700609	0.0414248
PID_ERBB1_RECEPTOR_PROXIMAL_PATHWAY	0.0775141	0.0620547	0.0706604	0.0658619	0	0.972385	0.0847263	0.0595689	0.415508	0.310591	0.0405412
PID_ERBB2_ERBB3_PATHWAY	0.113115	-0.0782137	0.0213579	0.106235	-0.0799706	0.647388	0.12105	-0.0176291	0.84838	0.179793	-0.0586045
PID_ERBB4_PATHWAY	0.0587849	-0.115331	0.058419	0.0574893	0.0220039	0.901015	0.0647987	0.0151477	0.824444	0.393123	-0.0260599
PID_FAK_PATHWAY	0.121621	-0.0335385	0.615555	0.117351	0.00842572	0.954779	0.132186	0.0300114	0.763268	0.95234	0.00163285
PID_FANCONI_PATHWAY	0.0126368	-0.132307	0.521285	0.0112407	-0.0917088	0.991867	0.0125337	0.178626	0.745411	0.92806	-0.0151302
PID_FAS_PATHWAY	0.0562904	-0.0554203	0.348124	0.0494354	-0.0458213	0.870683	0.0659396	0.113275	0.0963761	0.314756	0.00401125
PID_FCER1_PATHWAY	0.0763515	-0.0784918	0.0133957	0.064307	-0.150816	0.286316	0.0819862	-0.00324371	0.735126	0.0679689	-0.0775171
PID_FGF_PATHWAY	0.0852456	0.0231497	0.315327	0.085029	-0.0709708	0.733064	0.0843728	0.0318299	0.373447	0.556793	-0.00533042
PID_FOXM1_PATHWAY	0.109545	0.110583	0.329832	0.0850253	-0.0936835	0.853158	0.0980779	0.00199248	0.815991	0.816007	0.00629739
PID_FOXO_PATHWAY	0.153412	-0.10982	0.000412595	0.152713	-0.0524059	0.999371	0.16594	-0.00612638	0.859324	0.0143536	-0.0561173
PID_FRA_PATHWAY	0.154997	-0.0211725	0.434533	0.143298	-0.0755669	0.916873	0.171134	0.138123	0.422512	0.735488	0.0137946
PID_GLYPICAN_1PATHWAY	0.0320943	0.207506	0.29475	0.0401526	0.133025	0.969924	0.0353121	0.178949	0.145648	0.384361	0.17316
PID_GMCSF_PATHWAY	0.0960088	-0.0468839	0.0976273	0.0854991	-0.114887	0.75977	0.0994702	-0.0125659	0.925086	0.498732	-0.0581123
PID_HDAC_CLASSI_PATHWAY	0.102156	-0.163224	1.60226e-07	0.0989043	-0.04859	0.802514	0.107516	-0.0609539	0.238112	5.14298e-06	-0.0909228
PID_HDAC_CLASSII_PATHWAY	0.107646	-0.050481	0.0285657	0.116378	0.0118592	0.969924	0.103858	-0.100428	0.0256879	0.0245639	-0.04635
PID_HDAC_CLASSIII_PATHWAY	0.0614983	-0.0335865	0.613764	0.0627893	-0.0385503	0.928654	0.0546021	-0.0761622	0.483481	0.859659	-0.049433
PID_HEDGEHOG_GLI_PATHWAY	0.123192	-0.0299458	0.315377	0.124294	-0.0242025	0.969924	0.123371	-0.014984	0.866206	0.85058	-0.0230441
PID_HES_HEY_PATHWAY	0.0563625	-0.235918	0.00130553	0.0518752	-0.200466	0.787414	0.0650286	-0.040472	0.78785	0.027096	-0.158952
PID_HIF1_TFPATHWAY	0.172758	-0.0561734	0.112988	0.180499	-0.0104686	0.836091	0.182354	-0.0013261	0.865389	0.542771	-0.022656
PID_HIF2PATHWAY	0.142651	-0.0868618	0.032895	0.150645	-0.0219885	0.770694	0.151655	0.0140174	0.75735	0.245097	-0.0316109
PID_HIV_NEF_PATHWAY	0.0670588	-0.111561	0.00896079	0.0557647	-0.247245	0.770694	0.0757238	0.0727496	0.463938	0.074449	-0.0953521
PID_HNF3A_PATHWAY	0.12036	-0.186525	2.02037e-06	0.124486	-0.16261	0.643123	0.129715	-0.105406	0.1733	3.00497e-05	-0.151514
PID_HNF3B_PATHWAY	0.0413299	-0.173754	0.167578	0.0412105	-0.144607	0.573548	0.0531369	0.231415	0.059701	0.111759	-0.0289818
PID_IFNG_PATHWAY	0.0747253	-0.168775	0.0979772	0.0798445	-0.0611584	0.760982	0.0804074	-0.0460642	0.634664	0.4119	-0.0919991
PID_IGF1_PATHWAY	0.128886	-0.0164187	0.363278	0.12844	0.00572028	0.955667	0.12989	-0.0160202	0.779444	0.855473	-0.00890623
PID_IL1_PATHWAY	0.0788026	-0.086657	0.0937802	0.066496	-0.171575	0.609487	0.0816159	0.00149077	0.981881	0.450553	-0.0855804
PID_IL12_2PATHWAY	0.0530458	-0.169672	0.0103308	0.0458232	-0.300701	0.363564	0.06183	0.0911847	0.693103	0.064191	-0.126396
PID_IL12_STAT4_PATHWAY	0.074133	-0.124076	0.00356276	0.0726311	-0.204342	0.451646	0.0760161	-0.111315	0.1281	0.00937915	-0.146578
PID_IL2_1PATHWAY	0.0848479	-0.0797023	0.0248268	0.0798404	-0.0796856	0.643123	0.0890965	-0.0334294	0.393387	0.118862	-0.0642724
PID_IL2_PI3K_PATHWAY	0.108722	-0.10855	0.000226105	0.104452	0.0352601	0.975393	0.121276	0.0412516	0.522055	0.0058945	-0.0106795
PID_IL2_STAT5_PATHWAY	0.0181081	-0.294362	0.166673	0.0203774	0.0966111	0.990599	0.0210027	0.0995925	0.956592	0.718396	-0.0327195
PID_IL23_PATHWAY	0.0790028	-0.0364778	0.369627	0.0635036	-0.136263	0.643123	0.094049	0.165245	0.0697968	0.223975	-0.00249833
PID_IL27_PATHWAY	0.0266574	-0.2839	0.10205	0.0205132	-0.635757	0.450607	0.0320388	-0.0345572	0.621323	0.310729	-0.318071
PID_IL3_PATHWAY	0.110774	-0.100964	0.106845	0.112926	-0.0134068	0.950047	0.120624	0.0133624	0.900309	0.571633	-0.0336696
PID_IL4_2PATHWAY	0.0299895	-0.272988	0.000175902	0.0312292	-0.247869	0.351658	0.0335514	-0.0346849	0.674959	0.00258544	-0.185181
PID_IL6_7_PATHWAY	0.15878	-0.0702218	0.0157898	0.152895	-0.0902586	0.37259	0.161278	-0.0421035	0.282606	0.0463458	-0.067528
PID_IL8_CXCR1_PATHWAY	0.0722364	0.0152231	0.935123	0.0692035	-0.0564805	0.949286	0.0728661	0.0347654	0.993701	0.9997	-0.002164
PID_IL8_CXCR2_PATHWAY	0.0846399	-0.0468248	0.288802	0.0837653	-0.106993	0.689164	0.0854722	-0.0399897	0.591124	0.638838	-0.0646025
PID_ILK_PATHWAY	0.184781	-0.042696	0.00155998	0.172057	-0.0882791	0.584619	0.189065	-0.0378271	0.138468	0.00634822	-0.0562674
PID_INSULIN_GLUCOSE_PATHWAY	0.184055	-0.0732759	0.0265153	0.185745	-0.0414644	0.999267	0.205199	0.0434996	0.674959	0.234627	-0.0237469
PID_INSULIN_PATHWAY	0.0489063	0.040495	0.324751	0.0442307	-0.0500468	0.982217	0.0459083	-0.0838968	0.472151	0.705584	-0.0311496
PID_INTEGRIN_A4B1_PATHWAY	0.199511	0.0269976	0.95633	0.198424	-0.0427955	0.92401	0.194916	-0.00381118	0.930958	0.998928	-0.00653633
PID_INTEGRIN_A9B1_PATHWAY	0.160832	-0.0195588	0.7034	0.157236	-0.043209	0.983775	0.150722	-0.0709422	0.662801	0.955484	-0.04457
PID_INTEGRIN_CS_PATHWAY	0.0650269	0.167931	0.0185001	0.0645514	0.093435	0.864725	0.0776981	0.274919	0.000532562	0.000688425	0.178761
PID_INTEGRIN1_PATHWAY	0.112807	0.141959	0.0377916	0.0992046	-0.0515491	0.971552	0.124511	0.216377	5.34546e-05	0.000197222	0.102262
PID_INTEGRIN2_PATHWAY	0.0399424	0.209122	0.326726	0.0357133	-0.0282838	0.831443	0.0354332	0.2626	0.213583	0.458336	0.147813
PID_INTEGRIN3_PATHWAY	0.149303	0.149255	0.00666119	0.147543	0.0836656	0.779593	0.146497	0.0568856	0.0318771	0.00788064	0.0966021
PID_KIT_PATHWAY	0.0393634	-0.0486532	0.368735	0.0331584	-0.20084	0.793322	0.0419028	0.0400503	0.74876	0.804179	-0.0698142
PID_LIS1_PATHWAY	0.2081	-0.0583608	0.000276993	0.209538	-0.00910382	0.969924	0.216864	-0.0377665	0.147201	0.00247279	-0.035077
PID_LKB1_PATHWAY	0.133952	-0.085904	0.00336847	0.131493	-0.0992107	0.678276	0.145058	0.0161055	0.992619	0.0581175	-0.0563364
PID_LYMPH_ANGIOGENESIS_PATHWAY	0.102051	0.0660062	0.363833	0.0974292	0.0202441	0.92401	0.107395	0.116529	0.0124425	0.0898253	0.067593
PID_LYSOPHOSPHOLIPID_PATHWAY	0.132817	-0.037298	0.555349	0.115798	-0.139171	0.694662	0.142459	0.0293852	0.502381	0.772741	-0.0490279
PID_MAPK_TRK_PATHWAY	0.0944704	0.0178093	0.70828	0.0910566	0.0551285	0.994256	0.102984	0.0573631	0.629369	0.950585	0.0434336
PID_MET_PATHWAY	0.0984566	-0.0635445	0.0618507	0.0957983	-0.0436623	0.760982	0.102637	0.00951603	0.899603	0.387895	-0.0325636
PID_MTOR_4PATHWAY	0.177006	-0.0370926	0.0201665	0.176441	-0.00959846	0.951832	0.17877	-0.0142514	0.729409	0.201324	-0.0203142
PID_MYC_ACTIV_PATHWAY	0.194618	0.0126328	0.841042	0.169512	-0.0964337	0.910901	0.194486	0.030541	0.797804	0.986187	-0.0177533
PID_MYC_PATHWAY	0.0838336	-0.0290912	0.85324	0.0782972	-0.00857801	0.972385	0.0867953	0.0482522	0.836355	0.993801	0.00352763
PID_MYC_REPRESS_PATHWAY	0.111127	0.0184973	0.794565	0.114812	0.102184	0.598862	0.115362	0.0760042	0.220329	0.607921	0.065562
PID_NCADHERIN_PATHWAY	0.154251	0.056223	0.151224	0.139501	-0.0170544	0.980188	0.162187	0.0763639	0.115828	0.228782	0.0385108
PID_NECTIN_PATHWAY	0.130798	0.0489668	0.905115	0.117541	-0.0370374	0.972385	0.13947	0.0311128	0.498356	0.949044	0.0143474
PID_NEPHRIN_NEPH1_PATHWAY	0.0728262	-0.0326559	0.185859	0.0650689	-0.129547	0.760982	0.0724557	-0.0697525	0.333506	0.4112	-0.0773185
PID_NETRIN_PATHWAY	0.112029	-0.075227	0.0118219	0.110818	-0.0398635	0.853158	0.121612	0.0173901	0.991875	0.162132	-0.0325668
PID_NFAT_3PATHWAY	0.124941	-0.0835806	0.00680523	0.127953	-0.0631066	0.754185	0.134982	0.00821405	0.984937	0.102444	-0.0461577
PID_NFAT_TFPATHWAY	0.131995	-0.126723	0.000134667	0.115777	-0.244119	0.406939	0.131068	-0.108693	0.160838	0.000708427	-0.159845
PID_NFKAPPAB_CANONICAL_PATHWAY	0.104371	-0.253427	0.000107302	0.0946563	-0.214555	0.609919	0.117706	-0.0775759	0.57329	0.00236804	-0.181852
PID_NOTCH_PATHWAY	0.0793025	-0.0667518	0.419825	0.076586	-0.0789206	0.834828	0.0895924	0.080732	0.260642	0.571525	-0.0216468
PID_P38_ALPHA_BETA_DOWNSTREAM_PATHWAY	0.117183	-0.00309158	0.861199	0.11086	-0.081693	0.793322	0.110937	-0.0495591	0.877961	0.984756	-0.0447812
PID_P38_ALPHA_BETA_PATHWAY	0.0906849	-0.0728001	0.245938	0.0840637	-0.121896	0.542577	0.104693	0.0935495	0.617596	0.544834	-0.0337156
PID_P38_MKK3_6PATHWAY	0.0859085	-0.0148303	0.594574	0.0912067	0.0518175	0.980581	0.0816366	-0.0679829	0.608433	0.912885	-0.0103319
PID_P53_DOWNSTREAM_PATHWAY	0.086263	-0.0469272	0.131063	0.0809598	-0.0813087	0.705489	0.0850686	-0.0411166	0.972594	0.567429	-0.0564508
PID_P53_REGULATION_PATHWAY	0.117089	-0.0286342	0.0587723	0.111286	-0.0252561	0.831443	0.122277	0.0140252	0.817009	0.375583	-0.0132883
PID_P73PATHWAY	0.0720625	-0.00266954	0.7034	0.0669145	-0.0327183	0.837208	0.0723295	0.00743511	0.992619	0.982657	-0.00931759
PID_P75_NTR_PATHWAY	0.13009	-0.0131606	0.848974	0.128315	-0.0574735	0.781501	0.129276	-0.00660755	0.828552	0.977048	-0.0257472
PID_PDGFRA_PATHWAY	0.0907862	-0.0918643	0.000496943	0.0888405	-0.0432577	0.62518	0.0941169	-0.0530992	0.259461	0.00442138	-0.0627404
PID_PDGFRB_PATHWAY	0.142324	-0.0309103	0.102026	0.133952	-0.0991515	0.733064	0.147404	-0.000581615	0.99895	0.519912	-0.0435478
PID_PI3K_PLC_TRK_PATHWAY	0.180217	-0.0415746	0.184046	0.180594	0.00381708	0.976212	0.20161	0.0644473	0.497193	0.565684	0.00889659
PID_PI3KCI_AKT_PATHWAY	0.137807	-0.0518921	0.0297536	0.137649	-0.0331869	0.943116	0.149766	0.0400331	0.591124	0.223939	-0.0150153
PID_PI3KCI_PATHWAY	0.0963454	0.0171814	0.968202	0.09536	-0.00796036	0.985554	0.0980292	-0.00956034	0.862825	0.998941	-0.000113098
PID_PLK1_PATHWAY	0.0921737	-0.0212895	0.627867	0.0850316	-0.0387856	0.93604	0.0865348	-0.0867786	0.263917	0.713524	-0.0489512
PID_PRL_SIGNALING_EVENTS_PATHWAY	0.252732	-0.0208792	0.191932	0.242073	-0.0442605	0.901015	0.250213	-0.0103121	0.743487	0.662807	-0.0251506
PID_PS1_PATHWAY	0.117761	-0.0974155	0.0204339	0.114025	-0.114937	0.733064	0.130017	0.0215497	0.859734	0.190896	-0.0636008
PID_PTP1B_PATHWAY	0.074604	-0.0296375	0.244683	0.0736621	-0.0903291	0.406939	0.0778507	0.00742429	0.934393	0.576322	-0.0375141
PID_RAC1_PATHWAY	0.188402	0.0269727	0.812191	0.169547	-0.055492	0.740481	0.199974	0.0776256	0.0314572	0.242889	0.0163688
PID_RAC1_REG_PATHWAY	0.0524072	0.0195614	0.954478	0.050431	0.0811167	0.991867	0.0535459	0.105434	0.188935	0.75164	0.0687039
PID_RAS_PATHWAY	0.101568	0.0335506	0.126945	0.1017	0.0814035	0.854889	0.112835	0.0942529	0.284477	0.324956	0.0697357
PID_RB_1PATHWAY	0.0860541	-0.116917	0.000190644	0.0817024	-0.0932746	0.619305	0.0885752	-0.0586086	0.170889	0.00141738	-0.0895999
PID_REELIN_PATHWAY	0.124363	0.0121223	0.819915	0.12495	0.050472	0.991867	0.135249	0.0576313	0.055983	0.403456	0.0400752
PID_REG_GR_PATHWAY	0.100292	-0.142936	5.98178e-05	0.0916136	-0.178082	0.523277	0.106115	-0.0718303	0.428538	0.00100811	-0.130949
PID_RET_PATHWAY	0.0959528	0.0623119	0.195625	0.0879657	-0.0281496	0.901614	0.0921111	-0.045047	0.119891	0.259924	-0.00362823
PID_RETINOIC_ACID_PATHWAY	0.0273962	-0.138097	0.250243	0.0338052	-0.00686119	0.991867	0.0287599	-0.11586	0.954016	0.823612	-0.0869393
PID_RHOA_PATHWAY	0.201397	-0.0362462	0.276432	0.180187	-0.0717913	0.84238	0.214643	0.0127269	0.828759	0.77163	-0.0317702
PID_RHOA_REG_PATHWAY	0.0407742	0.0737052	0.0361334	0.0386641	0.00950317	0.985168	0.0448199	0.103737	0.0262439	0.0301814	0.062315
PID_RXR_VDR_PATHWAY	0.00679442	-1.36541	7.26912e-06	0.019163	-0.38929	0.789028	0.011088	-0.537134	0.059643	4.33482e-05	-0.763945
PID_S1P_S1P1_PATHWAY	0.135206	-0.00105524	0.954478	0.127737	-0.0774045	0.628559	0.143319	0.0444979	0.862825	0.970717	-0.0113206
PID_S1P_S1P2_PATHWAY	0.18485	-0.0408053	0.0430403	0.175706	-0.0804679	0.513941	0.186236	-0.0478628	0.112771	0.062252	-0.0563786
PID_S1P_S1P3_PATHWAY	0.117159	-0.00776422	0.933083	0.110205	-0.0390634	0.791716	0.124486	0.041685	0.334241	0.833811	-0.00171421
PID_SHP2_PATHWAY	0.0559061	-0.0291011	0.228351	0.0596615	0.149449	0.92906	0.0588103	-0.011927	0.906852	0.770823	0.0361404
PID_SMAD2_3NUCLEAR_PATHWAY	0.119763	-0.104095	0.00274127	0.124665	-0.0571753	0.775007	0.1198	-0.0656374	0.343584	0.0250408	-0.075636
PID_SYNDECAN_1_PATHWAY	0.0748432	0.0324444	0.211514	0.077771	0.0108712	0.950047	0.0880098	0.181668	0.0156268	0.073393	0.0749944
PID_SYNDECAN_2_PATHWAY	0.209913	0.00958399	0.910581	0.211953	0.0599749	0.991867	0.220673	0.0439705	0.731026	0.991237	0.0378431
PID_SYNDECAN_4_PATHWAY	0.176489	0.0687993	0.0350572	0.174555	0.0956184	0.569709	0.182377	0.103555	0.0600795	0.0364079	0.0893241
PID_TAP63_PATHWAY	0.063869	0.0445997	0.374158	0.0643205	0.0632694	0.908558	0.0652598	0.0583103	0.363428	0.652022	0.0553931
PID_TCPTP_PATHWAY	0.0519186	0.0409864	0.960236	0.0464163	-0.0570105	0.86058	0.0554138	0.107528	0.497193	0.938861	0.0305015
PID_TCR_CALCIUM_PATHWAY	0.139474	-0.134322	0.000110978	0.131223	-0.202782	0.428267	0.132161	-0.167366	0.00232649	1.60662e-05	-0.168157
PID_TCR_PATHWAY	0.0468801	0.0326196	0.421359	0.0471804	0.0648392	0.901614	0.0486647	0.00808423	0.83937	0.891619	0.035181
PID_TELOMERASE_PATHWAY	0.12911	-0.0644048	0.000538843	0.126051	-0.0825028	0.573548	0.129078	-0.0490724	0.0991026	0.00200328	-0.0653267
PID_TGFBR_PATHWAY	0.120172	-0.0551065	0.0071656	0.12234	-0.0272487	0.994161	0.126072	0.0138843	0.670706	0.0985287	-0.0228236
PID_THROMBIN_PAR1_PATHWAY	0.0968077	0.0301393	0.438741	0.0899065	-0.0482254	0.857802	0.0996894	0.0368834	0.640551	0.827997	0.00626578
PID_TNF_PATHWAY	0.0857387	-0.156722	0.00299941	0.0802762	-0.194352	0.608484	0.0961204	-0.0100965	0.680554	0.0373561	-0.12039
PID_TOLL_ENDOGENOUS_PATHWAY	0.117927	0.00463021	0.703543	0.114006	-0.0132877	0.969924	0.113676	-0.0117414	0.47795	0.896271	-0.00679963
PID_TRAIL_PATHWAY	0.0119934	0.485748	0.0341927	0.014875	0.252463	0.982904	0.0103525	0.106057	0.812764	0.302693	0.281423
PID_TRKR_PATHWAY	0.106113	0.0290019	0.468654	0.102943	-0.00776765	0.96293	0.111934	0.0564327	0.325031	0.698454	0.025889
PID_TXA2PATHWAY	0.077665	0.0145541	0.632303	0.0749102	-0.0513673	0.815225	0.0760134	-0.00812718	0.693894	0.914455	-0.0149801
PID_UPA_UPAR_PATHWAY	0.134781	0.102435	0.0024124	0.126097	0.0454806	1	0.136943	0.115571	0.0271488	0.00373552	0.0878289
PID_VEGFR1_2_PATHWAY	0.114351	-0.0425659	0.28774	0.105502	-0.0621963	0.901015	0.124518	0.0412923	0.340642	0.562708	-0.0211566
PID_VEGFR1_PATHWAY	0.0639659	0.000977546	0.899974	0.0432409	-0.415037	0.647388	0.0763143	0.0982881	0.518444	0.880111	-0.105257
PID_WNT_NONCANONICAL_PATHWAY	0.102429	0.0419102	0.263199	0.0916102	-0.0308012	0.904361	0.104818	0.0340363	0.541262	0.663356	0.0150484
PID_WNT_SIGNALING_PATHWAY	0.0421836	-0.000912232	0.69168	0.0366739	-0.254789	0.558437	0.0433576	0	0.586271	0.812548	-0.0852337
PILON_KLF1_TARGETS_UP	0.056987	-0.0306547	0.458348	0.0597783	0.0413885	0.853158	0.057496	-0.051006	0.82704	0.894541	-0.0134241
PIONTEK_PKD1_TARGETS_UP	0.0456646	-0.115313	0.410528	0.0350292	-0.219374	0.976404	0.0509533	0.152307	0.234836	0.57939	-0.0607932
PLASARI_NFIC_TARGETS_BASAL_UP	0.0378683	0.115661	0.119599	0.0476603	0.271453	0.62446	0.0355286	0.0296252	0.577565	0.391839	0.138913
PLASARI_TGFB1_SIGNALING_VIA_NFIC_10HR_DN	0.0147274	-0.446787	8.81806e-05	0.0177089	-0.240525	0.887941	0.0162953	-0.33822	0.35835	0.00186334	-0.341844
PLASARI_TGFB1_SIGNALING_VIA_NFIC_10HR_UP	0.0183289	0.0868193	0.98579	0.0171216	-0.211686	0.884332	0.0146774	-0.368404	0.345771	0.879657	-0.164424
PLASARI_TGFB1_SIGNALING_VIA_NFIC_1HR_DN	0.0805857	-0.0360087	0.375154	0.074609	0.0431729	0.946308	0.0894137	-0.000895954	0.85056	0.880036	0.00208941
PLASARI_TGFB1_SIGNALING_VIA_NFIC_1HR_UP	0.0309135	-0.156535	0.137879	0.0301841	-0.100974	0.969924	0.0485122	0.271183	0.00735744	0.0313818	0.00455824
PLASARI_TGFB1_TARGETS_10HR_DN	0.0318655	-0.152814	0.0283109	0.03302	-0.0711069	0.954779	0.0353245	0.030763	0.922996	0.286974	-0.0643861
[truncated: 1,836 more rows]

## Sheet: Clone350_AUCell_by_expt
geneset	median.Veh_ExptC	enrichment.Veh_ExptC	adj.p.Veh_ExptC	median.Veh_ExptD	enrichment.Veh_ExptD	adj.p.Veh_ExptD	median.Veh_ExptA	enrichment.Veh_ExptA	adj.p.Veh_ExptA	median.Veh_ExptB	enrichment.Veh_ExptB	adj.p.Veh_ExptB	fisher.combined.pvalue	mean.enrichment
ABBUD_LIF_SIGNALING_1_DN	0.0909879	-0.0415323	0.634611	0.0985269	0.0693112	0.744247	0.090699	-0.0635909	0.220688	0.0937175	0.038985	0.999279	0.807056	0.000793264
ABBUD_LIF_SIGNALING_1_UP	0.121855	0.108285	0.302643	0.127161	0.00869438	0.963138	0.112861	0.0198819	0.994055	0.125367	-0.0157777	0.999279	0.962708	0.0302708
ABE_INNER_EAR	0.256555	0.00539265	0.504399	0.272518	-0.0353917	0.689047	0.252253	-0.016221	0.524483	0.27071	-0.00025761	0.999279	0.906377	-0.0116194
ABE_VEGFA_TARGETS_2HR	0.0598874	-0.0605293	0.683024	0.0553875	0.0273814	0.825292	0.0601974	0.0656436	0.743826	0.0622428	0.056549	0.999279	0.987976	0.0222612
ABE_VEGFA_TARGETS_30MIN	0.103378	-0.01905	0.928209	0.097041	0.0774076	0.802001	0.108354	0.0781012	0.212151	0.097668	0.0659229	0.999279	0.883735	0.0505954
ABRAHAM_ALPC_VS_MULTIPLE_MYELOMA_UP	0.118873	-0.0299447	0.743397	0.105097	0.0850172	0.750827	0.123808	-0.0040376	0.972815	0.105752	-0.045727	0.999279	0.996412	0.00132698
ABRAMSON_INTERACT_WITH_AIRE	0.18097	0.0556152	0.76041	0.139945	0.0390219	0.916726	0.179434	0.0745905	0.161971	0.147914	0.00628778	0.999279	0.822899	0.0438788
ACEVEDO_LIVER_CANCER_DN	0.108454	-0.0267812	0.36658	0.110454	4.67088e-05	0.970905	0.110128	0.0130705	0.307467	0.110451	0.00337869	0.999279	0.816756	-0.00257131
ACEVEDO_LIVER_CANCER_UP	0.120926	-0.00964426	0.775036	0.119927	-0.00846423	0.953718	0.123319	0.00442665	0.565218	0.120668	-0.00769347	0.999279	0.98781	-0.00534383
ACEVEDO_LIVER_CANCER_WITH_H3K27ME3_DN	0.0415973	-0.03874	0.273803	0.0411906	0.0221122	0.891175	0.0424107	0	0.698452	0.0399431	-0.0269413	0.999279	0.896036	-0.0108923
ACEVEDO_LIVER_CANCER_WITH_H3K27ME3_UP	0.0436713	0.028349	0.769662	0.0443638	-0.0170635	0.873919	0.042245	-0.0485218	0.0846854	0.0439483	-0.0227988	0.999279	0.6772	-0.0150088
ACEVEDO_LIVER_CANCER_WITH_H3K9ME3_DN	0.0352609	0.0752301	0.288809	0.0310574	-0.0210549	0.925122	0.0320499	-0.0350898	0.427432	0.0341889	0.00945482	0.999279	0.825122	0.00713504
ACEVEDO_LIVER_CANCER_WITH_H3K9ME3_UP	0.0171045	-0.0473985	0.770872	0.0182045	-0.0426115	0.992624	0.0166952	-0.106836	0.162295	0.0169937	-0.0664889	0.999279	0.84115	-0.0658338
ACEVEDO_LIVER_TUMOR_VS_NORMAL_ADJACENT_TISSUE_DN	0.082731	-0.0390264	0.266222	0.0811792	-0.0168445	0.959868	0.0842456	0.00312974	0.886996	0.0838196	-0.00383541	0.999279	0.936224	-0.0141441
ACEVEDO_LIVER_TUMOR_VS_NORMAL_ADJACENT_TISSUE_UP	0.157764	0.00566189	0.733029	0.155458	0.00653412	0.969288	0.157722	0.00764135	0.279922	0.15545	-0.0150243	0.999279	0.919004	0.00120325
ACEVEDO_METHYLATED_IN_LIVER_CANCER_DN	0.0428646	0.0146864	0.921368	0.0433651	-0.00729523	0.953077	0.042568	-0.0119837	0.339508	0.0431319	0.0268308	0.999279	0.965275	0.00555957
ACEVEDO_NORMAL_TISSUE_ADJACENT_TO_LIVER_TUMOR_DN	0.102834	-0.00169877	0.823105	0.101634	-0.00665556	0.932859	0.103002	0.0105634	0.496751	0.100137	-0.026191	0.999279	0.983108	-0.00599548
ACEVEDO_NORMAL_TISSUE_ADJACENT_TO_LIVER_TUMOR_UP	0.113235	-0.0203387	0.700863	0.112589	0.0135082	0.737654	0.115601	-0.0284357	0.0885893	0.110573	-0.0286529	0.999279	0.628377	-0.0159798
ACOSTA_PROLIFERATION_INDEPENDENT_MYC_TARGETS_DN	0.0820247	-0.0216722	0.828483	0.0868382	0.0475751	0.629456	0.0833823	-0.00144386	0.822048	0.0855894	0.00441229	0.999279	0.988968	0.00721784
ACOSTA_PROLIFERATION_INDEPENDENT_MYC_TARGETS_UP	0.0443842	0.0654596	0.380996	0.0431575	0.034559	0.932859	0.0421272	0.0229052	0.518972	0.042363	-0.000594558	0.999279	0.908138	0.0305823
ADDYA_ERYTHROID_DIFFERENTIATION_BY_HEMIN	0.189686	-0.0173807	0.905427	0.180262	-0.0102637	0.965068	0.18651	-0.036372	0.448453	0.184884	-0.000638946	0.999279	0.984603	-0.0161638
AFFAR_YY1_TARGETS_DN	0.0742944	0.0495265	0.794423	0.0571032	-0.046341	0.878241	0.0736762	0.112093	0.590961	0.0654755	0.044893	0.999279	0.987188	0.0400429
AFFAR_YY1_TARGETS_UP	0.0455685	-0.0932271	0.232806	0.0497447	-0.00700607	0.970905	0.0476629	0.0105834	0.942716	0.051631	-0.0113515	0.999279	0.928349	-0.0252503
AGUIRRE_PANCREATIC_CANCER_COPY_NUMBER_DN	0.0897913	-0.0657284	0.000509957	0.0922805	0.02533	0.641305	0.0928582	0.00970762	0.330411	0.0931503	0.0075441	0.999279	0.0193105	-0.00578667
AGUIRRE_PANCREATIC_CANCER_COPY_NUMBER_UP	0.099191	0.0331783	0.102585	0.0930595	0.000136483	0.992624	0.0961993	0.0114432	0.498519	0.0933353	-0.0106199	0.999279	0.651421	0.00853451
AIGNER_ZEB1_TARGETS	0.0786235	-0.0490385	0.394924	0.0838496	-0.0165829	0.927363	0.0825431	-0.0266396	0.540524	0.083228	-0.166288	0.999279	0.918348	-0.0646372
AIYAR_COBRA1_TARGETS_DN	0.148701	-0.0365633	0.33599	0.134886	-0.0210138	0.927102	0.155679	0.0322753	0.538932	0.132573	-0.0978565	0.999279	0.893649	-0.0307896
AIYAR_COBRA1_TARGETS_UP	0.140739	-0.0811846	0.0525429	0.14505	-0.0652432	0.712957	0.144634	-0.0494259	0.0352417	0.150423	0.0652531	0.999279	0.103166	-0.0326502
AKL_HTLV1_INFECTION_DN	0.0932164	-0.108405	0.017024	0.106768	0.0691497	0.592232	0.105725	0.0187522	0.944267	0.102162	-0.0167826	0.999279	0.316815	-0.00932143
AKL_HTLV1_INFECTION_UP	0.294231	0.0280489	0.514532	0.280657	0.0445216	0.580508	0.295334	0.0192025	0.214529	0.282888	0.0329963	0.999279	0.703398	0.0311923
ALCALA_APOPTOSIS	0.216513	0.0232281	0.0900213	0.209617	0.00263752	0.98357	0.212273	0.00677036	0.533324	0.210151	-0.00655613	0.999279	0.63522	0.00651996
ALCALAY_AML_BY_NPM1_LOCALIZATION_DN	0.0664103	-0.0333031	0.905187	0.0652775	0.020282	0.871881	0.0700178	0.105485	0.0276213	0.0662493	0.0355261	0.999279	0.468057	0.0319974
ALCALAY_AML_BY_NPM1_LOCALIZATION_UP	0.0443288	-0.0537039	0.751435	0.0492197	0.050312	0.885162	0.0470346	-0.019231	0.632829	0.0477253	-0.021907	0.999279	0.988153	-0.0111325
ALFANO_MYC_TARGETS	0.116751	-0.0040845	0.839847	0.115554	0.0124301	0.56435	0.118209	0.0156849	0.225509	0.115186	-0.0306908	0.999279	0.812082	-0.00166505
ALONSO_METASTASIS_EMT_UP	0.121395	0.0664296	0.144479	0.121964	0.111075	0.182227	0.116061	0.0717116	0.00281773	0.117729	0.0540158	0.999279	0.0147566	0.0758079
ALONSO_METASTASIS_UP	0.199095	0.0130867	0.357719	0.198516	0.0212686	0.712957	0.197686	0.017938	0.0703562	0.198901	0.0190962	0.999279	0.42933	0.0178474
ALTEMEIER_RESPONSE_TO_LPS_WITH_MECHANICAL_VENTILATION	0.0595994	0.0259814	0.956362	0.0592315	-0.0626619	0.956002	0.0553588	0.0415426	0.817522	0.0674532	0.0532425	0.999279	0.99976	0.0145262
AMBROSINI_FLAVOPIRIDOL_TREATMENT_TP53	0.0279611	0.0297777	0.969449	0.0291247	-0.0581949	0.682656	0.0277425	0.0152999	0.5598	0.0312262	0.0460139	0.999279	0.981396	0.00822415
AMIT_EGF_RESPONSE_120_HELA	0.118745	-0.000841505	0.953333	0.119198	0.0223618	0.97453	0.110766	-0.0869401	0.137621	0.116794	-0.0597703	0.999279	0.84659	-0.0312975
AMIT_EGF_RESPONSE_120_MCF10A	0.129251	0.0132589	0.944003	0.12134	0.0526047	0.881332	0.131441	0.0567365	0.252156	0.117353	-0.097694	0.999279	0.926286	0.00622651
AMIT_EGF_RESPONSE_240_HELA	0.11766	-0.0305219	0.394924	0.11281	-0.000927778	0.963138	0.116317	-0.0423516	0.361201	0.114352	-0.0383215	0.999279	0.859701	-0.0280307
AMIT_EGF_RESPONSE_40_HELA	0.263158	-0.00942786	0.946389	0.268125	0.0935533	0.610017	0.263158	0.0160928	0.769728	0.242933	-0.0392556	0.999279	0.99046	0.0152407
AMIT_EGF_RESPONSE_480_HELA	0.131742	-0.0204437	0.499015	0.133699	0.0341361	0.713482	0.131836	-0.0255498	0.528809	0.130359	-0.0317239	0.999279	0.911163	-0.0108953
AMIT_EGF_RESPONSE_480_MCF10A	0.0582937	0.0378447	0.703875	0.0557458	-0.0266326	0.894834	0.0564923	-0.0374322	0.337273	0.0555105	-0.060504	0.999279	0.927945	-0.021681
AMIT_EGF_RESPONSE_60_HELA	0.154512	0.0537431	0.813929	0.144803	0.044834	0.825292	0.140357	-0.0478725	0.556994	0.150096	0.0288693	0.999279	0.981988	0.0198935
AMIT_EGF_RESPONSE_60_MCF10A	0.227657	0.0164736	0.809655	0.226583	0.0451341	0.642784	0.224993	0.0456556	0.391328	0.226146	0.0528339	0.999279	0.922282	0.0400243
AMIT_SERUM_RESPONSE_120_MCF10A	0.0985418	0.0983276	0.482528	0.0971481	0.0201637	0.886429	0.0844692	-0.0283604	0.725395	0.0956355	-0.068186	0.999279	0.968689	0.00548621
AMIT_SERUM_RESPONSE_240_MCF10A	0.0647495	-0.0890893	0.0176232	0.0665906	0.0180456	0.864262	0.0699872	-0.0269589	0.5598	0.0661695	-0.0245276	0.999279	0.299526	-0.0306325
AMIT_SERUM_RESPONSE_40_MCF10A	0.281993	-0.0414125	0.46141	0.276146	0.0463929	0.768156	0.290102	0.0201437	0.577845	0.267201	-0.0122983	0.999279	0.92305	0.00320644
AMIT_SERUM_RESPONSE_480_MCF10A	0.0678281	0.170371	0.0463581	0.0636015	0.184597	0.364035	0.0630987	0.131466	0.0541086	0.0649306	0.0567006	0.999279	0.0817994	0.135784
AMIT_SERUM_RESPONSE_60_MCF10A	0.17297	0.0131634	0.719786	0.166692	-0.00270603	0.774351	0.170385	0.0282035	0.945051	0.181031	0.05568	0.999279	0.995746	0.0235852
AMUNDSON_RESPONSE_TO_ARSENITE	0.101163	0.00723251	0.85523	0.102236	0.041185	0.808918	0.0996562	-0.0129011	0.955347	0.101437	0.0109272	0.999279	0.999112	0.0116109
ANASTASSIOU_MULTICANCER_INVASIVENESS_SIGNATURE	0.0470797	0.0595888	0.325095	0.0481259	-0.00181175	0.911272	0.0416793	0.0296078	0.189163	0.0519358	0.131837	0.999279	0.673554	0.0548054
ANDERSEN_CHOLANGIOCARCINOMA_CLASS1	0.0399688	-0.0802348	0.55103	0.0440119	-0.0244785	0.851577	0.0415676	0.0310568	0.487524	0.0449434	0.026755	0.999279	0.937362	-0.0117254
ANDERSEN_CHOLANGIOCARCINOMA_CLASS2	0.0394614	-0.149314	0.084542	0.0405227	0.0302354	0.978952	0.0426838	-0.0103512	0.733239	0.0433297	-0.00055954	0.999279	0.691318	-0.0324974
ANDERSEN_LIVER_CANCER_KRT19_DN	0.0371993	0.100569	0.0860395	0.0345133	-0.028674	0.742681	0.0321257	-0.0906691	0.018174	0.032632	-0.0719256	0.999279	0.0952309	-0.0226748
ANDERSEN_LIVER_CANCER_KRT19_UP	0.433233	0.0162737	0.394924	0.423985	0.0179114	0.531434	0.43529	0.0285059	0.00558396	0.426712	0.0041973	0.999279	0.0957761	0.0167221
APPEL_IMATINIB_RESPONSE	0.108823	0.0651979	0.67946	0.115941	0.00223327	0.870649	0.106212	0.03701	0.777676	0.110247	0.0961243	0.999279	0.991769	0.0501414
APPIERTO_RESPONSE_TO_FENRETINIDE_DN	0.202971	0.00875964	0.813555	0.20427	0.00789911	0.951323	0.193046	0.0360017	0.0697053	0.204305	-0.00834427	0.999279	0.665049	0.011079
APPIERTO_RESPONSE_TO_FENRETINIDE_UP	0.157252	0.0215016	0.993274	0.146476	0.00785463	0.999547	0.160453	-0.0169726	0.660595	0.152341	0.0172372	0.999279	0.99905	0.00740521
APRELIKOVA_BRCA1_TARGETS	0.275843	-0.00902628	0.652347	0.258652	0.0160987	0.651522	0.277164	-0.00331618	0.834838	0.265676	-0.0310418	0.999279	0.978668	-0.00682138
ASGHARZADEH_NEUROBLASTOMA_POOR_SURVIVAL_DN	0.0577863	0.0230183	0.795836	0.0535834	0.129731	0.703316	0.0580989	-0.0114546	0.807493	0.0526572	0.00699567	0.999279	0.991116	0.0370727
ASTIER_INTEGRIN_SIGNALING	0.0910853	0.032562	0.839384	0.0900487	-0.0262879	0.885251	0.0880698	-0.0176442	0.373373	0.0891333	-0.0226996	0.999279	0.958595	-0.00851742
ASTON_MAJOR_DEPRESSIVE_DISORDER_DN	0.0475132	-0.0226905	0.951765	0.0459549	-0.000163062	0.980013	0.0487598	0.000999336	0.526191	0.0467782	-0.042852	0.999279	0.993886	-0.0161765
ASTON_MAJOR_DEPRESSIVE_DISORDER_UP	0.0785378	0.019824	0.790603	0.0822412	0.0365337	0.702991	0.0779366	-0.0292205	0.608791	0.0813872	0.00588161	0.999279	0.975397	0.00825469
AUNG_GASTRIC_CANCER	0.164824	-0.0121437	0.946389	0.158646	-0.00432792	0.999479	0.166932	0.0051583	0.787424	0.166007	0.0133647	0.999279	0.999749	0.000512839
AZARE_NEOPLASTIC_TRANSFORMATION_BY_STAT3_UP	0.10948	0.0220269	0.944165	0.107149	0.102178	0.56435	0.1114	-0.0130801	0.291597	0.102412	-0.0292516	0.999279	0.88102	0.0204683
AZARE_STAT3_TARGETS	0.140001	-0.0192763	0.996631	0.133659	0.0597612	0.591466	0.150532	0.028728	0.977956	0.135436	-0.0245043	0.999279	0.99751	0.0111771
BACOLOD_RESISTANCE_TO_ALKYLATING_AGENTS_DN	0.118785	-0.035403	0.647727	0.120673	0.0137219	0.7653	0.124116	0.018654	0.375141	0.116944	-0.0273367	0.999279	0.909344	-0.00759095
BAE_BRCA1_TARGETS_DN	0.141609	0.00651459	0.795672	0.135479	0.056938	0.591466	0.144216	0.0251932	0.330411	0.138932	0.0886515	0.999279	0.881151	0.0443243
BAE_BRCA1_TARGETS_UP	0.224155	0.0150332	0.834833	0.217493	0.00240591	0.994328	0.219497	-0.00178536	0.667823	0.223766	-0.0035348	0.999279	0.996823	0.00302975
BAELDE_DIABETIC_NEPHROPATHY_DN	0.138778	-0.0189799	0.362134	0.143538	0.063656	0.541758	0.142695	-0.00166668	0.844983	0.138324	-0.00247151	0.999279	0.891639	0.0101345
BAELDE_DIABETIC_NEPHROPATHY_UP	0.0951562	-0.0392987	0.61975	0.0962382	-0.0181329	0.856296	0.0951176	-0.012038	0.251648	0.0990542	0.0271994	0.999279	0.854584	-0.0105676
BAKKER_FOXO3_TARGETS_DN	0.0622508	0.0397968	0.174889	0.0596388	-0.0317236	0.553244	0.0608569	-0.0334306	0.206892	0.0604118	-0.0194489	0.999279	0.45088	-0.0112016
BAKKER_FOXO3_TARGETS_UP	0.0736769	-0.0626986	0.13374	0.078747	-0.00301346	1	0.0742738	-0.0420258	0.480499	0.0816422	-0.0108701	0.999279	0.704036	-0.029652
BALDWIN_PRKCI_TARGETS_UP	0.111713	0.0716706	0.018979	0.114125	0.0303592	0.651522	0.107389	0.00649593	0.91966	0.1145	0.0564755	0.999279	0.346134	0.0412503
BANDRES_RESPONSE_TO_CARMUSTIN_MGMT_24HR_DN	0.0996607	0.0432435	0.515338	0.0929139	0.0168597	0.951323	0.0967435	0.00518369	0.810763	0.0920785	-0.0066294	0.999279	0.985357	0.0146644
BANDRES_RESPONSE_TO_CARMUSTIN_MGMT_48HR_DN	0.0960999	0.00291176	0.824358	0.0961497	0.024715	0.808918	0.0942287	0.0154237	0.38153	0.0935754	-0.0213498	0.999279	0.949655	0.00542517
BANDRES_RESPONSE_TO_CARMUSTIN_WITHOUT_MGMT_48HR_DN	0.12652	0.0417771	0.693031	0.124708	0.0514546	0.722606	0.126892	0.029373	0.294409	0.118089	-0.0272171	0.999279	0.872113	0.0238469
BARIS_THYROID_CANCER_DN	0.14146	-0.0186557	0.446706	0.138753	0.0182647	0.928567	0.146168	-0.0388348	0.291597	0.137861	-0.0282554	0.999279	0.836165	-0.0168703
BARIS_THYROID_CANCER_UP	0.182236	0.0121708	0.707785	0.175881	-0.0101524	0.985519	0.175621	0.0425008	0.317307	0.184417	-0.0327303	0.999279	0.933247	0.00294724
BARRIER_CANCER_RELAPSE_NORMAL_SAMPLE_DN	0.0887713	-0.110424	0.325775	0.0988141	0.0863178	0.770271	0.0885472	-0.0646384	0.184209	0.0958439	-0.0354963	0.999279	0.630442	-0.0310602
BARRIER_CANCER_RELAPSE_NORMAL_SAMPLE_UP	0.0299928	-0.0414417	0.678984	0.0302203	-0.0125205	0.924711	0.0315852	-0.00872381	0.776926	0.0313817	0.0205113	0.999279	0.993703	-0.0105437
BARRIER_COLON_CANCER_RECURRENCE_UP	0.120809	-0.0113857	0.48642	0.118343	0.00756329	0.825292	0.122501	0.0099406	0.220688	0.118894	0.00411209	0.999279	0.773601	0.00255758
BASAKI_YBX1_TARGETS_DN	0.0936079	-0.0389888	0.762031	0.102565	0.077289	0.904018	0.0958095	-0.0485719	0.133471	0.0953125	-0.0446713	0.999279	0.781381	-0.0137358
BASAKI_YBX1_TARGETS_UP	0.0835793	0.0208018	0.8864	0.0756067	0.0269762	0.832058	0.08257	0.112302	0.158466	0.0771604	-0.0257964	0.999279	0.829598	0.0335709
BASSO_B_LYMPHOCYTE_NETWORK	0.197509	-0.0356808	0.650732	0.190825	0	0.984374	0.206724	0.0277683	0.196056	0.192057	-0.0108845	0.999279	0.843252	-0.00469926
BASSO_CD40_SIGNALING_DN	0.0457644	0.0161197	0.905662	0.0511955	0.0928655	0.673028	0.0460132	0.0222194	0.273366	0.0506762	0.0552536	0.999279	0.892458	0.0466145
BASSO_CD40_SIGNALING_UP	0.116172	0.00789321	0.980131	0.112185	-0.00519573	0.878241	0.112995	0.0583514	0.484971	0.115133	-0.0668488	0.999279	0.987773	-0.00144998
BASSO_HAIRY_CELL_LEUKEMIA_UP	0.132987	-0.0972334	0.00246537	0.149097	0.0252398	0.821975	0.147647	-0.0212501	0.355368	0.145342	0.000751935	0.999279	0.0702271	-0.0231229
BAUS_TFF2_TARGETS_UP	0.112464	0.0171503	0.880131	0.112308	0.00987728	0.938706	0.111303	0.0315364	0.108314	0.115565	-0.00447718	0.999279	0.775712	0.0135217
BECKER_TAMOXIFEN_RESISTANCE_DN	0.112442	-0.100661	0.0589495	0.113743	-0.0179918	0.912885	0.119586	-0.0586138	0.0371364	0.114947	-0.0308323	0.999279	0.132937	-0.0520247
BECKER_TAMOXIFEN_RESISTANCE_UP	0.133927	-0.0408199	0.5853	0.146156	0.0286073	0.970905	0.136566	0.0475832	0.391836	0.142164	0.0134156	0.999279	0.934007	0.0121965
BEGUM_TARGETS_OF_PAX3_FOXO1_FUSION_DN	0.0633977	-0.0616313	0.886534	0.0694916	0.0853586	0.78112	0.0623834	-0.0665597	0.346821	0.067609	-0.0038043	0.999279	0.943168	-0.0116592
BEGUM_TARGETS_OF_PAX3_FOXO1_FUSION_UP	0.0717765	-0.0655087	0.193933	0.0815873	0.0609575	0.821127	0.0754676	-0.0635029	0.312334	0.0810659	-0.00146442	0.999279	0.646846	-0.0173796
BEIER_GLIOMA_STEM_CELL_DN	0.122949	0.0355878	0.770872	0.123385	0.0450011	0.825292	0.122315	0.0544143	0.225078	0.124536	-0.0618637	0.999279	0.867035	0.0182849
BEIER_GLIOMA_STEM_CELL_UP	0.00584777	-0.741637	0.0755926	0.0064062	-0.267772	0.914259	0.0110633	-0.159814	0.560565	0.00723859	-0.0676868	0.999279	0.59106	-0.309227
BENITEZ_GBM_PROTEASOME_INHIBITION_RESPONSE	0.119245	0.0353648	0.391957	0.12502	0.0297817	0.810928	0.117468	0.00214498	0.947607	0.119507	-0.0349113	0.999279	0.966169	0.00809503
BENNETT_SYSTEMIC_LUPUS_ERYTHEMATOSUS	0.0299267	-0.218218	0.534921	0.0437804	0.126539	0.994045	0.025264	0.169605	0.142832	0.0504495	0.307893	0.999279	0.740689	0.0964547
BENPORATH_CYCLING_GENES	0.0988246	-0.00992789	0.934333	0.0934593	0.0455173	0.639898	0.101138	0.0456962	0.290072	0.09424	-0.0214798	0.999279	0.898767	0.0149514
BENPORATH_EED_TARGETS	0.0386416	-0.0455272	0.374174	0.0400764	-0.00352156	0.865516	0.0387939	-0.0443971	0.0887843	0.0400367	9.53911e-05	0.999279	0.52594	-0.0233376
BENPORATH_ES_1	0.0818634	0.010982	0.626633	0.0693394	-0.00869523	0.992624	0.0811218	0.0456456	0.451297	0.0740483	-0.0115823	0.999279	0.959729	0.00908751
BENPORATH_ES_2	0.0172583	0.137161	0.78785	0.0123581	-0.265421	0.821216	0.0186189	0.478784	0.041939	0.0132379	0.0292829	0.999279	0.513586	0.0949517
BENPORATH_ES_CORE_NINE_CORRELATED	0.106393	-0.0259138	0.849745	0.101677	-0.0186254	0.936195	0.10154	-0.0315001	0.363297	0.104652	-0.0531741	0.999279	0.962472	-0.0323034
BENPORATH_ES_WITH_H3K27ME3	0.0245921	-0.0950397	0.088133	0.0270754	0.00466414	0.808918	0.0251626	-0.116579	0.0697053	0.027329	-0.0106171	0.999279	0.22477	-0.0543929
BENPORATH_MYC_MAX_TARGETS	0.182259	-0.00120445	0.926979	0.17563	-0.00913017	0.87086	0.182636	0.00541093	0.732262	0.178771	-0.0123887	0.999279	0.997892	-0.00432811
BENPORATH_MYC_TARGETS_WITH_EBOX	0.220552	0.0222415	0.298549	0.217533	0.00544386	0.878241	0.213883	0.00908285	0.388951	0.21714	-0.00471884	0.999279	0.802657	0.00801233
BENPORATH_NANOG_TARGETS	0.11694	-0.011642	0.217578	0.116189	-0.00615028	0.948355	0.116833	-0.00738745	0.0925073	0.116774	-0.0186428	0.999279	0.441439	-0.0109556
BENPORATH_NOS_TARGETS	0.0721311	0.00578647	0.989335	0.068047	-0.021754	0.87504	0.0713115	-0.0494983	0.039884	0.0698655	-0.0511549	0.999279	0.565649	-0.0291552
BENPORATH_OCT4_TARGETS	0.0791394	0.0144113	0.944602	0.0746391	-0.0123813	0.914259	0.0770632	-0.0263896	0.0697053	0.0755529	-0.0482915	0.999279	0.689526	-0.0181628
BENPORATH_PRC2_TARGETS	0.0196953	-0.0695531	0.117986	0.0200276	-0.0461165	0.718735	0.0198786	-0.104235	0.0773688	0.019517	-0.0466548	0.999279	0.261209	-0.0666398
BENPORATH_PROLIFERATION	0.145096	0.0110589	0.868971	0.119839	-0.0143675	0.969288	0.15098	0.165336	0.125109	0.127603	-0.0205587	0.999279	0.809247	0.0353671
BENPORATH_SOX2_TARGETS	0.118857	0.0034362	0.813929	0.115122	0.0140895	0.637405	0.117439	-0.00648269	0.791424	0.114141	-0.0283202	0.999279	0.986987	-0.00431931
BENPORATH_SUZ12_TARGETS	0.0283002	-0.0672756	0.117986	0.0306236	-0.0299002	0.858649	0.0292463	-0.068706	0.0840386	0.0303844	-0.0210607	0.999279	0.2993	-0.0467356
BERENJENO_ROCK_SIGNALING_NOT_VIA_RHOA_DN	0.208705	0.0406866	0.266222	0.195896	0.064262	0.482639	0.210853	0.015579	0.538932	0.198328	0.027055	0.999279	0.72052	0.0368956
BERENJENO_ROCK_SIGNALING_NOT_VIA_RHOA_UP	0.105446	-0.0206595	0.8864	0.109128	0	0.979391	0.10654	-0.0190232	0.959813	0.111089	0.0106075	0.999279	0.999959	-0.00726881
BERENJENO_TRANSFORMED_BY_RHOA_DN	0.104378	0.0677941	0.429818	0.108835	0.0278112	0.886457	0.0986518	-0.0235004	0.673373	0.105537	0.0257622	0.999279	0.950565	0.0244668
BERENJENO_TRANSFORMED_BY_RHOA_FOREVER_DN	0.161087	-0.00940566	0.965043	0.156633	-0.00440451	0.904234	0.164535	0.0262739	0.627492	0.167565	-0.00914565	0.999279	0.996582	0.000829527
BERENJENO_TRANSFORMED_BY_RHOA_REVERSIBLY_DN	0.0652582	-0.189303	0.124808	0.0780579	0.033642	0.916726	0.0663891	-0.0932665	0.33671	0.0706557	-0.20421	0.999279	0.589815	-0.113284
BERENJENO_TRANSFORMED_BY_RHOA_UP	0.154843	-0.0269425	0.884176	0.140051	0.0111879	0.863603	0.159989	0.0523317	0.21861	0.150211	0.00205109	0.999279	0.892744	0.00965703
BERNARD_PPAPDC1B_TARGETS_DN	0.0279416	0.0659556	0.941059	0.025215	-0.0416744	0.916521	0.0256992	-0.132488	0.0959673	0.0247054	-0.090829	0.999279	0.759202	-0.0497589
BERNARD_PPAPDC1B_TARGETS_UP	0.0868675	-0.0413389	0.730654	0.0880604	0	0.893991	0.0881201	-0.0459715	0.0970541	0.0855254	-0.0287237	0.999279	0.701027	-0.0290085
BERTUCCI_INVASIVE_CARCINOMA_DUCTAL_VS_LOBULAR_DN	0.0324962	-0.143424	0.122534	0.034697	-0.0838427	0.909851	0.0381185	0.138447	0.0215216	0.038459	-0.0164173	0.999279	0.14826	-0.0263093
BERTUCCI_INVASIVE_CARCINOMA_DUCTAL_VS_LOBULAR_UP	0.106386	0.00149535	0.934333	0.109078	0.0517272	0.745855	0.110212	0.00681736	0.872766	0.108244	0.0187983	0.999279	0.998274	0.0197095
BERTUCCI_MEDULLARY_VS_DUCTAL_BREAST_CANCER_DN	0.0420561	-0.0181947	0.822106	0.0461834	0.0691896	0.719174	0.0433858	-0.019604	0.786452	0.0460201	0.124594	0.999279	0.992147	0.0389961
BERTUCCI_MEDULLARY_VS_DUCTAL_BREAST_CANCER_UP	0.0764773	0.0122074	0.723207	0.0740726	0.0314096	0.84116	0.0757268	0.0590559	0.039884	0.0739115	-0.00642797	0.999279	0.490083	0.0240612
BHAT_ESR1_TARGETS_NOT_VIA_AKT1_DN	0.0284632	2.56274e-15	0.958625	0.0354131	0.255796	0.591466	0.0253287	-0.15409	0.097022	0.0271928	0.00952738	0.999279	0.669412	0.0278084
BHAT_ESR1_TARGETS_NOT_VIA_AKT1_UP	0.0348015	0.0241705	0.791911	0.0375602	0.00232435	0.930453	0.0326928	-0.0625779	0.231048	0.0375942	-0.0380696	0.999279	0.895868	-0.0185381
BHAT_ESR1_TARGETS_VIA_AKT1_DN	0.0249682	0.00954618	0.614536	0.0256316	0.0397343	0.825292	0.022837	-0.0109554	0.650876	0.0244695	0.0260305	0.999279	0.973584	0.0160889
BHAT_ESR1_TARGETS_VIA_AKT1_UP	0.0559384	-0.00265624	0.776226	0.0591951	0.0234021	0.9742	0.0546099	-0.00841402	0.855916	0.0587943	-0.00632778	0.999279	0.998937	0.00150102
BHATI_G2M_ARREST_BY_2METHOXYESTRADIOL_DN	0.111021	-0.0656115	0.0034549	0.114888	-0.000438522	0.916726	0.115859	-0.00520954	0.56753	0.115209	-0.0115005	0.999279	0.124693	-0.02069
BHATI_G2M_ARREST_BY_2METHOXYESTRADIOL_UP	0.115335	-0.0489125	0.276314	0.114038	0.028289	0.634582	0.122549	0.0216636	0.129048	0.113149	-0.00484729	0.999279	0.475677	-0.00095179
BHATTACHARYA_EMBRYONIC_STEM_CELL	0.271077	0.0267698	0.747839	0.239666	0.000503334	0.99907	0.265489	0.0301965	0.330411	0.240042	-0.0496333	0.999279	0.946316	0.00195906
BIDUS_METASTASIS_DN	0.0312751	0.010911	0.683639	0.0334337	-0.0213462	0.84988	0.0307848	-0.0481817	0.225509	0.0308552	-0.0121066	0.999279	0.851102	-0.0176809
BIDUS_METASTASIS_UP	0.122102	0.0275918	0.719021	0.104977	0.0320141	0.559609	0.120887	0.0450061	0.253281	0.107074	-0.0419369	0.999279	0.80252	0.0156688
BILANGES_RAPAMYCIN_SENSITIVE_GENES	0.216972	0.0261437	0.318351	0.212341	0.000131387	0.970905	0.209885	0.0176528	0.109524	0.217736	0.0291202	0.999279	0.561319	0.018262
BILANGES_RAPAMYCIN_SENSITIVE_VIA_TSC1_AND_TSC2	0.372563	-0.0142721	0.513304	0.360183	-0.033423	0.873919	0.374253	0.00551638	0.533324	0.372878	0.003551	0.999279	0.942716	-0.00965694
BILANGES_SERUM_AND_RAPAMYCIN_SENSITIVE_GENES	0.715723	-0.00484256	0.404036	0.723474	-0.00310096	0.811812	0.712473	0.00111685	0.912688	0.722456	-0.00146292	0.999279	0.965636	-0.0020724
BILANGES_SERUM_RESPONSE_TRANSLATION	0.545797	0.00118393	0.860151	0.54457	0.0016845	0.837605	0.533131	0.0030125	0.558229	0.54418	0.00203075	0.999279	0.985962	0.00197792
BILANGES_SERUM_SENSITIVE_GENES	0.138451	-0.0101973	0.560213	0.134412	-0.000676263	1	0.137984	-0.00307167	0.770017	0.135605	-0.00585476	0.999279	0.989237	-0.00495
BILANGES_SERUM_SENSITIVE_VIA_TSC2	0.165805	0.00835863	0.929623	0.15716	0.093769	0.482639	0.164751	-0.0125271	0.877303	0.153173	0.0230763	0.999279	0.984843	0.0281692
BILBAN_B_CLL_LPL_DN	0.208074	0.00629003	0.968063	0.18742	-0.00510508	0.980013	0.199528	-0.0389797	0.460736	0.191846	-0.0523113	0.999279	0.989792	-0.0225265
BILBAN_B_CLL_LPL_UP	0.0552933	0.0463949	0.79836	0.0537277	0.0794286	0.789069	0.0514022	-0.052352	0.56753	0.0514713	-0.0315966	0.999279	0.979164	0.0104687
BILD_CTNNB1_ONCOGENIC_SIGNATURE	0.0853653	-0.00350594	0.968063	0.067643	0.0761493	0.731951	0.0866936	-0.00553572	0.568902	0.0702031	0.0103605	0.999279	0.986078	0.019367
BILD_E2F3_ONCOGENIC_SIGNATURE	0.0391397	0.0130573	0.860131	0.036144	-0.0257341	0.927102	0.0385405	6.40813e-05	0.863483	0.0385097	0.0298061	0.999279	0.999395	0.00429836
BILD_HRAS_ONCOGENIC_SIGNATURE	0.123945	-0.0536653	0.695067	0.123999	0.0483218	0.779487	0.127653	-0.0253525	0.622847	0.120706	-0.0271194	0.999279	0.975204	-0.0144538
BILD_MYC_ONCOGENIC_SIGNATURE	0.0709192	-0.0415007	0.334038	0.0670635	-0.0128346	0.969288	0.0719689	0.00191064	0.861814	0.0714311	0.0131655	0.999279	0.959152	-0.00981479
BILD_SRC_ONCOGENIC_SIGNATURE	0.0350322	-0.234596	0.0262287	0.0355864	-0.0582117	0.973277	0.0405046	-0.138782	0.092667	0.0389437	0.0163769	0.999279	0.14702	-0.103803
BIOCARTA_AGR_PATHWAY	0.134572	0.058904	0.13374	0.132222	0.0381464	0.488264	0.131898	0.0224628	0.401368	0.131909	0.0223322	0.999279	0.50625	0.0354614
BIOCARTA_ALK_PATHWAY	0.02712	-0.0136849	0.720673	0.030341	0.116108	0.930066	0.0265036	-0.155786	0.196056	0.0258773	-0.0613082	0.999279	0.851643	-0.0286679
BIOCARTA_AT1R_PATHWAY	0.159703	0.00640152	0.651681	0.155474	0.0401681	0.61397	0.16105	0.0283612	0.158466	0.153819	0.02499	0.999279	0.701056	0.0249802
BIOCARTA_ATRBRCA_PATHWAY	0.00224245	Inf	0.0946282	0	NA	0.919441	0.000461681	Inf	0.399597	0	NA	0.999279	0.567164	NA
BIOCARTA_BAD_PATHWAY	0.102459	0.183191	2.62374e-05	0.0944891	0.0828411	0.629456	0.0956642	0.058657	0.0451364	0.0880563	0.0387744	0.999279	0.00043417	0.0908658
BIOCARTA_BCR_PATHWAY	0.148312	0.0420131	0.179008	0.145404	0.0246729	0.722606	0.146795	0.0146753	0.129048	0.142422	0.0242168	0.999279	0.415418	0.0263945
BIOCARTA_BIOPEPTIDES_PATHWAY	0.114085	0.0470027	0.806844	0.106089	0.0581353	0.482639	0.111792	0.0250124	0.505833	0.106449	0.0286767	0.999279	0.91765	0.0397068
BIOCARTA_CARM_ER_PATHWAY	0.07487	-0.00555524	0.747839	0.0763432	0.0687527	0.605276	0.0774697	0.00377035	0.811819	0.0714616	-0.0185409	0.999279	0.980899	0.0121067
BIOCARTA_CERAMIDE_PATHWAY	0.0592105	0.177175	0.0645495	0.0466627	-0.068689	0.996648	0.0574462	0.0284366	0.735175	0.0544948	0.118682	0.999279	0.635572	0.0639011
BIOCARTA_CREB_PATHWAY	0.100036	0.124342	0.017024	0.0938201	0.0872727	0.56435	0.0991624	0.0946775	0.083476	0.0891208	0.0669236	0.999279	0.0752775	0.093304
BIOCARTA_CTCF_PATHWAY	0.0497843	-0.010003	0.817549	0.0470133	0.078432	0.856296	0.050666	-0.0195925	0.679591	0.0506345	0.00449298	0.999279	0.992919	0.0133324
BIOCARTA_DEATH_PATHWAY	0.111458	0.00884324	0.8864	0.0954841	-0.065666	0.886457	0.109955	-0.0723472	0.163607	0.107153	-0.0314907	0.999279	0.847599	-0.0401652
BIOCARTA_EDG1_PATHWAY	0.118336	0.0310436	0.454942	0.122902	0.0677304	0.482639	0.124949	0.0662142	0.0625003	0.119249	0.0421339	0.999279	0.379067	0.0517805
BIOCARTA_EGF_PATHWAY	0.110395	0.0516476	0.772156	0.102964	0.0417212	0.813571	0.109875	0.0162063	0.688183	0.100803	0.0203823	0.999279	0.98933	0.0324893
BIOCARTA_EICOSANOID_PATHWAY	0	NA	0.534887	0.00880491	1.15381	0.724247	0	NA	0.169531	0.00802994	3.67985	0.999279	0.708846	NA
BIOCARTA_EIF4_PATHWAY	0.153761	-0.0407815	0.626633	0.162736	0.080657	0.364626	0.163019	0.0132981	0.706846	0.148833	-0.00806615	0.999279	0.887415	0.0112769
BIOCARTA_ERK_PATHWAY	0.13094	0.0250575	0.702687	0.12575	0.0651186	0.665187	0.12567	-0.0223395	0.487524	0.123256	0.00453555	0.999279	0.936883	0.018093
BIOCARTA_FAS_PATHWAY	0.104861	-0.00394808	0.803213	0.0985153	0.00210561	0.987886	0.106729	0.00876626	0.897527	0.099988	-0.0702988	0.999279	0.999574	-0.0158438
BIOCARTA_FCER1_PATHWAY	0.123005	0.0631876	0.056624	0.117216	0.0250678	0.779487	0.120075	0.0278544	0.139475	0.116689	0.0065318	0.999279	0.25248	0.0306604
BIOCARTA_FMLP_PATHWAY	0.141524	0.0269474	0.517905	0.132174	0.0451411	0.578182	0.141545	0.0200545	0.597779	0.133228	-0.00143943	0.999279	0.903631	0.0226759
BIOCARTA_G1_PATHWAY	0.0910745	-0.00593609	0.735239	0.0921722	0.0553001	0.535398	0.0926054	0.00360449	0.667504	0.0862796	-0.0586812	0.999279	0.953098	-0.00142816
BIOCARTA_G2_PATHWAY	0.0736238	0.00206796	0.949239	0.0699328	-0.00186355	0.961666	0.070204	0.0161892	0.549968	0.0704902	-0.0302066	0.999279	0.994531	-0.00345324
BIOCARTA_GH_PATHWAY	0.0272019	0.0643877	0.527341	0.0272686	0.0842901	0.840506	0.028576	0.159356	0.162295	0.0282958	0.140636	0.999279	0.728865	0.112167
BIOCARTA_GLEEVEC_PATHWAY	0.131128	0.0109812	0.801902	0.123264	0.0686095	0.651522	0.131761	0.04541	0.214529	0.12938	0.0336514	0.999279	0.821463	0.039663
BIOCARTA_GPCR_PATHWAY	0.167179	0.0625266	0.0460801	0.163336	0.0343489	0.722975	0.163534	0.0135145	0.390377	0.16077	0.0214052	0.999279	0.369452	0.0329488
BIOCARTA_HDAC_PATHWAY	0.131918	0.0702314	0.0179674	0.128914	0.0496566	0.541758	0.130387	0.0344458	0.196878	0.12227	-0.00204348	0.999279	0.129621	0.0380726
BIOCARTA_HER2_PATHWAY	0.028921	0.214191	0.273803	0.0284593	0.243442	0.873919	0.027437	0.0342157	0.821438	0.0265796	0.140908	0.999279	0.917346	0.158189
BIOCARTA_HIVNEF_PATHWAY	0.100913	-0.0288932	0.402751	0.0913932	0.00396833	0.97453	0.104289	-0.0155438	0.618123	0.0976626	-0.0265911	0.999279	0.944336	-0.0167649
BIOCARTA_IGF1R_PATHWAY	0.0998835	0.157471	0.000390719	0.0952546	0.0991951	0.591584	0.0980256	0.0901156	0.0607283	0.0913499	0.0682277	0.999279	0.00430863	0.103752
BIOCARTA_IL1R_PATHWAY	0.0882598	0.00473916	0.880131	0.0747945	-0.0128952	0.928567	0.0863031	-0.057484	0.415132	0.082355	-0.021141	0.999279	0.97559	-0.0216952
BIOCARTA_IL2_PATHWAY	0.111347	0.0644411	0.343933	0.102625	0.0111693	0.959624	0.107868	0.0146288	0.537314	0.104587	0.0668001	0.999279	0.902208	0.0392598
BIOCARTA_IL2RB_PATHWAY	0.0930019	0.0536289	0.231851	0.0892022	0.00878356	0.994328	0.0909038	0.0399845	0.275122	0.0905944	0.00740954	0.999279	0.701132	0.0274516
BIOCARTA_INFLAM_PATHWAY	0.0489341	0.058739	0.812056	0.0397393	0.0488308	0.878241	0.0502566	0.070864	0.923369	0.0420695	-0.0488376	0.999279	0.999084	0.032399
BIOCARTA_INTEGRIN_PATHWAY	0.146506	-0.0159294	0.769797	0.143816	0.0410115	0.571677	0.153514	0.0215028	0.42198	0.137299	-0.0284195	0.999279	0.909141	0.00454136
BIOCARTA_KERATINOCYTE_PATHWAY	0.100241	0.054276	0.408724	0.091108	0.0398629	0.858649	0.100714	0.0274914	0.74535	0.099131	0.0206996	0.999279	0.952627	0.0355825
BIOCARTA_MAPK_PATHWAY	0.0845669	0.0310779	0.553365	0.0760786	0.0334298	0.673028	0.081554	-0.0112323	0.905561	0.0833104	0.0372448	0.999279	0.975162	0.0226301
BIOCARTA_MET_PATHWAY	0.131485	-0.0159809	0.789632	0.130864	0.0741229	0.580508	0.138661	0.0132156	0.520157	0.123309	-0.00332461	0.999279	0.942321	0.0170082
BIOCARTA_NFAT_PATHWAY	0.119181	0.0215755	0.534903	0.120903	0.0860285	0.531434	0.122672	0.0341646	0.0943681	0.114354	-0.00975589	0.999279	0.51116	0.0330032
BIOCARTA_NFKB_PATHWAY	0.0815691	0.0702144	0.652347	0.0666799	-0.00213891	0.976173	0.0772326	-0.0448794	0.856037	0.0897474	0.151032	0.999279	0.996492	0.0435569
BIOCARTA_NKT_PATHWAY	0.00506951	-0.00757322	0.966182	0.0116065	0.257077	0.864262	0.00525628	0.071305	0.855451	0.0102191	0.00755339	0.999279	0.999588	0.0820905
BIOCARTA_NO1_PATHWAY	0.11699	0.042877	0.162784	0.109431	0.0310507	0.779487	0.115062	0.00627411	0.777676	0.105922	-0.0330552	0.999279	0.795961	0.0117866
BIOCARTA_NTHI_PATHWAY	0.0882325	-0.0184176	0.892283	0.0760147	0.0320276	0.83917	0.0899329	-0.0168239	0.638689	0.0824385	-0.0777705	0.999279	0.993087	-0.0202461
BIOCARTA_NUCLEARRS_PATHWAY	0	NA	0.534903	0.000970874	-1.40988	0.713482	0	NA	0.928569	0.00185853	0.896164	0.999279	0.978586	NA
BIOCARTA_P38MAPK_PATHWAY	0.0881797	0.0173446	0.970609	0.0880008	0.0639822	0.483636	0.0890546	0.0498095	0.0753599	0.0886669	-0.0226291	0.999279	0.570978	0.0271268
BIOCARTA_PDGF_PATHWAY	0.114542	0.00502653	0.936468	0.109543	0.0418998	0.689047	0.118745	0.00688639	0.484971	0.111432	0.0348588	0.999279	0.969395	0.0221679
BIOCARTA_PPARA_PATHWAY	0.10981	-0.0171185	0.949239	0.116582	0.11026	0.677248	0.109796	0.01066	0.912867	0.122364	0.0221478	0.999279	0.997786	0.0314874
BIOCARTA_PTDINS_PATHWAY	0.126696	0.0211302	0.858405	0.135498	0.0931318	0.488264	0.126901	-0.00909996	0.683155	0.116022	-0.0783013	0.999279	0.961606	0.00671517
BIOCARTA_PYK2_PATHWAY	0.166453	0.00637362	0.69742	0.16017	0.0269262	0.669536	0.16668	0.0195307	0.299784	0.161424	0.024288	0.999279	0.863037	0.0192796
BIOCARTA_RACCYCD_PATHWAY	0.209639	0.0171871	0.739636	0.197836	0.0708951	0.488264	0.212455	0.0304578	0.21658	0.196172	0.000612133	0.999279	0.747049	0.0297881
BIOCARTA_RAS_PATHWAY	0.189895	0.0477922	0.282355	0.181283	0.0910226	0.364035	0.190509	0.0358534	0.145604	0.179976	0.0400543	0.999279	0.394907	0.0536807
BIOCARTA_RHO_PATHWAY	0.15557	-0.050336	0.119423	0.151068	0.0244557	0.682656	0.166172	-0.000143146	0.861801	0.147078	-0.0360972	0.999279	0.723701	-0.0155302
BIOCARTA_STRESS_PATHWAY	0.102874	-0.0135068	0.805452	0.0885615	0.0132358	0.951323	0.102484	-0.0581779	0.560565	0.100578	-0.00165637	0.999279	0.989052	-0.0150263
BIOCARTA_TCR_PATHWAY	0.147279	0.0157827	0.440105	0.137569	0.00616929	0.846535	0.14996	0.0121857	0.564117	0.140338	0.0112158	0.999279	0.926528	0.0113384
BIOCARTA_TNFR1_PATHWAY	0.105005	0.0132207	0.553007	0.100024	0.0399218	0.920645	0.103065	-0.00150761	0.995452	0.0978807	-0.061327	0.999279	0.994787	-0.00242304
BIOCARTA_TOLL_PATHWAY	0.135673	0.00947003	0.839847	0.116671	-0.0116154	0.999479	0.135562	-0.0413224	0.498004	0.129487	0.00278423	0.999279	0.987837	-0.0101709
BIOCARTA_TPO_PATHWAY	0.130601	0.0558532	0.78894	0.119753	0.0529312	0.642009	0.131152	0.0144471	0.622847	0.121123	0.0224909	0.999279	0.970052	0.0364306
BIOCARTA_VDR_PATHWAY	0.0988581	0.0851288	0.336731	0.0797855	0.0436962	0.916726	0.103649	0.0453708	0.629596	0.0829793	0.0205764	0.999279	0.915746	0.048693
BIOCARTA_VEGF_PATHWAY	0.0931322	0.0101621	0.923835	0.0876758	0.0141182	0.965068	0.0913578	-0.0361993	0.345309	0.0846341	-0.0557611	0.999279	0.96804	-0.01692
BIOCARTA_VIP_PATHWAY	0.178402	0.0520975	0.359968	0.158908	0.0304086	0.872003	0.168339	-0.0216565	0.732262	0.167631	-0.0255738	0.999279	0.93794	0.00881894
BIOCARTA_WNT_PATHWAY	0.09158	0.0268683	0.87413	0.0908723	0.0381024	0.799093	0.088186	-0.024598	0.696707	0.089818	-0.0418401	0.999279	0.993632	-0.000366837
BLALOCK_ALZHEIMERS_DISEASE_DN	0.227115	0.0141122	0.682706	0.224371	0.00474295	0.951323	0.225732	0.0103706	0.338127	0.226381	-0.000993908	0.999279	0.932251	0.00705797
BLALOCK_ALZHEIMERS_DISEASE_INCIPIENT_DN	0.17744	0.0204298	0.527019	0.173536	0.0207473	0.808918	0.178427	0.0085287	0.454985	0.173575	0.00241764	0.999279	0.915465	0.0130309
BLALOCK_ALZHEIMERS_DISEASE_INCIPIENT_UP	0.0764179	-0.0130919	0.67946	0.0735126	0.0322352	0.488264	0.0782633	-0.00943115	0.702828	0.073407	2.18357e-05	0.999279	0.939672	0.0024335
BLALOCK_ALZHEIMERS_DISEASE_UP	0.143431	-0.00361839	0.944204	0.142276	0.0509781	0.56435	0.144751	-0.00204319	0.641169	0.138054	-0.00398576	0.999279	0.976087	0.0103327
BLANCO_MELO_BETA_INTERFERON_TREATED_BRONCHIAL_EPITHELIAL_CELLS_DN	0.0121604	-0.122603	0.13374	0.0155012	0	0.962354	0.0131197	-0.0781406	0.328883	0.0147901	0.0774595	0.999279	0.610765	-0.0308209
BLANCO_MELO_BETA_INTERFERON_TREATED_BRONCHIAL_EPITHELIAL_CELLS_UP	0.0515705	-0.149034	0.136242	0.0564455	0.0255026	0.970905	0.0561692	-0.0123338	0.547785	0.0573532	-0.049649	0.999279	0.730455	-0.0463785
BLANCO_MELO_BRONCHIAL_EPITHELIAL_CELLS_INFLUENZA_A_DEL_NS1_INFECTION_DN	0.0172489	0.194042	0.81862	0.0111143	0.0662533	0.956553	0.0168219	0.420831	0.0620616	0.0135726	0.266287	0.999279	0.641653	0.236853
BLANCO_MELO_BRONCHIAL_EPITHELIAL_CELLS_INFLUENZA_A_DEL_NS1_INFECTION_UP	0.0673649	0.0122114	0.939058	0.0666188	-0.0270938	0.970905	0.0643432	0.0103664	0.811291	0.0687911	-0.0315121	0.999279	0.999727	-0.00900704
BLANCO_MELO_BRONCHIAL_EPITHELIAL_CELLS_INFLUENZA_A_INFECTION_DN	0.0710137	-0.045577	0.684232	0.0731354	0.0350232	0.698197	0.0752676	0.0530044	0.0411492	0.0735975	0.057119	0.999279	0.447267	0.0248924
BLANCO_MELO_BRONCHIAL_EPITHELIAL_CELLS_INFLUENZA_A_INFECTION_UP	0.0382168	-0.055102	0.561752	0.0392506	0.0390363	0.779487	0.0393344	0.0316007	0.346119	0.0407036	0.079654	0.999279	0.87683	0.0237973
BLANCO_MELO_COVID19_BRONCHIAL_EPITHELIAL_CELLS_SARS_COV_2_INFECTION_DN	0.0107036	0.124482	0.638062	0.00766376	0.0914984	0.919441	0.0093478	0	0.902156	0.00386043	-0.6887	0.999279	0.995856	-0.11818
BLANCO_MELO_COVID19_BRONCHIAL_EPITHELIAL_CELLS_SARS_COV_2_INFECTION_UP	0.0816361	0.0731492	0.288809	0.0736183	-0.0563747	0.970905	0.0736785	0.0339544	0.373484	0.0828138	-0.0307846	0.999279	0.808007	0.00498607
BLANCO_MELO_COVID19_SARS_COV_2_INFECTION_A594_ACE2_EXPRESSING_CELLS_DN	0.0939597	-0.0140059	0.969449	0.0985769	0.00825973	0.89191	0.0925315	0.0118807	0.403707	0.0957972	0.011733	0.999279	0.977575	0.00446687
BLANCO_MELO_COVID19_SARS_COV_2_INFECTION_A594_ACE2_EXPRESSING_CELLS_RUXOLITINIB_DN	0.149133	0.0323153	0.414876	0.157825	0.0471361	0.682656	0.138498	0.0372948	0.117658	0.149574	0.0120554	0.999279	0.557869	0.0322004
BLANCO_MELO_COVID19_SARS_COV_2_INFECTION_A594_ACE2_EXPRESSING_CELLS_RUXOLITINIB_UP	0.0753434	0.0473141	0.74306	0.0705606	0.0629666	0.894258	0.0692115	-0.0369104	0.782897	0.0718964	0.0093022	0.999279	0.995451	0.0206681
BLANCO_MELO_COVID19_SARS_COV_2_INFECTION_A594_ACE2_EXPRESSING_CELLS_UP	0.0785475	0.0137007	0.614536	0.0777363	0.0617746	0.889926	0.0746842	-0.00783222	0.950619	0.0772777	-0.0142113	0.999279	0.995435	0.0133579
BLANCO_MELO_COVID19_SARS_COV_2_INFECTION_A594_CELLS_DN	0.034741	-0.0556568	0.48387	0.0368325	-0.0670149	0.808918	0.0351147	0.0210043	0.790907	0.0414004	0.0150435	0.999279	0.968501	-0.021656
BLANCO_MELO_COVID19_SARS_COV_2_INFECTION_A594_CELLS_UP	0.0177791	-0.304263	0.013873	0.0232292	0.031399	0.864262	0.0223515	0.0657032	0.667142	0.02376	0.0344934	0.999279	0.28983	-0.0431668
BLANCO_MELO_COVID19_SARS_COV_2_INFECTION_CALU3_CELLS_UP	0.0708451	-0.0224703	0.824894	0.069147	-0.0145979	0.999479	0.0686073	0.0285955	0.939335	0.0754092	0.00839379	0.999279	0.999853	-1.97303e-05
BLANCO_MELO_COVID19_SARS_COV_2_LOW_MOI_INFECTION_A594_ACE2_EXPRESSING_CELLS_UP	0.123117	0.0615957	0.255438	0.111625	0.00562197	0.95498	0.117134	0.0304356	0.848716	0.113965	-0.0260703	0.999279	0.924515	0.0178957
BLANCO_MELO_COVID19_SARS_COV_2_POS_PATIENT_LUNG_TISSUE_DN	0.0469591	-0.026967	0.253633	0.0450604	-0.0219759	0.651522	0.0465522	-0.0553814	0.039884	0.0452593	-0.0252823	0.999279	0.261838	-0.0324017
BLANCO_MELO_COVID19_SARS_COV_2_POS_PATIENT_LUNG_TISSUE_UP	0.0333592	-0.0570862	0.370404	0.0335075	0.00925797	0.999479	0.0331338	-0.0128643	0.895007	0.0345902	0.020546	0.999279	0.973863	-0.0100366
BLANCO_MELO_HUMAN_PARAINFLUENZA_VIRUS_3_INFECTION_A594_CELLS_DN	0.00741111	-0.323607	0.107884	0.0113884	-0.21205	0.754597	0.0103531	0.0224148	0.617662	0.0124669	0.00199819	0.999279	0.649292	-0.127811
BLANCO_MELO_HUMAN_PARAINFLUENZA_VIRUS_3_INFECTION_A594_CELLS_UP	0.0723191	-0.0607238	0.187533	0.074743	-0.00357353	0.978952	0.0734293	0.00953221	0.912688	0.0780333	-0.000260734	0.999279	0.893346	-0.0137565
BLANCO_MELO_INFLUENZA_A_INFECTION_A594_CELLS_DN	0.0635497	0.0592472	0.0789357	0.0638092	-0.0155615	0.97453	0.0578026	-0.017169	0.280141	0.0618301	-0.0300406	0.999279	0.46572	-0.000880981
BLANCO_MELO_INFLUENZA_A_INFECTION_A594_CELLS_UP	0.159965	-0.011805	0.90631	0.146355	-0.0488454	0.985519	0.161409	0.0102302	0.752601	0.140793	-0.107424	0.999279	0.999239	-0.039461
BLANCO_MELO_MERS_COV_INFECTION_MCR5_CELLS_DN	0.0979165	0.00374852	0.989335	0.0965896	-0.00280844	0.873919	0.095291	-0.0280774	0.225509	0.0942182	-0.0217381	0.999279	0.916203	-0.0122188
BLANCO_MELO_MERS_COV_INFECTION_MCR5_CELLS_UP	0.0423684	0.0266792	0.956362	0.0437799	0.0317425	1	0.0398807	-0.00446083	0.585033	0.0453113	0.000899086	0.999279	0.996995	0.013715
BLANCO_MELO_RESPIRATORY_SYNCYTIAL_VIRUS_INFECTION_A594_CELLS_DN	0.00672388	-0.165349	0.505638	0.00977337	0.0323376	0.944572	0.00931511	0.346985	0.00281773	0.0104024	-0.00403874	0.999279	0.104404	0.0524837
BLANCO_MELO_RESPIRATORY_SYNCYTIAL_VIRUS_INFECTION_A594_CELLS_UP	0.0626866	-0.070173	0.224424	0.0631998	-0.00499768	0.951323	0.0633928	-0.0201885	0.932475	0.0679369	-0.00533047	0.999279	0.91914	-0.0251724
BLUM_RESPONSE_TO_SALIRASIB_DN	0.139016	0.0531548	0.57056	0.1254	0.0263142	0.83894	0.136493	0.0765832	0.151341	0.127488	0.00468863	0.999279	0.7304	0.0401852
BLUM_RESPONSE_TO_SALIRASIB_UP	0.12249	-0.0506686	0.348476	0.126263	0.0223056	0.628264	0.126215	0.00728438	0.841753	0.121203	-0.0323904	0.999279	0.908008	-0.0133673
BOCHKIS_FOXA2_TARGETS	0.0652491	-0.00236328	0.858384	0.0644902	-0.0169673	0.702991	0.0644176	0.00897805	0.280141	0.0642682	-0.0181445	0.999279	0.894753	-0.00712426
BOGNI_TREATMENT_RELATED_MYELOID_LEUKEMIA_DN	0.102512	0.0510801	0.73904	0.0961445	0.0227642	0.768156	0.0992706	-0.0218759	0.547005	0.0939794	-0.0363304	0.999279	0.96876	0.00390951
BOGNI_TREATMENT_RELATED_MYELOID_LEUKEMIA_UP	0.0879159	-0.00892308	0.949239	0.086949	0.0136397	0.970905	0.0878415	-0.024027	0.518972	0.0823003	-0.0476632	0.999279	0.993091	-0.0167434
BOHN_PRIMARY_IMMUNODEFICIENCY_SYNDROM_DN	0.0573796	-0.0613621	0.781468	0.0690572	0.113914	0.602684	0.0597811	0.0453899	0.709765	0.0623201	0.051187	0.999279	0.974517	0.0372822
BOHN_PRIMARY_IMMUNODEFICIENCY_SYNDROM_UP	0.14619	0.00130231	0.839847	0.141139	0.046423	0.810928	0.146322	0.0152277	0.595139	0.137042	-0.0297507	0.999279	0.986353	0.00830057
BONCI_TARGETS_OF_MIR15A_AND_MIR16_1	0.067753	0.0284203	0.66663	0.065033	0.0851239	0.700352	0.0654252	-0.0400517	0.492043	0.064969	-0.00104101	0.999279	0.937871	0.0181129
BONOME_OVARIAN_CANCER_POOR_SURVIVAL_UP	0.0936552	-0.0101305	0.750233	0.0914901	0.0900211	0.665235	0.0956119	-0.016502	0.741011	0.09259	0.0564753	0.999279	0.98129	0.029966
BONOME_OVARIAN_CANCER_SURVIVAL_OPTIMAL_DEBULKING	0.0902726	0.00383521	0.838574	0.0902384	-0.00464513	0.994328	0.0890777	-0.00953354	0.595139	0.0934772	0.0142311	0.999279	0.994206	0.000971916
BONOME_OVARIAN_CANCER_SURVIVAL_SUBOPTIMAL_DEBULKING	0.0526223	0.0492526	0.588442	0.0527475	0.0216027	0.895902	0.0514957	-0.00689492	0.622847	0.0516611	0.0110395	0.999279	0.973183	0.01875
BOQUEST_STEM_CELL_CULTURED_VS_FRESH_DN	0.0787133	0.135479	0.374177	0.0763873	0.0170909	0.979391	0.0689079	0.0307286	0.99304	0.0729817	-0.0413193	0.999279	0.980295	0.0354949
BOQUEST_STEM_CELL_CULTURED_VS_FRESH_UP	0.096954	0.00140023	0.918304	0.0956322	0.0481522	0.730502	0.0961743	0.00522826	0.837876	0.0974799	0.0232516	0.999279	0.997078	0.0195081
BOQUEST_STEM_CELL_DN	0.0492098	-0.0822792	0.0203678	0.051439	-0.0378219	0.903632	0.0521053	-0.0184861	0.778657	0.0523936	-0.0428565	0.999279	0.386935	-0.0453609
BOQUEST_STEM_CELL_UP	0.0430377	-0.0151596	0.758743	0.0416644	-0.0908744	0.7202	0.0424478	-0.0269076	0.587817	0.045325	0.0766568	0.999279	0.971487	-0.0140712
BORCZUK_MALIGNANT_MESOTHELIOMA_DN	0.043092	0.0903157	0.473043	0.0389841	0.056674	0.99907	0.0406953	-0.0548146	0.402799	0.0366747	-0.105762	0.999279	0.912769	-0.00339665
BORCZUK_MALIGNANT_MESOTHELIOMA_UP	0.203424	0.0191285	0.664523	0.188281	-0.00318332	0.927102	0.205429	0.0221312	0.299908	0.19578	0.00253655	0.999279	0.908393	0.0101532
BORLAK_LIVER_CANCER_EGF_UP	0.243361	-0.030651	0.29044	0.250396	0.0103907	0.873809	0.251017	-0.0016697	0.789821	0.245963	-0.0243987	0.999279	0.920091	-0.0115822
BOSCO_ALLERGEN_INDUCED_TH2_ASSOCIATED_MODULE	0.0591657	-0.0336627	0.9363	0.0615609	0.0219024	0.866068	0.0599022	-0.0213263	0.680383	0.061509	0.0099521	0.999279	0.996731	-0.00578362
BOSCO_EPITHELIAL_DIFFERENTIATION_MODULE	0.0632604	-0.133267	0.0161282	0.0782123	0.0149623	0.970905	0.0749845	0.0013442	0.977956	0.0774984	0.0101466	0.999279	0.399169	-0.0267034
BOSCO_INTERFERON_INDUCED_ANTIVIRAL_MODULE	0.0145122	-0.0586719	0.69015	0.0180035	-0.170918	0.808918	0.0139098	-0.0189642	0.959658	0.0222479	0.0799327	0.999279	0.996127	-0.0421553
BOSCO_TH1_CYTOTOXIC_MODULE	0.0128866	-0.0794491	0.487577	0.0139168	0.0708835	0.825292	0.0131616	0.141326	0.346958	0.0150533	0.0255225	0.999279	0.862567	0.0395708
BOUDOUKHA_BOUND_BY_IGF2BP2	0.226344	0.0156047	0.0900213	0.226102	0.00897771	0.84116	0.223275	0.0154483	0.0982905	0.228512	0.0167969	0.999279	0.279165	0.0142069
BOYAULT_LIVER_CANCER_SUBCLASS_G1_DN	0.0776274	0.0277229	0.731018	0.078879	-0.0211863	0.980013	0.0714071	-0.00966411	0.98603	0.07567	-0.000896808	0.999279	0.999535	-0.00100608
BOYAULT_LIVER_CANCER_SUBCLASS_G1_UP	0.122556	0.0165907	0.833834	0.120076	0.0476716	0.768156	0.123363	0.00101195	0.765614	0.11747	-0.0107953	0.999279	0.993861	0.0136197
BOYAULT_LIVER_CANCER_SUBCLASS_G12_UP	0.0544006	0.139498	0.0833431	0.0502117	-0.0928131	0.895369	0.0460687	-0.0637309	0.487524	0.05122	-0.0220341	0.999279	0.577149	-0.00976999
BOYAULT_LIVER_CANCER_SUBCLASS_G123_DN	0.0155203	-0.0955777	0.400902	0.01791	-0.0967014	0.809567	0.0177569	0.00623195	0.897527	0.01899	-0.00580303	0.999279	0.963195	-0.0479625
BOYAULT_LIVER_CANCER_SUBCLASS_G123_UP	0.136114	-0.0373619	0.829547	0.11703	0.048726	0.748755	0.144867	0.0429785	0.314988	0.12212	-0.0298094	0.999279	0.916692	0.00613332
BOYAULT_LIVER_CANCER_SUBCLASS_G2	0.0251011	-0.169002	0.118801	0.0243212	-0.220433	0.61397	0.023108	-0.275007	0.0116808	0.0292317	0.0866612	0.999279	0.0782566	-0.144445
BOYAULT_LIVER_CANCER_SUBCLASS_G23_UP	0.0809287	0.112647	0.440105	0.0658352	0.0791055	0.825292	0.0792547	0.176747	0.0615204	0.0681609	0.0100547	0.999279	0.473103	0.0946386
BOYAULT_LIVER_CANCER_SUBCLASS_G3_DN	0.0255364	0.0914584	0.178421	0.0293204	0.11969	0.571677	0.0241462	-0.0368368	0.990933	0.0271496	0.116795	0.999279	0.800845	0.0727766
BOYAULT_LIVER_CANCER_SUBCLASS_G3_UP	0.169182	0.0224146	0.856423	0.154368	0	0.951282	0.168248	0.0278982	0.49628	0.158337	-0.0134298	0.999279	0.986229	0.00922075
BOYAULT_LIVER_CANCER_SUBCLASS_G5_DN	0.159915	-0.0131368	0.813555	0.153345	0.00186726	0.979031	0.162667	-0.0271197	0.585033	0.15782	-0.0708695	0.999279	0.992221	-0.0273147
BOYAULT_LIVER_CANCER_SUBCLASS_G6_UP	0.0372415	-0.0681939	0.291201	0.0402333	0.00719999	0.992624	0.0422613	0.0204427	0.693021	0.0388313	0.00465837	0.999279	0.920002	-0.0089732
BOYLAN_MULTIPLE_MYELOMA_C_CLUSTER_DN	0.0890585	-0.0679089	0.317435	0.089367	-0.0107479	0.99907	0.0906264	-0.075718	0.330087	0.0959467	-0.0260435	0.999279	0.807924	-0.0451046
BOYLAN_MULTIPLE_MYELOMA_C_CLUSTER_UP	0.041988	0.077721	0.205279	0.040397	0.101311	0.870649	0.0397016	0.0321343	0.531247	0.0396911	-0.0118239	0.999279	0.788042	0.0498355
BOYLAN_MULTIPLE_MYELOMA_C_D_DN	0.0450557	-0.0490901	0.7427	0.0528249	0.0056806	0.944572	0.0447161	-0.0496963	0.745924	0.0506644	-0.00320745	0.999279	0.995592	-0.0240783
BOYLAN_MULTIPLE_MYELOMA_C_D_UP	0.091084	0.00426567	0.734127	0.0839608	0.0319781	0.828358	0.0914306	-0.0205504	0.568406	0.0829867	0.00166317	0.999279	0.976902	0.00433914
BOYLAN_MULTIPLE_MYELOMA_C_DN	0.087495	-0.10942	0.021347	0.0886803	0.0441543	0.851204	0.0952116	0.0233718	0.953264	0.0883175	-0.0260411	0.999279	0.422505	-0.0169838
BOYLAN_MULTIPLE_MYELOMA_C_UP	0.0526257	0.218917	0.0259985	0.0446295	0.102543	0.651522	0.0429161	0.0285478	0.376091	0.0477154	0.103138	0.999279	0.257142	0.113286
BOYLAN_MULTIPLE_MYELOMA_D_CLUSTER_DN	0.0758525	-0.0654287	0.0602032	0.0751367	-0.0249791	0.98357	0.0792723	-0.000723518	0.89039	0.0780893	0.0119879	0.999279	0.659907	-0.0197858
BOYLAN_MULTIPLE_MYELOMA_D_CLUSTER_UP	0.0750153	0.0424391	0.544777	0.0755356	0.0184635	0.825292	0.0699592	-0.013963	0.381342	0.0724939	-0.00794292	0.999279	0.896978	0.00974916
BOYLAN_MULTIPLE_MYELOMA_D_DN	0.0885458	-0.0390842	0.207128	0.0887946	0.00497359	0.9742	0.0910821	-0.0172525	0.318986	0.0899165	0.000210147	0.999279	0.704394	-0.0127882
BOYLAN_MULTIPLE_MYELOMA_D_UP	0.052987	-0.0485163	0.446706	0.0508332	0.0395546	0.676138	0.053716	-0.0571472	0.039884	0.0476296	-0.0328112	0.999279	0.356022	-0.02473
BOYLAN_MULTIPLE_MYELOMA_PCA1_UP	0.0507626	-0.0406652	0.781016	0.0596092	0.0299226	0.969288	0.0503343	-0.0605761	0.939335	0.0572281	0.0449263	0.999279	0.999567	-0.0065981
BOYLAN_MULTIPLE_MYELOMA_PCA3_DN	0.0297397	-0.0931094	0.0703731	0.0305031	-0.00259524	0.951323	0.0309754	-0.0564359	0.755026	0.0300472	-0.0320757	0.999279	0.650465	-0.0460541
BOYLAN_MULTIPLE_MYELOMA_PCA3_UP	0.0581068	-0.0967625	0.0523845	0.0610188	0.0333434	0.811245	0.062633	-0.030312	0.762116	0.0592074	-0.000781979	0.999279	0.551656	-0.0236283
BRACHAT_RESPONSE_TO_CAMPTOTHECIN_DN	0.277893	0.00693812	0.931358	0.277605	0.0094502	0.898345	0.279697	0.00459185	0.794313	0.276229	-0.00753509	0.999279	0.999155	0.00336127
BRACHAT_RESPONSE_TO_CAMPTOTHECIN_UP	0.0302436	-0.269173	0.0505366	0.0307906	0.0560835	0.885162	0.0368473	0.035428	0.904542	0.0305771	-0.0688299	0.999279	0.600719	-0.0616228
BRACHAT_RESPONSE_TO_CISPLATIN	0.020703	-0.378628	0.00392591	0.0220064	-0.00568551	0.97453	0.0250912	-0.0795794	0.56753	0.0178354	-0.168948	0.999279	0.139713	-0.15821
BRACHAT_RESPONSE_TO_METHOTREXATE_DN	0.255183	-0.01097	0.942105	0.257424	-0.0160599	0.975248	0.256384	-0.00509575	0.991904	0.261186	-0.0113038	0.999279	0.999997	-0.0108573
BRACHAT_RESPONSE_TO_METHOTREXATE_UP	0.0307914	-0.409306	0.00631913	0.0343383	0.0913827	0.851204	0.0378081	-0.11947	0.455207	0.0318195	-0.0162232	0.999279	0.150047	-0.113404
BREDEMEYER_RAG_SIGNALING_NOT_VIA_ATM_DN	0.0253422	-0.184798	0.323094	0.0303381	0.0423439	0.723403	0.0299052	-0.0458301	0.440008	0.0275945	-0.123337	0.999279	0.804353	-0.0779053
BREDEMEYER_RAG_SIGNALING_NOT_VIA_ATM_UP	0.0306366	-0.04486	0.561752	0.0365147	0.00287008	0.958481	0.0334426	0.0194358	0.922447	0.0337329	-0.00567889	0.999279	0.994231	-0.00705826
BREDEMEYER_RAG_SIGNALING_VIA_ATM_NOT_VIA_NFKB_DN	0.0620181	-0.0303121	0.783018	0.0615263	0.0495768	0.728283	0.0653816	0.0390325	0.544764	0.0684436	0.0593954	0.999279	0.968792	0.0294231
BREDEMEYER_RAG_SIGNALING_VIA_ATM_NOT_VIA_NFKB_UP	0.0438655	-0.0637503	0.178421	0.0435998	-0.0834668	0.642784	0.0462725	-0.03485	0.256377	0.0435694	-0.048457	0.999279	0.530735	-0.057631
BRIDEAU_IMPRINTED_GENES	0.0416959	0.0291688	0.874602	0.0438683	0.0109359	0.936007	0.0438173	0.0279568	0.3887	0.0445372	0.0374204	0.999279	0.970743	0.0263705
BROCKE_APOPTOSIS_REVERSED_BY_IL6	0.118927	-0.0408279	0.863613	0.12468	0.01876	0.817904	0.119287	-0.00371871	0.912688	0.124481	-0.0233595	0.999279	0.998901	-0.0122865
BROWN_MYELOID_CELL_DEVELOPMENT_DN	0.142694	0.0410806	0.563815	0.132803	0.0468891	0.808918	0.141785	0.0443472	0.285964	0.132972	-0.00071875	0.999279	0.850258	0.0328995
BROWN_MYELOID_CELL_DEVELOPMENT_UP	0.0868587	-0.0507491	0.164282	0.08938	-0.0179142	0.950214	0.0875287	-0.0301952	0.185113	0.0888989	-0.0317134	0.999279	0.527008	-0.032643
BROWNE_HCMV_INFECTION_10HR_DN	0.106468	0.0370801	0.770341	0.099499	0.00613689	0.928567	0.102499	-0.0711895	0.0773688	0.0935061	-0.0487148	0.999279	0.670758	-0.0191719
BROWNE_HCMV_INFECTION_10HR_UP	0.0785883	-0.0209663	0.652347	0.0732406	0.0481084	0.825292	0.0788201	0.00812178	0.932475	0.0756469	-0.00713512	0.999279	0.99453	0.00703218
BROWNE_HCMV_INFECTION_12HR_DN	0.0546282	0.0834749	0.017024	0.0501234	-0.0257942	0.825292	0.0515571	0.025527	0.623754	0.0506936	0.00860341	0.999279	0.303765	0.0229528
BROWNE_HCMV_INFECTION_12HR_UP	0.0328302	0.0170089	0.939266	0.0311459	-0.0699088	0.84116	0.0310805	-0.0303456	0.602819	0.0343657	-0.0125934	0.999279	0.992954	-0.0239597
BROWNE_HCMV_INFECTION_14HR_DN	0.0680606	0.00125785	0.92802	0.0641488	0.0267934	0.872649	0.0698133	0.0151869	0.57343	0.0638463	-0.0333862	0.999279	0.992102	0.00246299
BROWNE_HCMV_INFECTION_14HR_UP	0.0645617	0.0435369	0.178421	0.0572976	-0.00622188	0.974615	0.0599133	-0.0167973	0.715233	0.0604447	-0.00859407	0.999279	0.841433	0.00298093
BROWNE_HCMV_INFECTION_16HR_DN	0.07225	-0.0311926	0.613963	0.0712561	0.0522794	0.504876	0.0745815	-0.000359326	0.965056	0.0676148	-0.0535005	0.999279	0.965572	-0.00819328
BROWNE_HCMV_INFECTION_16HR_UP	0.023144	-0.0125952	0.824894	0.0206638	-0.083075	0.84685	0.0234152	-0.0702945	0.108231	0.0224167	-0.0147192	0.999279	0.739709	-0.045171
BROWNE_HCMV_INFECTION_18HR_DN	0.0663647	-0.0253162	0.408013	0.0660815	0.0128548	0.931127	0.0690617	0.0172358	0.821438	0.066946	0.00793028	0.999279	0.969168	0.00317617
BROWNE_HCMV_INFECTION_18HR_UP	0.0529275	0.00325591	0.932754	0.0521639	-0.0293971	0.71796	0.0512237	-0.0339411	0.321696	0.0555906	-0.00259867	0.999279	0.929781	-0.0156702
BROWNE_HCMV_INFECTION_1HR_DN	0.0374606	0.0291648	0.463264	0.0377191	0.0290463	0.779487	0.0359762	-0.028999	0.446365	0.0382488	-0.00659096	0.999279	0.887092	0.00565529
BROWNE_HCMV_INFECTION_1HR_UP	0.0374302	0.0717358	0.588442	0.0356145	-0.0280144	0.97453	0.0365611	-0.0118917	0.942755	0.0349317	0.052871	0.999279	0.996321	0.0211752
BROWNE_HCMV_INFECTION_20HR_DN	0.0613359	0.0223587	0.534903	0.0640997	0.0673703	0.425614	0.0625674	0.0312995	0.202795	0.0597542	0.000696305	0.999279	0.630171	0.0304312
BROWNE_HCMV_INFECTION_20HR_UP	0.0385132	0.00887657	0.789632	0.0385474	-0.0116136	0.99907	0.0356236	-0.0532867	0.212151	0.0389291	-0.0192207	0.999279	0.893165	-0.0188111
BROWNE_HCMV_INFECTION_24HR_DN	0.107287	-0.0169206	0.429818	0.104692	0.0303439	0.645147	0.111736	0.0192982	0.128389	0.104972	0.0200668	0.999279	0.572381	0.0131971
BROWNE_HCMV_INFECTION_24HR_UP	0.0637923	0.0305629	0.501571	0.0632754	-0.0131346	0.885251	0.0626236	0.0343835	0.300656	0.0628203	-0.0301344	0.999279	0.854515	0.00541934
BROWNE_HCMV_INFECTION_2HR_DN	0.131122	-0.0519002	0.833525	0.124984	0.0584907	0.531434	0.142862	0.10269	0.0348789	0.122649	-0.090643	0.999279	0.400821	0.00465941
BROWNE_HCMV_INFECTION_2HR_UP	0.142202	0.0671521	0.302475	0.139165	-0.00487201	0.996932	0.135982	0.0483684	0.395303	0.135152	0.052884	0.999279	0.833386	0.0408831
BROWNE_HCMV_INFECTION_30MIN_DN	0.0346715	0.0310093	0.847485	0.0343629	0.0358967	0.941869	0.0380785	0.081507	0.108044	0.0369255	0.061042	0.999279	0.767931	0.0523637
BROWNE_HCMV_INFECTION_30MIN_UP	0.0909586	0.0227088	0.879274	0.100134	0.0124104	0.985519	0.0886447	-0.00623885	0.915193	0.0943625	0.0162087	0.999279	0.999899	0.0112723
BROWNE_HCMV_INFECTION_48HR_DN	0.0863821	-0.00560649	0.801902	0.0877879	0.0442969	0.483636	0.0875422	-0.00212268	0.816144	0.086806	0.0460666	0.999279	0.970319	0.0206586
BROWNE_HCMV_INFECTION_48HR_UP	0.0498596	-0.0734568	0.00410544	0.048538	-0.0607104	0.595523	0.0509524	-0.0829309	0.000193899	0.0524014	-0.0448967	0.999279	0.000301435	-0.0654987
BROWNE_HCMV_INFECTION_4HR_DN	0.0445455	0.0257017	0.469265	0.043951	0.00664662	0.999479	0.042464	-0.00600714	0.872795	0.043123	-0.00619136	0.999279	0.986841	0.00503746
BROWNE_HCMV_INFECTION_4HR_UP	0.0653419	0.0475393	0.824894	0.0596065	-0.0164183	0.919441	0.0608758	-0.0558675	0.595139	0.0651912	-0.0164083	0.999279	0.991066	-0.0102887
BROWNE_HCMV_INFECTION_6HR_DN	0.0422612	-0.0274529	0.624235	0.0486213	0.176851	0.500288	0.0438264	-0.0342746	0.388963	0.0418539	-0.0314991	0.999279	0.836978	0.0209062
BROWNE_HCMV_INFECTION_6HR_UP	0.0466707	-0.121433	0.0478314	0.043735	-0.155038	0.578182	0.046498	-0.0930201	0.252654	0.0480349	-0.0554527	0.999279	0.27006	-0.106236
BROWNE_HCMV_INFECTION_8HR_DN	0.0430061	-0.0240478	0.961807	0.0511447	0.115317	0.531434	0.0471647	0.0774823	0.0451364	0.0489336	0.0625129	0.999279	0.479661	0.0578162
BROWNE_HCMV_INFECTION_8HR_UP	0.0787423	0.0712482	0.374519	0.0689316	0.0128707	0.880241	0.0703224	-0.0395367	0.608681	0.0766373	-0.00333982	0.999279	0.920239	0.0103106
BROWNE_INTERFERON_RESPONSIVE_GENES	0.0560992	-0.170681	0.334688	0.0632598	0.031318	0.910013	0.0612912	0.0745141	0.151341	0.0656544	-0.0372087	0.999279	0.629808	-0.0255145
BRUECKNER_TARGETS_OF_MIRLET7A3_DN	0.145655	0.0237188	0.801902	0.13859	0.0178145	0.762057	0.144176	0.0122878	0.713373	0.141438	0.00658484	0.999279	0.989681	0.0151015
BRUECKNER_TARGETS_OF_MIRLET7A3_UP	0.0784048	-0.112974	0.00208308	0.0775469	0	0.98588	0.0821589	-0.0236884	0.591459	0.0813084	-0.00117044	0.999279	0.0979467	-0.0344582
BRUINS_UVC_RESPONSE_EARLY_LATE	0.0593343	0.00876631	0.703016	0.0545826	-0.0125431	0.970905	0.061645	0.0138088	0.844862	0.0564522	-0.0209777	0.999279	0.997515	-0.00273645
BRUINS_UVC_RESPONSE_LATE	0.101661	-0.00526505	0.69088	0.103161	0.0139524	0.722975	0.103484	0.00509055	0.632355	0.103229	0.0135884	0.999279	0.970149	0.00684157
BRUINS_UVC_RESPONSE_MIDDLE	0.0252598	-0.0488089	0.977168	0.0299006	-0.0202792	0.927102	0.0259325	-0.0426729	0.538932	0.0293073	-0.0120418	0.999279	0.99373	-0.0309507
BRUINS_UVC_RESPONSE_VIA_TP53_GROUP_A	0.039043	-0.000428712	0.755153	0.0414536	0.0186113	0.881544	0.0393014	-0.00286676	0.883245	0.0407372	0.0218583	0.999279	0.997814	0.00929352
BRUINS_UVC_RESPONSE_VIA_TP53_GROUP_B	0.0672341	-0.0399466	0.741908	0.0743377	0.029059	0.730224	0.070894	0.0225883	0.823973	0.0736052	0.0222854	0.999279	0.990639	0.00849655
BRUINS_UVC_RESPONSE_VIA_TP53_GROUP_C	0.0402958	0.103746	0.250024	0.0388931	0.052276	0.802001	0.0370818	-0.0195629	0.912688	0.0373372	-0.0275518	0.999279	0.906971	0.0272269
BRUINS_UVC_RESPONSE_VIA_TP53_GROUP_D	0.0416056	-0.010188	0.560537	0.0434825	0.0481299	0.900945	0.0420019	-0.0434434	0.245767	0.041547	-0.0171273	0.999279	0.841044	-0.00565719
BRUNO_HEMATOPOIESIS	0.135754	0.0191602	0.553365	0.144295	0.0393472	0.862221	0.128569	-0.0292091	0.274102	0.147271	0.0509376	0.999279	0.850761	0.020059
BUFFA_HYPOXIA_METAGENE	0.251605	0.00147811	0.999822	0.254902	0.00411889	0.951323	0.245613	-0.0174341	0.402799	0.25436	-0.0200197	0.999279	0.98336	-0.0079642
BURTON_ADIPOGENESIS_1	0.192833	0.0296679	0.934768	0.204214	0.0431728	0.919441	0.179553	0.0316014	0.862907	0.210409	-0.0125676	0.999279	0.999735	0.0229686
BURTON_ADIPOGENESIS_10	0.0881762	0.0334452	0.833607	0.081197	-0.0183841	0.999479	0.0954778	0.0722074	0.305218	0.0901969	0.0389887	0.999279	0.949604	0.0315643
BURTON_ADIPOGENESIS_11	0.0935425	0.00449929	0.968063	0.084513	0.0534346	0.904067	0.0942124	-0.0760175	0.176465	0.0824595	-0.0399553	0.999279	0.880011	-0.0145097
BURTON_ADIPOGENESIS_12	0.100224	0.199381	0.0390401	0.0745446	0.00487334	0.900255	0.0906138	0.0278212	0.947607	0.0786247	-0.0556826	0.999279	0.557749	0.0440982
BURTON_ADIPOGENESIS_2	0.0905491	-0.0767867	0.226973	0.0887222	0.00598699	0.911263	0.09703	-0.0493016	0.0893752	0.0896816	-0.0249041	0.999279	0.435136	-0.0362514
BURTON_ADIPOGENESIS_3	0.0615615	0.0469514	0.885058	0.0447411	0.0299938	0.881544	0.0616182	0.372208	0.161632	0.0478297	-0.0631852	0.999279	0.844026	0.0964919
BURTON_ADIPOGENESIS_4	0.156015	-0.0507942	0.344393	0.148655	0.00141819	0.873919	0.16615	0.00840894	0.994647	0.151074	-0.0283899	0.999279	0.965636	-0.0173392
BURTON_ADIPOGENESIS_5	0.130261	-0.0299508	0.772125	0.12184	-0.006562	0.967754	0.131595	0.0268812	0.667985	0.127145	-0.00902703	0.999279	0.994371	-0.00466466
BURTON_ADIPOGENESIS_6	0.0981863	-0.00506444	0.789632	0.101298	-0.00327462	0.970905	0.0941064	-0.0264656	0.931873	0.0991824	-0.0148748	0.999279	0.999589	-0.0124198
BURTON_ADIPOGENESIS_7	0.205894	-0.015176	0.794423	0.216241	0.0347133	0.700352	0.205858	-0.0468447	0.109603	0.205887	-0.0130037	0.999279	0.6924	-0.0100778
BURTON_ADIPOGENESIS_8	0.174004	0.0301989	0.429818	0.182644	0.0630835	0.384043	0.17482	0.0258122	0.240136	0.173197	-0.00244266	0.999279	0.596144	0.029163
BURTON_ADIPOGENESIS_9	0.117437	0.0130913	0.691406	0.12949	0.0812324	0.532891	0.117581	0.0583715	0.154138	0.131489	0.0434694	0.999279	0.676532	0.0490412
BURTON_ADIPOGENESIS_PEAK_AT_0HR	0.0745418	0.0111837	0.64614	0.0797684	0	0.80686	0.0739662	0.0301778	0.544583	0.0763435	0.0196035	0.999279	0.960811	0.0152412
BURTON_ADIPOGENESIS_PEAK_AT_16HR	0.0786149	-0.162058	0.180572	0.0702483	-0.168999	0.559609	0.0810353	-0.00856791	0.90928	0.0785869	-0.0407704	0.999279	0.781235	-0.0950989
BURTON_ADIPOGENESIS_PEAK_AT_24HR	0.0788796	0.0709713	0.730273	0.0706859	0.0165646	0.970905	0.0734016	0.08917	0.766869	0.0721834	-0.00015507	0.999279	0.99644	0.0441377
BURTON_ADIPOGENESIS_PEAK_AT_2HR	0.211615	-0.0185235	0.81145	0.220922	0.0319326	0.844244	0.205975	0.0259787	0.995871	0.215485	-0.0440846	0.999279	0.999338	-0.00117419
BURTON_ADIPOGENESIS_PEAK_AT_8HR	0.161022	0.0116794	0.892863	0.147341	-0.00222295	0.965325	0.154709	-0.0854941	0.00608374	0.152453	-0.0711643	0.999279	0.231484	-0.0368005
BUYTAERT_PHOTODYNAMIC_THERAPY_STRESS_DN	0.060813	0.0300328	0.436348	0.0574634	-0.0357094	0.878241	0.0590561	0.0257157	0.484971	0.0606849	0.026431	0.999279	0.909258	0.0116175
BUYTAERT_PHOTODYNAMIC_THERAPY_STRESS_UP	0.0929197	0.00683809	0.928209	0.0907044	0.0446622	0.84685	0.0899666	-0.0558702	0.212983	0.0924491	0.0214554	0.999279	0.893213	0.00427139
BYSTROEM_CORRELATED_WITH_IL5_DN	0.0750405	-0.0404549	0.623864	0.0705585	0.0534993	0.77196	0.0808069	-0.0254823	0.688171	0.0716093	0.0327779	0.999279	0.973881	0.00508501
BYSTROEM_CORRELATED_WITH_IL5_UP	0.114445	0.0353789	0.407887	0.108419	-0.0175891	0.980013	0.111407	-0.0142372	0.504843	0.113637	0.034436	0.999279	0.921023	0.00949714
BYSTRYKH_HEMATOPOIESIS_STEM_CELL_AND_BRAIN_QTL_CIS	0.132322	0.05521	0.13374	0.125716	-0.0400593	0.648449	0.12352	-0.0380156	0.042161	0.127501	-0.0376545	0.999279	0.189326	-0.0151299
BYSTRYKH_HEMATOPOIESIS_STEM_CELL_AND_BRAIN_QTL_TRANS	0.0908688	-0.0270395	0.499015	0.0876768	-0.000729309	0.970905	0.0934056	-0.0202851	0.202793	0.0888738	-0.0128962	0.999279	0.795077	-0.0152375
BYSTRYKH_HEMATOPOIESIS_STEM_CELL_QTL_CIS	0.106342	-0.0247681	0.728841	0.110917	-0.033391	0.535398	0.105902	-0.0358233	0.0348789	0.110826	-0.0258684	0.999279	0.377579	-0.0299627
BYSTRYKH_HEMATOPOIESIS_STEM_CELL_QTL_TRANS	0.0917121	0.00974749	0.552023	0.0888535	0.00927917	0.789361	0.0912409	0.00456207	0.390377	0.0895274	-0.00448901	0.999279	0.895738	0.00477493
BYSTRYKH_HEMATOPOIESIS_STEM_CELL_SCP2_QTL_TRANS	0.0892837	0.0173736	0.353205	0.088937	0.0288691	0.655269	0.0897169	0.0326485	0.46285	0.0864385	0.0443037	0.999279	0.812528	0.0307987
CADWELL_ATG16L1_TARGETS_DN	0.0367452	-0.189011	0.318981	0.0418369	0.037616	0.865516	0.0397743	-0.0394521	0.40547	0.0497892	0.0641816	0.999279	0.821221	-0.0316665
CADWELL_ATG16L1_TARGETS_UP	0.00933744	0.0187935	0.81097	0.0110293	0	0.813571	0.00920048	-0.0175787	0.852129	0.0105862	-0.0228745	0.999279	0.997083	-0.00541492
CAFFAREL_RESPONSE_TO_THC_24HR_5_DN	0.20506	0.00749843	0.427451	0.190041	-0.00253408	0.999479	0.199745	0.0297553	0.534052	0.19894	0.000440585	0.999279	0.937037	0.00879007
CAFFAREL_RESPONSE_TO_THC_24HR_5_UP	0.228048	-0.00735565	0.761512	0.210787	0.0213301	0.821898	0.225941	0.00279391	0.296721	0.218902	0.0315152	0.999279	0.909149	0.0120709
CAFFAREL_RESPONSE_TO_THC_DN	0.172363	0.0350184	0.400902	0.157902	0.0353383	0.946877	0.175038	0.0591204	0.324767	0.157543	-0.0188549	0.999279	0.839777	0.0276555
CAFFAREL_RESPONSE_TO_THC_UP	0.0999281	0.0214565	0.961807	0.0966926	0.0458514	0.722606	0.0932712	-0.0828988	0.288885	0.0926514	-0.0229794	0.999279	0.920319	-0.0096426
CAIRO_HEPATOBLASTOMA_CLASSES_DN	0.066066	-0.00726822	0.712802	0.0682675	0.032065	0.675777	0.0670829	0.00821857	0.778657	0.0689921	0.0613593	0.999279	0.982134	0.0235936
CAIRO_HEPATOBLASTOMA_CLASSES_UP	0.215507	0.0380407	0.938934	0.190476	0.0020027	0.999479	0.212942	0.0332726	0.125189	0.193772	-0.01882	0.999279	0.830598	0.013624
CAIRO_HEPATOBLASTOMA_DN	0.0282592	-0.0151269	0.673424	0.0338912	0.0272173	0.969288	0.029769	-0.0108272	0.693264	0.0336481	0.0509459	0.999279	0.991162	0.0130523
CAIRO_HEPATOBLASTOMA_UP	0.0949228	0.0104705	0.886534	0.0886585	0.0384543	0.687342	0.0987272	-0.00693598	0.61098	0.089313	0.00133724	0.999279	0.981693	0.0108315
CAIRO_LIVER_DEVELOPMENT_DN	0.0333644	-0.0880235	0.284133	0.0374609	-0.00530566	0.996861	0.0353293	0.00180156	0.905476	0.0367976	0.0851349	0.999279	0.950524	-0.00159817
CAIRO_LIVER_DEVELOPMENT_UP	0.0913467	0.0266123	0.217458	0.0945246	0.0300641	0.605276	0.0912661	-0.00123658	0.914666	0.0941001	0.00637693	0.999279	0.835277	0.0154542
CAIRO_PML_TARGETS_BOUND_BY_MYC_UP	0.224855	0.0192767	0.743177	0.207361	-0.0107434	0.976173	0.219793	0.0445125	0.0795971	0.21267	-0.0100319	0.999279	0.680251	0.0107535
CAMPS_COLON_CANCER_COPY_NUMBER_DN	0.0811388	0.0511853	0.203925	0.0829798	0.0894648	0.364035	0.0846607	0.0492546	0.41457	0.079111	0.070803	0.999279	0.540577	0.0651769
CAMPS_COLON_CANCER_COPY_NUMBER_UP	0.0847525	-0.0214417	0.776701	0.084152	0.0367899	0.737654	0.0846618	-0.0212743	0.501252	0.0796707	-0.0343648	0.999279	0.961885	-0.0100727
CARD_MIR302A_TARGETS	0.11783	0.0883769	0.0500226	0.104521	0.0449269	0.610017	0.110737	-0.00881534	0.93153	0.102689	-0.0307142	0.999279	0.523487	0.0234436
CASORELLI_ACUTE_PROMYELOCYTIC_LEUKEMIA_DN	0.149783	0.0301395	0.683327	0.135812	0.0248189	0.768156	0.150491	0.0330366	0.390017	0.139297	0.00111259	0.999279	0.922991	0.0222769
CASORELLI_ACUTE_PROMYELOCYTIC_LEUKEMIA_UP	0.132907	-0.00789205	0.640222	0.134744	0	0.912098	0.134877	-0.00384123	0.807289	0.133784	-0.0286639	0.999279	0.992616	-0.0100993
CASORELLI_APL_SECONDARY_VS_DE_NOVO_UP	0.115091	-0.0227053	0.773485	0.116239	-0.0311959	0.875773	0.117613	-0.00103853	0.67966	0.120888	0.0361631	0.999279	0.991797	-0.00469416
CASTELLANO_NRAS_TARGETS_UP	0.0858703	-0.0989099	0.640222	0.0925779	-0.0532682	0.768156	0.0886429	-0.022267	0.475342	0.0991345	-0.00504401	0.999279	0.93998	-0.0448723
CEBALLOS_TARGETS_OF_TP53_AND_MYC_DN	0.149898	0.0357552	0.703581	0.144394	0.0627798	0.488264	0.147394	0.0508774	0.137621	0.137403	-0.0907972	0.999279	0.635484	0.0146538
CERIBELLI_GENES_INACTIVE_AND_BOUND_BY_NFY	0.00580974	-0.0423786	0.885373	0.00604591	0.236234	0.969288	0.00595144	-0.383201	0.395303	0.00472337	0.395929	0.999279	0.975584	0.0516458
CERVERA_SDHB_TARGETS_1_DN	0.013939	0.221436	0.613963	0.0222469	0.0550014	0.974615	0.00291262	-1.60768	0.201626	0.0318169	0.0643019	0.999279	0.835685	-0.316736
CERVERA_SDHB_TARGETS_1_UP	0.0497106	0.0204879	0.973582	0.0513318	0.0778341	0.519215	0.0524605	0.108041	0.0829545	0.0515259	0.0677949	0.999279	0.60867	0.0685395
CERVERA_SDHB_TARGETS_2	0.0302061	-0.0668543	0.299701	0.0386339	0.0451189	0.970905	0.0314368	-0.0798084	0.180323	0.0356975	0.0248549	0.999279	0.65883	-0.0191722
CHANDRAN_METASTASIS_DN	0.0573032	-0.0198368	0.906273	0.0592512	0.0365123	0.805962	0.0583383	0.0255897	0.504843	0.0569418	0.00676189	0.999279	0.981112	0.0122568
CHANDRAN_METASTASIS_TOP50_DN	0.154567	0.0402434	0.272244	0.150531	0.00830147	0.855821	0.1497	0.0482584	0.0205542	0.146677	0.0124696	0.999279	0.220236	0.0273182
CHANDRAN_METASTASIS_TOP50_UP	0.243464	0.0817198	0.0204021	0.225055	0.0691726	0.531434	0.238046	0.0417892	0.140086	0.226329	0.000442884	0.999279	0.112504	0.0482811
CHANDRAN_METASTASIS_UP	0.111528	0.0341921	0.723223	0.105139	0.0864777	0.56435	0.110543	-0.00955725	0.391328	0.0999641	-0.0269043	0.999279	0.885595	0.0210521
CHANG_IMMORTALIZED_BY_HPV31_DN	0.109497	-0.089014	0.117222	0.121446	-0.00362855	0.881989	0.114354	-0.0470864	0.158466	0.126078	0.0110411	0.999279	0.411862	-0.032172
CHANG_IMMORTALIZED_BY_HPV31_UP	0.0468468	0.10808	0.187951	0.050743	0.0507805	0.916726	0.0447642	-0.025416	0.823816	0.0504388	0.135698	0.999279	0.865494	0.0672854
CHANGOLKAR_H2AFY_TARGETS_DN	0.0388937	0.134156	0.0629921	0.0301325	-0.0882577	0.802676	0.0353459	-0.0835714	0.342241	0.0312335	-0.0962574	0.999279	0.422316	-0.0334825
CHANGOLKAR_H2AFY_TARGETS_UP	0.0564414	0.0551811	0.378367	0.059432	0.0856827	0.535398	0.0536887	-0.0958646	0.0215216	0.0553705	0.0120381	0.999279	0.209051	0.0142593
CHARAFE_BREAST_CANCER_BASAL_VS_MESENCHYMAL_DN	0.0320893	0.138274	0.123189	0.0416155	0.132564	0.609249	0.0338947	0.156735	0.220688	0.0373555	0.137228	0.999279	0.413936	0.1412
CHARAFE_BREAST_CANCER_BASAL_VS_MESENCHYMAL_UP	0.0639464	-0.00737107	0.737348	0.067972	-0.0208996	0.805888	0.0636556	-0.0193653	0.333544	0.0648128	-0.0371322	0.999279	0.918517	-0.0211921
CHARAFE_BREAST_CANCER_LUMINAL_VS_BASAL_DN	0.111563	-0.0287157	0.266222	0.11327	0.023041	0.703997	0.11417	-0.0203274	0.299784	0.114685	0.00720563	0.999279	0.674136	-0.00469913
CHARAFE_BREAST_CANCER_LUMINAL_VS_BASAL_UP	0.0452208	-0.0269724	0.614536	0.0460243	0.0133481	0.78112	0.0467315	-0.0208415	0.492089	0.0452774	-0.0149805	0.999279	0.94122	-0.0123616
CHARAFE_BREAST_CANCER_LUMINAL_VS_MESENCHYMAL_DN	0.106116	0.0211697	0.701509	0.106098	0.0670152	0.364035	0.104954	0.00779183	0.617665	0.10388	0.000252878	0.999279	0.883531	0.0240574
CHARAFE_BREAST_CANCER_LUMINAL_VS_MESENCHYMAL_UP	0.0300508	-0.120763	0.0262738	0.0364087	-0.0437665	0.837084	0.0341497	-0.0137314	0.585684	0.0356429	-0.0223591	0.999279	0.367753	-0.050155
CHAUHAN_RESPONSE_TO_METHOXYESTRADIOL_DN	0.332317	0.0163384	0.327738	0.328857	0.00531132	0.885162	0.326826	0.014691	0.200686	0.333682	0.00677339	0.999279	0.682076	0.0107785
CHAUHAN_RESPONSE_TO_METHOXYESTRADIOL_UP	0.245833	0.00763939	0.926541	0.225482	0.0237654	0.825292	0.239537	0.0268343	0.435425	0.234863	0.00129654	0.999279	0.974224	0.0148839
CHEBOTAEV_GR_TARGETS_DN	0.0199145	-0.154054	0.0829853	0.0262929	0.0281876	0.975248	0.021167	-0.0280355	0.649284	0.0246927	0.0283058	0.999279	0.659158	-0.0313991
CHEBOTAEV_GR_TARGETS_UP	0.0152433	-0.074528	0.487583	0.0164787	0	0.962354	0.0146674	-0.100571	0.108839	0.0149042	0.0158217	0.999279	0.652772	-0.0398193
CHEMNITZ_RESPONSE_TO_PROSTAGLANDIN_E2_DN	0.0405548	-0.032713	0.631682	0.0439991	-0.0215134	0.768501	0.0426307	-0.023628	0.280141	0.0436918	-0.00485505	0.999279	0.857868	-0.0206774
CHEMNITZ_RESPONSE_TO_PROSTAGLANDIN_E2_UP	0.0675122	0.0404191	0.813555	0.0616902	0.0288816	0.895369	0.0698076	0.126786	0.134014	0.063861	0.0611921	0.999279	0.793755	0.0643198
CHEN_ETV5_TARGETS_SERTOLI	0.0359134	0.0270479	0.333878	0.0345527	-0.0188156	0.682656	0.0344726	-0.012231	0.395303	0.0342058	-0.012326	0.999279	0.77714	-0.00408118
CHEN_HOXA5_TARGETS_9HR_DN	0.0706169	-0.0215569	0.87413	0.0725166	0.012886	0.820938	0.0746776	-0.0175686	0.74673	0.0694319	0.0138267	0.999279	0.996131	-0.0031032
CHEN_HOXA5_TARGETS_9HR_UP	0.108537	0.00601038	0.9866	0.10083	0.0423617	0.914259	0.105201	-0.036053	0.414216	0.100473	-0.0522053	0.999279	0.981905	-0.00997155
CHEN_LIVER_METABOLISM_QTL_CIS	0.0549853	-0.0701366	0.394399	0.0508555	-0.179404	0.00537986	0.0554741	-0.134971	1.33619e-07	0.0582807	-0.04154	0.999279	5.76691e-07	-0.106513
CHEN_LUNG_CANCER_SURVIVAL	0.390727	0.000854368	0.808513	0.396175	0.0138247	0.825292	0.385483	0.000625387	0.778657	0.394839	-0.00337692	0.999279	0.99542	0.00298188
CHEN_LVAD_SUPPORT_OF_FAILING_HEART_DN	0.0516875	-0.0706451	0.235683	0.0547031	0.0511787	0.873667	0.0500284	-0.0352499	0.568206	0.0546023	0.051024	0.999279	0.829803	-0.000923089
CHEN_LVAD_SUPPORT_OF_FAILING_HEART_UP	0.115826	-0.0119655	0.895807	0.11331	0	0.911212	0.11054	-0.0428184	0.610345	0.118878	0.000889989	0.999279	0.994318	-0.0134735
CHEN_METABOLIC_SYNDROM_NETWORK	0.0931023	-0.013505	0.689733	0.0979611	0.0150616	0.873919	0.093352	-0.00308217	0.817187	0.0977183	0.0208557	0.999279	0.993992	0.00483252
CHEN_NEUROBLASTOMA_COPY_NUMBER_GAINS	0.0912338	0.0456302	0.302008	0.0858081	-0.0246669	0.813959	0.0883594	-0.0110658	0.834628	0.0824234	-0.0549108	0.999279	0.92329	-0.0112533
CHENG_IMPRINTED_BY_ESTRADIOL	0.0376277	-0.0777534	0.139709	0.0375341	0.0440886	0.864262	0.0378932	-0.0491422	0.0564769	0.036498	0.00014787	0.999279	0.266613	-0.0206648
CHENG_RESPONSE_TO_NICKEL_ACETATE	0.129742	0.0192015	0.712465	0.130689	0.00118399	0.864262	0.129045	0.0226503	0.330411	0.126767	-0.0210955	0.999279	0.922143	0.00548509
CHEOK_RESPONSE_TO_HD_MTX_DN	0.0887993	0.0558061	0.504399	0.092641	0.0641749	0.750827	0.0836981	-0.049615	0.420295	0.0974588	0.0785464	0.999279	0.885029	0.0372281
CHEOK_RESPONSE_TO_MERCAPTOPURINE_AND_HD_MTX_DN	0.047922	0.34592	0.00554225	0.0318709	-0.0401571	0.97453	0.0308685	0.000600747	0.732262	0.0352122	0.113898	0.999279	0.197933	0.105066
CHESLER_BRAIN_HIGHEST_EXPRESSION	0.270454	0.0136936	0.64614	0.274361	-0.013528	0.944572	0.274401	-0.0231251	0.158466	0.272144	-0.0223297	0.999279	0.791844	-0.0113223
CHESLER_BRAIN_HIGHEST_GENETIC_VARIANCE	0.0967662	-0.0118405	0.712465	0.103558	0.0367289	0.80393	0.10233	0.0090744	0.985153	0.101203	-0.00872824	0.999279	0.997148	0.00630864
CHESLER_BRAIN_QTL_CIS	0.0999514	-0.0266858	0.221832	0.104507	-0.0128228	0.808918	0.0992268	-0.0530574	0.0144869	0.105281	-0.0250793	0.999279	0.155436	-0.0294113
CHIANG_LIVER_CANCER_SUBCLASS_CTNNB1_DN	0.0559483	-0.0792029	0.427018	0.060228	0.0161535	0.904067	0.0586633	-0.0370283	0.2961	0.0599602	0.0140181	0.999279	0.825305	-0.0215149
CHIANG_LIVER_CANCER_SUBCLASS_CTNNB1_UP	0.00882425	-0.0364002	0.882723	0.00905998	-0.0947405	0.864262	0.00920346	-0.129008	0.0344367	0.00917784	-0.0389404	0.999279	0.506751	-0.0747722
CHIANG_LIVER_CANCER_SUBCLASS_INTERFERON_DN	0	NA	0.741473	0.00180716	0.894818	1	0	NA	0.0378214	0	#NAME?	0.999279	0.520599	NA
CHIANG_LIVER_CANCER_SUBCLASS_POLYSOMY7_DN	0.0484605	0.095589	0.364733	0.0470735	0.129788	0.682656	0.0505409	0.139128	0.102071	0.0466852	0.0874628	0.999279	0.499768	0.112992
CHIANG_LIVER_CANCER_SUBCLASS_POLYSOMY7_UP	0.0140325	0.118251	0.425264	0.0163638	0.0530868	0.951323	0.0157057	0.282635	0.00853367	0.016916	0.0498448	0.999279	0.183231	0.125955
CHIANG_LIVER_CANCER_SUBCLASS_PROLIFERATION_DN	0.0137466	0.0474393	0.687768	0.0174158	0.0784797	0.970905	0.0143331	-0.00876022	0.544583	0.015809	0.0462937	0.999279	0.980249	0.0408631
CHIANG_LIVER_CANCER_SUBCLASS_PROLIFERATION_UP	0.0726537	0.0387234	0.719788	0.068557	0.0407433	0.782913	0.0696454	0.0833782	0.117658	0.068665	0.0196437	0.999279	0.710953	0.0456221
CHIANG_LIVER_CANCER_SUBCLASS_UNANNOTATED_DN	0.195283	0.012118	0.695067	0.188237	-0.000183417	0.928567	0.196051	0.0180173	0.197098	0.191705	0.00476577	0.999279	0.845648	0.00867942
CHIANG_LIVER_CANCER_SUBCLASS_UNANNOTATED_UP	0.0831108	0.0452705	0.560094	0.0821894	0.0654278	0.873667	0.0800981	-9.32305e-05	0.960808	0.0767387	-0.0396415	0.999279	0.992527	0.0177409
CHIARADONNA_NEOPLASTIC_TRANSFORMATION_CDC25_DN	0.115396	-0.0156151	0.678984	0.122097	-0.00231291	0.928567	0.118063	-0.0141401	0.791424	0.118643	0.0054771	0.999279	0.994362	-0.00664776
CHIARADONNA_NEOPLASTIC_TRANSFORMATION_CDC25_UP	0.135871	-0.0385657	0.652347	0.133546	-0.0080487	0.978147	0.133218	-0.0547451	0.083588	0.135425	-0.0193392	0.999279	0.662496	-0.0301747
CHIARADONNA_NEOPLASTIC_TRANSFORMATION_KRAS_CDC25_DN	0.117537	0.133853	0.325775	0.123918	0.0241636	0.951323	0.104722	-0.0328919	0.379238	0.114697	0.0123064	0.999279	0.83068	0.0343579
CHIARADONNA_NEOPLASTIC_TRANSFORMATION_KRAS_CDC25_UP	0.236717	-0.080249	0.00178303	0.24629	0.0424913	0.717473	0.251104	-0.026543	0.373291	0.242002	-0.00694132	0.999279	0.053654	-0.0178105
CHIARADONNA_NEOPLASTIC_TRANSFORMATION_KRAS_DN	0.0732822	-0.0306957	0.747839	0.0813177	-0.0101743	0.999479	0.0747882	0.0186925	0.905873	0.0794379	0.0319509	0.999279	0.999288	0.00244336
CHIARADONNA_NEOPLASTIC_TRANSFORMATION_KRAS_UP	0.147838	-0.053821	0.513304	0.148083	0.0607465	0.61397	0.154612	0.0351419	0.225509	0.150388	0.0128951	0.999279	0.72622	0.0137407
CHIARETTI_ACUTE_LYMPHOBLASTIC_LEUKEMIA_ZAP70	0.020446	0.00841925	0.651681	0.0251085	-0.00843874	0.878241	0.0179702	-0.188603	0.0589656	0.0206386	-0.158483	0.999279	0.560641	-0.0867764
CHIARETTI_T_ALL_REFRACTORY_TO_THERAPY	0.0811234	0.0643097	0.600909	0.0784743	0.0710779	0.916726	0.074258	-0.0150115	0.692013	0.0767545	-0.0390915	0.999279	0.983076	0.0203212
CHIBA_RESPONSE_TO_TSA	0.269405	-0.00175932	0.903352	0.275496	0.016601	0.89191	0.26078	-0.0145819	0.651424	0.280475	-0.0105544	0.999279	0.995662	-0.00257365
CHIBA_RESPONSE_TO_TSA_UP	0.163908	-0.0394027	0.231851	0.175054	0.0132337	0.980013	0.17758	0.0267396	0.594029	0.171878	0.0041387	0.999279	0.85651	0.00117729
CHICAS_RB1_TARGETS_CONFLUENT	0.105838	-0.00102629	0.668208	0.10912	0.0290939	0.53767	0.104939	0.00394676	0.399597	0.110234	0.0333019	0.999279	0.86749	0.0163291
CHICAS_RB1_TARGETS_GROWING	0.0774316	0.0325067	0.843577	0.062103	-0.00939478	0.951323	0.0791924	0.0813078	0.489787	0.0633251	-0.113408	0.999279	0.984767	-0.00224707
CHICAS_RB1_TARGETS_LOW_SERUM	0.274425	0.0642591	0.00951731	0.2694	0.00144332	0.938706	0.24026	0.0259171	0.510938	0.276975	0.000266137	0.999279	0.214464	0.0229714
CHICAS_RB1_TARGETS_SENESCENT	0.0951529	-0.0174217	0.789074	0.0907637	0.0215803	0.992979	0.098611	0.0289599	0.500475	0.0942109	0.0145747	0.999279	0.984641	0.0119233
CHIN_BREAST_CANCER_COPY_NUMBER_UP	0.113814	-0.0592453	0.394399	0.115728	0.0716002	0.550298	0.122635	0.0380244	0.176605	0.121914	0.0682244	0.999279	0.588691	0.0296509
CHNG_MULTIPLE_MYELOMA_HYPERPLOID_DN	0.088325	-0.0163086	0.946389	0.0829573	-0.0524982	0.916726	0.0916348	-0.0247679	0.428386	0.0874944	-0.00896593	0.999279	0.981589	-0.0256352
CHNG_MULTIPLE_MYELOMA_HYPERPLOID_UP	0.615119	-0.00304182	0.649762	0.620799	-0.00617197	0.862221	0.604294	-0.00228412	0.902156	0.617569	-0.0128703	0.999279	0.994714	-0.00609206
CHO_NR4A1_TARGETS	0.0655152	-0.262657	0.0179755	0.0748451	0.00695276	0.928905	0.073303	-0.0465386	0.74535	0.0751536	-0.0230053	0.999279	0.361698	-0.081312
CHOI_ATL_STAGE_PREDICTOR	0.224844	-0.00669617	0.872893	0.214427	-0.000572067	0.916726	0.230619	0.020737	0.316239	0.219087	-0.000671854	0.999279	0.949068	0.00319922
CHOW_RASSF1_TARGETS_DN	0.205819	0.00653179	0.992892	0.217831	0.0404637	0.673028	0.206228	0.0351123	0.0275204	0.212178	0.0291188	0.999279	0.434125	0.0278067
CHOW_RASSF1_TARGETS_UP	0.0958114	0.044107	0.756912	0.091484	0.104763	0.687342	0.0899584	0.0210616	0.953192	0.0864216	-0.0773077	0.999279	0.994187	0.023156
CHUNG_BLISTER_CYTOTOXICITY_DN	0.0312347	-0.00805527	0.770903	0.0324169	-0.083465	0.642784	0.0280238	-0.110538	0.0479607	0.032249	-0.0431608	0.999279	0.485788	-0.0613047
CHUNG_BLISTER_CYTOTOXICITY_UP	0.11392	-0.0196923	0.879569	0.109286	-0.0060859	0.987886	0.114311	0.0293785	0.060948	0.10999	-0.0149962	0.999279	0.660903	-0.00284898
CHYLA_CBFA2T3_TARGETS_DN	0.021017	-0.0937971	0.157074	0.0252393	-0.00820563	0.796764	0.022841	0.00932981	0.74535	0.0230079	-0.0517858	0.999279	0.784376	-0.0361147
CHYLA_CBFA2T3_TARGETS_UP	0.0445449	-0.0124164	0.343933	0.0476023	0.00606092	0.951323	0.0440948	-0.0677238	0.0162625	0.0465383	-0.00506804	0.999279	0.233342	-0.0197868
CLASPER_LYMPHATIC_VESSELS_DURING_METASTASIS_DN	0.0482155	-0.250086	0.149529	0.0628691	0.0430687	0.867756	0.0556914	-0.169181	0.0175371	0.0593797	0.0822491	0.999279	0.14367	-0.0734874
COATES_MACROPHAGE_M1_VS_M2_DN	0.0461793	0.0142205	0.882742	0.0510927	-0.0329952	0.84988	0.0404203	-0.168795	0.000677885	0.0513601	-0.0949561	0.999279	0.0559365	-0.0706316
COATES_MACROPHAGE_M1_VS_M2_UP	0.0318514	0.115123	0.203182	0.0364601	0.0687539	0.642784	0.0310542	0.00655095	0.777676	0.0310073	-0.019114	0.999279	0.80183	0.0428285
COLDREN_GEFITINIB_RESISTANCE_DN	0.0267578	-0.184637	0.017024	0.0346475	-0.0426489	0.84116	0.0327845	-0.0476548	0.426868	0.0337104	-0.0247418	0.999279	0.251524	-0.0749207
COLDREN_GEFITINIB_RESISTANCE_UP	0.0520948	0.107541	0.000390719	0.0496185	0.0449609	0.638019	0.0498386	0.0383378	0.0951348	0.0507695	0.0616329	0.999279	0.00639135	0.063118
COLIN_PILOCYTIC_ASTROCYTOMA_VS_GLIOBLASTOMA_DN	0.263761	0.0128266	0.905427	0.263614	0.0148241	0.927102	0.258652	-0.00660749	0.983607	0.259185	-0.0325997	0.999279	0.999951	-0.00288911
COLIN_PILOCYTIC_ASTROCYTOMA_VS_GLIOBLASTOMA_UP	0.0862851	0.0530445	0.284133	0.086238	0.0617565	0.591466	0.085617	0.0306098	0.59291	0.0802435	0.0420591	0.999279	0.797943	0.0468675
COLINA_TARGETS_OF_4EBP1_AND_4EBP2	0.0755788	-0.0427523	0.42207	0.0805005	0.034011	0.750827	0.0783643	0.0291212	0.0697053	0.081543	0.0111567	0.999279	0.470754	0.00788418
COLLER_MYC_TARGETS_UP	0.247718	-0.00788497	0.856553	0.214385	-0.00581967	0.996932	0.243819	0.0128759	0.507274	0.218241	-0.0392729	0.999279	0.989414	-0.0100254
CONCANNON_APOPTOSIS_BY_EPOXOMICIN_DN	0.0920736	0.0231145	0.649762	0.0877546	0.0142122	0.84988	0.0862326	0.0692082	0.218299	0.0907171	-0.00105197	0.999279	0.835529	0.0263707
CONCANNON_APOPTOSIS_BY_EPOXOMICIN_UP	0.102942	-0.0351573	0.486567	0.105967	0.0428292	0.774351	0.104368	-0.0116383	0.935319	0.105035	-0.0226013	0.999279	0.978215	-0.00664192
CONRAD_STEM_CELL	0.05683	-0.0530582	0.830734	0.0546142	0.0121018	0.911263	0.0558742	-0.0780616	0.401368	0.0591654	-0.00185283	0.999279	0.966924	-0.0302177
CORRE_MULTIPLE_MYELOMA_DN	0.0412348	-0.0440658	0.693339	0.0383404	-0.0571095	0.726854	0.0409924	-0.0841984	0.108839	0.038125	-0.0970203	0.999279	0.668758	-0.0705985
CORRE_MULTIPLE_MYELOMA_UP	0.0218272	-0.219781	0.164165	0.0287	0.0298197	1	0.0249816	0.0298928	0.909414	0.0293044	0.0634349	0.999279	0.874265	-0.0241585
COULOUARN_TEMPORAL_TGFB1_SIGNATURE_DN	0.06763	-0.0476883	0.321314	0.073844	0.0529999	0.870649	0.0686025	-0.0831384	0.00480081	0.0658762	-0.0386977	0.999279	0.104271	-0.0291311
COULOUARN_TEMPORAL_TGFB1_SIGNATURE_UP	0.103311	0.0135859	0.826	0.110687	0.0977073	0.700352	0.101089	-0.0381546	0.49628	0.107569	-0.000381918	0.999279	0.961855	0.0181892
COWLING_MYCN_TARGETS	0.0492719	0.0943132	0.448335	0.0529617	-0.0121174	0.98357	0.0499955	0.167381	0.00823877	0.0550344	0.0490711	0.999279	0.188639	0.0746621
CREIGHTON_AKT1_SIGNALING_VIA_MTOR_DN	0.290729	0.0300651	0.325775	0.283166	-0.0093339	0.942652	0.282955	-0.0155093	0.775079	0.282774	0.0120405	0.999279	0.942118	0.00431561
CREIGHTON_AKT1_SIGNALING_VIA_MTOR_UP	0.153105	-0.0265528	0.810517	0.160123	0.0594622	0.591466	0.163335	0.0594925	0.000677885	0.153749	0.00509668	0.999279	0.0414595	0.0243746
CREIGHTON_ENDOCRINE_THERAPY_RESISTANCE_1	0.0835274	0.0136949	0.704525	0.0790544	-0.0022338	0.919441	0.0819199	0.00983526	0.485667	0.0808777	0.00228194	0.999279	0.969827	0.00589459
CREIGHTON_ENDOCRINE_THERAPY_RESISTANCE_2	0.0243323	-0.0151175	0.785991	0.0244788	-0.00759648	0.682656	0.0253209	0.0172218	0.538932	0.0242429	0.00687381	0.999279	0.962522	0.000345401
CREIGHTON_ENDOCRINE_THERAPY_RESISTANCE_3	0.0590806	-0.030307	0.733029	0.0644936	0.0232306	0.970905	0.0613608	-0.00964288	0.489778	0.0626404	0.0118958	0.999279	0.977478	-0.00120586
CREIGHTON_ENDOCRINE_THERAPY_RESISTANCE_4	0.0619536	0.0071332	0.879274	0.0595894	-0.00231638	0.781501	0.0604765	-0.0137738	0.505716	0.060668	-0.0104764	0.999279	0.977268	-0.00485834
CREIGHTON_ENDOCRINE_THERAPY_RESISTANCE_5	0.0657589	-0.00245531	0.595623	0.0676909	0.0467587	0.610017	0.0675576	-0.0299523	0.214529	0.0651406	-0.000348489	0.999279	0.746308	0.00350065
CROMER_METASTASIS_DN	0.139039	-0.0160834	0.400902	0.139072	0.00922677	0.870649	0.139892	0.0115491	0.872795	0.137194	0.00612824	0.999279	0.967149	0.00270518
CROMER_METASTASIS_UP	0.0783836	0.00918917	0.327738	0.0783945	0.0244973	0.808918	0.0785243	0.0022877	0.622847	0.0786974	-0.0161726	0.999279	0.891006	0.0049504
CROMER_TUMORIGENESIS_DN	0.0530128	-0.178376	0.0204794	0.0697084	0.084132	0.837199	0.0606854	-0.0241178	0.693854	0.0675192	0.0340618	0.999279	0.353856	-0.021075
CROMER_TUMORIGENESIS_UP	0.0960401	-0.0222517	0.61975	0.0980572	0.00816541	0.873667	0.101072	0.0652741	0.134014	0.105565	0.0868534	0.999279	0.730765	0.0345103
CROONQUIST_IL6_DEPRIVATION_DN	0.0859831	0.0817909	0.8694	0.0577605	-0.0224782	0.976173	0.0887419	0.456463	0.0348789	0.0639885	-0.00510328	0.999279	0.532181	0.127668
CROONQUIST_NRAS_SIGNALING_DN	0.101232	0.150274	0.980131	0.066138	0.0331615	0.916726	0.0962172	0.388068	0.083588	0.0687867	-0.0275672	0.999279	0.738264	0.135984
CROONQUIST_NRAS_SIGNALING_UP	0.0465763	-0.0975605	0.184572	0.0564173	-0.0635747	0.779487	0.0507256	-0.0643452	0.253281	0.05494	-0.0460354	0.999279	0.57751	-0.067879
CROONQUIST_NRAS_VS_STROMAL_STIMULATION_DN	0.166962	0.0263846	0.688191	0.169187	0.118739	0.465335	0.16697	0.063571	0.0445159	0.157703	0.000578381	0.999279	0.385972	0.0523182
CROONQUIST_NRAS_VS_STROMAL_STIMULATION_UP	0.030485	-0.310443	0.018979	0.0345554	-0.0358799	0.873667	0.037166	-0.251479	0.0047409	0.0275361	-0.29823	0.999279	0.0153846	-0.224008
CROONQUIST_STROMAL_STIMULATION_UP	0.209365	0.0189072	0.770872	0.211742	0.0533299	0.504876	0.207611	0.0116552	0.733239	0.201096	-0.00108907	0.999279	0.961293	0.0207008
CUI_GLUCOSE_DEPRIVATION	0.134672	0.0246254	0.568456	0.137374	0.0147841	0.760479	0.129473	-0.0198854	0.974621	0.130668	-0.0572735	0.999279	0.988197	-0.00943734
CUI_TCF21_TARGETS_2_DN	0.0606893	-0.0639056	0.347914	0.0636185	0.0254435	0.940842	0.06354	-0.0471564	0.113632	0.065067	0.0210177	0.999279	0.582042	-0.0161502
CUI_TCF21_TARGETS_2_UP	0.101545	-0.00206004	0.962306	0.0943339	0.00770079	0.928257	0.104551	0.0522697	0.194284	0.0960617	0.018369	0.999279	0.898875	0.0190699
CUI_TCF21_TARGETS_DN	0.045577	-0.0460186	0.770903	0.0464025	0.00880728	0.969288	0.0461635	-0.0731347	0.292577	0.0552985	0.0139529	0.999279	0.931677	-0.0240983
CUI_TCF21_TARGETS_UP	0.0265142	0.00414313	0.555038	0.0223975	0.00280135	0.975248	0.0243092	0.0883898	0.392848	0.0208116	-0.0932976	0.999279	0.928079	0.000509161
DACOSTA_ERCC3_ALLELE_XPCS_VS_TTD_DN	0.0553378	-0.0379536	0.835166	0.0508914	-0.0412227	0.937994	0.0547899	-0.0151791	0.504843	0.0507544	-0.0357919	0.999279	0.985093	-0.0325368
DACOSTA_ERCC3_ALLELE_XPCS_VS_TTD_UP	0.0523578	0.0430571	0.9866	0.0524272	0.00918917	0.980013	0.051484	0.000388709	0.979763	0.0496949	0.050396	0.999279	1	0.0257578
DACOSTA_UV_RESPONSE_VIA_ERCC3_COMMON_DN	0.0656601	0.0230881	0.958126	0.0584945	0.100407	0.744563	0.0673902	-0.0497398	0.346821	0.0575323	-0.0239281	0.999279	0.946567	0.0124568
DACOSTA_UV_RESPONSE_VIA_ERCC3_COMMON_UP	0.0911248	-0.00970582	0.860131	0.089565	-0.0160115	1	0.0905536	0.00921685	0.909414	0.0925472	-0.0164297	0.999279	0.999874	-0.00823256
DACOSTA_UV_RESPONSE_VIA_ERCC3_DN	0.0831274	0.0266618	0.866293	0.0740034	0.094899	0.782913	0.0844925	-0.0218806	0.370487	0.0737771	-0.0281911	0.999279	0.948292	0.0178723
DACOSTA_UV_RESPONSE_VIA_ERCC3_TTD_DN	0.0690165	0.0653933	0.273419	0.0647157	0.137311	0.768156	0.068115	-0.0324337	0.428386	0.0573132	-0.0736639	0.999279	0.776848	0.0241517
DACOSTA_UV_RESPONSE_VIA_ERCC3_TTD_UP	0.0994162	0.00499741	0.7387	0.0997211	0.0449866	0.504341	0.0947266	-0.0170875	0.872766	0.0987287	0.0138094	0.999279	0.972436	0.0116765
DACOSTA_UV_RESPONSE_VIA_ERCC3_UP	0.125101	0.0116888	0.586346	0.126476	0.00251069	0.99907	0.121667	0.0337734	0.176605	0.128578	0.0336104	0.999279	0.805551	0.0203958
DACOSTA_UV_RESPONSE_VIA_ERCC3_XPCS_DN	0.0516833	0.0126065	0.743397	0.045707	0.0564843	0.886457	0.0533291	-0.0171402	0.683155	0.0456589	-0.0606417	0.999279	0.990966	-0.00217278
DACOSTA_UV_RESPONSE_VIA_ERCC3_XPCS_UP	0.0986923	0.0467773	0.505638	0.0859321	-0.0384342	0.919441	0.0937961	0.0361338	0.990741	0.0944439	0.00115112	0.999279	0.991812	0.011407
DAIRKEE_CANCER_PRONE_RESPONSE_BPA	0.129221	0.0263001	0.524408	0.107349	-0.0200419	0.96895	0.123556	0.0526861	0.212683	0.120025	0.0198847	0.999279	0.814275	0.0197072
DAIRKEE_CANCER_PRONE_RESPONSE_BPA_E2	0.234807	-0.00146886	0.785266	0.22268	0.0158807	0.825292	0.236429	0.031389	0.139349	0.220695	-0.0272431	0.999279	0.777625	0.00463943
DAIRKEE_CANCER_PRONE_RESPONSE_E2	0.0572454	-0.307941	0.00036481	0.0713466	-0.00914293	0.891021	0.0723338	0.0325606	0.967267	0.0696523	-0.018396	0.999279	0.0405424	-0.0757299
DANG_BOUND_BY_MYC	0.211585	-0.00182076	0.918304	0.208461	0.0030053	0.970905	0.211203	0.00647292	0.426868	0.209568	-0.00751692	0.999279	0.982983	3.51335e-05
DANG_MYC_TARGETS_DN	0.167141	-0.0487364	0.623864	0.184532	0.09929	0.531434	0.17513	-0.0115895	0.921319	0.173139	-0.000385851	0.999279	0.967376	0.00964457
DANG_MYC_TARGETS_UP	0.351389	0.0121419	0.76041	0.329752	0.0111864	0.89493	0.349387	0.0252094	0.212309	0.33524	0.00185873	0.999279	0.868599	0.0125991
DANG_REGULATED_BY_MYC_DN	0.15163	-0.0171	0.748982	0.158385	0.0590526	0.544266	0.151088	0.00122477	0.850176	0.157843	0.0291893	0.999279	0.977083	0.0180917
DANG_REGULATED_BY_MYC_UP	0.163253	-0.0184772	0.980131	0.148523	-0.00576848	0.961896	0.165087	-0.00122859	0.667892	0.153576	-0.021287	0.999279	0.998671	-0.0116903
DARWICHE_PAPILLOMA_PROGRESSION_RISK	0.0304389	0.0444875	0.76041	0.029147	0.0357929	0.944572	0.0288214	-0.00917165	0.543955	0.0309799	-0.00122231	0.999279	0.984444	0.0174716
DARWICHE_PAPILLOMA_RISK_HIGH_DN	0.0566736	0.0281984	0.394399	0.0577482	-0.0190736	0.969363	0.0534676	-0.0243882	0.496751	0.0585794	0.0183842	0.999279	0.912427	0.000780198
DARWICHE_PAPILLOMA_RISK_HIGH_UP	0.18342	0.00975897	0.661163	0.178194	0.00227101	0.99907	0.182613	-0.00829069	0.373066	0.180164	-0.00884049	0.999279	0.946116	-0.0012753
DARWICHE_PAPILLOMA_RISK_LOW_DN	0.0544409	0.0569154	0.298428	0.056452	0.0269167	0.932859	0.0494702	-0.0341725	0.481045	0.0555816	0.00462413	0.999279	0.855089	0.0135709
DARWICHE_PAPILLOMA_RISK_LOW_UP	0.177951	0.00457721	0.714866	0.173928	-0.00521878	0.951282	0.178499	-0.00871273	0.346119	0.175066	-0.00930272	0.999279	0.940797	-0.00466425
DARWICHE_SKIN_TUMOR_PROMOTER_DN	0.0762229	0.0085893	0.837682	0.0740668	-0.016047	1	0.075541	-0.0239385	0.120372	0.0748847	-0.0114541	0.999279	0.800361	-0.0107126
DARWICHE_SKIN_TUMOR_PROMOTER_UP	0.165205	0.0177794	0.260811	0.163458	-0.000519067	0.993775	0.16034	-0.00991583	0.711237	0.163684	-0.0128775	0.999279	0.908052	-0.00138325
DARWICHE_SQUAMOUS_CELL_CARCINOMA_DN	0.0490792	0.0382628	0.333878	0.0504729	-0.00622523	0.89191	0.0464487	-0.0390817	0.258298	0.0500341	-0.00111402	0.999279	0.743437	-0.00203953
DARWICHE_SQUAMOUS_CELL_CARCINOMA_UP	0.190711	0.0126275	0.600909	0.186301	0.00045823	0.992624	0.188587	-0.00289787	0.498479	0.187562	-0.010162	0.999279	0.965037	6.47787e-06
DASU_IL6_SIGNALING_SCAR_UP	0.0980201	-0.0525405	0.468818	0.0943615	0.0860695	0.700352	0.105731	-0.0182105	0.883845	0.0834665	-0.0833958	0.999279	0.962849	-0.0170193
DASU_IL6_SIGNALING_UP	0.144276	-0.0530952	0.622716	0.143798	0.0667125	0.653332	0.149366	0.0269554	0.110148	0.147652	-0.00428865	0.999279	0.623502	0.00907102
DAUER_STAT3_TARGETS_DN	0.0687578	-0.0759858	0.555888	0.0746992	0.0507018	0.89548	0.0699653	0.0398742	0.395303	0.0799544	0.0126826	0.999279	0.917505	0.0068182
DAUER_STAT3_TARGETS_UP	0.111075	0.0550785	0.644569	0.109306	0.0422651	0.87349	0.104888	0.0284938	0.5598	0.108252	0.0116683	0.999279	0.969976	0.0343764
DAVICIONI_MOLECULAR_ARMS_VS_ERMS_DN	0.0668563	0.0265243	0.99239	0.0695664	0.0367195	0.617526	0.0663215	-0.025005	0.794313	0.0659755	0.0322986	0.999279	0.99364	0.0176343
DAVICIONI_MOLECULAR_ARMS_VS_ERMS_UP	0.0518728	0.0200609	0.748098	0.0531017	0.015752	0.862221	0.0515332	-0.016018	0.215385	0.0518612	-0.0083882	0.999279	0.861693	0.00285168
DAVICIONI_PAX_FOXO1_SIGNATURE_IN_ARMS_UP	0.0787195	0.00302082	0.733029	0.0854567	0.0487658	0.651522	0.0815324	0.0475121	0.408669	0.0845305	0.084261	0.999279	0.916348	0.0458899
DAVICIONI_RHABDOMYOSARCOMA_PAX_FOXO1_FUSION_UP	0.0714536	-0.0135843	0.66086	0.0804291	0.053524	0.832753	0.0757974	0.0277855	0.212683	0.0747021	0.00666373	0.999279	0.829882	0.0185972
DAVICIONI_TARGETS_OF_PAX_FOXO1_FUSIONS_DN	0.0474143	0.0442829	0.985318	0.0443313	-0.0132654	0.99907	0.0440973	-0.0756838	0.0737143	0.0431847	-0.0634674	0.999279	0.73077	-0.0270334
DAVICIONI_TARGETS_OF_PAX_FOXO1_FUSIONS_UP	0.0944315	-0.0459611	0.241294	0.100973	0.0384317	0.532891	0.0999518	0.00577467	0.921749	0.1007	0.0502638	0.999279	0.832289	0.0121273
DAVIES_MULTIPLE_MYELOMA_VS_MGUS_DN	0.110534	-0.0782612	0.0940928	0.110067	0.048188	0.872649	0.110639	-0.0183487	0.828073	0.107792	0.0131661	0.999279	0.7165	-0.00881394
DAWSON_METHYLATED_IN_LYMPHOMA_TCL1	0.0311598	0.159039	0.0747121	0.0307949	-0.00519356	0.97453	0.027828	0.0232163	0.971961	0.0315802	0.00617391	0.999279	0.725286	0.045809
DAZARD_RESPONSE_TO_UV_NHEK_DN	0.0539328	0.0792871	0.683327	0.0417839	0.0442945	0.858988	0.0526028	-0.00520668	0.553462	0.0454831	-0.00580545	0.999279	0.972367	0.0281423
DAZARD_RESPONSE_TO_UV_NHEK_UP	0.274987	0.00218753	0.813555	0.281584	0.0122657	0.796764	0.269695	0.0205491	0.0773688	0.281664	0.0126284	0.999279	0.648703	0.0119077
DAZARD_RESPONSE_TO_UV_SCC_DN	0.0783762	0.0617899	0.567279	0.075266	0.108017	0.828358	0.0731067	-0.0536768	0.162295	0.074745	-0.0371951	0.999279	0.741587	0.0197337
DAZARD_RESPONSE_TO_UV_SCC_UP	0.205515	-0.019489	0.325775	0.214198	0.0113088	0.741172	0.213053	0.0225937	0.247988	0.217211	0.00485222	0.999279	0.688338	0.00481644
DAZARD_UV_RESPONSE_CLUSTER_G1	0.361681	0.02378	0.021347	0.370818	0.0141543	0.946766	0.346493	0.0189944	0.024845	0.368612	0.00471359	0.999279	0.0554678	0.0154106
DAZARD_UV_RESPONSE_CLUSTER_G6	0.0563719	-0.00470964	0.927906	0.0465026	0.0697931	0.722014	0.0594474	0.0104541	0.910301	0.0508842	0.0245462	0.999279	0.998308	0.0250209
DE_YY1_TARGETS_DN	0.138994	0.0254626	0.847779	0.121769	0.02394	0.642784	0.142322	-0.0131112	0.716915	0.12504	-0.0262184	0.999279	0.98444	0.00251826
DEBIASI_APOPTOSIS_BY_REOVIRUS_INFECTION_DN	0.0585613	0.0790623	0.161779	0.0567255	0.0269514	0.777894	0.0555986	-0.0452264	0.312084	0.0554206	0.0173198	0.999279	0.594095	0.0195268
DEBIASI_APOPTOSIS_BY_REOVIRUS_INFECTION_UP	0.0993998	-0.0083016	0.905427	0.0987301	0.0220517	1	0.0967634	-0.00437487	0.900453	0.0993461	-0.0316973	0.999279	0.999938	-0.0055805
DELACROIX_RAR_BOUND_ES	0.0806697	0.00459921	0.727083	0.0818104	0.00138322	1	0.0812381	0.00907841	0.778657	0.0805884	-0.0131505	0.999279	0.997206	0.000477585
DELACROIX_RAR_TARGETS_DN	0.0991907	-0.0312607	0.702687	0.0899959	0.0409593	0.808918	0.109078	0.012759	0.598824	0.086784	-0.0514201	0.999279	0.975823	-0.00724064
DELACROIX_RAR_TARGETS_UP	0.16038	-0.022092	0.747839	0.180046	0.0358435	0.825292	0.160231	-0.000448576	0.711237	0.167929	-0.0182205	0.999279	0.989967	-0.00122937
DELACROIX_RARG_BOUND_MEF	0.123088	-0.00455697	0.783018	0.128491	0.0313413	0.665235	0.124142	0.00701085	0.82541	0.122463	-0.0125775	0.999279	0.989094	0.00530444
DELASERNA_MYOD_TARGETS_DN	0.119756	0.0146175	0.981275	0.126007	0.0819496	0.531434	0.121439	0.0252298	0.294409	0.125293	0.052437	0.999279	0.879016	0.0435585
DELASERNA_MYOD_TARGETS_UP	0.0558036	-0.123178	0.0262738	0.0590956	0.0160313	0.97453	0.058362	-0.0578673	0.253535	0.0578432	-0.0730855	0.999279	0.259738	-0.0595248
DELPUECH_FOXO3_TARGETS_DN	0.0964485	-0.0899035	0.741092	0.0934653	0.0284588	0.825292	0.0993187	0.0802446	0.145604	0.0932207	-0.0242621	0.999279	0.774694	-0.00136556
DELPUECH_FOXO3_TARGETS_UP	0.102257	-0.0620403	0.0940928	0.110862	0.0131234	0.891175	0.10213	-0.0403501	0.314744	0.107609	-0.0215668	0.999279	0.507716	-0.0277084
DELYS_THYROID_CANCER_DN	0.0475639	0.0137553	0.8235	0.048286	-0.0221915	0.978952	0.0470185	-0.00794114	0.945895	0.0469865	0.0363112	0.999279	0.999817	0.00498349
DELYS_THYROID_CANCER_UP	0.0944093	-0.061897	0.017024	0.101745	0.00679753	0.916726	0.0996315	-0.0167134	0.527953	0.101204	0.0188073	0.999279	0.294299	-0.0132514
DEMAGALHAES_AGING_UP	0.225703	-0.0705848	0.00752295	0.232268	-0.00513226	0.916726	0.236435	0.00803391	0.42198	0.241066	0.00491943	0.999279	0.166037	-0.0156909
DEN_INTERACT_WITH_LCA5	0.451633	0.0171514	0.512753	0.434802	0.00334732	0.904067	0.446043	0.00566374	0.851883	0.449948	-0.00111019	0.999279	0.985016	0.00626305
DER_IFN_ALPHA_RESPONSE_UP	0.173079	-0.0562801	0.365624	0.174643	-0.0193804	0.77196	0.178301	0.00580701	0.986837	0.18207	-0.0152561	0.999279	0.958977	-0.0212774
DER_IFN_BETA_RESPONSE_UP	0.191646	-0.00244293	0.824894	0.184728	-0.0040528	0.998475	0.190022	-0.00870296	0.983723	0.186125	-0.0509507	0.999279	0.99993	-0.0165373
DER_IFN_GAMMA_RESPONSE_UP	0.193509	-0.0101433	0.904952	0.19111	-0.0259821	0.864262	0.193708	0.00748957	0.842502	0.198007	-0.0208708	0.999279	0.999089	-0.0123767
DESERT_PERIPORTAL_HEPATOCELLULAR_CARCINOMA_SUBCLASS_UP	0.0140145	-0.127185	0.0962073	0.0201363	0.0116419	0.970905	0.0167938	0.0291682	0.74535	0.0186487	0.115236	0.999279	0.721705	0.00721533
DESERT_PERIVENOUS_HEPATOCELLULAR_CARCINOMA_SUBCLASS_UP	0.0641427	0.0266048	0.625886	0.0631563	-0.0130245	0.969288	0.0630767	-0.00478326	0.915632	0.0646253	0.0127236	0.999279	0.996861	0.00538015
DESERT_STEM_CELL_HEPATOCELLULAR_CARCINOMA_SUBCLASS_UP	0.176187	0.0167063	0.5508	0.164306	0.00552909	0.669536	0.175791	0.0179732	0.169402	0.16895	0.00194643	0.999279	0.697771	0.0105388
DEURIG_T_CELL_PROLYMPHOCYTIC_LEUKEMIA_DN	0.0589522	-0.0323479	0.394399	0.0561898	-0.027407	0.927102	0.0607066	-0.0404471	0.0620552	0.0589947	-0.00251966	0.999279	0.476243	-0.0256804
DEURIG_T_CELL_PROLYMPHOCYTIC_LEUKEMIA_UP	0.0818721	-0.0303854	0.394399	0.0839307	0.0039938	0.959792	0.083163	0.00615781	0.420811	0.0839368	0.00265402	0.999279	0.885155	-0.00439495
DIAZ_CHRONIC_MEYLOGENOUS_LEUKEMIA_DN	0.13602	-0.0490228	0.0789357	0.13892	-0.0151734	0.886457	0.138072	0.00239588	0.799036	0.141114	-0.00515666	0.999279	0.673041	-0.0167392
DIAZ_CHRONIC_MEYLOGENOUS_LEUKEMIA_UP	0.229202	0.00537098	0.641066	0.219258	0.00298067	0.881544	0.227688	0.00197832	0.575405	0.223124	-0.0110945	0.999279	0.972441	-0.000191133
DING_LUNG_CANCER_EXPRESSION_BY_COPY_NUMBER	0.071748	-0.0028439	0.629196	0.069639	0.0177057	0.687342	0.0744597	-0.0116983	0.932344	0.0691852	-0.0130364	0.999279	0.986091	-0.0024682
DING_LUNG_CANCER_MUTATED_SIGNIFICANTLY	0.0642221	0.00886942	0.821273	0.0683629	0.0785195	0.718735	0.0670718	0.00440932	0.833144	0.0647101	-0.0298763	0.999279	0.993945	0.0154805
DIRMEIER_LMP1_RESPONSE_EARLY	0.249249	-0.00726141	0.987134	0.244434	0.00408516	0.881989	0.251255	0.019849	0.541132	0.251323	0.00449489	0.999279	0.992596	0.0052919
DIRMEIER_LMP1_RESPONSE_LATE_DN	0.409831	0.002487	0.843161	0.408102	-0.00122909	0.975248	0.403396	0.0269215	0.0445159	0.414772	0.0182627	0.999279	0.578508	0.0116105
DIRMEIER_LMP1_RESPONSE_LATE_UP	0.109773	0.0220199	0.732947	0.108747	0.0111995	0.825292	0.104313	-0.026626	0.253281	0.109951	-0.0218186	0.999279	0.878663	-0.0038063
DITTMER_PTHLH_TARGETS_DN	0.129962	-0.0384607	0.333878	0.131597	0.00455069	0.97453	0.138895	-0.0143375	0.538782	0.133064	-0.0176776	0.999279	0.900436	-0.0164813
DITTMER_PTHLH_TARGETS_UP	0.202838	-0.000846183	0.826229	0.201575	0.023134	0.531434	0.204623	0.00714959	0.597922	0.199786	0.010133	0.999279	0.95301	0.00989259
DOANE_BREAST_CANCER_CLASSES_DN	0.136494	-0.0183615	0.903547	0.139192	0.0295823	0.956002	0.134537	0.0158546	0.746835	0.135394	-0.0651277	0.999279	0.998907	-0.00951305
DOANE_BREAST_CANCER_CLASSES_UP	0.015602	-0.357935	0.000260742	0.0234819	-0.0769807	0.713482	0.0200772	-0.103007	0.423593	0.0242424	-0.0772694	0.999279	0.0154117	-0.153798
DOANE_BREAST_CANCER_ESR1_DN	0.0350588	-0.175387	0.0344481	0.0313453	-0.246142	0.364035	0.0370946	-0.139094	0.0570967	0.0334527	-0.177455	0.999279	0.0699658	-0.18452
DOANE_BREAST_CANCER_ESR1_UP	0.0375498	-0.0890545	0.149974	0.039175	-0.0434393	0.863735	0.0385803	-0.0718971	0.0874052	0.0399081	-0.0386446	0.999279	0.345392	-0.0607589
DOANE_RESPONSE_TO_ANDROGEN_DN	0.0780022	0.00192893	0.977168	0.0761926	0.00773501	0.873919	0.0775506	-0.0387231	0.0846854	0.0758862	0.00891373	0.999279	0.730029	-0.00503635
DOANE_RESPONSE_TO_ANDROGEN_UP	0.0427111	-0.115703	0.0136678	0.0426338	-0.032981	0.870649	0.0463453	-0.0679516	0.039884	0.0432621	0	0.999279	0.0534356	-0.054159
DODD_NASOPHARYNGEAL_CARCINOMA_DN	0.155373	0.00906433	0.721441	0.140043	0.00901087	0.796764	0.152775	0.0270889	0.291597	0.145503	-0.00486873	0.999279	0.893402	0.0100739
DODD_NASOPHARYNGEAL_CARCINOMA_UP	0.0537841	-0.0305993	0.34563	0.0600504	-0.0154611	0.984391	0.0555727	0.00309876	0.995871	0.0594124	0.0256624	0.999279	0.975497	-0.00432481
DORN_ADENOVIRUS_INFECTION_12HR_DN	0.226075	0.0156691	0.775036	0.206625	0.00311934	0.919441	0.219815	0.0194126	0.544583	0.222629	-0.0404768	0.999279	0.984075	-0.000568954
DORN_ADENOVIRUS_INFECTION_12HR_UP	0.0956817	-0.0153791	0.849745	0.0934142	0.0134455	0.928323	0.104622	0.00538729	0.687894	0.0922588	-0.0553843	0.999279	0.996398	-0.0129826
DORN_ADENOVIRUS_INFECTION_24HR_DN	0.210109	0.044689	0.690449	0.190845	0.000142285	0.878241	0.204829	0.00710967	0.51186	0.205554	-0.0143926	0.999279	0.968719	0.00938709
DORN_ADENOVIRUS_INFECTION_32HR_DN	0.227483	0.0233078	0.786484	0.213807	0.054776	0.872649	0.227252	-0.00133719	0.991125	0.2225	-0.020823	0.999279	0.999319	0.0139809
DORN_ADENOVIRUS_INFECTION_48HR_DN	0.220716	0.0411713	0.786433	0.202476	0.0303488	0.885162	0.217535	-0.00832112	0.932475	0.211632	-0.0328879	0.999279	0.998963	0.00757778
DORSAM_HOXA9_TARGETS_DN	0.23397	0.00744397	0.768047	0.21959	0.0145257	0.931127	0.22957	-0.000436497	0.962374	0.222543	-0.0483441	0.999279	0.999392	-0.00670272
DORSAM_HOXA9_TARGETS_UP	0.138176	-0.0264083	0.484523	0.132603	0.0149676	0.666586	0.141575	0.00910501	0.983412	0.140196	0.0370218	0.999279	0.970596	0.00867152
DORSEY_GAB2_TARGETS	0.0848819	0.0342594	0.858384	0.0817077	0.0816882	0.488264	0.0820932	0.0627759	0.204906	0.0793045	0.0652785	0.999279	0.767039	0.0610005
DOUGLAS_BMI1_TARGETS_DN	0.0421229	-0.0268527	0.78785	0.0475949	0.01778	0.970905	0.0414864	-0.016118	0.932475	0.048658	0.0221721	0.999279	0.999582	-0.000754661
DOUGLAS_BMI1_TARGETS_UP	0.0570416	-0.0221345	0.302475	0.0600568	0.0464643	0.544266	0.0583307	-0.00979639	0.510316	0.0574915	-0.0170022	0.999279	0.762371	-0.000617212
DUAN_PRDM5_TARGETS	0.0250923	0.0719936	0.609395	0.0278308	-0.0149563	1	0.0218965	-0.0779638	0.412844	0.0275742	0.0348508	0.999279	0.948428	0.00348107
DUNNE_TARGETS_OF_AML1_MTG8_FUSION_UP	0.062841	0.0125132	0.847485	0.0672346	-0.0209044	0.978952	0.0543587	-0.0623621	0.0733184	0.0673685	0.00670206	0.999279	0.691844	-0.0160128
DURAND_STROMA_NS_UP	0.0190906	-0.137787	0.124649	0.0228931	-0.0303337	0.731951	0.0199614	-0.074032	0.334598	0.0234295	0.043851	0.999279	0.538826	-0.0495754
DURAND_STROMA_S_UP	0.0163401	-0.139231	0.0898449	0.0213891	-0.0617551	0.642784	0.0175238	-0.154181	0.0266127	0.0212382	0.06889	0.999279	0.113323	-0.0715692
DURCHDEWALD_SKIN_CARCINOGENESIS_DN	0.0847369	-0.0420808	0.747968	0.0841706	0.0667753	0.738803	0.0901483	-0.0219167	0.642767	0.0805773	-0.048217	0.999279	0.978737	-0.0113598
DURCHDEWALD_SKIN_CARCINOGENESIS_UP	0.0421362	-0.0271741	0.925989	0.0442233	-0.0513492	0.637405	0.0424883	0.0368547	0.813198	0.0448765	-0.00883185	0.999279	0.993203	-0.0126251
DUTERTRE_ESTRADIOL_RESPONSE_24HR_DN	0.08629	-0.0122861	0.719788	0.0896174	0.0739773	0.669991	0.0867273	-0.0257086	0.337273	0.0868493	-0.00256657	0.999279	0.888565	0.008354
DUTERTRE_ESTRADIOL_RESPONSE_24HR_UP	0.0339523	0.0330844	0.48642	0.0300748	-0.0195189	0.944572	0.0370521	0.271942	0.19813	0.0331669	0.0702361	0.999279	0.779295	0.0889358
DUTERTRE_ESTRADIOL_RESPONSE_6HR_DN	0.026204	-0.0820289	0.482528	0.0349275	0.155372	0.520756	0.0305282	-0.0148854	0.577399	0.0329403	0.102249	0.999279	0.869331	0.0401767
DUTERTRE_ESTRADIOL_RESPONSE_6HR_UP	0.0585941	-0.0857647	0.148156	0.0572859	0.00202756	0.944572	0.0629595	0.0136505	0.977804	0.0604725	0.0160278	0.999279	0.858981	-0.0135147
DUTTA_APOPTOSIS_VIA_NFKB	0.114178	0.107473	0.0949429	0.103949	0.0548397	0.825292	0.108541	0.042523	0.330087	0.109209	0.0623684	0.999279	0.503455	0.0668011
EBAUER_MYOGENIC_TARGETS_OF_PAX3_FOXO1_FUSION	0.0518793	-0.0992739	0.0500226	0.0553756	0.0174135	0.744247	0.0579002	0.053326	0.253281	0.0558656	0.0222606	0.999279	0.315285	-0.00156844
EBAUER_TARGETS_OF_PAX3_FOXO1_FUSION_DN	0.0293956	0.0564216	0.896675	0.0305047	-0.0155223	0.98357	0.0315313	0.0305164	0.693021	0.0254725	-0.110397	0.999279	0.998335	-0.00974523
EBAUER_TARGETS_OF_PAX3_FOXO1_FUSION_UP	0.0645985	-0.0118638	0.770872	0.0647821	0.0532977	0.798423	0.0644452	0.0108213	0.692441	0.0658554	0.0294891	0.999279	0.988711	0.0204361
EGUCHI_CELL_CYCLE_RB1_TARGETS	0.0614668	0.00147893	0.856553	0.0358031	0.0970907	0.998475	0.0694335	0.777888	0.112287	0.0369052	-0.0460345	0.999279	0.790388	0.207606
EHLERS_ANEUPLOIDY_UP	0.085426	-0.0264508	0.750233	0.0881797	0.0482928	0.951323	0.0889552	0.0126312	0.937421	0.0924645	0.0815227	0.999279	0.999205	0.0289989
EINAV_INTERFERON_SIGNATURE_IN_CANCER	0.0633555	-0.165429	0.511515	0.0854078	0.167055	0.84988	0.0653699	0.0127163	0.48468	0.0841538	0.0380044	0.999279	0.926865	0.0130867
ELLWOOD_MYC_TARGETS_DN	0.0975252	-0.0365391	0.357572	0.107996	0.0357671	0.846535	0.102475	0.00845196	0.970087	0.0936836	-0.0661508	0.999279	0.963921	-0.0146177
ELVIDGE_HIF1A_AND_HIF2A_TARGETS_DN	0.0903939	-0.0366065	0.918304	0.0999514	0.0249432	0.987886	0.0907044	-0.0856978	0.252218	0.0992743	-0.0315623	0.999279	0.937383	-0.0322309
ELVIDGE_HIF1A_AND_HIF2A_TARGETS_UP	0.0296971	0.160516	0.443585	0.0253194	-0.0744078	0.782913	0.0270705	-0.0542009	0.498479	0.0227196	-0.135801	0.999279	0.898488	-0.0259734
ELVIDGE_HIF1A_TARGETS_DN	0.0780995	-0.0292055	0.808043	0.0874336	0.00334151	1	0.0802107	-0.0600514	0.346821	0.0917236	0.0216368	0.999279	0.95957	-0.0160696
ELVIDGE_HIF1A_TARGETS_UP	0.0364254	-0.00946755	0.946085	0.0353267	-0.0549707	0.802001	0.0362079	-0.0279503	0.312368	0.0336423	-0.0645462	0.999279	0.941618	-0.0392337
ELVIDGE_HYPOXIA_BY_DMOG_DN	0.052982	0.170213	0.14064	0.0459488	-0.0196134	0.960894	0.0484404	0.0172129	0.532114	0.0462512	-0.0176238	0.999279	0.72879	0.0375472
ELVIDGE_HYPOXIA_BY_DMOG_UP	0.101632	-0.0736334	0.588442	0.111684	0.0238789	0.976252	0.104011	-0.0743772	0.220688	0.108658	-0.0420741	0.999279	0.845014	-0.0415515
ELVIDGE_HYPOXIA_DN	0.0755574	0.0357413	0.406909	0.0712661	0.0581175	0.531434	0.0730914	0.00864589	0.759152	0.0682509	-0.00854272	0.999279	0.890065	0.0234905
ELVIDGE_HYPOXIA_UP	0.10402	-0.0612429	0.775036	0.115183	0.0549101	0.89033	0.106484	-0.0522397	0.326709	0.1136	-0.00777487	0.999279	0.935555	-0.0165868
ENGELMANN_CANCER_PROGENITORS_DN	0.0552011	-0.109629	0.0420082	0.0526758	-0.0011491	0.999547	0.0552781	-0.0294567	0.681742	0.0548933	-0.00971145	0.999279	0.52499	-0.0374865
ENGELMANN_CANCER_PROGENITORS_UP	0.0716337	0.0200766	0.866293	0.0699135	0.0448965	0.904067	0.0679336	-0.0235868	0.999609	0.0773544	0.0897536	0.999279	0.999876	0.032785
ENK_UV_RESPONSE_EPIDERMIS_DN	0.0942955	-0.041966	0.396752	0.0979021	0.0630622	0.629747	0.0968883	-0.0102064	0.701494	0.0954036	-0.0330932	0.999279	0.900406	-0.00555085
ENK_UV_RESPONSE_EPIDERMIS_UP	0.0835687	-0.0506667	0.16217	0.0862372	0.018392	0.858649	0.085361	-0.0018499	0.854218	0.0861177	0.0052519	0.999279	0.832976	-0.00721819
ENK_UV_RESPONSE_KERATINOCYTE_DN	0.115717	0.0204898	0.366725	0.106326	0.0227921	0.718735	0.116158	0.00415943	0.889245	0.10897	-0.0166575	0.999279	0.940295	0.00769597
ENK_UV_RESPONSE_KERATINOCYTE_UP	0.259842	0.00507031	0.971022	0.262467	0.0156395	0.849966	0.256183	0.0149825	0.0959673	0.261318	0.0152072	0.999279	0.74976	0.0127249
EPPERT_CE_HSC_LSC	0.0365176	-0.0809727	0.443563	0.0347394	0.0511428	0.873919	0.0370309	-0.0673252	0.527953	0.0365543	0.0123525	0.999279	0.922947	-0.0212006
EPPERT_HSC_R	0.0774874	-0.0457042	0.455703	0.0784559	0.0427654	0.916047	0.0828174	0.00275945	0.725286	0.0730215	-0.0552697	0.999279	0.966619	-0.0138623
EPPERT_LSC_R	0.0607186	-0.0699517	0.602901	0.0599644	0.0598439	0.659833	0.0643733	-0.00129953	0.993389	0.0601868	-0.00208432	0.999279	0.985053	-0.00337292
EPPERT_PROGENITOR	0.0747393	-0.0308333	0.766151	0.0708494	0.053915	0.637787	0.0810496	0.100454	0.0378214	0.0714182	0.00813425	0.999279	0.435088	0.0329175
FAELT_B_CLL_WITH_VH_REARRANGEMENTS_DN	0.157307	0.00775062	0.809655	0.155477	0.0207218	0.724147	0.158712	-0.00606117	0.976337	0.15572	-0.00238985	0.999279	0.997394	0.00500535
FAELT_B_CLL_WITH_VH_REARRANGEMENTS_UP	0.160273	0.00798536	0.571921	0.162912	0.0376168	0.61397	0.157099	0.02139	0.359711	0.161693	0.011588	0.999279	0.844325	0.019645
FAELT_B_CLL_WITH_VH3_21_DN	0.147171	-0.0273412	0.197542	0.155601	-0.00120325	0.947551	0.147941	0.0237755	0.212309	0.153548	-0.0324909	0.999279	0.596712	-0.00931495
FAELT_B_CLL_WITH_VH3_21_UP	0.0797997	-0.0227905	0.482528	0.0724334	-0.0294705	0.927102	0.0776986	-0.0419435	0.498004	0.0704154	-0.0679647	0.999279	0.934071	-0.0405423
FALVELLA_SMOKERS_WITH_LUNG_CANCER	0.136747	0.0189129	0.958625	0.126954	0.101741	0.478039	0.138447	-0.0268164	0.649853	0.122969	-0.00948811	0.999279	0.965176	0.0210873
FARDIN_HYPOXIA_11	0.135589	-0.0419599	0.750862	0.149947	0.0232645	0.979391	0.139658	-0.126939	0.0480371	0.138055	-0.115973	0.999279	0.570669	-0.0654017
FARMER_BREAST_CANCER_APOCRINE_VS_BASAL	0.0686769	-0.0107581	0.770872	0.0669286	0.00789593	0.978952	0.0699711	0.008742	0.639673	0.0681942	-0.00446442	0.999279	0.993383	0.000353857
FARMER_BREAST_CANCER_APOCRINE_VS_LUMINAL	0.0722665	-0.0453411	0.0502242	0.075525	-0.0154328	0.870649	0.0760375	-0.0200037	0.346119	0.0732505	-0.0257776	0.999279	0.396985	-0.0266388
FARMER_BREAST_CANCER_BASAL_VS_LULMINAL	0.0756119	-0.00797146	0.690355	0.0733883	-0.0102518	0.999547	0.0744066	-0.0231328	0.21064	0.073057	-0.0561919	0.999279	0.869645	-0.024387
FARMER_BREAST_CANCER_CLUSTER_1	0.00403285	-0.624099	0.528541	0.00759506	0.00927781	0.944572	0.00571252	0.668269	0.303456	0.010922	0.552112	0.999279	0.876765	0.15139
FARMER_BREAST_CANCER_CLUSTER_2	0.0213186	0.233306	0.952887	0.0124863	0.0826145	0.911199	0.0235603	0.395495	0.0959673	0.0140218	0.0080953	0.999279	0.760624	0.179878
FERNANDEZ_BOUND_BY_MYC	0.184944	0.0171874	0.264047	0.186574	0.018497	0.655269	0.180248	0.00802302	0.230526	0.183618	-0.0143275	0.999279	0.597525	0.00734499
FERRANDO_T_ALL_WITH_MLL_ENL_FUSION_DN	0.209401	0.00237961	0.689635	0.196183	0.00419351	0.975248	0.212006	0.0562712	0.117989	0.202382	0.0053298	0.999279	0.750168	0.0170435
FERRANDO_T_ALL_WITH_MLL_ENL_FUSION_UP	0.182429	0.0333872	0.362134	0.178102	0.0324464	0.610017	0.182526	0.0182498	0.594029	0.181164	0.0181152	0.999279	0.851384	0.0255496
FERREIRA_EWINGS_SARCOMA_UNSTABLE_VS_STABLE_DN	0.064925	0.0454184	0.165133	0.0676214	-0.00364514	0.961666	0.0644525	0.0474516	0.474526	0.0702771	0.0562692	0.999279	0.738989	0.0363735
FERREIRA_EWINGS_SARCOMA_UNSTABLE_VS_STABLE_UP	0.069592	0.0398141	0.972956	0.054946	-0.00293399	0.944572	0.0738547	0.213395	0.0632899	0.0601863	-0.0302814	0.999279	0.681868	0.0549985
FEVR_CTNNB1_TARGETS_DN	0.150934	0.0263883	0.622145	0.130455	0.00528567	0.967983	0.151013	0.0510353	0.339904	0.135849	-0.0339861	0.999279	0.922977	0.0121808
FEVR_CTNNB1_TARGETS_UP	0.0745546	-0.0300293	0.537966	0.0822774	0.0126892	0.916726	0.0739089	-0.0327856	0.639944	0.0799205	0.00345232	0.999279	0.970084	-0.0116683
FIGUEROA_AML_METHYLATION_CLUSTER_1_DN	0.0347041	0.0168048	0.76041	0.0374957	0.0728572	0.816865	0.0337808	-0.0675148	0.222585	0.0311522	-0.126118	0.999279	0.860831	-0.0259926
FIGUEROA_AML_METHYLATION_CLUSTER_1_UP	0.0429639	0.0676712	0.310804	0.0431509	0.0549665	0.541758	0.0440014	0.0900195	0.000206641	0.0405662	0.00954954	0.999279	0.00849533	0.0555517
FIGUEROA_AML_METHYLATION_CLUSTER_2_UP	0.0185414	-0.00189289	0.765913	0.0164884	0	0.962354	0.0237589	0.146102	0.125219	0.0194015	0.151936	0.999279	0.782171	0.0740364
FIGUEROA_AML_METHYLATION_CLUSTER_3_DN	0.0642122	-0.0109874	0.727083	0.0652299	0.0440962	0.748755	0.0636734	-0.0324576	0.240412	0.0628831	-0.0464903	0.999279	0.850904	-0.0114598
FIGUEROA_AML_METHYLATION_CLUSTER_3_UP	0.0499475	0.030119	0.551506	0.0444357	-0.0807121	0.642784	0.0495331	0.000394492	0.960808	0.0464129	-0.0245422	0.999279	0.97587	-0.0186852
FIGUEROA_AML_METHYLATION_CLUSTER_4_UP	0.048449	0.0246216	0.575784	0.0450751	-0.0358823	0.734659	0.048315	-0.00961878	0.363547	0.0463285	-0.00392237	0.999279	0.879292	-0.00620048
FIGUEROA_AML_METHYLATION_CLUSTER_5_DN	0.0244034	0.059513	0.786484	0.028909	0.171977	0.713482	0.02363	-0.00059018	0.866128	0.0242197	0.00866486	0.999279	0.993592	0.0598912
FIGUEROA_AML_METHYLATION_CLUSTER_6_DN	0.0111786	0.454867	0.903165	0.00796675	-0.120294	0.984391	0.00503826	-0.361066	0.370704	0.00470762	-0.283793	0.999279	0.973464	-0.0775717
FIGUEROA_AML_METHYLATION_CLUSTER_6_UP	0.0528168	0.0660707	0.0500226	0.0484339	0.00737387	0.941731	0.0497611	0.0152934	0.654996	0.0493907	0.0185103	0.999279	0.541136	0.0268121
FIGUEROA_AML_METHYLATION_CLUSTER_7_UP	0.0465148	0.0661996	0.178421	0.0399003	-0.0363521	0.768156	0.0443432	-0.00577957	0.868716	0.0421218	-0.016247	0.999279	0.83316	0.00195523
FINAK_BREAST_CANCER_SDPP_SIGNATURE	0.0453106	0.00736876	0.969449	0.0473552	-0.00501459	0.830394	0.0449479	0.00636484	0.940493	0.0468111	-0.0216875	0.999279	0.999798	-0.00324212
FIRESTEIN_CTNNB1_PATHWAY	0.0207711	-0.0191723	0.428949	0.0178071	0	0.929186	0.024754	-0.0181052	0.536083	0.0181892	-0.00275236	0.999279	0.928707	-0.0100075
FIRESTEIN_PROLIFERATION	0.0288069	0.0612053	0.740085	0.0270672	-0.00354638	0.808918	0.0292553	0.0479165	0.60489	0.0270416	0.0134588	0.999279	0.979985	0.0297586
FISCHER_DIRECT_P53_TARGETS_META_ANALYSIS	0.0744124	-0.0081671	0.824894	0.0811479	0.0338336	0.811245	0.0722365	-0.0128608	0.56753	0.0770149	-0.0161514	0.999279	0.982862	-0.000836411
FISCHER_DREAM_TARGETS	0.107056	0.0584948	0.430378	0.0876078	0	0.88876	0.106724	0.106815	0.144732	0.0920852	-0.0279133	0.999279	0.670828	0.0343492
FISCHER_G1_S_CELL_CYCLE	0.0468924	0.021898	0.944165	0.0400773	0.000639847	0.980013	0.0433915	-0.0507228	0.802048	0.0442623	0.0426168	0.999279	0.999738	0.00360797
FISCHER_G2_M_CELL_CYCLE	0.070114	0.0181194	0.824894	0.0640488	0.0507259	0.713482	0.0723436	0.0828713	0.212151	0.0662281	-0.0415384	0.999279	0.842167	0.0275445
FLECHNER_BIOPSY_KIDNEY_TRANSPLANT_OK_VS_DONOR_DN	0.13862	0.0146608	0.79523	0.132766	0.0499479	0.79689	0.135899	0.0208042	0.472292	0.132074	-0.00503433	0.999279	0.965617	0.0200947
FLECHNER_BIOPSY_KIDNEY_TRANSPLANT_OK_VS_DONOR_UP	0.201384	0.00725414	0.709528	0.199453	0.0104521	0.571677	0.199938	0.00242006	0.523973	0.200499	-0.0219534	0.999279	0.928009	-0.000456784
FLECHNER_BIOPSY_KIDNEY_TRANSPLANT_REJECTED_VS_OK_DN	0.126929	-0.0155874	0.443099	0.128475	-0.00758322	0.994328	0.129002	0.00305681	0.883845	0.12919	-0.00259086	0.999279	0.984263	-0.00567617
FLECHNER_BIOPSY_KIDNEY_TRANSPLANT_REJECTED_VS_OK_UP	0.0813826	-0.056058	0.343933	0.0844799	0.021366	0.844774	0.0840609	0.02879	0.123926	0.0855198	0.0241812	0.999279	0.574869	0.00456981
FLECHNER_PBL_KIDNEY_TRANSPLANT_OK_VS_DONOR_DN	0.13122	-0.00495772	0.573463	0.127343	0.00769667	0.885432	0.131239	-0.00330657	0.766532	0.127371	-0.013685	0.999279	0.984236	-0.00356315
FLECHNER_PBL_KIDNEY_TRANSPLANT_OK_VS_DONOR_UP	0.267317	-0.00496746	0.858115	0.266062	0.00796478	0.737654	0.271236	0.0147739	0.0697053	0.266231	0.000351896	0.999279	0.620033	0.00453079
FLECHNER_PBL_KIDNEY_TRANSPLANT_REJECTED_VS_OK_DN	0.209826	-0.00903387	0.731567	0.207095	0.0203322	0.731951	0.212222	0.00500842	0.868716	0.20376	-0.00904578	0.999279	0.992161	0.00181524
FLECHNER_PBL_KIDNEY_TRANSPLANT_REJECTED_VS_OK_UP	0.154405	0.0176577	0.623864	0.149385	-0.00243779	0.89548	0.155283	0.033606	0.0773688	0.149044	-0.0171223	0.999279	0.615428	0.00792589
FLORIO_NEOCORTEX_BASAL_RADIAL_GLIA_DN	0.0422793	0.0228162	0.743397	0.0404962	0.0604061	0.730502	0.0427484	0.150546	0.00866283	0.0425308	0.0648602	0.999279	0.218076	0.0746572
FLORIO_NEOCORTEX_BASAL_RADIAL_GLIA_UP	0.0149323	-0.0690605	0.631682	0.0179919	0.0139091	0.998475	0.0172121	0.00462262	0.872508	0.0182122	0.068316	0.999279	0.996681	0.00444681
FLOTHO_PEDIATRIC_ALL_THERAPY_RESPONSE_DN	0.0284327	0.105076	0.448636	0.0273509	0.0206313	0.829283	0.0258252	0.0305385	0.463012	0.030957	0.181607	0.999279	0.897716	0.0844631
FLOTHO_PEDIATRIC_ALL_THERAPY_RESPONSE_UP	0.498619	-0.00663	0.557718	0.492831	0.00200021	0.895369	0.498153	0.00125894	0.905561	0.488943	-0.0113339	0.999279	0.991135	-0.00367619
FONTAINE_FOLLICULAR_THYROID_ADENOMA_DN	0.139822	-0.0495628	0.0221526	0.137261	-0.0253079	0.718629	0.141566	-0.0329402	0.122548	0.143667	-0.014436	0.999279	0.131023	-0.0305617
FONTAINE_FOLLICULAR_THYROID_ADENOMA_UP	0.0564384	-0.00641712	0.851952	0.0562371	0.00465469	0.932859	0.0566095	-0.0388419	0.189781	0.0546218	0.0383843	0.999279	0.87601	-0.000555006
FONTAINE_PAPILLARY_THYROID_CARCINOMA_DN	0.0102401	-0.315589	0.102425	0.0127671	-0.138804	0.591466	0.01081	-0.347814	0.0215216	0.0138262	0.0866372	0.999279	0.102369	-0.178892
FONTAINE_PAPILLARY_THYROID_CARCINOMA_UP	0.142101	-0.0196762	0.61975	0.151743	0.0384889	0.768156	0.141969	0.00421772	0.683155	0.14795	0.00106685	0.999279	0.972453	0.00602433
FONTAINE_THYROID_TUMOR_UNCERTAIN_MALIGNANCY_DN	0.0723305	-0.147348	0.224424	0.0741884	-0.113026	0.72995	0.076802	-0.104378	0.0144715	0.0795888	0.0014277	0.999279	0.147207	-0.0908309
FONTAINE_THYROID_TUMOR_UNCERTAIN_MALIGNANCY_UP	0.0553657	0.0570954	0.650732	0.0548338	-0.036149	0.89493	0.0485524	-0.0102985	0.680383	0.0546905	-0.0955361	0.999279	0.985192	-0.0212221
FORTSCHEGGER_PHF8_TARGETS_DN	0.0802837	-0.0308993	0.2737	0.0817757	0.00175127	0.980013	0.082139	-0.0189963	0.403707	0.0821499	0.00761121	0.999279	0.814672	-0.0101333
FORTSCHEGGER_PHF8_TARGETS_UP	0.0528959	-0.00946119	0.839847	0.0532888	0.0402426	0.768156	0.0528558	0.0118242	0.586944	0.0505896	-0.0230045	0.999279	0.98269	0.00490027
FOSTER_KDM1A_TARGETS_DN	0.0498798	-0.0320689	0.36602	0.0525957	0.000513506	0.951282	0.0523674	0.0373485	0.30352	0.0509804	-0.0143883	0.999279	0.809825	-0.00214881
FOSTER_KDM1A_TARGETS_UP	0.0259996	-0.0238771	0.588442	0.0290543	0.0186111	0.987537	0.0264159	0.0396829	0.387004	0.0292862	0.0457144	0.999279	0.93525	0.0200328
FOSTER_TOLERANT_MACROPHAGE_DN	0.0734358	-0.037917	0.98824	0.0738447	0.0635492	0.7202	0.074179	-0.00363828	0.834646	0.0736816	-0.00657068	0.999279	0.997961	0.00385581
FOSTER_TOLERANT_MACROPHAGE_UP	0.064851	-0.0298852	0.49444	0.0709615	0.0498712	0.713482	0.0645519	0.0292429	0.496751	0.0693626	0.0127369	0.999279	0.900379	0.0154914
FOURNIER_ACINAR_DEVELOPMENT_LATE_2	0.168043	0.0148322	0.55103	0.156242	0.0459119	0.616574	0.173398	0.0733226	0.162295	0.160507	0.0184174	0.999279	0.669935	0.038121
FOURNIER_ACINAR_DEVELOPMENT_LATE_DN	0.172157	0.119652	0.0500226	0.142659	0	0.956002	0.153707	-0.0242475	0.813704	0.145677	-0.0721378	0.999279	0.592039	0.00581654
FRASOR_RESPONSE_TO_ESTRADIOL_DN	0.0898969	-0.0398988	0.269414	0.0989917	0.00407947	0.84116	0.0920865	-0.0349315	0.339904	0.0966675	-0.0016214	0.999279	0.743748	-0.018093
FRASOR_RESPONSE_TO_ESTRADIOL_UP	0.0873815	0.00853778	0.85523	0.0838172	0.0359423	0.885162	0.0873591	0.0233255	0.608691	0.0824834	0.0311121	0.999279	0.991827	0.0247294
FRASOR_RESPONSE_TO_SERM_OR_FULVESTRANT_DN	0.0613525	-0.0477664	0.804973	0.0573281	0.111597	0.904018	0.0658172	0.2651	0.0885893	0.0615803	0.0707274	0.999279	0.704742	0.0999144
FRASOR_TAMOXIFEN_RESPONSE_UP	0.0722304	-0.0726784	0.348476	0.0749067	0.0406583	0.913305	0.0741335	-0.0533972	0.1198	0.0739774	-0.0240107	0.999279	0.587522	-0.027357
FRIDMAN_IMMORTALIZATION_DN	0.0950793	-0.111962	0.334038	0.10134	0.00145712	0.984391	0.0978619	-0.0398626	0.590961	0.101934	-0.0439202	0.999279	0.915726	-0.048572
FRIDMAN_SENESCENCE_UP	0.151406	-0.041915	0.343933	0.155823	0.010444	0.911012	0.152386	-0.00109886	0.988259	0.158485	-0.0485149	0.999279	0.968522	-0.0202712
FUJII_YBX1_TARGETS_DN	0.0591118	0.0681683	0.847485	0.0513707	0.0718103	0.750298	0.0605826	0.115117	0.200686	0.0525051	0.0490451	0.999279	0.84623	0.0760353
FUJII_YBX1_TARGETS_UP	0.0633907	-0.0690232	0.045574	0.0629562	-0.053747	0.605276	0.0654545	-0.0260978	0.585314	0.0670512	-0.0201909	0.999279	0.409095	-0.0422647
FULCHER_INFLAMMATORY_RESPONSE_LECTIN_VS_LPS_DN	0.0719563	-0.00273707	0.879274	0.0719365	0.020278	0.825292	0.0694373	-0.03144	0.465555	0.0713088	0.000641198	0.999279	0.975285	-0.00331448
FULCHER_INFLAMMATORY_RESPONSE_LECTIN_VS_LPS_UP	0.0965684	-0.0196914	0.224424	0.0997587	0.00759986	0.655269	0.0995526	0.0104003	0.560565	0.0996421	0.0209276	0.999279	0.758333	0.00480907
FURUKAWA_DUSP6_TARGETS_PCI35_DN	0.0428658	0.0376401	0.770872	0.0377636	0.078912	0.541758	0.0455075	0.192695	0.158466	0.0394497	0.0496509	0.999279	0.710538	0.0897244
FURUKAWA_DUSP6_TARGETS_PCI35_UP	0.0779207	-0.0269236	0.513864	0.0826119	-0.00621896	0.90925	0.0799756	-0.00197153	0.847604	0.0844251	-0.00422344	0.999279	0.985165	-0.00983439
GABRIELY_MIR21_TARGETS	0.0474263	0.029446	0.828483	0.04108	0.0772931	0.862353	0.0499652	-0.0621341	0.316235	0.0418269	0.0107509	0.999279	0.935825	0.013839
GAJATE_RESPONSE_TO_TRABECTEDIN_UP	0.173759	-0.0408378	0.178421	0.184383	0.0383363	0.779487	0.176866	0.012751	0.766091	0.183417	0.0158114	0.999279	0.81145	0.00651524
GAL_LEUKEMIC_STEM_CELL_DN	0.0445514	-0.0552125	0.87413	0.0415721	0.0284379	0.878241	0.0456224	0.0932471	0.0840386	0.0431623	0.0290795	0.999279	0.704909	0.023888
GAL_LEUKEMIC_STEM_CELL_UP	0.0345318	-0.130182	0.225289	0.035084	0.0502827	0.92653	0.0409432	0.00872415	0.928569	0.0344409	-0.00516073	0.999279	0.915362	-0.019084
GALE_APL_WITH_FLT3_MUTATED_UP	0.0586106	0.0358874	0.451564	0.0487514	-0.0262488	0.999479	0.0557566	0.0594462	0.56753	0.0554518	0.0154391	0.999279	0.950387	0.021131
GALINDO_IMMUNE_RESPONSE_TO_ENTEROTOXIN	0.236748	0.067191	0.354618	0.224085	0.0384798	0.787684	0.214122	0.00582975	0.996715	0.227926	-0.0130634	0.999279	0.958934	0.0246093
GALLUZZI_PERMEABILIZE_MITOCHONDRIA	0.139911	0.0352081	0.504235	0.143229	0.074263	0.750827	0.136868	0.00852751	0.528082	0.137271	0.00154216	0.999279	0.91973	0.0298852
GARCIA_TARGETS_OF_FLI1_AND_DAX1_DN	0.0726372	0.0202773	0.732947	0.0684425	-0.00786031	0.948854	0.0719026	0.0425725	0.321495	0.0725108	0.058431	0.999279	0.934523	0.0283551
GARCIA_TARGETS_OF_FLI1_AND_DAX1_UP	0.0470748	0.0218032	0.958625	0.0514277	-0.00911316	0.941731	0.0480292	0.0185309	0.46929	0.0478895	-0.0568352	0.999279	0.988446	-0.00640358
GARGALOVIC_RESPONSE_TO_OXIDIZED_PHOSPHOLIPIDS_BLACK_UP	0.0512565	0.0386873	0.977168	0.0456186	0.0409864	0.963061	0.046179	-0.0417601	0.725181	0.046986	-0.0737941	0.999279	0.99934	-0.00897013
GARGALOVIC_RESPONSE_TO_OXIDIZED_PHOSPHOLIPIDS_BLUE_DN	0.0178055	-0.0557678	0.67946	0.0202438	-0.030197	0.994328	0.0186976	-0.0227631	0.49628	0.0177044	-0.0915335	0.999279	0.974737	-0.0500654
GARGALOVIC_RESPONSE_TO_OXIDIZED_PHOSPHOLIPIDS_BLUE_UP	0.0904598	0.0172427	0.769676	0.0896839	0.0578155	0.947551	0.0860287	0.00410193	0.921749	0.0918506	-0.0354874	0.999279	0.999239	0.0109182
GARGALOVIC_RESPONSE_TO_OXIDIZED_PHOSPHOLIPIDS_GREEN_DN	0.0551689	0.152735	0.626177	0.0388261	-0.0323955	0.819001	0.0464779	-0.140965	0.0840386	0.0388103	-0.107668	0.999279	0.614784	-0.0320731
GARGALOVIC_RESPONSE_TO_OXIDIZED_PHOSPHOLIPIDS_GREEN_UP	0.0462125	0.250429	0.13374	0.0455989	0.0437084	0.985519	0.0414899	-0.0590792	0.342241	0.0413565	-0.0779045	0.999279	0.624973	0.0392883
[truncated: 3,119 more rows]

## Sheet: Clone473_AUCell_by_expt
geneset	median.Veh_ExptC	enrichment.Veh_ExptC	adj.p.Veh_ExptC	median.Veh_ExptD	enrichment.Veh_ExptD	adj.p.Veh_ExptD	median.Veh_ExptA	enrichment.Veh_ExptA	adj.p.Veh_ExptA	median.Veh_ExptB	enrichment.Veh_ExptB	adj.p.Veh_ExptB	fisher.combined.pvalue	mean.enrichment
[truncated: 3,835 more rows]

[truncated: 5 more sheets: Clone523_AUCell_by_expt, Clone537_AUCell_by_expt, Clone679_AUCell_by_expt, Clone684_AUCell_by_expt, Data_for_Fig1h]
