# Supplementary material for: Clonal transcriptomics identifies mechanisms of chemoresistance and empowers rational design of combination therapies
Source: eLife. 2022 Dec 16;11:e80981. doi: 10.7554/eLife.80981 (PMC9757829; doi:10.7554/eLife.80981)
Supplement: Supplementary file 9. — Differential gene expression analysis was performed for each clone by comparing cells from a clonal lineage of interest to all assigned tumour cells within the same sample. Only vehicle-treated samples were included in the analysis. Clones were included in the analysis if there were at least 20 cells assigned to that clone in all three vehicle samples (DV1, DV2 and DV3). Differential gene expression was performed using Seurat FindMarkers function and Wilcoxon Rank Sum test. Fisher’s method was used to combine p-values from separate samples. Analysis for each clone is provided as a separate tab. In addition, analysis is included for the combined resistant clones 751, 1197 and 1240. Due to their low representation in vehicle-treated samples cells assigned to these clones from all three vehicle-treated samples were combined for gene expression analysis and compared to all assigned tumour cells from the three samples. [file elife-80981-supp9.xlsx]

## Sheet: Clone118_FindMarkers_by_sample
gene	logFC.DV1	adj.p.DV1	logFC.DV2	adj.p.DV2	logFC.DV3	adj.p.DV3	fisher.combined.pvalue	mean.logFC
0610009B22Rik	-0.0299691	1	-0.0254915	1	-0.0315283	1	1	-0.0289963
0610009O20Rik	-0.00949141	1	-0.00676058	1	-0.037373	1	1	-0.017875
0610010F05Rik	0.0167275	1	-0.0296788	1	-0.0213419	1	1	-0.011431
0610010K14Rik	-0.00249089	1	-0.0191939	1	-0.0504874	1	1	-0.0240574
0610012G03Rik	-0.000331629	1	-0.0302842	1	0.0405621	1	1	0.00331543
0610030E20Rik	-0.0144814	1	-0.00614373	1	-0.010531	1	1	-0.0103854
0610037L13Rik	0.0434129	1	0.0898272	1	0.0064721	1	1	0.0465707
1110002L01Rik	-0.0073621	1	0.000915514	1	-0.00463808	1	1	-0.00369489
1110004E09Rik	-0.0221809	1	-0.00104906	1	-0.0739217	1	1	-0.0323839
1110004F10Rik	-0.00116053	1	-0.00313139	1	-0.045959	1	1	-0.0167503
1110008F13Rik	-0.0410346	1	-0.0787992	1	-0.0449891	1	1	-0.054941
1110008L16Rik	0.000477545	1	0.00864501	1	0.00543182	1	1	0.00485146
1110008P14Rik	0.0591816	1	0.0595348	1	0.139315	0.598381	0.984566	0.0860106
1110012L19Rik	0.0441065	1	-0.0943676	1	0.00317081	1	1	-0.0156968
1110032A03Rik	-0.0144343	1	0.0152158	1	-0.0141501	1	1	-0.0044562
1110038F14Rik	-0.00786411	1	0.0197757	1	-0.019935	1	1	-0.00267446
1110046J04Rik	-0.0221564	1	-0.049677	1	-0.0357049	1	1	-0.0358461
1110059E24Rik	0.0141659	1	0.00423363	1	0.0284652	1	1	0.0156216
1110059G10Rik	-0.00705848	1	-0.0303952	1	0.00664364	1	1	-0.01027
1110065P20Rik	0.0620036	1	0.129568	0.775535	-0.0106691	1	0.997735	0.0603007
1190002N15Rik	0.0215907	1	0.0181389	1	-0.000347921	1	1	0.0131272
1190007I07Rik	-0.00648776	1	-0.0165616	1	-0.0388362	1	1	-0.0206285
1300002E11Rik	0.0122122	1	-0.00563213	1	-0.00129518	1	1	0.00176164
1500011B03Rik	0.0346064	1	0.0537068	1	0.0532206	1	1	0.0471779
1500011K16Rik	-0.0161229	1	0.00986586	1	-0.0137309	1	1	-0.00666263
1600002K03Rik	-0.0013299	1	0.0125431	1	0.00623989	1	1	0.00581771
1600012H06Rik	0.0433935	1	0.0767703	0.916131	0.0548787	1	0.999895	0.0583475
1600020E01Rik	-0.00480579	1	0.00744507	1	0.0189822	1	1	0.00720717
1700012B09Rik	0.0116361	1	0.0825737	1	-0.158825	1	1	-0.0215385
1700017B05Rik	0.0371829	1	0.0276454	1	-0.00114883	1	1	0.0212265
1700020I14Rik	-0.0194261	1	-0.0798912	1	-0.0532247	1	1	-0.0508473
1700021F05Rik	0.0236609	1	0.0228591	1	0.0200892	1	1	0.022203
1700025G04Rik	-0.0079117	1	-0.0238931	1	-0.0147012	1	1	-0.015502
1700030K09Rik	-0.0077197	1	0.00434288	1	0.0167272	1	1	0.00445012
1700037H04Rik	-0.0164212	1	-0.0398062	1	-0.0135461	1	1	-0.0232578
1700052K11Rik	-0.0140362	1	-0.0501083	1	-0.0345165	1	1	-0.032887
1700086O06Rik	0.00248773	1	0.0133365	1	-0.000627704	1	1	0.00506551
1700123O20Rik	0.0170415	1	0.027207	1	-0.0104151	1	1	0.0112778
1810009A15Rik	-0.0121058	1	0.0209144	1	0.019118	1	1	0.00930888
1810013L24Rik	-0.0223233	1	-0.0283078	1	-0.00562065	1	1	-0.0187506
1810022K09Rik	-0.0457492	1	-0.134232	1	-0.107225	1	1	-0.0957354
1810030O07Rik	0.0248942	1	-0.101191	1	0.00495444	1	1	-0.0237807
1810032O08Rik	-0.029185	1	-0.0200637	1	-0.03471	1	1	-0.0279862
1810037I17Rik	0.188511	3.43609e-11	0.0869258	1	0.0903415	1	1.08359e-08	0.121926
1810043G02Rik	-0.0198425	1	-0.0315214	1	0.00169517	1	1	-0.0165562
1810055G02Rik	0.0492087	1	0.0409972	1	0.0281626	1	1	0.0394562
1810058I24Rik	0.129442	6.50252e-06	0.118944	1	0.183045	0.161948	0.000115295	0.143811
1810062G17Rik	-0.0159651	1	0.00129874	1	-0.0186903	1	1	-0.0111189
2010107E04Rik	0.0581189	1	0.0601957	1	0.0808131	1	1	0.0663759
2010111I01Rik	-0.10011	1	-0.030392	1	0.00484738	1	1	-0.0418849
2010320M18Rik	0.0174096	1	-0.0086063	1	0.0375972	1	1	0.0154668
2200002D01Rik	0.307799	6.34769e-27	0.290358	3.6722e-10	0.323758	5.71346e-16	9.29554e-48	0.307305
2210016L21Rik	0.0136627	1	-0.0328066	1	-0.000283045	1	1	-0.00647566
2300009A05Rik	0.0140127	1	0.0049036	1	0.0269622	1	1	0.0152929
2310009B15Rik	0.00137023	1	0.0853552	1	0.0113189	1	1	0.0326814
2310011J03Rik	0.00362667	1	-0.0166457	1	0.0134166	1	1	0.000132515
2310022A10Rik	0.001123	1	-0.012402	1	-0.00971191	1	1	-0.00699698
2310022B05Rik	-0.00518422	1	0.0277052	1	-0.00722957	1	1	0.00509715
2310033P09Rik	-0.0201552	1	-0.0779925	1	-0.0251712	1	1	-0.0411063
2310035C23Rik	0.0119213	1	0.0188797	1	0.0186413	1	1	0.0164808
2310039H08Rik	0.0276242	1	0.0729985	1	0.0874774	1	1	0.0627
2310057M21Rik	0.0136653	1	0.0127339	1	-0.0129944	1	1	0.00446826
2310061I04Rik	0.0242599	1	0.0414611	1	-0.00398469	1	1	0.0205788
2410002F23Rik	-0.029852	1	-0.0219645	1	-0.00805637	1	1	-0.0199576
2410004B18Rik	0.0681458	0.280482	0.0491443	1	-0.0142227	1	0.863682	0.0343558
2410015M20Rik	-0.0482595	1	-0.0697814	1	0.0287369	1	1	-0.029768
2410089E03Rik	-0.0187679	1	-0.0591263	1	-0.036879	1	1	-0.0382578
2410131K14Rik	0.00673572	1	0.00131417	1	0.0483549	1	1	0.0188016
2510002D24Rik	-0.0102323	1	-0.00853328	1	0.0108818	1	1	-0.0026279
2510039O18Rik	0.024031	1	0.0441859	1	0.0258576	1	1	0.0313582
2610001J05Rik	0.0141678	1	0.00449436	1	0.0254089	1	1	0.0146903
2610002M06Rik	0.0282633	1	-0.109829	1	-0.0262884	1	1	-0.0359514
2610301B20Rik	0.00271912	1	-0.0215306	1	-0.0424652	1	1	-0.0204256
2610507B11Rik	0.159987	1.59275e-12	0.157747	0.00229507	0.0797834	1	2.14495e-12	0.132506
2610524H06Rik	0.00586488	1	-0.0375038	1	0.049484	1	1	0.00594837
2700016F22Rik	0.00218571	1	0.0368107	1	0.0161303	1	1	0.0183756
2700049A03Rik	0.00801816	1	-0.00602189	1	-0.00959562	1	1	-0.00253312
2700062C07Rik	-0.0203327	1	-0.0559016	1	-0.0318394	1	1	-0.0360246
2700081O15Rik	0.00438327	1	-0.0151761	1	0.0169642	1	1	0.00205712
2700097O09Rik	0.0156961	1	-0.0011088	1	0.0110825	1	1	0.0085566
2810004N23Rik	0.0233142	1	-0.0677895	1	0.0546528	1	1	0.00339253
2810006K23Rik	0.00962039	1	-0.0134198	1	-0.00842763	1	1	-0.00407569
2810403A07Rik	-0.0182124	1	-0.0210413	1	-0.0324182	1	1	-0.0238906
2810474O19Rik	0.027659	1	-0.0622326	1	0.107233	1	1	0.0242197
2900026A02Rik	0.025343	1	0.06128	1	0.00406871	1	1	0.0302306
2900060B14Rik	-0.00121205	1	-0.00725419	1	0.0217881	1	1	0.00444063
2900097C17Rik	-0.0614656	1	-0.152541	1	-0.00187022	1	1	-0.0719591
3010003L21Rik	-0.00821797	1	-0.00286704	1	-0.028166	1	1	-0.0130837
3110002H16Rik	-0.00933686	1	-0.00101082	1	-0.00141204	1	1	-0.00391991
3110009E18Rik	-0.00249673	1	0.00188911	1	0.00944612	1	1	0.00294617
3110040N11Rik	0.0104462	1	-0.0212912	1	-0.00078371	1	1	-0.00387623
3110043O21Rik	0.00709014	1	0.015944	1	-0.00139663	1	1	0.0072125
3110062M04Rik	-0.0105215	1	0.000623223	1	-0.0397637	1	1	-0.016554
3110082I17Rik	-0.000504104	1	0.0250876	1	-0.0752	1	1	-0.0168722
3300005D01Rik	0.0145684	1	0.144486	0.000565479	0.0139539	1	0.0206043	0.0576694
3830403N18Rik	-0.0132125	1	-0.158891	1	-0.219244	1.30851e-05	0.00098738	-0.130449
3830406C13Rik	0.03498	1	0.0321592	1	0.00469753	1	1	0.0239455
4632415L05Rik	-0.00452024	1	-0.0500518	1	-0.0270297	1	1	-0.0272006
4833420G17Rik	-0.0515618	1	-0.0403247	1	-0.04483	1	1	-0.0455722
4833439L19Rik	-0.0270318	1	0.0114923	1	-0.0394601	1	1	-0.0183332
4921524J17Rik	0.0860171	1	0.167678	0.00720458	0.101779	1	0.130406	0.118492
4930402H24Rik	-0.00193839	1	-0.00325243	1	0.0388381	1	1	0.0112158
4930430F08Rik	0.00871343	1	-0.00310267	1	-0.0086284	1	1	-0.00100588
4930453N24Rik	0.0162758	1	0.040455	1	-0.0110416	1	1	0.0152298
4930503L19Rik	-0.0210775	1	-0.041541	1	-0.0259148	1	1	-0.0295111
4930523C07Rik	0.0844769	1	0.239894	8.78621e-07	0.117333	1	9.85595e-05	0.147234
4930579G24Rik	0.0148858	1	0.0300406	1	-0.00346789	1	1	0.0138195
4931406C07Rik	-0.0317924	1	-0.0678161	1	-0.0182098	1	1	-0.0392727
4931406P16Rik	-0.0180507	1	-0.0455484	1	-0.0156088	1	1	-0.0264026
4931428F04Rik	0.0638638	0.362715	0.0542532	1	0.0664201	1	0.91708	0.0615124
4932422M17Rik	0.00685463	1	-0.00590133	1	0.0214228	1	1	0.00745871
4932438A13Rik	-0.0345061	1	-0.0933684	1	-0.0733351	1	1	-0.0670698
4933404O12Rik	-0.00743213	1	-0.0205702	1	-0.019432	1	1	-0.0158114
4933427D14Rik	0.000368573	1	0.00503896	1	-0.0137564	1	1	-0.00278294
4933434E20Rik	0.0335355	1	0.0207998	1	-0.0339733	1	1	0.00678734
5031425E22Rik	0.019236	1	0.00738797	1	-0.00720083	1	1	0.00647439
5031439G07Rik	-0.0180638	1	-0.0396315	1	-0.0645383	1	1	-0.0407445
5033406O09Rik	0.0284462	1	0.000609686	1	0.0199558	1	1	0.0163372
5430416N02Rik	-0.0685835	1	-0.0313941	1	-0.0501032	1	1	-0.0500269
5430421F17Rik	0.0163646	1	0.0200795	1	0.0298953	1	1	0.0221132
5730455P16Rik	-0.0170404	1	-0.0327979	1	-0.00467284	1	1	-0.0181704
5730480H06Rik	-0.00569451	1	-0.00128453	1	0.019605	1	1	0.00420864
5730559C18Rik	0.0117853	1	-0.120998	1	-0.0554635	1	1	-0.054892
5930430L01Rik	0.0109222	1	-0.00902253	1	0.0270927	1	1	0.00966411
6030458C11Rik	-0.0174953	1	-0.0574777	1	-0.00963815	1	1	-0.0282037
8030462N17Rik	-0.0121017	1	-0.0142711	1	-0.0137422	1	1	-0.0133717
9030025P20Rik	0.0380885	1	0.0320125	1	0.0194388	1	1	0.0298466
9030624J02Rik	0.00593596	1	-0.00294164	1	-0.0110769	1	1	-0.0026942
9130401M01Rik	-0.20207	1.39091e-13	-0.177146	0.283536	-0.188467	5.93078e-05	2.0247e-15	-0.189227
9230110C19Rik	-0.0157789	1	0.00688931	1	-0.00379412	1	1	-0.00422792
9430015G10Rik	-0.0132689	1	-0.0127432	1	-0.00409157	1	1	-0.0100345
9430038I01Rik	0.0223865	1	0.0209211	1	0.0345106	1	1	0.0259394
9530068E07Rik	-0.0125902	1	-0.0138916	1	0.0286394	1	1	0.000719194
9930021J03Rik	-0.00545674	1	-0.0255747	1	0.0375915	1	1	0.00218669
A230050P20Rik	-0.0122877	1	-0.0166337	1	-0.012323	1	1	-0.0137481
A330069E16Rik	-0.0269884	1	-0.0286854	1	-0.0690311	1	1	-0.0415683
A430005L14Rik	-0.00694602	1	0.127442	0.0752571	-0.000952763	1	0.521737	0.0398477
A630089N07Rik	-0.00267537	1	-0.000771373	1	-0.0122511	1	1	-0.00523262
AA467197	-0.0765489	1	-0.0632786	1	0.035718	1	1	-0.0347032
Aaas	-0.0171411	1	-0.0158697	1	-0.0376826	1	1	-0.0235645
Aacs	0.0188382	1	0.00103774	1	0.0012111	1	1	0.007029
Aaed1	-0.0236641	1	-0.0288597	1	-0.0443712	1	1	-0.0322983
Aak1	0.0152371	1	0.0129338	1	0.0103292	1	1	0.0128333
Aamdc	0.0345429	1	0.0491588	1	0.057575	1	1	0.0470922
Aamp	-0.00562455	1	0.0142147	1	-0.00405697	1	1	0.00151104
Aar2	-0.0262026	1	-0.0255879	1	-0.00202075	1	1	-0.0179371
Aars	0.0102667	1	0.0879107	1	0.0325425	1	1	0.0435733
Aasdhppt	-0.0856309	1	-0.0717595	1	-0.179469	0.00939235	0.155559	-0.112287
Aatf	-0.0341336	1	-0.125483	1	-0.143255	0.156242	0.715489	-0.100957
Abca1	0.00562735	1	-0.00245509	1	0.03945	1	1	0.0142074
Abca3	0.0303342	1	-0.00644839	1	0.0359828	1	1	0.0199562
Abca5	0.00633453	1	-0.0235314	1	-0.0066311	1	1	-0.00794266
Abcb10	-0.00035362	1	0.0210381	1	-0.00744179	1	1	0.00441422
Abcb7	0.00432953	1	0.0102453	1	-0.00405098	1	1	0.00350795
Abcb8	-0.000398652	1	-0.0139181	1	-0.0237904	1	1	-0.0127024
Abcb9	-0.0280647	1	-0.0253439	1	0.0024119	1	1	-0.0169989
Abcc1	-0.0409596	1	-0.0886926	1	-0.0551207	1	1	-0.0615909
Abcd3	0.00891891	1	-0.0543832	1	-0.0416779	1	1	-0.0290474
Abcd4	-2.83163e-05	1	0.0182099	1	0.0265018	1	1	0.0148945
Abce1	0.051904	1	0.113429	1	0.0947467	1	1	0.0866933
Abcf1	-0.0421737	1	-0.0348814	1	-0.0648926	1	1	-0.0473159
Abcf2	-0.00484511	1	-0.00238111	1	0.0227683	1	1	0.0051807
Abcf3	0.000893397	1	-0.0152827	1	-0.00473989	1	1	-0.0063764
Abcg2	-0.0387106	1	0.0506458	1	0.0159267	1	1	0.00928729
Abhd10	0.0134764	1	-0.000330811	1	-0.0188241	1	1	-0.00189282
Abhd11	-0.0542947	1	-0.0983639	1	-0.0265147	1	1	-0.0597244
Abhd12	-0.0126005	1	-0.0535344	1	-0.00920807	1	1	-0.0251143
Abhd13	-0.0115197	1	-0.0179841	1	-0.00613137	1	1	-0.0118784
Abhd14a	-0.0239939	1	-0.0094218	1	0.00763897	1	1	-0.00859224
Abhd16a	0.0128002	1	-0.00788989	1	-0.0132679	1	1	-0.00278588
Abhd17a	0.0517459	1	0.0219244	1	0.0734062	1	1	0.0490255
Abhd17b	0.0230598	1	0.00512629	1	0.0506239	1	1	0.02627
Abhd17c	-0.0257357	1	-0.0213943	1	-0.0435289	1	1	-0.0302196
Abhd18	-0.0152569	1	-0.0476675	1	0.00426541	1	1	-0.019553
Abhd2	0.0618681	1	0.0780008	1	0.0566511	1	1	0.0655067
Abhd4	0.0164063	1	0.0210732	1	0.00506141	1	1	0.0141803
Abhd5	-0.0218684	1	-0.0492483	1	-0.078665	1	1	-0.0499272
Abhd6	0.0181545	1	-0.00445859	1	0.0106812	1	1	0.0081257
Abhd8	0.172945	1.017e-19	0.0976771	0.135574	0.142758	0.00144526	2.82833e-20	0.137793
Abi1	-0.0787222	1	-0.0798887	1	-0.0615415	1	1	-0.0733842
Abi2	0.0134698	1	-0.0319898	1	-0.0259021	1	1	-0.0148074
Abl1	-0.0363654	1	-0.0539736	1	-0.0244629	1	1	-0.0382673
Abl2	0.0154057	1	0.0429274	1	0.0330015	1	1	0.0304449
Abr	-0.0324655	1	-0.0471091	1	-0.0397684	1	1	-0.039781
Abracl	0.0687444	1	0.0657407	1	0.006595	1	1	0.0470267
Abraxas1	-0.0245562	1	-0.0272804	1	-0.0232064	1	1	-0.0250144
Abraxas2	-0.0193049	1	-0.0266344	1	-0.0338135	1	1	-0.0265843
Abt1	-0.0550866	1	-0.0996089	1	-0.0908046	1	1	-0.0818334
AC127341.3	0.0694866	0.205531	0.132225	0.00270075	0.127124	0.166584	0.00494043	0.109612
AC149090.1	0.00778368	1	-0.027504	1	0.079586	1	1	0.0199552
AC160336.1	-0.179481	1	0.102495	1	-0.347048	0.0553155	0.44719	-0.141345
AC165953.2	0.0253904	1	0.0371616	1	0.030685	1	1	0.031079
AC191865.2	-0.0224717	1	-0.0125836	1	-0.035746	1	1	-0.0236004
Acaa1a	0.0208162	1	-0.00717081	1	0.0273061	1	1	0.0136505
Acaa2	-0.00491116	1	-0.109867	1	-0.0184662	1	1	-0.0444149
Acaca	-0.0037209	1	0.011367	1	-0.042756	1	1	-0.0117033
Acad8	0.000326291	1	0.00462845	1	0.0133406	1	1	0.00609844
Acad9	-0.035376	1	-0.0449776	1	-0.0309032	1	1	-0.0370856
Acadl	-0.0576987	1	-0.0176676	1	-0.00140474	1	1	-0.0255903
Acadm	0.0704314	1	0.0202977	1	-0.0163664	1	1	0.0247876
Acads	-0.0473535	1	-0.0739172	1	-0.0468318	1	1	-0.0560341
Acadsb	-0.00698734	1	-0.018969	1	-0.00703126	1	1	-0.0109959
Acadvl	-0.0155839	1	-0.0594479	1	0.00198348	1	1	-0.0243495
Acap1	-0.0647215	0.495897	-0.101988	1	-0.036669	1	0.965689	-0.0677928
Acap2	0.0342417	1	-0.0291358	1	0.0228468	1	1	0.00931754
Acap3	-0.0123659	1	0.00531433	1	-0.015068	1	1	-0.00737318
Acat1	0.0096037	1	-0.029365	1	-0.0381373	1	1	-0.0192996
Acat2	0.0244126	1	0.0660067	1	0.0384536	1	1	0.0429576
Acbd3	0.035519	1	-0.0304009	1	-0.00699717	1	1	-0.000626369
Acbd4	-0.0108885	1	-0.0456584	1	-0.0227903	1	1	-0.0264457
Acbd5	-0.0227828	1	-0.0591611	1	-0.00196011	1	1	-0.027968
Acbd6	0.0240049	1	-0.110623	1	-0.0510588	1	1	-0.0458924
Acd	0.0468927	1	0.0408053	1	0.0776729	1	1	0.0551236
Acer3	0.0120275	1	-0.0104127	1	0.000548843	1	1	0.00072124
Acin1	-0.0460576	1	-0.0389688	1	-0.0770985	1	1	-0.0540416
Acly	-0.0387744	1	-0.0463732	1	-0.0371656	1	1	-0.0407711
Aco1	0.00017373	1	0.0192613	1	0.00124795	1	1	0.00689434
Aco2	-0.0529685	1	-0.0596856	1	-0.0465911	1	1	-0.0530817
Acot13	-0.066586	1	-0.070012	1	-0.0395892	1	1	-0.0587291
Acot2	-0.00602842	1	-0.0244078	1	-0.0275216	1	1	-0.0193193
Acot7	0.0349709	1	0.140351	0.136216	0.0452558	1	0.678433	0.0735259
Acot8	-0.0343143	1	-0.0140515	1	-0.00206738	1	1	-0.0168111
Acot9	0.0525116	1	-0.120959	1	-0.0312997	1	1	-0.0332491
Acox1	0.0155863	1	0.0215472	1	0.0409502	1	1	0.0260279
Acp1	-0.0319206	1	0.0276252	1	-0.0427826	1	1	-0.0156927
Acp2	-0.018897	1	-0.0365766	1	0.0064844	1	1	-0.0163297
Acp6	0.0579972	0.954764	-0.0146957	1	-0.0175586	1	0.999984	0.00858098
Acsbg1	-0.0339607	1	-0.0278461	1	-0.0434333	1	1	-0.03508
Acsl1	-0.02172	1	-0.00361768	1	-0.0165767	1	1	-0.0139715
Acsl3	0.0570205	1	0.0542405	1	0.0535094	1	1	0.0549235
Acsl4	0.0382871	1	-0.0312213	1	0.0657244	1	1	0.0242634
Acsl5	0.0558339	1	-0.0257828	1	0.0263466	1	1	0.0187992
Acss2	-0.0142462	1	-0.00926914	1	-0.00464756	1	1	-0.00938764
Acta2	-0.0243899	1	0.00862794	1	-0.0938857	1	1	-0.0365492
Actb	-0.0566761	1	-0.0573886	1	-0.0675661	1	1	-0.0605436
Actg1	0.0247016	1	0.097811	1	-0.0529829	1	1	0.0231766
Actl6a	-0.0178887	1	0.0427038	1	-0.0760805	1	1	-0.0170885
Actn1	-0.0728418	1	-0.0238501	1	-0.10083	1	1	-0.0658407
Actn4	-0.0195937	1	0.0117829	1	-0.100512	1	1	-0.0361076
Actr10	0.0264123	1	0.0208672	1	0.0264803	1	1	0.0245866
Actr1a	0.0318374	1	0.0134672	1	0.0646674	1	1	0.0366573
Actr1b	0.00440441	1	0.0506908	1	0.00506025	1	1	0.0200518
Actr2	0.0450034	1	0.06963	1	-0.0150831	1	1	0.0331835
Actr3	0.0215505	1	0.0455154	1	-0.012179	1	1	0.0182956
Actr6	0.00743534	1	0.015731	1	5.68716e-05	1	1	0.00774107
Actr8	-0.00134338	1	-0.020653	1	-0.0146829	1	1	-0.0122264
Acvr1	-0.000364838	1	-0.00638117	1	-0.00239512	1	1	-0.00304704
Acy1	-0.00739741	1	-0.0260599	1	-0.0023038	1	1	-0.0119204
Acyp1	-0.00693921	1	-0.0391833	1	-0.00739777	1	1	-0.0178401
Acyp2	-0.00118386	1	0.0433028	1	0.0215431	1	1	0.0212207
Ada	0.021253	1	-0.00703188	1	0.0144951	1	1	0.00957205
Adam10	-0.00109965	1	-0.0476542	1	-0.000339972	1	1	-0.0163646
Adam15	0.0144917	1	0.0213482	1	0.0411347	1	1	0.0256582
Adam17	0.00861297	1	0.0782058	1	0.0413075	1	1	0.0427087
Adam9	0.0121641	1	0.00345162	1	0.000196796	1	1	0.00527084
Adamts1	0.000557909	1	0.157891	1	0.0795248	1	1	0.0793247
Adamts4	0.186525	8.2596e-05	0.180999	0.0116093	0.177623	1	0.000106314	0.181716
Adamtsl5	0.0261789	1	-0.0102785	1	0.0205925	1	1	0.0121643
Adar	-0.0109616	1	-0.0453575	1	-0.0114072	1	1	-0.0225754
Adarb1	-0.011155	1	-0.0279484	1	0.0147607	1	1	-0.00811424
Adat2	-0.00873115	1	-0.0303314	1	-0.0197632	1	1	-0.0196086
Adck1	-0.00423975	1	0.00530244	1	0.00576631	1	1	0.00227633
Adck5	-0.00562068	1	-0.0221888	1	-0.00266347	1	1	-0.0101577
Adcy3	-0.00955689	1	-0.00718839	1	0.00691032	1	1	-0.00327832
Adcy6	0.00575159	1	-0.0103131	1	0.00341695	1	1	-0.000381507
Adcy7	0.00843438	1	-0.0159077	1	-0.00543026	1	1	-0.00430121
Add1	0.0402333	1	-0.0892011	1	-0.102459	1	1	-0.0504755
Add3	0.00724466	1	-0.0290347	1	-0.0178594	1	1	-0.0132165
Adgra3	0.0377469	1	0.0510958	1	0.00122542	1	1	0.0300227
Adgre5	0.214494	2.01509e-17	0.2527	3.41402e-14	0.176941	3.4685e-05	7.77516e-32	0.214712
Adgrl1	0.00437039	1	-0.00209012	1	0.0146757	1	1	0.00565199
Adgrl3	0.0336122	1	0.107508	1	0.0978782	1	1	0.0796661
Adh5	-0.000617624	1	0.0881308	1	-0.0319532	1	1	0.01852
Adh7	0.0745337	5.76178e-05	0.179381	9.25122e-12	0.0770548	1	3.48904e-13	0.110323
Adi1	0.0151231	1	0.0142362	1	-0.020883	1	1	0.00282545
Adipor1	0.0448486	1	-0.0160829	1	-0.0209548	1	1	0.00260363
Adipor2	-0.0264956	1	-0.0239663	1	-0.00418994	1	1	-0.0182173
Adk	0.0263825	1	0.092995	1	0.0603408	1	1	0.0599061
Adm	0.0132469	1	-0.0571261	1	-0.108522	1	1	-0.0508004
Adnp	-0.0155106	1	-0.0413795	1	0.00161293	1	1	-0.0184257
Ado	-0.0154602	1	-0.0157537	1	-0.0105721	1	1	-0.0139287
Adpgk	-0.034016	1	-0.0125862	1	-0.0297172	1	1	-0.0254398
Adprh	0.0173027	1	0.0215127	1	0.0287893	1	1	0.0225349
Adprhl2	0.00174906	1	0.0121873	1	0.00144419	1	1	0.00512684
Adprm	0.00555124	1	0.00429593	1	-0.0103804	1	1	-0.000177741
Adrb2	0.0305808	1	0.0169605	1	-0.00331469	1	1	0.0147422
Adrm1	-0.103087	1	-0.105874	1	-0.0338112	1	1	-0.080924
Adsl	-0.0514126	1	-0.0202725	1	-0.0421557	1	1	-0.0379469
Adss	-0.043014	1	-0.0130552	1	-0.0704895	1	1	-0.0421862
Adssl1	-0.0950296	1	-0.057237	1	-0.102056	1	1	-0.0847743
Aebp1	-0.344481	1.20833e-19	-0.536895	4.70934e-23	-0.240208	0.000316502	9.74615e-42	-0.373861
Aebp2	-0.0357283	1	-0.0682663	1	-0.00402447	1	1	-0.0360064
Aen	0.0100249	1	0.0290188	1	-0.0401284	1	1	-0.000361541
Aes	0.189169	4.10347e-11	0.16704	0.00719523	0.154757	0.0683855	1.06955e-11	0.170322
Afap1	-0.0526643	1	-0.0299225	1	-0.115623	1	1	-0.0660701
Afdn	0.134324	8.32265e-05	0.158903	0.075206	0.0836973	1	0.00053052	0.125641
Aff1	-0.0198253	1	-0.0323609	1	-0.0105123	1	1	-0.0208995
Aff4	-0.0160071	1	-0.0833821	1	-0.00892276	1	1	-0.036104
Afg3l1	0.0351767	1	-0.0187778	1	0.0488087	1	1	0.0217359
Afg3l2	-0.0167027	1	-0.057132	1	-0.0692181	1	1	-0.0476843
Afp	0.0915138	0.061456	0.144246	0.380525	0.0903664	1	0.276137	0.108709
Aftph	-0.0365005	1	-0.073203	1	-0.0193219	1	1	-0.0430085
Aga	-0.0016467	1	-0.0235895	1	0.0222593	1	1	-0.000992306
Agap1	-0.0287703	1	-0.0394536	1	-0.0705181	1	1	-0.0462473
Agap3	0.0184294	1	-0.0749925	1	-0.0184034	1	1	-0.0249889
Agbl3	-0.0200244	1	-0.0260952	1	-0.0172201	1	1	-0.0211132
Agfg1	0.0193409	1	0.0445835	1	0.0353924	1	1	0.0331056
Agfg2	0.00527861	1	-0.0115362	1	-0.0106828	1	1	-0.00564681
Aggf1	-0.0274896	1	-0.0301457	1	-0.0540143	1	1	-0.0372165
Agk	-0.0192212	1	-0.020229	1	-0.00922186	1	1	-0.016224
Agl	0.0154225	1	-0.0766736	1	-0.0592222	1	1	-0.0401578
Ago1	0.0181593	1	0.0156646	1	0.0541064	1	1	0.0293101
Ago2	-0.0329678	1	-0.0306489	1	-0.0396771	1	1	-0.0344313
Ago3	0.00440274	1	-0.0193468	1	0.0104349	1	1	-0.00150306
Agpat1	0.0509041	1	0.110763	0.00162781	0.0967538	1	0.0456309	0.0861404
Agpat2	-0.0165319	1	-0.0924634	1	-0.0301217	1	1	-0.0463723
Agpat3	0.0411695	1	0.026309	1	0.0258178	1	1	0.0310988
Agpat4	0.134361	1.41232e-09	0.188436	2.44749e-07	0.15219	0.0032892	1.01862e-15	0.158329
Agpat5	-0.081432	1	-0.0864824	1	-0.146811	0.158353	0.719101	-0.104908
Agps	-0.00916247	1	-0.0377754	1	0.00291513	1	1	-0.0146742
Agrn	0.00177702	1	0.121063	0.496654	0.03345	1	0.965875	0.0520967
Agtpbp1	-0.0248113	1	-0.0661513	1	-0.0371619	1	1	-0.0427081
Agtrap	-0.00175578	1	-0.0017926	1	-0.00779575	1	1	-0.00378137
Ahctf1	-0.00102766	1	-0.0391838	1	-0.0700555	1	1	-0.0367557
Ahcyl1	-0.0418191	1	-0.108442	1	-0.0400974	1	1	-0.0634529
Ahcyl2	0.00913839	1	-0.00152404	1	0.0214531	1	1	0.00968915
Ahdc1	0.0105891	1	0.0106421	1	0.0110715	1	1	0.0107676
Ahi1	0.0237135	1	0.00352922	1	-0.00303574	1	1	0.00806898
Ahnak	-0.0239435	1	-0.278119	0.525162	-0.0948364	1	0.97231	-0.1323
Ahnak2	0.0255985	1	-0.0597582	1	0.0462564	1	1	0.0040322
Ahr	-0.0863358	1	-0.108832	1	0.00342065	1	1	-0.0639158
Ahsa1	-0.0447813	1	-0.0269391	1	-0.0488091	1	1	-0.0401765
Ahsa2	0.0474473	1	0.0465974	1	0.042023	1	1	0.0453559
AI314180	0.0021045	1	0.0246883	1	0.000117321	1	1	0.00897003
AI413582	0.153757	3.29297e-12	0.141066	0.0841503	0.170831	0.777503	9.81363e-11	0.155218
AI467606	-0.00939368	1	-0.00218406	1	-0.0212486	1	1	-0.0109421
AI597479	-0.00265146	1	-0.0160147	1	-0.0266668	1	1	-0.015111
AI606181	0.0146275	1	0.0141633	1	0.00378369	1	1	0.0108582
AI837181	0.021669	1	0.0154618	1	0.0206442	1	1	0.0192583
Aida	0.00948231	1	-0.071244	1	-0.00912872	1	1	-0.0236302
Aifm1	0.0364913	1	-0.119235	1	-0.0219188	1	1	-0.0348875
Aifm2	-0.0132625	1	0.00777276	1	-0.0150906	1	1	-0.00686012
Aig1	0.17232	2.17699e-10	0.334571	7.77826e-17	0.264666	6.91403e-10	3.88244e-32	0.257186
Aim2	-0.0118876	1	0.0334168	1	-0.0127628	1	1	0.00292213
Aimp1	-0.00373001	1	0.040992	1	-0.0616227	1	1	-0.00812022
Aimp2	-0.0480897	1	-0.0254167	1	-0.0201895	1	1	-0.031232
Aip	0.0218209	1	-0.016973	1	0.0400714	1	1	0.0149731
Ajuba	0.00350063	1	-0.00464943	1	-0.0231845	1	1	-0.00811111
Ak2	-0.0306995	1	0.0714404	1	-0.0897787	1	1	-0.0163459
Ak4	-0.036901	1	0.0389205	1	-0.019621	1	1	-0.00586718
Ak6	-0.0310622	1	-0.0479096	1	-0.161321	0.0313968	0.328112	-0.0800976
Akap1	-0.0162722	1	-0.015166	1	-0.0200671	1	1	-0.0171684
Akap10	0.00321895	1	-0.028239	1	-0.0108864	1	1	-0.0119688
Akap11	0.0103738	1	-0.024003	1	-0.0168413	1	1	-0.0101568
Akap12	0.0274967	1	0.0058916	1	0.00286689	1	1	0.0120851
Akap13	0.0657742	1	0.0461353	1	0.0841567	1	1	0.0653554
Akap7	0.00716651	1	-0.00257204	1	-0.00927249	1	1	-0.00155934
Akap8	0.046319	1	0.0818709	1	0.0171884	1	1	0.0484594
Akap8l	0.0815809	0.0731573	0.0109342	1	0.0280365	1	0.514635	0.0401839
Akap9	0.0282055	1	-0.120872	1	-0.0487029	1	1	-0.0471231
Akip1	-0.0219435	1	-0.0596508	1	-0.0586521	0.579565	0.981928	-0.0467488
Akirin1	0.0441208	1	0.0859407	1	0.0729063	1	1	0.0676559
Akirin2	0.0358845	1	0.0786082	1	0.0075668	1	1	0.0406865
Akr1a1	0.109557	0.00143946	0.261243	1.13456e-12	0.138025	0.23125	2.51934e-13	0.169608
Akr1b10	-0.0196359	1	-0.0190161	1	-0.00537789	1	1	-0.0146766
Akr1b3	0.15798	1.40633e-06	0.192075	0.0098008	0.15908	1	2.52097e-06	0.169712
Akr1b8	0.0249372	1	0.0507352	1	0.0524532	1	1	0.0427085
Akr1c18	-0.118982	1	0.00368039	1	0.353929	1.89013e-10	5.17947e-08	0.0795422
Akr1e1	-0.0456256	1	-0.0626371	1	-0.00646642	1	1	-0.038243
Akr7a5	-0.00277677	1	-0.0264477	1	-0.0202722	1	1	-0.0164989
Akt1	0.0733844	1	0.111533	1	0.0195538	1	1	0.0681572
Akt1s1	-0.00715754	1	-0.00290639	1	-0.00799734	1	1	-0.00602043
Akt2	0.00602962	1	-0.0077917	1	-0.0221301	1	1	-0.00796407
Akt3	0.0264893	1	0.0400258	1	0.0393276	1	1	0.0352809
Aktip	0.0823512	1.23044e-05	0.0386648	1	0.065449	1	0.000937762	0.062155
Alad	0.0181758	1	0.00821068	1	0.0178425	1	1	0.014743
Alas1	-0.0283504	1	-0.0166739	1	-0.0208727	1	1	-0.0219657
Aldh16a1	0.00890152	1	-0.0483778	1	0.0213644	1	1	-0.00603728
Aldh18a1	0.0150595	1	0.0136803	1	0.00190672	1	1	0.0102155
Aldh1l2	-0.0123625	1	-0.0146164	1	-0.0248824	1	1	-0.0172871
Aldh2	-0.0172361	1	-0.263169	2.32561e-05	-0.0325733	1	0.00159495	-0.104326
Aldh3a2	0.00852026	1	-0.0127803	1	0.000878736	1	1	-0.00112711
Aldh5a1	-0.00159783	1	-0.00810564	1	-0.0484058	1	1	-0.0193698
Aldh7a1	-0.0420257	1	-0.117491	1	-0.0315866	1	1	-0.0637009
Aldh9a1	0.0295767	1	0.0173453	1	-0.00342723	1	1	0.0144983
Aldoa	-0.0823939	1	-0.0430123	1	-0.0715228	1	1	-0.065643
Alg1	-0.00535154	1	0.0141302	1	0.00466889	1	1	0.00448251
Alg10b	0.00319681	1	-0.0195763	1	-0.0275546	1	1	-0.0146447
Alg11	-0.0136926	1	-0.0308142	1	-0.0244164	1	1	-0.0229744
Alg13	0.0370526	1	0.0182374	1	-0.00661059	1	1	0.0162265
Alg14	0.0184344	1	0.0577288	1	0.0320911	1	1	0.0360848
Alg2	0.000532388	1	0.0137293	1	0.000269192	1	1	0.00484363
Alg3	0.00367287	1	-0.00759782	1	0.00245162	1	1	-0.000491112
Alg5	-0.0330676	1	-0.0336615	1	-0.140698	0.279232	0.862669	-0.0691425
Alg6	-0.00871153	1	-0.00638536	1	0.0118205	1	1	-0.00109212
Alg8	-0.0183544	1	-0.0195694	1	-0.0158039	1	1	-0.0179092
Alkbh1	-0.0216738	1	-0.0549229	1	-0.103018	1	1	-0.0598715
Alkbh2	-0.00387141	1	-0.00665147	1	0.0106816	1	1	5.29146e-05
Alkbh3	-0.0522193	1	-0.0726364	1	-0.0261362	1	1	-0.0503306
Alkbh5	0.0115125	1	0.0355018	1	-0.00484947	1	1	0.014055
Alkbh6	-0.0139397	1	0.00045073	1	0.0253105	1	1	0.00394051
Alkbh7	0.0158616	1	0.0132438	1	-0.0133676	1	1	0.00524594
Alkbh8	-0.0210522	1	-0.0437641	1	-0.0481854	1	1	-0.0376672
Alms1	0.022762	1	-0.021631	1	-0.0201413	1	1	-0.00633678
Alyref	0.0318689	1	0.111214	1	-0.0727172	1	1	0.0234551
Amd1	0.0229154	1	-0.0184575	1	-0.0141621	1	1	-0.0032347
Amd2	-0.00597248	1	-0.000716563	1	-0.0468942	1	1	-0.0178611
Amer1	0.00457942	1	-0.082182	1	-0.0075182	1	1	-0.0283736
Amfr	0.0707492	0.259842	0.0379734	1	0.0502845	1	0.845995	0.0530024
Ammecr1	0.0115112	1	-0.0272206	1	-0.0480449	1	1	-0.0212515
Ammecr1l	0.00239934	1	-0.0336438	1	-0.0175421	1	1	-0.0162622
Amn1	-0.013083	1	-0.00466482	1	-0.013233	1	1	-0.0103269
Amot	0.00855081	1	-0.0280994	1	0.00619281	1	1	-0.00445191
Amotl1	-0.0623382	1	-0.0407071	1	-0.0897575	1	1	-0.0642676
Amotl2	-0.0508508	1	-0.0325476	1	-0.034655	1	1	-0.0393511
Ampd2	0.0161212	1	0.0293901	1	-0.0284258	1	1	0.00569516
Amz2	0.012321	1	-0.0358199	1	0.0102315	1	1	-0.00442249
Anapc1	-0.0211645	1	-0.0673383	1	-0.0511504	1	1	-0.046551
Anapc10	0.0059587	1	0.034125	1	0.0146162	1	1	0.0182333
Anapc11	0.0647518	1	0.0633256	1	-0.0180153	1	1	0.0366874
Anapc13	0.000278103	1	-0.00316077	1	-0.00510606	1	1	-0.00266291
Anapc15	0.014162	1	0.0574654	1	0.00279148	1	1	0.0248063
Anapc16	0.00819392	1	0.0311316	1	-0.0195584	1	1	0.00658903
Anapc2	-0.0462529	1	-0.0830601	1	-0.0385815	1	1	-0.0559648
Anapc4	-0.0160273	1	-0.0362874	1	-0.0239032	1	1	-0.0254059
Anapc5	-0.00290811	1	-0.0578107	1	-0.0780972	1	1	-0.046272
Anapc7	-0.00998835	1	-0.00295792	1	0.0273286	1	1	0.00479412
Angel2	0.0193213	1	-0.0528816	1	0.023283	1	1	-0.00342579
Angpt1	0.0218622	1	-0.0137836	1	0.0262436	1	1	0.0114407
Angpt2	0.00358541	1	0.0210222	1	-0.00595997	1	1	0.00621587
Angptl2	-0.0206179	1	-0.033087	1	0.05515	1	1	0.000481692
Angptl4	-0.0156616	1	0.0579944	1	-0.0458563	1	1	-0.0011745
Ank	0.0966531	1	0.112549	1	0.16594	1	1	0.125047
Ankfy1	-0.0301842	1	-0.0387527	1	-0.0303522	1	1	-0.0330964
Ankhd1	-0.00649993	1	-0.0770715	1	-0.0288498	1	1	-0.0374737
Ankib1	-0.00140228	1	-0.0305554	1	-0.0137896	1	1	-0.0152491
Ankle2	0.00677051	1	-0.0502497	1	-0.01191	1	1	-0.0184631
Ankmy1	0.00946418	1	0.0215555	1	0.0532055	1	1	0.0280751
Ankmy2	0.00303875	1	0.00197217	1	-0.0218354	1	1	-0.00560815
Ankra2	-0.0287294	1	-0.0511827	1	-0.0405205	1	1	-0.0401442
Ankrd1	-0.00134794	1	-0.0681649	1	-0.065526	1	1	-0.0450129
Ankrd10	-0.0708747	1	-0.0592209	1	-0.125282	0.686271	0.993276	-0.085126
Ankrd11	0.0337405	1	-0.0344992	1	0.0396032	1	1	0.0129482
Ankrd12	0.0372879	1	-0.0176445	1	0.0424462	1	1	0.0206966
Ankrd13a	0.0269336	1	0.0481502	1	0.00249608	1	1	0.02586
Ankrd13b	-0.00889626	1	-0.0474435	1	-0.0301388	1	1	-0.0288262
Ankrd13c	0.054882	0.89211	0.0567904	1	0.0316823	1	0.999772	0.0477849
Ankrd17	0.0113149	1	-0.0320537	1	-0.00819164	1	1	-0.00964346
Ankrd26	-0.0305583	1	-0.0731289	1	-0.0672061	1	1	-0.0569644
Ankrd27	0.00807937	1	-0.00542466	1	0.00919191	1	1	0.00394887
Ankrd28	-0.0108095	1	0.00013372	1	-0.0148434	1	1	-0.00850639
Ankrd29	0.0172776	1	0.0223259	1	0.0204729	1	1	0.0200255
Ankrd37	0.0260261	1	-0.0665891	1	-0.0677863	1	1	-0.0361164
Ankrd39	0.010851	1	-0.0196559	1	0.005333	1	1	-0.00115729
Ankrd40	-0.00342241	1	-0.0836693	1	-0.0483035	1	1	-0.0451317
Ankrd44	0.0155304	1	0.0137871	1	-0.0171655	1	1	0.00405068
Ankrd49	-0.0327057	1	-0.0375961	1	-0.0735425	1	1	-0.0479481
Ankrd50	0.0252656	1	0.0360245	1	-0.0286599	1	1	0.0108767
Ankrd52	0.0106946	1	0.00610319	1	-0.0272736	1	1	-0.00349194
Ankrd54	-0.0237873	1	-0.0102266	1	-0.0151116	1	1	-0.0163752
Ankrd9	0.0221475	1	0.0216608	1	-0.0671524	1	1	-0.00778136
Anks1	0.0170828	1	0.0259469	1	0.0353806	1	1	0.0261368
Anks1b	0.0454456	0.223153	0.0974233	0.00183296	0.102605	0.101397	0.00257137	0.0818247
Ankzf1	-0.0133689	1	-0.0388422	1	-0.0136904	1	1	-0.0219672
Anln	-0.0433246	1	0.00145313	1	-0.116771	1	1	-0.0528808
Ano10	0.0167331	1	-0.0180524	1	-0.00740903	1	1	-0.00290946
Ano6	-0.0237175	1	-0.0241167	1	-0.0318241	1	1	-0.0265528
Ano8	0.000922175	1	0.0202164	1	0.00642795	1	1	0.00918883
Anp32a	-0.0573391	1	-0.0497086	1	-0.055463	1	1	-0.0541702
Anp32b	-0.00347294	1	0.14652	1	-0.115248	1	1	0.00926626
Anp32e	0.0263262	1	0.0303295	1	-0.0839082	1	1	-0.00908416
Antxr1	0.00760716	1	-0.026058	1	-0.00658978	1	1	-0.00834688
Antxr2	0.038188	1	0.0196048	1	0.0688399	1	1	0.0422109
Anxa1	0.124703	0.0384873	0.194679	0.000841938	0.36879	3.26653e-11	6.66827e-13	0.229391
Anxa11	0.00709855	1	0.114325	0.986735	0.0107441	1	1	0.0440559
Anxa2	-0.0894106	1	0.00398072	1	-0.0430244	1	1	-0.0428181
Anxa3	0.0148725	1	0.0807378	1	-0.058266	1	1	0.0124481
Anxa4	-0.0906798	0.610506	-0.192654	0.0797937	-0.112758	0.27865	0.197408	-0.132031
Anxa5	-0.0467398	1	0.12045	0.94281	-0.083956	1	0.999967	-0.00341538
Anxa6	-0.029741	1	0.0524592	1	-0.122199	0.993798	1	-0.0331603
Anxa7	-0.0451236	1	-0.0559029	1	0.0329455	1	1	-0.0226937
Anxa8	0.0817284	1	-0.0361286	1	0.0550619	1	1	0.0335539
Aox1	0.0276919	1	0.0335693	1	0.0326048	1	1	0.0312887
Ap1ar	0.000124749	1	-0.00147686	1	-0.0504402	1	1	-0.0172641
Ap1b1	-0.00596672	1	-0.0443994	1	-0.0271268	1	1	-0.025831
Ap1g1	0.0305085	1	0.01199	1	0.0485887	1	1	0.0303624
Ap1m1	0.0525396	1	0.0771863	1	0.0146959	1	1	0.0481406
Ap1s1	0.0534035	1	0.0243622	1	0.0302492	1	1	0.036005
Ap1s2	0.151695	7.92329e-15	0.0735746	1	0.0232373	1	4.44168e-12	0.0828357
Ap2a1	0.000360444	1	-0.00816545	1	6.15056e-05	1	1	-0.00258117
Ap2a2	-0.0449357	1	-0.06878	1	-0.120395	1	1	-0.078037
Ap2b1	0.000110894	1	-0.0825222	1	-0.0669084	1	1	-0.0497732
Ap2m1	-0.0213776	1	-0.0543155	1	-0.0637311	1	1	-0.0464747
Ap2s1	0.0643654	1	-0.0273413	1	0.0187787	1	1	0.0186009
Ap3b1	-0.0535676	1	-0.0769239	1	-0.0811574	1	1	-0.0705497
Ap3d1	0.0189483	1	-0.0126493	1	-0.0309808	1	1	-0.00822726
Ap3m1	0.0108583	1	0.026204	1	0.00351714	1	1	0.0135265
Ap3s1	-0.0266908	1	-0.132651	1	0.00357034	1	1	-0.0519237
Ap3s2	0.0101883	1	-0.00581679	1	0.00361532	1	1	0.00266226
Ap4m1	-0.00871036	1	-0.0292011	1	-0.0173549	1	1	-0.0184221
Ap4s1	0.0555841	1	0.0922706	0.531832	0.0250077	1	0.973666	0.0576208
Apaf1	0.0182856	1	0.0115886	1	0.0242531	1	1	0.0180424
Apba3	-0.00150342	1	0.01436	1	0.0202093	1	1	0.0110219
Apbb1	0.00700495	1	0.00752379	1	0.0127523	1	1	0.00909369
Apbb1ip	0.00163409	1	0.0769548	1	0.057095	1	1	0.0452279
Apbb2	-0.0288714	1	-0.135811	1	-0.0224092	1	1	-0.062364
Apc	-0.0127778	1	-0.0508359	1	-0.0195682	1	1	-0.0277273
Apeh	0.00319962	1	-0.0524333	1	-0.0254587	1	1	-0.0248975
Apex1	-0.110218	0.530194	-0.0531472	1	-0.0710279	1	0.973338	-0.078131
Apex2	0.00837568	1	-0.0376772	1	-0.00926146	1	1	-0.0128543
Aph1a	0.0353336	1	0.0302825	1	0.0148742	1	1	0.0268301
Aph1b	0.00866819	1	-0.0109618	1	-0.00939845	1	1	-0.00389735
Api5	-0.0663785	1	-0.144963	1	-0.0675937	1	1	-0.0929785
Apip	-0.0392039	1	-0.118714	1	-0.0023142	1	1	-0.0534107
Aplf	-0.0148347	1	-0.0132131	1	0.0206599	1	1	-0.00246263
Aplp2	-0.0224304	1	-0.0924337	1	-0.0134303	1	1	-0.0427648
Apmap	-0.0114741	1	0.00827466	1	-0.00267799	1	1	-0.00195916
Apobec3	-0.0134351	1	-0.0060474	1	-0.0016034	1	1	-0.00702864
Apobr	-0.0645731	0.270978	-0.117911	0.00708376	-0.0509271	1	0.0514866	-0.0778036
Apoe	-0.0365111	1	-0.0822682	1	-0.0855968	1	1	-0.0681254
Apol10b	0.0652714	0.00733077	0.0375117	1	0.052023	1	0.131936	0.051602
Apol9a	-0.0229474	1	0.0201383	1	-0.00695225	1	1	-0.00325376
Apol9b	0.0553039	1	0.0609379	1	0.00454517	1	1	0.0402623
Apoo	0.036356	1	-0.0981083	1	-0.0312357	1	1	-0.030996
Apool	-0.0498994	1	-0.160572	0.141001	-0.0894759	1	0.687775	-0.0999825
Apopt1	-0.0191016	1	0.0245938	1	0.0116675	1	1	0.00571992
App	0.16749	1.25675e-08	0.17621	0.00121859	0.13628	0.564511	3.03394e-09	0.159994
Appbp2	0.00076236	1	-0.0191511	1	-0.0180495	1	1	-0.0121461
Appl1	0.00183217	1	-0.0444471	1	-0.00577256	1	1	-0.0161292
Appl2	0.0184221	1	0.00934185	1	-0.00938136	1	1	0.00612752
Aprt	0.0538908	1	-0.000860599	1	0.071547	1	1	0.0415257
Aptx	-0.0206581	1	0.0063041	1	-0.0264967	1	1	-0.0136169
Aqp5	-0.120155	1	0.0677698	1	-0.237834	0.0835494	0.548357	-0.0967397
Aqr	-0.0421531	1	-0.0785936	1	-0.0564137	1	1	-0.0590535
Araf	0.0402327	1	-0.00163583	1	0.0312219	1	1	0.0232729
Arcn1	0.00574661	1	-0.00117937	1	-0.0243821	1	1	-0.00660495
Areg	-0.11704	1	0.126333	1	0.233814	1	1	0.0810356
Arf1	0.0645756	1	0.185793	1.55276e-07	0.0376414	1	2.16732e-05	0.0960032
Arf2	-0.0110723	1	-0.0129892	1	0.00218456	1	1	-0.00729232
Arf3	-0.0142419	1	0.00473225	1	-0.0186931	1	1	-0.00940091
Arf4	0.0141463	1	0.0676378	1	0.0515294	1	1	0.0444379
Arf5	0.0846338	0.305313	0.0272859	1	0.0352675	1	0.882419	0.0490624
Arf6	-0.168045	2.76571e-06	-0.197168	0.00561754	-0.260679	6.69335e-09	7.43541e-14	-0.20863
Arfgap1	0.00978502	1	-0.00924318	1	-0.0276488	1	1	-0.00903566
Arfgap2	-0.0219242	1	-0.0108484	1	-0.0156755	1	1	-0.0161494
Arfgap3	0.0251602	1	-0.0349492	1	0.0293645	1	1	0.00652519
Arfgef1	-0.0019574	1	-0.0553213	1	0.0126989	1	1	-0.0148599
Arfip1	0.0300206	1	0.0162035	1	0.0137814	1	1	0.0200019
Arfip2	0.00173242	1	0.0252294	1	0.00421076	1	1	0.0103909
Arfrp1	-0.0500989	1	-0.0689725	1	-0.0134204	1	1	-0.0441639
Arglu1	-0.153852	0.000335261	-0.222145	0.017874	-0.150445	0.375828	0.00022195	-0.175481
Arhgap1	-0.0152874	1	-0.0547914	1	-0.00671883	1	1	-0.0255992
Arhgap10	0.0790413	1	0.111458	0.338398	0.0489535	1	0.90371	0.0798177
Arhgap11a	-0.0381459	1	-0.0221694	1	-0.0172889	1	1	-0.0258681
Arhgap12	-0.0188581	1	-0.0466603	1	-0.0207079	1	1	-0.0287421
Arhgap17	-0.0141415	1	-0.0361447	1	-0.0254156	1	1	-0.0252339
Arhgap18	0.0170132	1	0.00155652	1	-0.00942666	1	1	0.0030477
Arhgap19	0.00390976	1	-0.0232231	1	-0.0142568	1	1	-0.0111901
Arhgap21	-0.0415706	1	-0.0532903	1	-0.0217194	1	1	-0.0388601
Arhgap22	0.0338787	1	0.0682327	1	0.0623627	1	1	0.0548247
Arhgap23	-0.144365	1	-0.184855	0.67216	-0.0701605	1	0.99222	-0.133127
Arhgap29	0.0121779	1	0.00961163	1	-0.00915603	1	1	0.00421115
Arhgap31	0.0202048	1	0.0257069	1	0.0312886	1	1	0.0257334
Arhgap35	-0.00431562	1	-0.050131	1	-0.00962665	1	1	-0.0213577
Arhgap42	0.105387	1	0.0153105	1	-0.0256502	1	1	0.0316824
Arhgap5	-0.0381783	1	-0.062596	1	-0.0709354	1	1	-0.0572365
Arhgdia	0.110465	0.000726128	0.160014	0.000110067	0.0523552	1	1.20584e-05	0.107611
Arhgdib	0.138628	0.000138786	0.397292	1.93407e-21	0.0797386	1	4.45062e-22	0.20522
Arhgef1	-0.0388795	1	-0.0365716	1	-0.03617	1	1	-0.037207
Arhgef10l	-0.000799068	1	-0.00362577	1	-0.0223495	1	1	-0.00892479
Arhgef11	-0.00505886	1	-0.0208271	1	-0.0212945	1	1	-0.0157268
Arhgef12	0.0143143	1	-0.00643267	1	0.00540416	1	1	0.00442859
Arhgef17	0.00506584	1	0.056894	1	-0.0134593	1	1	0.0161669
Arhgef18	-0.0121763	1	-0.0198322	1	-0.00929083	1	1	-0.0137664
Arhgef2	-0.0286589	1	-0.0451967	1	-0.128235	1	1	-0.0673636
Arhgef25	-0.0133727	1	-0.0255807	1	-0.0296009	1	1	-0.0228514
Arhgef28	-0.0133651	1	-0.017911	1	-0.0230767	1	1	-0.0181176
Arhgef40	0.0087626	1	0.00680885	1	0.00965312	1	1	0.00840819
Arhgef5	0.0432244	1	-0.0167089	1	0.0455506	1	1	0.024022
Arhgef7	-0.00885116	1	-0.0181783	1	-0.0366144	1	1	-0.0212146
Arid1a	-0.0153856	1	0.0285519	1	-0.0474477	1	1	-0.0114271
Arid1b	0.0496023	0.0306988	0.0367212	1	0.0106569	1	0.323904	0.0323268
Arid2	0.00489735	1	-0.0104151	1	-0.0353532	1	1	-0.0136237
Arid4a	-0.00890826	1	-0.0362585	1	-0.0225519	1	1	-0.0225729
Arid4b	-0.111542	1	-0.225063	0.00783151	-0.110276	1	0.137904	-0.14896
Arid5a	0.0183394	1	0.0542538	1	0.0302417	1	1	0.0342783
Arid5b	-0.0105274	1	0.139888	0.439234	0.0200778	1	0.949255	0.0498127
Arih1	-0.0234801	1	-0.0296137	1	-0.0266944	1	1	-0.0265961
Arih2	0.00226893	1	-0.0249407	1	-0.0334469	1	1	-0.0187062
Arl1	0.0689723	1	0.0515758	1	0.0164134	1	1	0.0456538
Arl13b	0.0104441	1	-0.00842535	1	0.00928652	1	1	0.00376841
Arl14ep	-0.0198268	1	-0.0228362	1	-0.0275363	1	1	-0.0233998
Arl16	0.02235	1	0.0400047	1	0.0141609	1	1	0.0255052
Arl2	0.0166463	1	-0.045362	1	0.0443292	1	1	0.00520449
Arl2bp	0.11607	2.0293e-05	0.159072	0.00539906	0.128374	0.557611	9.50443e-06	0.134505
Arl3	0.119746	6.07623e-07	0.0778546	1	0.183149	2.91548e-05	5.88499e-09	0.126917
Arl4a	0.0121799	1	0.00939183	1	0.00589751	1	1	0.00915641
Arl4c	0.0731107	1	-0.101301	1	0.00871465	1	1	-0.00649198
Arl5a	0.00372736	1	-0.0453378	1	-0.00743206	1	1	-0.0163475
Arl5b	-0.0199773	1	-0.0272669	1	0.0205935	1	1	-0.00888358
Arl6	0.044672	1	0.0542862	1	0.0258954	1	1	0.0416179
Arl6ip1	0.0711687	1	-0.0758243	1	-0.0269027	1	1	-0.0105194
Arl6ip4	0.0429676	1	-0.0127818	1	0.0196627	1	1	0.0166162
Arl6ip5	0.0200255	1	0.120634	1	0.0419953	1	1	0.060885
Arl6ip6	-0.0446087	1	-0.0474602	1	-0.0806623	1	1	-0.0575771
Arl8a	0.00573908	1	-0.129979	1	0.00807054	1	1	-0.038723
Arl8b	-0.017894	1	-0.0438826	1	0.00847956	1	1	-0.0177657
Armc1	-0.00533773	1	-0.0130653	1	-0.027159	1	1	-0.0151873
Armc10	-0.0164397	1	-0.0158913	1	-0.0218501	1	1	-0.0180603
Armc6	0.00861238	1	0.065571	1	0.0347395	1	1	0.0363076
Armc8	-0.0105753	1	-0.0346158	1	-0.0155234	1	1	-0.0202382
Armc9	0.00737874	1	-0.00340549	1	-0.00288927	1	1	0.000361326
Armcx5	0.0210764	1	-0.0214877	1	0.0227369	1	1	0.00744189
Armt1	0.00281836	1	-0.00940634	1	0.0117794	1	1	0.00173046
Arnt	0.0168407	1	0.00910058	1	0.0181229	1	1	0.0146881
Arntl	0.00697362	1	0.0394344	1	0.00900344	1	1	0.0184705
Arpc1a	0.0941905	0.111441	0.0142517	1	0.114222	1	0.624253	0.0742214
Arpc1b	0.0346892	1	0.114063	0.300201	0.112713	0.845441	0.840414	0.087155
Arpc2	0.00803334	1	0.0425048	1	0.0152783	1	1	0.0219388
Arpc3	0.0412776	1	0.0415451	1	0.0655251	1	1	0.0494493
Arpc4	0.0273868	1	0.117289	1	0.0147681	1	1	0.0531481
Arpc5	0.101593	0.000805126	0.0905286	1	0.0673204	1	0.0269748	0.0864808
Arpc5l	-0.0417694	1	-0.0677695	1	-0.025034	1	1	-0.0448576
Arpin	-0.00837023	1	-0.0239827	1	-0.0326805	1	1	-0.0216778
Arpp19	-0.0173967	1	-0.0568988	1	-0.089526	1	1	-0.0546072
Arrb2	-0.00312182	1	-0.0174357	1	-0.0112092	1	1	-0.0105889
Arrdc1	-0.00476306	1	-0.0683599	1	-0.0246865	1	1	-0.0326032
Arsb	0.00619999	1	-0.00955618	1	0.00575792	1	1	0.000800576
Artn	0.00318298	1	0.0407725	1	0.00882355	1	1	0.017593
Arxes2	0.0285744	1	0.0327071	1	-0.00207517	1	1	0.0197354
Asah1	0.0978889	2.08574e-09	0.145164	4.45428e-06	0.0456115	1	5.15873e-12	0.0962215
Asap1	-0.321042	3.21331e-26	-0.479022	2.89178e-23	-0.411094	4.08852e-21	4.77496e-65	-0.403719
Asap2	0.0890516	1	0.16935	0.135628	0.06306	1	0.67726	0.107154
Asb13	-0.0185408	1	-0.0185321	1	-0.011899	1	1	-0.016324
Asb3	-0.00760066	1	-0.0212383	1	-0.00197471	1	1	-0.0102712
Asb6	-0.0113201	1	-0.00698416	1	-0.0161973	1	1	-0.0115005
Asb8	-0.00870556	1	-0.00683939	1	0.00518383	1	1	-0.00345371
Ascc1	0.00333739	1	0.0308432	1	0.0264641	1	1	0.0202149
Ascc2	0.00384699	1	0.0102169	1	0.0139722	1	1	0.00934537
Ascc3	0.00116631	1	0.0209275	1	-0.0195889	1	1	0.000834962
Asf1a	0.0132236	1	-0.00377728	1	-0.00887683	1	1	0.000189819
Asf1b	0.0206222	1	0.0707622	1	0.00641524	1	1	0.0325999
Ash1l	-0.0149338	1	-0.108733	1	-0.0524583	1	1	-0.0587083
Ash2l	-0.0717225	1	-0.0795995	1	-0.0282547	1	1	-0.0598589
Asl	0.0180242	1	-0.0691975	1	-0.0147503	1	1	-0.0219745
Asna1	0.0921964	0.192061	0.146186	1	0.10791	1	0.770376	0.115431
Asns	-0.0523693	1	-0.031677	1	-0.11751	1	1	-0.0671853
Asnsd1	0.00514537	1	-0.00602347	1	-0.00733617	1	1	-0.00273809
Aspa	0.108438	0.0395282	0.163249	0.0120135	0.0641395	1	0.0180131	0.111942
Asph	0.027677	1	0.0939486	1	0.0109135	1	1	0.0441797
Aspm	-0.0189364	1	-0.0470225	1	-0.0358486	1	1	-0.0339358
Aspscr1	0.0187584	1	0.0605864	1	0.0282113	1	1	0.0358521
Asxl1	-0.0390793	1	-0.0695856	1	-0.0578866	1	1	-0.0555172
Asxl2	-0.00571151	1	-0.0618682	1	-0.0223664	1	1	-0.029982
Atad1	0.0383958	1	0.00160934	1	0.0699901	1	1	0.0366651
Atad2	-0.218333	0.0873562	-0.273137	1	-0.265055	0.00634478	0.0202897	-0.252175
Atad2b	0.0453229	1	-0.0098221	1	-0.0396897	1	1	-0.00139632
Atad3a	-0.0620099	1	0.0324347	1	-0.167512	0.0635129	0.479884	-0.0656958
Atad5	-0.013185	1	-0.032818	1	-0.0499306	1	1	-0.0319779
Atat1	-0.0064819	1	-0.0258058	1	0.00197526	1	1	-0.0101041
Ate1	0.0239194	1	0.0119483	1	-0.0111726	1	1	0.00823173
Atf1	-0.0116816	1	-0.0164078	1	-0.0215423	1	1	-0.0165439
Atf2	-0.0272692	1	-0.0732521	1	-0.00929726	1	1	-0.0366062
Atf3	-0.0505973	1	-0.0583855	1	0.177628	1	1	0.0228817
Atf4	-0.0922937	1	-0.0766615	1	-0.0810204	1	1	-0.0833252
Atf5	-0.0308016	1	0.0273076	1	0.0341822	1	1	0.0102294
Atf6	0.0434922	1	0.139131	0.224315	0.0264455	1	0.810175	0.0696894
Atf6b	0.0457726	1	0.048885	1	0.0105058	1	1	0.0350544
Atf7	0.010421	1	0.00834342	1	0.00683532	1	1	0.00853324
Atf7ip	-0.0106427	1	-0.00331258	1	-0.00743685	1	1	-0.00713073
Atg10	-0.0102044	1	-0.0217407	1	-0.0160201	1	1	-0.0159884
Atg101	-0.0037079	1	0.00647251	1	-0.0506991	1	1	-0.0159782
Atg12	-0.0481884	1	-0.0721983	1	-0.0488359	1	1	-0.0564075
Atg13	-0.0167958	1	-0.0090463	1	0.0040454	1	1	-0.00726558
Atg14	-0.00593202	1	0.00364368	1	-0.000165995	1	1	-0.000818112
Atg16l1	-0.012871	1	-0.00517239	1	0.00097023	1	1	-0.00569107
Atg16l2	0.0117275	1	-0.00294847	1	0.017069	1	1	0.00861598
Atg2a	0.00360574	1	-0.00693208	1	0.0240696	1	1	0.00691443
Atg2b	-0.0243847	1	-0.0448948	1	-0.0157013	1	1	-0.0283269
Atg3	0.0515542	1	0.0632947	1	0.0263552	1	1	0.047068
Atg4a	0.00342475	1	-0.0166739	1	0.00468238	1	1	-0.00285558
Atg4b	-0.0150054	1	0.00798866	1	-0.0108345	1	1	-0.00595041
Atg4d	0.0183385	1	0.0137938	1	0.0110476	1	1	0.0143933
Atg5	0.0558247	1	0.0238188	1	0.0518051	1	1	0.0438162
Atg7	-0.00027332	1	-0.00272476	1	0.00507978	1	1	0.000693901
Atg9a	0.00423034	1	0.00899195	1	-0.00631296	1	1	0.00230311
Atic	-0.0535103	1	-0.0805163	1	-0.0550062	1	1	-0.063011
Atl2	-0.00316711	1	0.0172012	1	0.00628392	1	1	0.00677268
Atl3	0.0125608	1	-0.00663538	1	0.0530596	1	1	0.0196617
Atm	-0.0218176	1	-0.0429043	1	-0.00860945	1	1	-0.0244438
Atmin	0.0205777	1	-0.0218365	1	0.0112805	1	1	0.00334056
Atn1	0.00716343	1	-0.0439725	1	-0.0390865	1	1	-0.0252985
Atox1	0.0712644	1	0.0153684	1	0.208731	0.00130766	0.0388128	0.0984545
Atp11a	0.00773147	1	0.0014563	1	0.00421106	1	1	0.00446628
Atp11b	-0.0025071	1	-0.0468395	1	-0.053977	1	1	-0.0344412
Atp11c	0.0132276	1	-0.0378453	1	-0.0255731	1	1	-0.0167303
Atp13a1	0.0363774	1	0.0387063	1	0.0168899	1	1	0.0306579
Atp13a2	0.0150249	1	0.0537098	0.940127	0.0110278	1	0.999963	0.0265875
Atp13a3	-0.032033	1	-0.00649082	1	-0.0471327	1	1	-0.0285522
Atp1a1	0.0552895	1	0.0463619	1	-0.0487882	1	1	0.0176211
Atp1b3	0.0525325	1	0.0137765	1	0.0111087	1	1	0.0258059
Atp23	-0.000912284	1	0.00611463	1	-0.00636884	1	1	-0.000388832
Atp2a2	0.0744919	1	0.0306237	1	0.0232814	1	1	0.042799
Atp2b1	-0.0146489	1	-0.00638613	1	-0.0761207	1	1	-0.0323853
Atp2c1	-0.00586942	1	0.0277014	1	0.0057478	1	1	0.00919326
Atp5a1	-0.118015	0.00167167	-0.169325	0.0264126	-0.169391	0.000142216	1.24472e-06	-0.152244
Atp5b	-0.0482892	1	0.0150253	1	-0.0666239	1	1	-0.0332959
Atp5c1	-0.0931372	0.734847	-0.101122	1	-0.0600718	1	0.996124	-0.0847769
Atp5d	0.0987079	0.000188368	0.119699	0.109959	0.058455	1	0.00144866	0.0922872
Atp5e	-0.0949722	1	0.00146523	1	-0.00145403	1	1	-0.0316537
Atp5f1	0.0214686	1	-0.0634594	1	-0.0985185	0.201086	0.782318	-0.0468364
Atp5g1	-0.0120928	1	-0.00246807	1	0.0258175	1	1	0.00375223
Atp5g2	-0.0842993	0.709448	-0.0269012	1	-0.041598	1	0.994777	-0.0509328
Atp5g3	-0.046991	1	-0.0514163	1	-0.0697576	1	1	-0.056055
Atp5h	0.0159872	1	0.0701203	1	0.076345	1	1	0.0541508
Atp5j	0.0354184	1	0.059197	1	0.0498924	1	1	0.0481693
Atp5j2	0.0734832	0.457778	0.0630614	1	0.0390139	1	0.955218	0.0585195
Atp5k	0.0732332	0.739606	0.0735272	1	0.0372445	1	0.996346	0.061335
Atp5l	0.0505598	1	0.0763321	1	0.0373977	1	1	0.0547632
Atp5o.1	-0.00771977	1	0.0599175	1	-0.0386433	1	1	0.00451812
Atp5s	-0.00366866	1	-0.0350787	1	-0.00878458	1	1	-0.015844
Atp6ap1	0.067212	1	-0.141596	1	0.0167655	1	1	-0.0192061
Atp6ap2	0.07992	0.240227	-0.0156508	1	-0.00253229	1	0.827138	0.020579
Atp6v0a2	0.0490692	1	-0.00055202	1	0.0222914	1	1	0.0236028
Atp6v0b	0.0164204	1	0.139218	0.0277446	0.000435063	1	0.305462	0.0520245
Atp6v0d1	0.0429804	1	-0.00891737	1	0.0389482	1	1	0.0243371
Atp6v0e	0.30988	7.40133e-40	0.386989	8.10793e-21	0.306993	4.23153e-17	3.89133e-72	0.334621
Atp6v1a	0.014639	1	0.0433956	1	0.00582883	1	1	0.0212878
Atp6v1b2	0.0508637	1	0.0156524	1	0.0679253	1	1	0.0448138
Atp6v1c1	-0.00459134	1	-0.00630476	1	-0.0121949	1	1	-0.007697
Atp6v1d	0.00213632	1	0.00236008	1	0.0111082	1	1	0.00520153
Atp6v1e1	0.0242504	1	0.028751	1	-0.00741361	1	1	0.015196
Atp6v1f	0.048967	1	-0.0206353	1	0.0704054	1	1	0.0329124
Atp6v1g1	0.00118558	1	0.0737227	1	-0.0446846	1	1	0.0100745
Atp6v1h	0.0197642	1	-0.0172238	1	0.000813076	1	1	0.00111785
Atp7a	-0.00190987	1	-0.0868922	1	0.00606282	1	1	-0.0275798
Atp8b2	0.0698576	0.00783848	0.0336459	1	0.0367799	1	0.137986	0.0467611
Atp9b	-0.00445694	1	-0.0278409	1	-0.00814448	1	1	-0.0134808
Atpaf1	0.00268308	1	-0.00223538	1	-0.0208851	1	1	-0.00681247
Atpaf2	-0.0216034	1	0.00669584	1	-0.0197427	1	1	-0.0115501
Atpif1	-0.0309876	1	0.0545934	1	-0.0121186	1	1	0.00382904
Atr	-0.0230277	1	-0.0230699	1	-0.0199629	1	1	-0.0220202
Atraid	-0.055159	1	-0.156012	1	-0.0450746	1	1	-0.0854152
Atrip	-0.00387503	1	-0.033048	1	-0.0185804	1	1	-0.0185011
Atrn	-0.00846479	1	-0.00239886	1	0.0300127	1	1	0.00638302
Atrx	-0.0499172	1	-0.40144	7.9919e-09	-0.144145	1	1.54611e-06	-0.198501
Atxn1	-0.0164545	1	-0.0109248	1	-0.00878034	1	1	-0.0120532
Atxn10	-0.0111061	1	-0.0601074	1	0.024302	1	1	-0.0156372
Atxn1l	0.0119763	1	0.0137693	1	-0.00168678	1	1	0.0080196
Atxn2	0.00478204	1	0.00290813	1	-0.0246365	1	1	-0.00564878
Atxn2l	-0.00370143	1	-0.0136527	1	-0.0726086	1	1	-0.0299876
Atxn3	-0.00711684	1	-0.00665324	1	-0.0101428	1	1	-0.00797097
Atxn7	0.0130141	1	-0.0136004	1	-0.0169892	1	1	-0.00585848
Atxn7l1	-0.0116748	1	-0.0154038	1	-0.0179542	1	1	-0.0150109
Atxn7l2	-0.00535054	1	-0.0137746	1	-0.0442535	1	1	-0.0211262
Atxn7l3	-0.0265507	1	-0.0291256	1	0.010165	1	1	-0.0151704
Atxn7l3b	0.0827918	0.052801	-0.0118502	1	0.0743443	1	0.436486	0.0484286
AU019823	-0.00546412	1	0.0246802	1	-0.0336415	1	1	-0.00480849
AU020206	-0.0156196	1	-0.0266905	1	-0.0205465	1	1	-0.0209522
AU022252	0.0111231	1	0.0134743	1	0.0205496	1	1	0.015049
AU040320	0.00548113	1	0.0318594	1	0.00968095	1	1	0.0156738
Auh	-0.0759315	1	-0.0954861	1	-0.0864089	1	1	-0.0859422
Aunip	-0.00832628	1	0.0182207	1	-0.0414192	1	1	-0.0105082
Aup1	0.0844464	0.691512	0.00755834	1	-0.00805798	1	0.99364	0.0279822
Aurka	-0.0283022	1	-0.0234156	1	-0.0753932	1	1	-0.0423703
Aurkaip1	0.039304	1	0.0954108	1	0.0766489	1	1	0.0704546
Aurkb	-0.00910283	1	-0.0337646	1	-0.101407	1	1	-0.0480915
Aven	0.0250371	1	0.0514372	1	0.00980319	1	1	0.0287592
Avl9	-0.00739673	1	-0.0458707	1	-0.0193223	1	1	-0.0241966
Avpi1	0.186474	5.01224e-09	0.30774	1.55301e-08	0.2859	7.92805e-09	9.93867e-22	0.260038
AW209491	-0.0194961	1	-0.0561055	1	-0.0563926	1	1	-0.0439981
AW549877	-0.0329921	1	-0.047908	1	-0.0496972	1	1	-0.0435324
AW554918	-0.00138781	1	0.00350094	1	-0.00844096	1	1	-0.00210927
Axin1	0.0449556	1	0.0574861	1	0.0252065	1	1	0.0425494
Axin2	0.0556347	0.000363586	0.0692591	1	0.059691	1	0.0146448	0.0615283
Axl	0.0583524	1	0.0931584	1	0.100746	1	1	0.0840856
AY036118	-0.0316958	1	-0.0707377	1	0.0150127	1	1	-0.0291403
Azi2	0.041562	1	0.0416989	1	0.00924728	1	1	0.0308361
Azin1	0.0284989	1	0.0297619	1	-0.00641892	1	1	0.0172806
B230118H07Rik	-0.0440427	1	-0.0812693	1	0.00741748	1	1	-0.0392982
B230219D22Rik	-0.138598	0.000216994	-0.201248	0.0149651	-0.176956	0.0346549	1.63177e-05	-0.172267
B230307C23Rik	-0.00667101	1	-0.0090536	1	-0.015657	1	1	-0.0104605
B230354K17Rik	-0.0415872	1	-0.0167491	1	-0.0497546	1	1	-0.0360303
B2m	-0.0875045	1	0.0625099	1	0.149839	1	1	0.0416149
B3galnt2	-0.0235721	1	-0.058357	1	-0.0389144	1	1	-0.0402812
B3galt6	-0.0167685	1	0.00645135	1	-0.00789413	1	1	-0.00607043
B3gat3	0.0860414	0.0154464	0.0304875	1	0.100846	1	0.214186	0.0724584
B3glct	0.0595698	0.000774438	0.0413869	1	0.051003	1	0.0261917	0.0506532
B3gnt2	-0.0122373	1	-0.0103183	1	-0.0106343	1	1	-0.0110633
B3gnt9	0.0523595	0.00951717	0.0510173	1	0.0630256	1	0.156915	0.0554675
B4galnt1	0.0153411	1	-0.0728738	1	0.000131021	1	1	-0.0191339
B4galt1	-0.0364953	1	-0.044637	1	-0.0365787	1	1	-0.039237
B4galt2	-0.00690562	1	0.00560584	1	0.019849	1	1	0.00618308
B4galt3	0.019201	1	0.00103857	1	-0.0171525	1	1	0.00102905
B4galt5	-0.00761714	1	-0.0190355	1	-0.0393805	1	1	-0.0220111
B4galt6	-0.00199014	1	-0.0143097	1	0.0133626	1	1	-0.000979075
B4galt7	-0.0247546	1	-0.0124946	1	-0.0349786	1	1	-0.024076
B4gat1	0.0292031	1	0.0264908	1	0.0658034	1	1	0.0404991
B930036N10Rik	-0.00669464	1	0.0192827	1	-0.0121744	1	1	0.000137856
B9d1	-0.00749445	1	0.0205447	1	-0.0204707	1	1	-0.0024735
B9d2	-0.00792426	1	0.0175662	1	-0.0158294	1	1	-0.00206249
Babam1	0.0650198	1	0.0498064	1	0.0389756	1	1	0.0512673
Babam2	-0.0265532	1	0.0017986	1	-0.0347112	1	1	-0.019822
Bace1	0.0610434	1	0.0207675	1	-0.00595414	1	1	0.0252856
Bach1	0.0126567	1	-0.0128411	1	0.056764	1	1	0.0188599
Bad	0.0778381	0.120025	0.0453013	1	0.0799792	1	0.644219	0.0677062
Bag1	0.0642689	1	0.159149	0.00245471	0.0988643	1	0.0615354	0.107427
Bag2	-0.011673	1	0.0205506	1	-0.0795229	1	1	-0.0235484
Bag3	0.00285091	1	0.0379067	1	0.036149	1	1	0.0256355
Bag4	-0.00448754	1	-0.00230614	1	-0.027786	1	1	-0.0115266
Bag5	-0.0240955	1	-0.0467226	1	-0.0524098	1	1	-0.0410759
Bag6	-0.0327188	1	0.0246323	1	-0.00106801	1	1	-0.0030515
Bahcc1	-0.0550617	0.211896	-0.0848283	1	-0.0689578	0.349562	0.517744	-0.0696159
Baiap2	-0.005667	1	0.00537618	1	0.0270608	1	1	0.00892332
Bak1	0.139297	5.63657e-11	0.126982	0.629159	0.077417	1	1.11554e-08	0.114565
Banf1	0.0174396	1	0.0551937	1	0.0820986	1	1	0.0515773
Banp	0.00262408	1	-0.0408024	1	0.00460671	1	1	-0.0111905
Bap1	-0.0211848	1	0.00530756	1	-0.0205113	1	1	-0.0121295
Bard1	-0.0131925	1	-0.0111899	1	-0.0068202	1	1	-0.0104009
Bax	-0.0895246	1	-0.189549	0.209068	-0.123628	1	0.792338	-0.134234
Baz1a	-0.0655204	1	0.0521908	1	-0.114016	1	1	-0.0424487
Baz1b	-0.00141832	1	-0.0426704	1	-0.124285	1	1	-0.0561246
Baz2a	-0.00923695	1	-0.0324836	1	-0.00658076	1	1	-0.0161004
Baz2b	-0.0368567	1	-0.0505813	1	-0.0316974	1	1	-0.0397118
Bbc3	-0.0339225	1	-0.0169697	1	-0.0426377	1	1	-0.0311767
Bbip1	0.059127	1	0.0327029	1	0.0484378	1	1	0.0467559
Bbs12	0.00219252	1	-0.006266	1	-0.000750341	1	1	-0.00160794
Bbs5	-0.0200758	1	-0.00182625	1	-0.0226709	1	1	-0.0148577
Bbs7	0.000731543	1	-0.0332825	1	-0.0105737	1	1	-0.0143749
Bbs9	-0.00381028	1	0.00355748	1	-0.0166681	1	1	-0.0056403
Bbx	0.0134217	1	0.0159697	1	-0.00351195	1	1	0.00862645
BC003331	-0.0101187	1	-0.0108243	1	0.0307754	1	1	0.00327748
BC003965	0.0313016	1	0.0555404	1	0.0371176	1	1	0.0413199
BC004004	0.081887	0.00517656	0.0761268	1	0.0970092	1	0.104134	0.0850077
BC005537	-0.0671983	1	-0.0927746	1	-0.069474	1	1	-0.0764823
BC005561	-0.0387322	1	-0.0710444	1	-0.024875	1	1	-0.0448838
BC005624	-0.065385	1	-0.0968399	1	-0.0190254	1	1	-0.0604168
BC017643	-0.00435326	1	-0.0190859	1	0.00271416	1	1	-0.00690835
BC022687	0.00579874	1	0.00538509	1	0.0133425	1	1	0.00817543
BC029722	-0.00505973	1	-0.0437312	1	0.00362551	1	1	-0.0150551
BC031181	0.016492	1	-0.035514	1	0.0236923	1	1	0.00155676
BC051226	0.018535	1	0.0563749	0.579754	0.0398513	1	0.981956	0.0382537
Bcap29	-0.00726325	1	0.00850459	1	-0.071936	1	1	-0.0235649
Bcap31	0.104864	0.273736	-0.254774	3.32838e-07	0.0276401	1	1.354e-05	-0.0407567
Bcar1	0.0218363	1	0.0267174	1	-0.00483801	1	1	0.0145719
Bcar3	0.0175431	1	0.0167294	1	-0.0324037	1	1	0.000622925
Bcas2	0.0347592	1	-0.0155052	1	-0.0935695	1	1	-0.0247718
Bcas3	0.00819854	1	0.00377688	1	0.00151394	1	1	0.00449645
Bcat1	0.00268801	1	0.0701159	1	-0.00530391	1	1	0.0225
Bcat2	-0.00875568	1	-0.00477933	1	-0.0189152	1	1	-0.0108168
Bccip	-0.0104496	1	-0.0237594	1	-0.0551183	1	1	-0.0297758
Bcdin3d	-0.0159026	1	-0.00927293	1	-0.00549881	1	1	-0.0102248
Bckdha	-0.0123308	1	-0.0286628	1	-0.00598665	1	1	-0.0156601
Bckdhb	-0.0153387	1	-0.00547326	1	0.0239723	1	1	0.00105342
Bckdk	-0.0140357	1	0.00569741	1	-0.016846	1	1	-0.00839477
Bcl10	0.0791302	1	0.0989419	1	0.0674589	1	1	0.0818437
Bcl2	-0.0010569	1	-0.0523471	1	0.00261025	1	1	-0.0169313
Bcl2l1	-0.0107318	1	0.0106992	1	-0.0269776	1	1	-0.00900342
Bcl2l11	-0.0506031	1	-0.0649751	1	-0.0111993	1	1	-0.0422592
Bcl2l12	-0.0176434	1	-0.00313984	1	0.00654636	1	1	-0.00474563
Bcl2l13	-0.0080821	1	0.00108465	1	-0.00862049	1	1	-0.00520598
Bcl3	-0.00241885	1	-0.0174074	1	-0.00216132	1	1	-0.0073292
Bcl7a	-0.0150109	1	-0.0227242	1	-0.039751	1	1	-0.0258287
Bcl7b	0.0281578	1	0.0305347	1	0.0442197	1	1	0.034304
Bcl7c	0.0380412	1	-0.0491547	1	-0.0423372	1	1	-0.0178169
Bcl9	0.0161662	1	-0.000489739	1	0.0309206	1	1	0.0155324
Bcl9l	-0.00414795	1	-0.0184522	1	0.00385764	1	1	-0.00624751
Bclaf1	-0.0562233	1	-0.0432076	1	-0.0515688	1	1	-0.0503332
Bclaf3	-0.0331302	1	-0.110491	1	-0.0446066	1	1	-0.0627426
Bcor	0.00164596	1	0.0197372	1	0.00590544	1	1	0.00909619
Bcorl1	-0.0117056	1	-0.0593726	1	-0.0227568	1	1	-0.0312783
Bcr	0.0216595	1	0.0565029	1	0.0164056	1	1	0.0315227
Bcs1l	-0.00994943	1	-0.00988772	1	-0.0262277	1	1	-0.0153549
Bdp1	-0.0728695	1	-0.0957061	1	-0.118673	1	1	-0.0957494
Becn1	-0.0519288	1	-0.0673248	1	-0.0250826	1	1	-0.0481121
Bend6	0.0276035	1	0.0410448	0.517033	0.0151521	1	0.970583	0.0279335
Bend7	-0.0123527	1	-0.0071432	1	0.0108414	1	1	-0.0028848
Bet1	-0.0189445	1	-0.0164358	1	-0.00422619	1	1	-0.0132022
Bet1l	-0.00476595	1	0.0209858	1	-0.0028873	1	1	0.00444417
Bex3	0.135438	0.0245511	-0.00866218	1	-0.0981731	1	0.284251	0.00953424
Bfar	-0.00119939	1	-0.00762529	1	-0.018875	1	1	-0.00923323
Bgn	-0.00481489	1	-0.0509177	1	-0.0335742	1	1	-0.0297689
Bhlhb9	0.0531613	1	-0.045666	1	-0.0216611	1	1	-0.00472194
Bhlhe40	-0.0624813	1	-0.252737	0.523999	-0.138581	1	0.972068	-0.151267
Bicd1	0.0441308	0.0419937	0.012214	1	0.0146315	1	0.38615	0.0236588
Bicd2	-0.059371	1	-0.107167	1	-0.0877448	1	1	-0.0847609
Bicral	-0.0120416	1	-0.00800488	1	-0.0118429	1	1	-0.0106298
Bid	-0.0105997	1	-0.0306981	1	-0.0369984	1	1	-0.0260987
Bin1	-0.0242347	1	0.0158474	1	-0.00286435	1	1	-0.00375055
Bin3	-0.0226759	1	-0.0189119	1	0.00376244	1	1	-0.0126084
Birc2	-0.00711846	1	-0.0391869	1	-0.0182266	1	1	-0.0215107
Birc3	0.00714211	1	-0.00415728	1	-0.0182996	1	1	-0.00510493
Birc5	0.023617	1	0.0453224	1	-0.227292	1	1	-0.052784
Birc6	0.0257804	1	0.0268779	1	0.0283559	1	1	0.0270048
Bivm	-0.00468959	1	-0.0200281	1	-0.00725967	1	1	-0.0106591
Blcap	-0.0433121	1	-0.0607739	1	-0.0392322	1	1	-0.0477728
Blm	-0.016904	1	-0.0192639	1	-0.0114001	1	1	-0.015856
Blmh	0.0280912	1	0.0240541	1	-0.0976348	1	1	-0.0151631
Blnk	0.0265078	1	0.058124	0.00166108	0.0773277	1	0.0463144	0.0539865
Bloc1s1	0.0268861	1	0.0627349	1	-0.00108444	1	1	0.0295122
Bloc1s2	0.0339377	1	0.0219656	1	0.0863398	1	1	0.0474144
Bloc1s4	0.0130292	1	-0.0502961	1	-0.00156182	1	1	-0.0129429
Bloc1s5	-0.0267426	1	-0.0368287	1	-0.0184746	1	1	-0.0273486
Bloc1s6	-0.0235428	1	-0.0492492	1	-0.0328507	1	1	-0.0352142
Blvra	-0.00461225	1	-0.00488673	1	-0.00575723	1	1	-0.0050854
Blvrb	-0.0976411	1	-0.271174	7.29734e-05	-0.0364494	1	0.00407864	-0.135088
Blzf1	0.00301897	1	0.0156755	1	0.0104086	1	1	0.00970102
Bmi1	-0.0184922	1	-0.0890867	1	-0.0221555	1	1	-0.0432448
Bmp1	0.0368475	1	-0.00747424	1	0.046419	1	1	0.0252641
Bmp2k	-0.00330441	1	0.0114029	1	0.0105521	1	1	0.00621683
Bmpr1a	0.0277029	1	0.0284277	1	-0.0175908	1	1	0.0128466
Bmpr2	0.0214516	1	-0.0266821	1	-0.0276097	1	1	-0.0109467
Bms1	-0.0408111	1	-0.0782462	1	-0.0790897	1	1	-0.066049
Bmt2	0.00110797	1	0.0162568	1	0.0126811	1	1	0.0100153
Bnc2	0.0309758	1	0.015508	1	0.011213	1	1	0.0192323
Bnip1	0.0105028	1	0.0225369	1	-0.0176212	1	1	0.0051395
Bnip2	0.0364932	1	-0.00154748	1	-0.0138074	1	1	0.00704613
Bnip3	-0.0547943	1	-0.00976696	1	-0.13086	1	1	-0.0651403
Bnip3l	-0.108596	1	-0.0973525	1	-0.100237	1	1	-0.102062
Boc	0.0335489	0.000130217	0.0664147	2.06783e-08	0.0491134	0.689279	7.29131e-10	0.0496923
Bod1	-0.0771204	1	-0.0842779	1	-0.0280442	1	1	-0.0631475
Bod1l	-0.0312641	1	-0.0833788	1	-0.103726	1	1	-0.0727896
Bok	0.159888	1.55007e-07	0.310942	2.93122e-13	0.232041	0.00163845	1.00501e-19	0.23429
Bola1	-0.124006	0.00838782	-0.131429	1	-0.165915	0.0311737	0.0113151	-0.14045
Bola2	-0.0344089	1	-0.00237605	1	-0.0644598	1	1	-0.0337483
Bola3	0.0176553	1	-0.064069	1	0.00213353	1	1	-0.0147601
Bop1	-0.018988	1	-0.0142998	1	-0.0249269	1	1	-0.0194049
Bora	0.000339896	1	0.0144493	1	-0.000690112	1	1	0.00469968
Borcs5	-0.00485815	1	-0.00661012	1	-0.00884211	1	1	-0.00677013
Borcs6	0.022269	1	-0.00708323	1	0.0230889	1	1	0.0127582
Borcs7	0.0346843	1	0.0544202	1	0.0311998	1	1	0.0401015
Borcs8	0.113946	0.000482049	0.0779752	1	0.178147	0.0017135	9.34199e-05	0.123356
Bpgm	0.0762648	1	0.0153401	1	0.0695307	1	1	0.0537119
Bphl	-0.0581179	1	-0.0799271	1	-0.0787832	1	1	-0.0722761
Bpnt1	0.00144568	1	0.0145971	1	0.00571871	1	1	0.00725384
Bptf	-0.0480993	1	-0.209432	0.178039	-0.0366201	1	0.75041	-0.0980506
Braf	0.00843922	1	0.0194249	1	0.0328941	1	1	0.0202527
Brap	-0.00384374	1	0.00252697	1	-0.00892364	1	1	-0.00341347
Brca1	-0.0172633	1	-0.0584127	1	-0.0173797	1	1	-0.0310186
Brca2	-0.0309533	1	-0.0272489	1	-0.0846357	1	1	-0.0476126
Brcc3	0.0489755	1	-0.127987	1	-0.0137847	1	1	-0.0309321
Brd1	-0.0640929	1	-0.109178	1	-0.0726572	1	1	-0.0819762
Brd2	0.12419	0.00612486	0.197921	0.00072339	0.182306	0.00110849	9.97707e-07	0.168139
Brd3	-0.079449	1	-0.124647	1	-0.106154	1	1	-0.103417
Brd4	0.0735483	1	0.136424	0.762292	0.0339948	1	0.997277	0.0813222
Brd7	0.0656264	1	0.0243467	1	0.154406	0.0370482	0.360324	0.0814597
Brd8	-0.0830008	1	-0.130912	1	-0.135281	1	1	-0.116398
Brd9	-0.0329157	1	-0.049116	1	-0.102951	1	1	-0.0616609
Brf1	0.00744169	1	-0.028017	1	0.0308347	1	1	0.0034198
Brf2	-0.0127445	1	0.0173346	1	-0.0142201	1	1	-0.00320998
Bri3	0.0138615	1	-0.148503	0.408088	-0.0619686	1	0.937756	-0.0655367
Bri3bp	-0.0191466	1	-0.0219012	1	-0.0864511	1	1	-0.0424996
Brip1	-0.0147368	1	-0.00532057	1	-0.0201983	1	1	-0.0134186
Brip1os	0.00458667	1	-0.0111018	1	0.00597089	1	1	-0.000181406
Brix1	-0.0858156	1	-0.0166985	1	-0.0977634	1	1	-0.0667592
Brk1	0.0254339	1	0.0294921	1	0.0158968	1	1	0.0236076
Brms1	0.0234709	1	0.000950744	1	0.0352135	1	1	0.0198784
Brms1l	0.0104406	1	-0.0163252	1	-0.0168666	1	1	-0.00758371
Brox	0.00346904	1	-0.0463072	1	0.00994043	1	1	-0.0109659
Brpf1	-0.0188422	1	-0.0159968	1	-0.0174175	1	1	-0.0174188
Brpf3	0.0153425	1	-0.0181606	1	0.0211926	1	1	0.00612482
Brwd1	-0.00723719	1	0.028131	1	-0.00586521	1	1	0.00500952
Brwd3	0.0101162	1	-0.028754	1	-0.00394856	1	1	-0.00752879
Bscl2	0.0118128	1	-0.0244596	1	0.0231479	1	1	0.00350038
Bsdc1	0.00997516	1	0.0467727	1	0.0157503	1	1	0.0241661
Bsg	0.072125	1	0.0707402	1	0.0294257	1	1	0.0574303
Bsn	-0.0386072	1	-0.0379591	1	-0.0553867	1	1	-0.0439843
Bst2	0.124776	1	0.0458727	1	0.293892	1	1	0.154847
Btaf1	0.0322397	1	-0.0155056	1	0.0574633	1	1	0.0247325
Btbd1	-0.0139051	1	0.0119396	1	-0.00694634	1	1	-0.00297061
Btbd10	0.00829429	1	0.0165067	1	-0.00728	1	1	0.00584034
Btbd2	-0.0383692	1	-0.0309733	1	-0.0486172	1	1	-0.0393199
Btbd3	-0.0147205	1	-0.013789	1	-0.03336	1	1	-0.0206232
Btbd7	0.00660053	1	0.00709815	1	0.00965968	1	1	0.00778612
Btbd9	0.0566232	1	0.0620283	1	0.0694832	1	1	0.0627116
Btd	0.025253	1	0.0262461	1	0.0216778	1	1	0.0243923
Btf3	-0.224013	2.0892e-26	-0.240972	2.00568e-14	-0.334565	1.98196e-33	1.15773e-68	-0.266516
Btf3l4	0.00589612	1	0.0425331	1	-0.00743508	1	1	0.0136647
Btg1	-0.008594	1	-0.0107347	1	0.0305707	1	1	0.00374733
Btg2	-0.0163496	1	-0.1392	1	0.0423882	1	1	-0.0377204
Btg3	0.050092	1	0.079775	1	0.030384	1	1	0.053417
Btrc	-0.00118245	1	-0.0145684	1	0.0285282	1	1	0.00425911
Bub1	-0.0510985	1	-0.105968	1	-0.0778562	1	1	-0.0783074
Bub1b	-0.0391221	1	-0.0362684	1	-0.0471875	1	1	-0.0408593
Bub3	-0.00108767	1	0.0110629	1	-0.0510494	1	1	-0.0136914
Bud13	-0.0271678	1	-0.0363535	1	-0.0324639	1	1	-0.031995
Bud23	-0.00182718	1	-0.0125518	1	-0.0110335	1	1	-0.00847082
Bud31	0.0455063	1	0.0372028	1	0.0254667	1	1	0.0360586
Bvht	0.0034724	1	0.0259041	1	-0.00321533	1	1	0.00872037
Bysl	-0.0207288	1	0.0356997	1	0.000544507	1	1	0.0051718
Bzw1	-0.0386196	1	-0.00418079	1	-0.0452361	1	1	-0.0293455
Bzw2	0.00830237	1	0.0179416	1	-0.114512	1	1	-0.0294226
C030006K11Rik	0.0149893	1	0.0115149	1	0.0176253	1	1	0.0147098
C130013H08Rik	-0.00699809	1	0.0615038	1	-0.0482552	1	1	0.00208349
C130071C03Rik	-0.022132	1	-0.0198908	1	-0.0141728	1	1	-0.0187319
C1d	0.0182548	1	-0.0112645	1	0.0484219	1	1	0.0184707
C1galt1	0.0469981	1	0.0699826	1	0.030678	1	1	0.0492196
C1galt1c1	0.0220525	1	-0.0257353	1	0.00530951	1	1	0.00054222
C1qa	-0.000998721	1	-0.00897172	1	0.0153556	1	1	0.00179504
C1qb	0.00710543	1	-0.0379599	1	0.0224604	1	1	-0.00279803
C1qbp	-0.0844506	1	-0.0724494	1	-0.218994	5.37282e-07	6.42839e-05	-0.125298
C1qc	-0.00718072	1	-0.00712492	1	-0.00739748	1	1	-0.00723437
C1qtnf1	0.0751636	0.123359	0.0567821	1	0.087728	1	0.651615	0.0732246
C2cd2l	0.0136982	1	0.0023232	1	0.00287706	1	1	0.00629948
C330007P06Rik	0.0244177	1	-0.039186	1	-0.0420196	1	1	-0.0189293
C330018D20Rik	-0.0207935	1	-0.0243612	1	0.00171433	1	1	-0.0144801
C330027C09Rik	-0.00126108	1	0.000849833	1	-0.00735182	1	1	-0.00258769
C77080	0.0138759	1	-0.0259261	1	0.00314164	1	1	-0.00296952
C87436	-0.0147796	1	-0.0362072	1	-0.00673103	1	1	-0.0192393
CAAA01118383.1	0.0353076	1	0.0785894	1	0.0622862	1	1	0.0587278
Caap1	0.00752588	1	0.0370136	1	-0.0151143	1	1	0.00980839
Cab39	-0.0144084	1	-0.0208536	1	-0.00199665	1	1	-0.0124195
Cab39l	-0.00353081	1	0.0207326	1	0.0100627	1	1	0.00908818
Cabin1	0.00114081	1	0.0124864	1	-0.0513019	1	1	-0.0125583
Cables2	0.00778802	1	-0.0175563	1	0.00280614	1	1	-0.00232071
Cacfd1	0.0236299	1	0.0220856	1	-0.00617133	1	1	0.0131814
Cachd1	0.00183156	1	0.0397303	1	0.0217617	1	1	0.0211079
Cacna1a	-0.0764053	4.52183e-05	-0.112766	0.0251148	-0.079848	0.162328	2.52061e-05	-0.0896731
Cacna1c	-0.00581908	1	-0.0292688	1	-0.00366739	1	1	-0.0129184
Cacnb3	0.00235552	1	-0.0180369	1	0.0395726	1	1	0.00796373
Cactin	-0.00918505	1	-0.0125148	1	-0.000298672	1	1	-0.00733283
Cacul1	0.0101923	1	-0.0293346	1	0.0034712	1	1	-0.00522369
Cacybp	-0.0296716	1	0.0489718	1	-0.0678069	1	1	-0.0161689
Cad	-0.070875	1	-0.0439891	1	-0.158328	0.0133886	0.195686	-0.0910642
Cadm1	0.0111988	1	-0.0738046	1	-0.099116	1	1	-0.0539073
Calcoco1	-0.0036506	1	-0.0376678	1	-0.00647731	1	1	-0.0159319
Cald1	-0.00370463	1	-0.0293617	1	-0.0500675	1	1	-0.0277113
Calm1	0.0543836	1	0.112227	1	0.0891092	1	1	0.0852399
Calm2	-0.0332474	1	-0.00525129	1	0.00420524	1	1	-0.0114312
Calm3	0.0276762	1	0.0374451	1	0.00732953	1	1	0.0241503
Calr	0.318048	3.26519e-28	0.458592	3.44385e-29	0.38352	1.83824e-23	3.43028e-75	0.38672
Calu	0.130375	0.00446515	0.0953727	1	0.0586862	1	0.0940064	0.0948113
Camk1	-0.0367637	1	-0.116407	1	-0.09746	1	1	-0.0835435
Camk2d	0.0370435	1	0.0847792	1	0.0631104	1	1	0.0616444
Camk2g	-0.00579576	1	0.0504157	1	-0.0173979	1	1	0.00907399
Camk2n1	0.0878933	0.222971	0.242462	8.62931e-09	0.155276	0.0563485	3.11361e-08	0.161877
Camkk2	0.0303965	1	0.0103867	1	-0.00441049	1	1	0.0121242
Caml	-0.104598	0.209424	-0.153686	1	-0.106826	1	0.792774	-0.121704
Camsap1	-0.0447427	1	-0.0795374	1	-0.04687	1	1	-0.05705
Camsap2	0.0345032	1	-0.0423059	1	0.0221141	1	1	0.00477044
Camta1	0.0550611	1	0.0303787	1	0.0526072	1	1	0.0460157
Camta2	-0.00158065	1	0.00921485	1	0.0109006	1	1	0.00617827
Cand1	-0.0139724	1	-0.00380384	1	-0.00939624	1	1	-0.00905749
Cant1	-0.00994451	1	0.00245627	1	0.0104286	1	1	0.000980127
Canx	0.0253749	1	0.0126997	1	0.00873375	1	1	0.0156028
Cap1	0.0804872	1	0.28817	2.23965e-13	0.0932013	1	1.01753e-10	0.153953
Capg	0.0924782	1	0.0601046	1	0.141728	1	1	0.0981036
Capn1	0.0216523	1	0.0172537	1	0.0885137	1	1	0.0424732
Capn10	0.0213752	1	-0.00473106	1	0.00325992	1	1	0.00663469
Capn15	0.0414326	1	0.0409471	1	0.0525131	1	1	0.0449643
Capn2	-0.0125102	1	-0.0129497	1	-0.0246618	1	1	-0.0167073
Capn7	0.0137865	1	-0.0106991	1	-0.0143595	1	1	-0.00375738
Capns1	0.0372713	1	0.0268238	1	0.0772096	1	1	0.0471016
Caprin1	-0.0954807	1	-0.176651	1	-0.0964516	1	1	-0.122861
Capza1	0.0769698	1	0.0565598	1	0.0240195	1	1	0.0525164
Capza2	-0.0246658	1	-0.0867909	1	-0.110343	1	1	-0.0739334
Capzb	0.126825	1.14139e-05	0.300906	1.23108e-17	0.107922	1	1.85086e-19	0.178551
Car12	-0.00989227	1	0.00797332	1	-0.0240199	1	1	-0.00864628
Car13	0.00773186	1	-0.00995848	1	-0.0168334	1	1	-0.00635336
Car5b	0.0609371	1	-0.0326816	1	-0.0639116	1	1	-0.0118853
Car9	0.0757752	1	0.100208	1	0.0555545	1	1	0.0771793
Card19	-0.0966105	1	-0.196524	0.45829	-0.15965	0.242639	0.62367	-0.150928
Carhsp1	-0.0832933	1	-0.026066	1	-0.0479639	1	1	-0.0524411
Carm1	-0.0468798	1	-0.0662164	1	-0.0651791	1	1	-0.0594251
Carmil1	-0.0144556	1	-0.0469602	1	-0.020262	1	1	-0.0272259
Carnmt1	0.11381	0.00350059	0.0680869	1	0.132579	0.758914	0.0651337	0.104825
Cars	-0.0349357	1	-0.06065	1	-0.0908506	1	1	-0.0621454
Cars2	-0.00219307	1	-0.0570526	1	0.00573712	1	1	-0.0178362
Casc1	-0.00681659	1	-0.0433183	1	-0.0218333	1	1	-0.0239894
Casc3	-0.0295592	1	-0.0763269	1	-0.0528043	1	1	-0.0528968
Casc4	0.0977638	0.000354832	0.0475198	1	0.0842402	1	0.0143694	0.0765079
Casd1	0.0115101	1	-0.00330349	1	0.0105538	1	1	0.00625346
Cask	0.0186811	1	0.0102867	1	0.0181649	1	1	0.0157109
Casp1	-0.049073	1	-0.0668682	1	-0.101288	1	1	-0.0724097
Casp12	0.0205819	1	0.0235202	1	0.0159147	1	1	0.0200056
Casp3	-0.0195413	1	-0.0650213	1	-0.0754492	1	1	-0.0533373
Casp6	-0.0024638	1	0.0299478	1	0.0507851	1	1	0.0260897
Casp8	0.0263348	1	-0.00799067	1	-0.021878	1	1	-0.00117796
Casp8ap2	0.015158	1	0.0472596	1	0.0102603	1	1	0.024226
Cast	-0.1683	2.71132e-05	-0.182935	0.952001	-0.124272	1	0.00173896	-0.158502
Cat	-0.0245743	1	0.00726597	1	0.0319142	1	1	0.00486862
Cav1	-0.00218553	1	0.153411	0.0567501	-0.0199146	1	0.453147	0.0437701
Cav2	0.0246849	1	0.0890551	0.468135	-0.00255272	1	0.95829	0.0370624
Cavin1	-0.0475964	1	-0.0577958	1	-0.0662392	1	1	-0.0572105
Cavin2	0.00042438	1	0.0178524	1	-0.0217683	1	1	-0.00116383
Cavin3	-0.0661665	1	-0.0621039	1	-0.0960665	1	1	-0.0747789
Cavin4	0.0255547	1	0.162242	9.25257e-09	0.060935	1	1.76348e-06	0.0829106
Cbfa2t2	-0.0175	1	-0.0154575	1	-0.0299344	1	1	-0.020964
Cbfa2t3	0.055204	0.024366	0.0993085	0.103072	0.0444234	1	0.062556	0.066312
Cbfb	-0.0116973	1	-0.00340197	1	-0.00868136	1	1	-0.00792689
Cbl	0.0244668	1	-0.0332583	1	-0.0151765	1	1	-0.00798929
Cblb	0.00440691	1	-0.0821458	1	-0.0133776	1	1	-0.0303722
Cbll1	-0.0281673	1	-0.0684386	1	-0.0540767	1	1	-0.0502276
Cbr1	0.0137541	1	0.0380633	1	0.0218812	1	1	0.0245662
Cbr3	-0.0385487	1	-0.0713446	1	-0.016981	1	1	-0.0422914
Cbr4	-0.0287001	1	-0.0484407	1	-0.0227497	1	1	-0.0332968
Cbwd1	0.0178153	1	0.0302976	1	-0.00769463	1	1	0.0134727
Cbx1	-0.128167	0.0269978	-0.182739	0.339016	-0.147344	0.13643	0.0375044	-0.15275
Cbx3	-0.100436	0.917937	-0.0780453	1	-0.1452	0.0581496	0.438971	-0.107894
Cbx4	-0.00358037	1	-0.0181912	1	0.029822	1	1	0.00268345
Cbx5	-0.00499888	1	0.0406156	1	-0.00629004	1	1	0.00977555
Cbx6	0.0115717	1	0.00987373	1	0.00778075	1	1	0.00974205
Cby1	0.0304306	1	0.0724002	1	0.0393654	1	1	0.0473987
Cc2d1a	0.0285955	1	0.00758519	1	0.0177812	1	1	0.0179873
Cc2d1b	0.00164036	1	-0.00147407	1	-0.0202805	1	1	-0.00670473
Cc2d2a	0.0073822	1	-0.0254981	1	-0.00625311	1	1	-0.00812302
Ccar1	-0.0354031	1	-0.0134541	1	-0.0906733	1	1	-0.0465102
Ccdc102a	0.0493759	0.162148	0.030364	1	0.0701618	1	0.725463	0.0499672
Ccdc107	0.0351771	1	0.00695617	1	0.0028235	1	1	0.0149856
Ccdc112	0.00719687	1	-0.0187405	1	-0.0388469	1	1	-0.0167969
Ccdc115	0.00377615	1	0.0119954	1	0.0282443	1	1	0.0146719
Ccdc12	0.000186628	1	-0.0619152	1	-0.0270828	1	1	-0.0296038
Ccdc122	-0.00928431	1	-0.0337057	1	0.00242423	1	1	-0.0135219
Ccdc124	0.141066	9.45916e-06	0.2502	4.82615e-09	0.215234	4.53088e-06	2.00529e-16	0.202167
Ccdc126	0.0230561	1	0.0156249	1	0.0259097	1	1	0.0215303
Ccdc127	-0.0942953	1	-0.1212	1	-0.106145	1	1	-0.107213
Ccdc130	0.0174464	1	0.0277827	1	0.0144242	1	1	0.0198844
Ccdc137	-0.00931475	1	-0.00472836	1	-0.06321	1	1	-0.025751
Ccdc15	-0.00206466	1	-0.0101506	1	0.00938052	1	1	-0.000944927
Ccdc163	-0.025903	1	0.0280174	1	-0.0200407	1	1	-0.00597544
Ccdc167	0.0442322	1	0.0668	1	0.0545652	1	1	0.0551991
Ccdc174	-0.0482187	1	-0.0116132	1	-0.0495742	1	1	-0.0364687
Ccdc18	-0.0565568	1	-0.0378708	1	-0.000914211	1	1	-0.0317806
Ccdc181	-0.00253943	1	-0.026756	1	0.00729118	1	1	-0.00733473
Ccdc186	0.0573533	1	0.0411928	1	0.0742882	1	1	0.0576114
Ccdc191	-0.0263419	1	-0.0348894	1	-0.0163306	1	1	-0.025854
Ccdc22	-0.0100767	1	-0.0651909	1	-0.0087402	1	1	-0.0280026
Ccdc25	-0.00221328	1	0.0781781	1	0.0387178	1	1	0.0382275
Ccdc28a	-0.00833648	1	-0.0282871	1	0.025915	1	1	-0.00356954
Ccdc32	-0.0178432	1	0.0118583	1	-0.0277225	1	1	-0.0112358
Ccdc34	-0.139569	0.55256	-0.197554	1	-0.190397	0.028536	0.216968	-0.17584
Ccdc43	-0.0320767	1	-0.0428346	1	-0.0252213	1	1	-0.0333775
Ccdc47	0.00692585	1	-0.0605076	1	-0.0522761	1	1	-0.0352859
Ccdc50	-0.0119725	1	-0.0624418	1	0.00320034	1	1	-0.023738
Ccdc58	-0.0916235	1	0.0270735	1	-0.119976	1	1	-0.0615088
Ccdc59	-0.0195322	1	-0.0424906	1	-0.0556218	1	1	-0.0392148
Ccdc6	-0.0349256	1	-0.0103439	1	0.0133359	1	1	-0.0106446
Ccdc61	-0.00235018	1	0.00252884	1	0.0244072	1	1	0.00819527
Ccdc66	0.0170746	1	0.012449	1	0.0474281	1	1	0.0256506
Ccdc68	-0.0210822	1	-0.058735	1	-0.0405947	1	1	-0.0401373
Ccdc71	-0.0098297	1	-0.0197027	1	-0.0231875	1	1	-0.0175733
Ccdc71l	-0.009505	1	0.0334601	1	-0.046296	1	1	-0.00744696
Ccdc77	-0.0147813	1	-0.00987119	1	0.00540535	1	1	-0.00641572
Ccdc82	-0.0379667	1	-0.0877085	1	-0.0289715	1	1	-0.0515489
Ccdc85b	-0.0127597	1	-0.00570422	1	-0.00798617	1	1	-0.00881669
Ccdc86	-0.00114626	1	-0.0103802	1	-0.0186228	1	1	-0.0100497
Ccdc88a	-0.0127665	1	-0.0157686	1	0.0419926	1	1	0.00448583
Ccdc9	-0.0122144	1	-0.0194993	1	0.00852933	1	1	-0.00772814
Ccdc90b	0.022714	1	-0.00765798	1	-0.0288567	1	1	-0.00460023
Ccdc91	-0.0120041	1	-0.0373906	1	-0.0418508	1	1	-0.0304152
Ccdc93	-0.0030206	1	-0.00801248	1	0.000358363	1	1	-0.00355824
Ccdc94	-0.00739704	1	-0.0201978	1	0.0069621	1	1	-0.00687759
Ccdc97	-0.00779655	1	-0.00597901	1	-4.48008e-05	1	1	-0.00460679
Cchcr1	-0.00395937	1	-0.0482087	1	-0.0287358	1	1	-0.026968
Ccl25	-0.0267805	1	-0.0431887	1	-0.0500473	1	1	-0.0400055
Ccm2	-0.0342774	1	-0.0628468	1	-0.0280132	1	1	-0.0417125
Ccna2	-0.0546658	1	0.00819636	1	-0.218122	0.076679	0.52646	-0.0881971
Ccnb1	-0.0826143	1	-0.119171	1	-0.184178	0.561226	0.979037	-0.128654
Ccnb2	-0.0205203	1	0.0249528	1	-0.083141	1	1	-0.0262362
Ccnc	0.0014437	1	0.0352409	1	0.00482998	1	1	0.0138382
Ccnd1	-0.0122024	1	0.211985	0.212828	0.133796	1	0.796891	0.111193
Ccnd2	0.214426	5.51547e-12	0.238917	0.00132024	0.0968136	1	4.10263e-12	0.183385
Ccnd3	0.0619436	1	0.0526436	1	0.0538033	1	1	0.0561302
Ccndbp1	-0.0235222	1	-0.0211347	1	0.00814437	1	1	-0.0121708
Ccne1	0.0106465	1	0.0214909	1	0.0243062	1	1	0.0188145
Ccne2	-0.016462	1	0.0169311	1	-0.015774	1	1	-0.00510164
Ccnf	0.0079422	1	0.0153411	1	0.0210259	1	1	0.0147697
Ccng1	0.0543661	1	0.0424184	1	0.04782	1	1	0.0482015
Ccng2	-0.017038	1	-0.0252956	1	-0.0090657	1	1	-0.0171331
Ccnh	-0.0858367	0.952368	-0.140463	1	-0.0880737	1	0.999981	-0.104791
Ccni	0.0314797	1	-0.0158002	1	-0.0240831	1	1	-0.00280117
Ccnk	-0.0156726	1	-0.0268386	1	-0.0219649	1	1	-0.021492
Ccnl1	-0.0970607	1	-0.170686	1	-0.0772217	1	1	-0.11499
Ccnl2	-0.0027959	1	0.06498	1	-0.00952377	1	1	0.0175534
Ccnt1	-0.0157549	1	-0.0301421	1	-0.0225606	1	1	-0.0228192
Ccnt2	-0.00843015	1	-0.0317474	1	-0.00129289	1	1	-0.0138235
Ccny	-0.0204927	1	-0.000671276	1	0.0316187	1	1	0.0034849
Ccnyl1	0.022783	1	0.0165103	1	-0.00393687	1	1	0.0117855
Ccp110	-0.00428523	1	-0.00376591	1	-0.019481	1	1	-0.00917737
Ccs	0.039033	1	-0.0481836	1	0.11607	1	1	0.0356397
Ccsap	-0.00340402	1	0.0224406	1	0.00776459	1	1	0.00893371
Ccser2	0.0312178	1	-0.00321637	1	-0.00481166	1	1	0.00772991
Cct2	-0.0280984	1	0.0373692	1	-0.0853625	1	1	-0.0253639
Cct3	-0.105287	0.0121426	-0.0313119	1	-0.168915	0.000117956	0.000150379	-0.101838
Cct4	-0.200682	1.5046e-17	-0.220986	1.61489e-07	-0.175936	5.02717e-06	2.78948e-26	-0.199201
Cct5	0.0051937	1	0.0125833	1	-0.0703375	1	1	-0.0175202
Cct7	-0.0928884	0.118895	-0.0779666	1	-0.103771	0.963993	0.631794	-0.0915418
Cct8	-0.0589178	1	-0.0784073	1	-0.111561	1	1	-0.0829622
Ccz1	0.0490171	1	-0.0103089	1	0.0174421	1	1	0.0187168
Cd109	0.000185943	1	0.0139115	1	-0.0343593	1	1	-0.00675394
Cd14	-0.0265269	1	-0.0210891	1	-0.016843	1	1	-0.0214863
Cd151	-0.0266545	1	0.0393214	1	0.00560814	1	1	0.00609168
Cd164	-0.00257026	1	0.0214573	1	-0.0114717	1	1	0.00247179
Cd248	0.0226595	1	-0.00300471	1	0.022645	1	1	0.0140999
Cd24a	-0.0254083	1	0.148348	1	0.00347293	1	1	0.0421377
Cd274	0.0159779	1	-0.0367849	1	0.0469388	1	1	0.0087106
Cd2ap	0.0647122	1	0.0548559	1	0.0029223	1	1	0.0408301
Cd2bp2	-0.014115	1	-0.0130293	1	-0.0056797	1	1	-0.0109413
Cd320	0.082716	0.235304	0.0968768	1	0.0805628	1	0.822059	0.0867185
Cd3eap	0.000708992	1	-0.078063	1	-0.0141216	1	1	-0.0304918
Cd44	-0.11525	0.635907	-0.174309	1	-0.157932	0.896777	0.980504	-0.149164
Cd47	0.00952375	1	-0.0782612	1	0.0277186	1	1	-0.013673
Cd63	0.107374	0.000132062	0.100433	0.378831	0.0917138	1	0.00299859	0.0998401
Cd74	-0.0116771	1	-0.00692567	1	0.00316447	1	1	-0.00514611
Cd81	0.176332	2.9076e-10	0.323944	1.3343e-18	0.169538	0.20299	1.70064e-25	0.223271
Cd9	0.0666488	1	0.259672	5.39858e-07	0.174376	0.0231168	2.30632e-06	0.166899
Cd99l2	0.038046	1	-0.0478817	1	0.0522821	1	1	0.0141488
Cda	-0.113585	8.13539e-07	-0.15042	1	-0.0749358	1	9.2197e-05	-0.11298
Cdadc1	-0.00971639	1	-0.0141886	1	0.00490164	1	1	-0.00633445
Cdc123	-0.0549401	1	-0.130217	1	-0.06811	1	1	-0.0844225
Cdc14a	0.015028	1	0.0471324	1	0.0708673	1	1	0.0443425
Cdc16	-0.0413468	1	-0.0528092	1	-0.054472	1	1	-0.0495427
Cdc20	-0.0224474	1	0.18823	1	-0.125826	1	1	0.0133188
Cdc23	-0.0274241	1	-0.0389693	1	-0.0241827	1	1	-0.030192
Cdc25a	0.011296	1	0.00337873	1	0.00333375	1	1	0.00600283
Cdc25b	-0.0120859	1	-0.0333524	1	-0.036416	1	1	-0.0272847
Cdc25c	-0.0118979	1	0.0143108	1	-0.0194039	1	1	-0.00566366
Cdc26	0.0107552	1	0.0506019	1	-0.0156583	1	1	0.0152329
Cdc27	-0.0290862	1	-0.091031	1	-0.0356405	1	1	-0.0519192
Cdc34	0.0635631	1	0.0628783	1	0.0626027	1	1	0.0630147
Cdc37	-0.055731	1	-0.0390955	1	-0.0772547	1	1	-0.0573604
Cdc37l1	0.0244175	1	0.0179869	1	0.0541034	1	1	0.0321693
Cdc40	0.00711805	1	0.0380261	1	-0.0292251	1	1	0.00530635
Cdc42	0.0595852	1	0.102342	1	0.0812357	1	1	0.0810543
Cdc42bpa	0.0471409	1	-0.0660324	1	0.0303325	1	1	0.00381365
Cdc42bpb	-0.0153678	1	-0.0454154	1	-0.0392122	1	1	-0.0333318
Cdc42ep1	-0.0340216	1	-0.0252605	1	-0.042963	1	1	-0.0340817
Cdc42ep2	0.0288096	1	-0.0110209	1	0.0126215	1	1	0.0101368
Cdc42ep3	-0.0315781	1	-0.0416496	1	-0.0491051	1	1	-0.0407776
Cdc42ep4	-0.0121536	1	-0.016672	1	0.016338	1	1	-0.00416252
Cdc42se1	0.0214238	1	-0.0206618	1	-0.0422026	1	1	-0.0138135
Cdc42se2	0.0169343	1	0.00941726	1	-0.0183499	1	1	0.00266722
Cdc45	-0.00706458	1	-0.0142638	1	-0.0206191	1	1	-0.0139825
Cdc5l	-0.0292808	1	0.0105381	1	-0.0615572	1	1	-0.0267666
Cdc6	-0.0228147	1	0.00376088	1	-0.0440919	1	1	-0.0210486
Cdc7	-0.00962035	1	0.00116657	1	0.0123899	1	1	0.00131205
Cdc73	0.0225706	1	0.0618336	1	-0.0204204	1	1	0.0213279
Cdca2	-0.0025689	1	-0.0122313	1	-0.0766282	1	1	-0.0304761
Cdca3	0.00780316	1	-0.0362653	1	-0.0795969	1	1	-0.0360197
Cdca4	-0.0210336	1	-0.0137104	1	-0.0655032	1	1	-0.0334157
Cdca5	0.00556111	1	-0.0198473	1	-0.00349823	1	1	-0.00592813
Cdca7	-0.0782613	1	-0.105371	1	-0.0912275	1	1	-0.0916199
Cdca7l	-0.0152769	1	0.0117059	1	-0.020044	1	1	-0.00787167
Cdca8	0.000257681	1	0.140323	1	-0.125194	1	1	0.00512872
Cdh15	0.255125	0.00215582	0.0589481	1	0.154909	1	0.0560229	0.156327
Cdip1	0.00339507	1	-0.0224823	1	-0.00200398	1	1	-0.00703039
Cdipt	0.0387097	1	0.0353925	1	0.00938714	1	1	0.0278298
Cdk1	0.00810457	1	-0.0551827	1	-0.154779	1	1	-0.0672858
Cdk10	0.0121819	1	-0.0165109	1	0.00745223	1	1	0.00104109
Cdk11b	-6.10455e-05	1	0.0989112	1	-0.041886	1	1	0.0189881
Cdk12	-0.0768674	1	-0.0870461	1	-0.0594535	1	1	-0.0744557
Cdk13	-0.074151	1	-0.147059	1	-0.103084	1	1	-0.108098
Cdk14	0.0187097	1	0.0145428	1	0.0147204	1	1	0.015991
Cdk16	0.000778632	1	-0.0524974	1	-0.00223031	1	1	-0.017983
Cdk17	-0.016749	1	-0.0186568	1	-0.00788664	1	1	-0.0144308
Cdk18	-0.0418993	1	-0.0496064	1	-0.0863183	1	1	-0.0592747
Cdk19	0.00972477	1	-0.0114581	1	0.00202119	1	1	9.59446e-05
Cdk2	0.000330197	1	0.0107194	1	-0.0209623	1	1	-0.00330423
Cdk2ap1	0.0463562	1	0.081593	1	-0.00140177	1	1	0.0421825
Cdk2ap2	0.189693	4.43891e-14	0.243967	1.5416e-07	0.231309	9.83983e-09	1.46101e-25	0.221656
Cdk4	-0.0384415	1	-0.078218	1	-0.153729	0.07717	0.528075	-0.0901297
Cdk5	-0.00217172	1	-0.0369421	1	0.0118276	1	1	-0.0090954
Cdk5rap2	0.0167412	1	0.0589088	1	-0.00526885	1	1	0.0234604
Cdk5rap3	-0.010577	1	-0.059729	1	-0.0198841	1	1	-0.0300634
Cdk6	-0.0011045	1	0.0403668	1	-0.0165562	1	1	0.00756869
Cdk7	-0.0312514	1	0.0132092	1	-0.0572496	1	1	-0.0250973
Cdk8	-1.78461e-06	1	0.00559885	1	-0.0310879	1	1	-0.00849693
Cdk9	-0.0688418	1	-0.097468	1	-0.0954644	1	1	-0.0872581
Cdkal1	-0.027853	1	-0.0145146	1	-0.0203511	1	1	-0.0209062
Cdkl2	0.0159748	1	-0.0136802	1	-0.0051274	1	1	-0.000944281
Cdkl5	0.00750575	1	-0.0130973	1	-0.0123681	1	1	-0.00598654
Cdkn1a	0.0219405	1	-0.0449906	1	-0.00479335	1	1	-0.00928114
Cdkn1b	-0.017135	1	-0.0490325	1	-0.0151954	1	1	-0.027121
Cdkn2a	0.206913	1.20267e-14	0.178902	0.00210508	0.270981	6.60276e-11	3.28205e-24	0.218932
Cdkn2aip	-0.0490766	1	-0.0518872	1	-0.0250587	1	1	-0.0420075
Cdkn2aipnl	-0.000611909	1	0.0254237	1	-0.0640408	1	1	-0.0130763
Cdkn2b	0.0148515	1	-0.0339473	1	0.0100484	1	1	-0.00301583
Cdkn2c	0.157864	1.26186e-12	0.314867	2.16066e-21	0.26234	7.68504e-14	1.18122e-42	0.245024
Cdkn2d	-0.0181378	1	-0.0283444	1	-0.0867045	1	1	-0.0443955
Cdkn3	0.00914025	1	0.000512208	1	-0.0642302	1	1	-0.0181926
Cdpf1	-0.0096217	1	-0.000961804	1	-0.0187888	1	1	-0.00979078
Cdr2	0.0306433	1	0.0904258	0.0439564	0.0624992	1	0.39587	0.0611895
Cdr2l	0.0163221	1	0.0221317	1	0.0369122	1	1	0.025122
Cds2	-0.0222789	1	-0.0420752	1	0.00531168	1	1	-0.0196808
Cdt1	-0.0260504	1	-0.00954748	1	-0.00744914	1	1	-0.014349
Cdv3	-0.087723	1	-0.0142755	1	-0.140451	1	1	-0.0808164
Cdyl	-0.0626375	1	-0.0688658	1	-0.0915756	1	1	-0.0743596
Cebpb	-0.267261	0.000303757	-0.566948	2.89897e-12	-0.283258	0.00179022	1.39064e-15	-0.372489
Cebpd	0.0450683	1	0.119998	0.0088486	0.0411014	1	0.14956	0.0687225
Cebpg	-0.0415098	1	-0.0579559	1	-0.113369	1	1	-0.0709448
Cebpz	-0.0809272	1	-0.0318304	1	-0.0566917	1	1	-0.0564831
Cebpzos	0.0301363	1	0.00792661	1	0.0459244	1	1	0.0279958
Celf1	-0.0602717	1	-0.122467	1	-0.0694019	1	1	-0.0840468
Celf2	-0.0241848	1	-0.0397143	1	-0.0620765	1	1	-0.0419918
Celf4	-0.0188109	1	-0.0686636	1	-0.0290162	1	1	-0.0388302
Cenpa	0.0455522	1	0.169792	1	-0.227207	1	1	-0.00395426
Cenpb	-0.0764712	1	-0.136873	1	-0.0702219	1	1	-0.0945219
Cenpc1	0.0260464	1	-0.00965542	1	0.00166772	1	1	0.00601956
Cenpe	0.0296397	1	0.0463345	1	-0.0748204	1	1	0.000384594
Cenpf	-0.0543584	1	0.000490686	1	-0.129106	1	1	-0.0609913
Cenph	-0.056462	1	-0.0594753	1	-0.127645	0.104957	0.608218	-0.0811941
Cenpi	-0.00566847	1	-0.0337893	1	-0.0412822	1	1	-0.0269133
Cenpk	-0.0400733	1	-0.0452178	1	-0.0535488	1	1	-0.04628
Cenpl	0.0206787	1	0.0130186	1	-0.0123178	1	1	0.00712652
Cenpm	0.00403952	1	-0.0162254	1	-0.0103341	1	1	-0.00750664
Cenpn	0.00254531	1	0.0353207	1	0.000886651	1	1	0.0129176
Cenpp	-0.0274812	1	-0.0609212	1	-0.043216	1	1	-0.0438728
Cenpq	0.00469185	1	-0.0529009	1	-0.0631578	1	1	-0.0371223
Cenps	0.00647993	1	0.00516381	1	-0.0250381	1	1	-0.00446478
Cenpt	-0.00201592	1	-0.00341824	1	-0.0188855	1	1	-0.00810656
Cenpu	-0.028169	1	-0.0324895	1	-0.0209088	1	1	-0.0271891
Cenpv	-0.021951	1	-0.133006	1	-0.178828	0.0331545	0.338473	-0.111262
Cenpw	0.0183995	1	0.00360866	1	-0.0510862	1	1	-0.0096927
Cenpx	0.0336823	1	0.07446	1	0.00540305	1	1	0.0378485
Cep104	0.0248492	1	0.0330828	1	-0.0189608	1	1	0.0129904
Cep112	-0.00209639	1	-0.0142951	1	-0.0142661	1	1	-0.0102192
Cep120	-0.00369941	1	-0.00196037	1	-0.0177508	1	1	-0.00780351
Cep131	-0.00138345	1	-0.0342986	1	-0.0219804	1	1	-0.0192208
Cep135	0.00244206	1	5.77826e-05	1	-0.0165074	1	1	-0.0046692
Cep162	-0.0278389	1	-0.00652978	1	-0.0101658	1	1	-0.0148448
Cep164	-0.0187969	1	-0.0779601	1	-0.0715683	1	1	-0.0561084
Cep170	0.002052	1	0.0250085	1	-0.000465206	1	1	0.00886509
Cep170b	-0.00788713	1	-0.0311102	1	-0.0300167	1	1	-0.0230047
Cep19	0.00176627	1	0.013154	1	0.0163853	1	1	0.0104352
Cep192	-0.0249456	1	-0.0527069	1	-0.0305838	1	1	-0.0360788
Cep250	-0.0211471	1	-0.0365009	1	-0.03728	1	1	-0.0316427
Cep290	-0.0130802	1	-0.0364305	1	-0.0341423	1	1	-0.0278843
Cep295	-0.0225966	1	-0.0302217	1	-0.0753132	1	1	-0.0427105
Cep350	-0.0104013	1	-0.0634374	1	-0.0374783	1	1	-0.0371057
Cep41	-0.00516431	1	0.0198555	1	-0.0275374	1	1	-0.00428206
Cep44	-0.027899	1	-0.0277374	1	-0.0155975	1	1	-0.0237446
Cep55	-0.00839778	1	0.0403333	1	-0.00610581	1	1	0.00860991
Cep57	-0.0314191	1	-0.0654715	1	-0.111903	1	1	-0.0695978
Cep57l1	-0.0180467	1	-0.0136491	1	-0.00857001	1	1	-0.0134219
Cep63	-0.0261841	1	0.000682277	1	-0.0332991	1	1	-0.0196003
Cep68	-0.0127527	1	-0.0186795	1	-0.00974166	1	1	-0.0137246
Cep70	-0.00485528	1	-0.0172213	1	-0.000304276	1	1	-0.0074603
Cep78	-0.010087	1	-0.00646306	1	-0.0171551	1	1	-0.011235
Cep83	-0.0164029	1	-0.0405467	1	-0.0756328	1	1	-0.0441942
Cep85	-0.00996994	1	0.0182805	1	-0.00941148	1	1	-0.000366961
Cep89	-0.0119122	1	0.0053919	1	-0.0312173	1	1	-0.0125792
Cept1	0.00970844	1	-0.0286478	1	-0.0144065	1	1	-0.0111153
Cerk	-0.00440779	1	-0.0200661	1	0.00257585	1	1	-0.00729935
Cers2	0.0316364	1	0.0343895	1	-0.0105292	1	1	0.0184989
Cers5	0.0154274	1	-0.0275709	1	-0.0121919	1	1	-0.00811179
Cers6	0.00328111	1	0.0233292	1	0.00370317	1	1	0.0101045
Cetn2	0.0798968	1	-0.100977	1	0.0296471	1	1	0.00285547
Cetn3	-0.102847	1	-0.168133	0.150898	-0.148528	0.0302844	0.0955327	-0.139836
Cetn4	-0.0481362	1	-0.0660724	1	-0.0220879	1	1	-0.0454322
Cfap20	0.0497763	1	0.0140514	1	0.07373	1	1	0.0458526
Cfap36	-0.0256175	1	0.0439782	1	0.0468318	1	1	0.0217309
Cfap43	0.00110613	1	-0.0209567	1	-0.00649937	1	1	-0.00878331
Cfap97	-0.00628715	1	-0.0313714	1	-0.000807282	1	1	-0.0128219
Cfdp1	0.088761	0.0377467	0.0871426	1	0.0953154	1	0.364096	0.0904063
Cfl1	0.074935	0.486863	0.0948617	1	0.176036	3.67109e-07	2.45296e-05	0.115278
Cfl2	-0.136395	0.00018434	-0.0824659	1	-0.157221	0.037062	0.000571335	-0.125361
Cflar	0.0349109	1	0.0835501	0.631887	0.0175019	1	0.988528	0.045321
Cggbp1	0.033504	1	0.011622	1	-0.041504	1	1	0.00120734
Cgref1	0.0150493	1	0.028051	1	0.00572176	1	1	0.016274
Cgrrf1	0.0125426	1	-0.0296115	1	0.00684252	1	1	-0.00340878
Chac2	-0.0225677	1	-0.00784303	1	-0.0158363	1	1	-0.0154157
Chaf1a	-0.0379145	1	-0.00946457	1	-0.0784688	1	1	-0.0419493
Chaf1b	-0.0397725	1	0.0249352	1	-0.0106577	1	1	-0.00849836
Champ1	-0.0186803	1	-0.043024	1	-0.0426905	1	1	-0.0347983
Chchd1	-0.115222	0.0430006	-0.0596007	1	-0.115902	1	0.391172	-0.0969083
Chchd10	-0.0296045	1	0.0139156	1	-0.180463	0.000108866	0.00563511	-0.065384
Chchd2	0.0159953	1	-0.053314	1	0.0223425	1	1	-0.00499205
Chchd3	-0.00275724	1	0.0314292	1	-0.00953347	1	1	0.0063795
Chchd4	-0.0928022	1	-0.015165	1	-0.121849	1	1	-0.0766055
Chchd5	-0.0554932	1	-0.0179284	1	-0.0336409	1	1	-0.0356875
Chchd6	-0.0415876	1	-0.0996876	1	-0.0851885	1	1	-0.0754879
Chchd7	0.0737613	1	0.125086	0.307662	0.0494303	1	0.884062	0.0827591
Chd1	0.118587	0.0445867	0.0898887	1	0.0206991	1	0.398933	0.0763917
Chd1l	0.0224843	1	0.0200791	1	-0.0256552	1	1	0.00563603
Chd2	-0.0593968	1	-0.0414135	1	-0.0212148	1	1	-0.0406751
Chd3	0.0654441	1	-0.0616839	1	0.0344489	1	1	0.0127364
Chd4	-0.00729654	1	-0.103384	1	-0.0968626	1	1	-0.069181
Chd6	-0.0633351	1	-0.0713332	1	0.0303085	1	1	-0.0347866
Chd7	-0.073216	1	-0.0146856	1	-0.0791725	1	1	-0.0556914
Chd8	-0.00364538	1	-0.0356733	1	-0.0393695	1	1	-0.0262294
Chd9	0.0527904	1	-0.0181357	1	0.0619585	1	1	0.0322044
Chek1	-0.0243083	1	-0.0327752	1	-0.074389	1	1	-0.0438242
Chek2	-0.00827664	1	-0.0060616	1	-0.0267995	1	1	-0.0137126
Cherp	0.0191749	1	0.0430172	1	-0.047432	1	1	0.00492004
Chfr	0.0114257	1	0.00340188	1	-0.0113966	1	1	0.00114367
Chic1	0.0196658	1	0.0273104	1	0.0349522	1	1	0.0273095
Chic2	0.0747317	1	0.100777	1	0.070363	1	1	0.0819572
Chid1	0.00139977	1	0.0160105	1	0.029986	1	1	0.0157988
Chka	-0.0167369	1	0.0574369	1	0.00470101	1	1	0.0151337
Chm	-3.6177e-05	1	-0.0338304	1	0.011173	1	1	-0.00756454
Chml	0.0130779	1	0.00890786	1	0.0116712	1	1	0.011219
Chmp1a	0.020861	1	0.00263469	1	0.0270323	1	1	0.0168427
Chmp1b	-0.0178952	1	-0.049621	1	-0.0181493	1	1	-0.0285552
Chmp2a	0.0512841	1	0.00365232	1	0.0917867	1	1	0.0489077
Chmp2b	0.0396724	1	0.0145821	1	0.0403909	1	1	0.0315485
Chmp3	0.0484867	1	0.048142	1	0.0205112	1	1	0.0390466
Chmp4b	-0.0932145	1	-0.148711	1	-0.109066	1	1	-0.116997
Chmp5	0.0791266	0.26987	0.162833	0.00450877	0.119003	1	0.0367881	0.120321
Chmp6	-0.0253258	1	-0.0203699	1	-0.0921002	1	1	-0.045932
Chmp7	0.0117858	1	-0.03528	1	-0.00136336	1	1	-0.00828585
Chordc1	-0.0217731	1	-0.0983065	1	-0.0892133	1	1	-0.0697643
Chp1	-0.00852145	1	-0.0328021	1	0.0115741	1	1	-0.00991648
Chpf	0.0633417	1	0.020329	1	0.0603593	1	1	0.04801
Chpf2	0.0169103	1	-0.000329731	1	0.0561606	1	1	0.0242471
Chpt1	0.0620529	0.621168	0.0677035	1	0.0543139	1	0.987356	0.0613568
Chrac1	-0.00918082	1	0.0372421	1	-0.071845	1	1	-0.0145945
Chrnb1	0.00990647	1	0.00838307	1	-0.0287768	1	1	-0.00349574
Chst11	0.063712	0.0971338	0.038062	1	0.0385884	1	0.587659	0.0467874
Chst12	0.0163516	1	0.0193563	1	0.00392832	1	1	0.0132121
Chst14	-0.0355659	1	-0.0495833	1	-0.00437543	1	1	-0.0298415
Chst15	-0.0163025	1	-0.0588833	1	-0.0131583	1	1	-0.029448
Chsy1	-0.00995082	1	-0.0114302	1	-0.0105244	1	1	-0.0106351
Chtf18	0.013347	1	0.00189436	1	-0.00558843	1	1	0.00321765
Chtf8	-0.00121111	1	0.0103011	1	-0.0190148	1	1	-0.00330828
Chtop	0.0105151	1	-0.00843279	1	-0.116952	1	1	-0.0382898
Chuk	0.0330668	1	0.0376797	1	0.032718	1	1	0.0344882
Churc1	-0.00759505	1	0.0625424	1	0.0105588	1	1	0.0218354
Ciao1	-0.0399731	1	-0.0346453	1	-0.0131994	1	1	-0.0292726
Ciapin1	0.0886226	1	0.207216	0.00151653	0.104866	1	0.0433122	0.133568
Cib1	0.0508612	1	0.0522592	1	0.0531672	1	1	0.0520959
Cib2	0.00559179	1	0.0150977	1	0.00764862	1	1	0.00944605
Cic	-0.00736635	1	0.0182246	1	0.0172728	1	1	0.00937702
Cinp	-0.00461979	1	0.0163725	1	-0.0597456	1	1	-0.0159976
Cipc	-0.0112289	1	-0.0212241	1	-0.00136147	1	1	-0.0112715
Cir1	-0.0650313	1	-0.132951	1	-0.0577945	1	1	-0.085259
Cirbp	-0.0267976	1	0.0146179	1	-0.0246895	1	1	-0.0122898
Cisd1	0.100865	0.16367	0.0859591	1	-0.00561173	1	0.727969	0.0604041
Cisd2	0.0991689	0.00229644	0.165238	0.00323172	0.0147163	1	0.000612734	0.0930411
Cisd3	-0.112373	0.00314707	-0.0743169	1	-0.016396	1	0.0735076	-0.0676954
Cit	0.0284483	1	0.0268478	1	0.0422846	1	1	0.0325269
Cited2	-0.166671	1	-0.0601717	1	-0.104634	1	1	-0.110492
Ciz1	-0.00615563	1	-0.0590628	1	-0.0177945	1	1	-0.027671
Ckap2	0.00089741	1	-0.0129723	1	-0.0695205	1	1	-0.0271985
Ckap2l	-0.0374633	1	-0.0786359	1	-0.0990792	1	1	-0.0717261
Ckap4	0.0787128	1	0.0448581	1	0.0133679	1	1	0.0456463
Ckap5	-0.0975289	1	-0.171535	1	-0.0796671	1	1	-0.116244
Cklf	0.0476407	1	0.0152416	1	0.0412769	1	1	0.0347197
Cks1b	0.0502816	1	0.148099	1	-0.213817	0.053345	0.438831	-0.00514553
Cks2	-0.168315	1	-0.117739	1	-0.277951	0.00849064	0.145525	-0.188001
Clasp1	-0.0150688	1	-0.0369837	1	-0.0211376	1	1	-0.0243967
Clasp2	-0.00564086	1	-0.0453793	1	0.00261546	1	1	-0.0161349
Clasrp	-0.0117427	1	-0.0192771	1	-0.0192536	1	1	-0.0167578
Clcc1	0.0217396	1	-0.0139447	1	-0.0163239	1	1	-0.00284298
Clcf1	-0.0258504	1	0.0740038	1	0.0277011	1	1	0.0252848
Clcn3	-0.0546321	1	-0.0608223	1	-0.0929883	1	1	-0.0694809
Clcn4	0.0135874	1	0.0148735	1	0.0355137	1	1	0.0213248
Clcn5	0.00284776	1	-0.0522807	1	-0.0278465	1	1	-0.0257598
Cldn12	-0.0107211	1	0.0263153	1	-0.0172214	1	1	-0.0005424
Cldnd1	0.0607358	1	0.0347231	1	0.0269635	1	1	0.0408075
Clec16a	-0.0027648	1	-0.00069403	1	0.0143053	1	1	0.00361549
Clic1	-0.0675837	1	-0.0971028	1	-0.0862267	1	1	-0.0836378
Clic4	-0.00624477	1	0.130983	1	0.0216352	1	1	0.0487911
Clint1	0.00984392	1	-0.000896048	1	-0.068246	1	1	-0.019766
Clip1	0.011578	1	0.0224844	1	0.0391786	1	1	0.0244137
Clip2	-0.0140962	1	-0.030435	1	-0.0115996	1	1	-0.0187102
Clip4	-0.0319763	1	-0.147731	1	-0.00749809	1	1	-0.0624018
Clk1	-0.0739179	1	-0.0581534	1	-0.0278108	1	1	-0.053294
Clk2	0.0224213	1	0.0128356	1	-0.0355288	1	1	-9.06579e-05
Clk3	-0.0189599	1	-0.0540104	1	-0.0303933	1	1	-0.0344545
Clk4	-0.0110792	1	-0.0676415	1	-0.00822606	1	1	-0.0289823
Cln3	0.00402696	1	-0.0112626	1	0.0363346	1	1	0.00969967
Cln5	0.00669564	1	-0.00318996	1	-0.0261147	1	1	-0.00753634
Cln6	0.00204532	1	0.0029733	1	0.00427851	1	1	0.00309905
Clns1a	-0.0193572	1	-0.0353716	1	-0.0745823	1	1	-0.0431037
Clock	0.00691192	1	-0.035225	1	-0.00549798	1	1	-0.0112703
Clp1	-7.86566e-05	1	-0.0176361	1	0.00512735	1	1	-0.0041958
Clpb	-0.0102186	1	-0.0103532	1	0.0127685	1	1	-0.00260111
Clpp	0.00732671	1	0.0149425	1	0.0500738	1	1	0.0241143
Clptm1	0.0171585	1	0.0412548	1	-0.00255544	1	1	0.0186193
Clptm1l	-0.0646127	1	0.00820389	1	0.0138458	1	1	-0.0141877
Clpx	0.000298792	1	-0.0296821	1	-0.0318771	1	1	-0.0204201
Clspn	-0.0196536	1	0.045958	1	-0.067617	1	1	-0.0137708
Clstn1	0.0165843	1	0.0704702	1	0.0544876	1	1	0.0471807
Clta	0.0405746	1	0.160099	2.99017e-05	0.00654572	1	0.00196396	0.0690732
Cltb	-0.00980654	1	0.0209723	1	-0.0240105	1	1	-0.00428159
Cltc	0.0382519	1	0.00535247	1	-0.0225188	1	1	0.00702854
Clu	-0.078596	1	0.0917796	1	-0.0261923	1	1	-0.00433624
Cluap1	-0.0154385	1	-0.01095	1	-0.0278816	1	1	-0.01809
Cluh	-0.0462652	1	-0.0088304	1	-0.0708298	1	1	-0.0419751
Clybl	-0.031179	1	-0.0392956	1	-0.0512937	1	1	-0.0405894
Cmas	0.0386761	1	0.0156339	1	-0.038045	1	1	0.00542166
Cmc1	0.0236957	1	-0.0171829	1	-0.0259585	1	1	-0.00648192
Cmc2	0.0572908	1	0.0131236	1	0.0575787	1	1	0.0426644
Cmc4	0.00728256	1	-0.0211023	1	0.00301735	1	1	-0.0036008
Cmip	0.0835628	0.291749	0.0440113	1	0.100017	1	0.872505	0.0758638
Cmpk1	0.0893515	0.170719	0.210965	1.55093e-06	0.089843	1	3.46378e-05	0.130053
Cmss1	-0.0454148	1	-0.0583235	1	-0.0661447	1	1	-0.0566277
Cmtm3	0.0771911	0.9864	0.0716025	1	0.0618512	1	1	0.0702149
Cmtm4	0.0172845	1	0.0251361	1	-0.00887107	1	1	0.0111831
Cmtm6	-0.00145741	1	0.0102541	1	0.00708211	1	1	0.00529293
Cmtm7	-0.0034582	1	0.00365816	1	-0.0718657	1	1	-0.0238886
Cnbp	-0.0875732	1	0.0430825	1	-0.0912727	1	1	-0.0452545
Cndp2	0.0174255	1	-0.0298694	1	-0.0194775	1	1	-0.0106404
Cnep1r1	0.0555784	1	0.0673058	1	0.0422167	1	1	0.0550336
Cnih1	-0.00616438	1	0.00557337	1	-0.0537765	1	1	-0.0181225
Cnih4	-0.0167693	1	-0.0161375	1	-0.0909541	1	1	-0.041287
Cnn2	0.0744384	1	0.0264311	1	-0.0689631	1	1	0.0106355
Cnn3	0.0954743	0.134362	0.134984	1	0.0238274	1	0.674723	0.084762
Cnnm3	-0.0192756	1	-0.0194651	1	-0.0411869	1	1	-0.0266425
Cnnm4	-0.0123293	1	-0.0996069	1	-0.0449018	1	1	-0.0522793
Cnot1	0.0336534	1	0.0173105	1	0.0108555	1	1	0.0206064
Cnot10	-0.00798121	1	0.0149414	1	0.00366999	1	1	0.00354339
Cnot11	0.0062817	1	0.00927667	1	-0.0250343	1	1	-0.00315864
Cnot2	-0.0162861	1	-0.0450004	1	-0.061653	1	1	-0.0409798
Cnot3	-0.00527516	1	0.0629451	1	-0.0103182	1	1	0.0157839
Cnot4	0.00268747	1	0.015026	1	0.00154655	1	1	0.00642001
Cnot6	0.0411294	1	0.0253347	1	0.00939485	1	1	0.0252863
Cnot6l	0.00757863	1	-0.0265323	1	0.0176277	1	1	-0.000441984
Cnot7	-0.0589236	1	-0.11213	1	-0.0706754	1	1	-0.0805762
Cnot8	-0.0238108	1	0.0098845	1	0.011317	1	1	-0.000869772
Cnot9	-0.0104724	1	0.00867716	1	-0.0373276	1	1	-0.013041
Cnp	-0.0396275	1	-0.0476599	1	-0.0267946	1	1	-0.0380273
Cnppd1	-0.0333339	1	-0.0532451	1	-0.0272897	1	1	-0.0379562
Cnpy2	0.0149251	1	-0.0986427	1	-0.0404361	1	1	-0.0413846
Cnpy3	0.0119588	1	0.0149854	1	0.019576	1	1	0.0155067
Cnpy4	0.0194355	1	0.0133976	1	0.0458184	1	1	0.0262172
Cntln	0.0129154	1	-0.00233003	1	-0.0190486	1	1	-0.00282108
Cntrl	-0.0138927	1	-0.0849123	1	-0.0579228	1	1	-0.0522426
Coa3	-0.188493	1.60269e-06	-0.308234	4.56e-10	-0.146402	1	4.70064e-13	-0.214376
Coa4	-0.0156298	1	-0.0208894	1	-0.0103383	1	1	-0.0156192
Coa5	-0.0143343	1	-0.0266031	1	0.00268123	1	1	-0.0127521
Coa6	0.0282319	1	-0.0224532	1	0.0220567	1	1	0.00927845
Coa7	-0.00982093	1	0.0256749	1	-0.0114298	1	1	0.00147471
Coasy	-0.0483413	1	-0.0694067	1	-0.0168333	1	1	-0.0448604
Cobll1	0.0178718	1	0.0444572	1	0.0504143	1	1	0.0375811
Cog1	-0.000164659	1	-0.00739782	1	-0.0128818	1	1	-0.00681476
Cog2	-0.0113805	1	-0.0117515	1	0.0145705	1	1	-0.00285383
Cog4	0.00174548	1	0.0136324	1	0.0386184	1	1	0.0179988
Cog5	0.00693559	1	-0.00380066	1	0.000541445	1	1	0.00122546
Cog6	0.0213661	1	0.00478681	1	-0.000984164	1	1	0.00838957
Cog7	-0.0079992	1	-0.0211196	1	-0.00916181	1	1	-0.0127602
Cog8	0.0239388	1	0.056857	1	0.069612	1	1	0.0501359
Coil	-0.0061765	1	0.00830665	1	-0.00100671	1	1	0.000374483
Col12a1	-0.0399888	1	-0.0622977	1	-0.0273375	1	1	-0.043208
Col16a1	0.0393917	1	0.0339384	1	0.034742	1	1	0.036024
Col18a1	0.0380356	1	-0.117483	1	-0.126453	1	1	-0.0686333
Col1a1	0.265486	1.21277e-33	0.197977	4.72309e-08	0.237002	3.80704e-09	1.39353e-45	0.233488
Col1a2	-0.201244	1	-0.164003	1	-0.404345	0.0720577	0.510853	-0.256531
Col23a1	0.0200257	1	0.00268945	1	-0.00896991	1	1	0.00458175
Col3a1	0.525258	2.03039e-47	0.956852	5.98151e-69	0.548559	1.22062e-31	8.40714e-142	0.676889
Col4a1	-0.034472	1	-0.131107	1	0.0114485	1	1	-0.051377
Col4a2	0.0121485	1	-0.0903621	1	0.0296052	1	1	-0.0162028
Col4a3bp	-0.0490366	1	0.00465892	1	-0.082764	1	1	-0.0423805
Col4a5	0.100745	3.20747e-05	0.0542809	1	0.107996	0.804733	0.00173895	0.0876737
Col5a1	-0.0624688	1	-0.134785	1	-0.0442493	1	1	-0.0805011
Col5a3	-0.0403451	1	-0.0892141	1	-0.0103449	1	1	-0.0466347
Col6a1	0.29789	0.00647492	0.101685	1	0.166479	1	0.121338	0.188685
Col6a2	0.223933	0.0694245	0.112245	1	0.0861527	1	0.501615	0.140777
Col6a3	0.12751	1	-0.0153768	1	0.159148	1	1	0.090427
Col7a1	-0.0302995	1	-0.0825922	1	-0.027562	1	1	-0.0468179
Col8a1	0.0972383	0.474936	0.239079	0.000181102	0.114598	1	0.00465974	0.150305
Colgalt1	0.0723486	1	0.0799443	1	0.103498	1	1	0.0852637
Commd1	0.0668658	1	0.0133453	1	-0.0305353	1	1	0.0165586
Commd10	-0.0050615	1	-0.0349242	1	0.0218676	1	1	-0.00603938
Commd2	0.00785665	1	0.018486	1	-0.0303431	1	1	-0.00133347
Commd3	-0.0725588	1	-0.0966094	1	-0.0992145	1	1	-0.0894609
Commd4	-0.0204783	1	0.0144405	1	-0.0121891	1	1	-0.00607562
Commd6	0.0397933	1	0.0544142	1	0.0623235	1	1	0.052177
Commd7	0.0720755	1	0.034623	1	0.0219908	1	1	0.0428964
Commd8	0.000795562	1	-0.0208736	1	0.0207245	1	1	0.000215487
Commd9	-0.0161825	1	-0.0616034	1	-0.00026497	1	1	-0.026017
Comt	0.0315161	1	0.0209456	1	-0.0349341	1	1	0.00584256
Comtd1	-0.0315529	1	-0.0768362	1	-0.0426986	1	1	-0.0503626
Cop1	0.035777	1	0.0432188	1	0.00234513	1	1	0.0271137
Copa	0.0475491	1	-0.00267878	1	-0.000296591	1	1	0.0148579
Copb1	0.0227135	1	0.00490738	1	-0.0237312	1	1	0.00129658
Copb2	0.0122149	1	0.0657982	1	0.0345853	1	1	0.0375328
Cope	0.111618	0.000236452	0.0931846	1	0.247983	1.05977e-08	9.63466e-10	0.150928
Copg1	-0.017668	1	0.052835	1	0.0130968	1	1	0.016088
Copg2	-0.0133385	1	-0.0456827	1	-0.0326346	1	1	-0.0305519
Coprs	0.00856596	1	9.09233e-05	1	0.0274586	1	1	0.0120385
Cops2	-0.0869667	1	-0.138354	1	-0.111621	1	1	-0.112314
Cops3	-0.0121834	1	0.0147684	1	-0.000868273	1	1	0.000572235
Cops4	0.0119458	1	0.055665	1	0.0314417	1	1	0.0330175
Cops5	-0.0260378	1	-0.0123056	1	0.0208236	1	1	-0.00583991
Cops6	-0.0203398	1	-0.0987929	1	-0.0226337	1	1	-0.0472555
Cops7a	-0.0749387	1	-0.00630122	1	-0.0121232	1	1	-0.0311211
Cops7b	-0.00410944	1	0.00954499	1	0.000178791	1	1	0.00187145
Cops8	-0.010622	1	-0.00534219	1	-0.0880737	1	1	-0.0346793
Cops9	0.104939	0.00627717	0.121564	0.665942	0.104252	1	0.0897842	0.110252
Copz1	0.0138033	1	0.0210548	1	0.0232878	1	1	0.019382
Copz2	-0.0438786	1	-0.12249	1	-0.0227024	1	1	-0.0630236
Coq10a	-1.00586e-06	1	-0.0125918	1	-0.00166541	1	1	-0.00475275
Coq10b	0.0335138	1	0.0433948	1	-0.00634218	1	1	0.0235222
Coq2	-0.0444807	1	-0.0272839	1	-0.0890638	1	1	-0.0536094
Coq3	-0.0340398	1	0.0302409	1	-0.00749726	1	1	-0.00376537
Coq4	-0.0538057	1	-0.0465097	1	-0.0439675	1	1	-0.0480943
Coq5	-0.0579464	1	0.00695803	1	-0.00135709	1	1	-0.0174485
Coq6	-0.0247579	1	0.0100466	1	0.0389226	1	1	0.00807043
Coq7	0.0183649	1	0.0233122	1	-0.0237541	1	1	0.00597434
Coq9	0.0231838	1	0.0511314	1	0.0192637	1	1	0.031193
Coro1b	0.0213092	1	-0.0399277	1	0.0409935	1	1	0.00745835
Coro1c	0.00156475	1	0.0297053	1	0.0250548	1	1	0.018775
Cotl1	-0.0856935	1	-0.17844	0.37483	-0.053717	1	0.923109	-0.10595
Cox10	-0.00476656	1	-0.013918	1	-0.0357594	1	1	-0.018148
Cox11	0.0267705	1	0.03626	1	0.00664164	1	1	0.023224
Cox14	0.0444409	1	0.0594085	1	0.011995	1	1	0.0386148
Cox16	-0.0187304	1	-0.0355377	1	-0.021125	1	1	-0.025131
Cox17	-0.0445998	1	-0.0501394	1	-0.0306728	1	1	-0.041804
Cox18	-0.0287041	1	-0.0353672	1	-0.0377504	1	1	-0.0339406
Cox19	0.0356835	1	-0.0176409	1	0.0227968	1	1	0.0136131
Cox20	0.081817	1	0.0184202	1	0.056386	1	1	0.0522078
Cox4i1	0.0872586	0.000348272	0.0619568	1	0.182147	3.67851e-11	6.97723e-12	0.110454
Cox5a	0.0066496	1	0.0314126	1	-0.0536144	1	1	-0.00518405
Cox5b	-0.0435309	1	-0.00815517	1	-0.0226408	1	1	-0.0247756
Cox6a1	0.0285326	1	0.0599185	1	-0.00640241	1	1	0.0273496
Cox6b1	-0.029396	1	-0.0455538	1	-0.00635437	1	1	-0.0271014
Cox6c	0.0375465	1	0.0299947	1	-0.0368359	1	1	0.0102351
Cox7a2	0.0492892	1	0.122833	0.39459	0.0115252	1	0.932129	0.0612157
Cox7a2l	0.0722548	1	0.0458115	1	0.121703	1	1	0.0799231
Cox7b	-0.0817964	1	-0.376943	5.26445e-12	-0.0658202	1	1.91727e-09	-0.174853
Cox7c	-0.193695	4.29119e-17	-0.253855	2.21631e-13	-0.232734	4.4566e-16	2.25604e-41	-0.226761
Cox8a	0.104931	3.06843e-06	0.116474	0.0194696	0.15977	2.3679e-07	7.65805e-12	0.127058
Cp	-0.334586	2.38828e-10	-0.548758	2.57521e-10	-0.291725	4.00198e-05	3.7731e-21	-0.39169
Cpd	0.0202033	1	0.0630134	1	0.00391828	1	1	0.029045
Cpe	0.416027	1.50619e-48	0.531403	1.51973e-32	0.483481	4.49599e-36	3.63459e-111	0.476971
Cpeb2	0.0029532	1	0.000190463	1	-0.0122536	1	1	-0.00303665
Cpeb4	0.00599191	1	-0.00323293	1	0.0388142	1	1	0.0138577
Cpne3	-0.020746	1	-0.0639047	1	-0.0332013	1	1	-0.039284
Cpne8	-0.0854633	1	-0.0983	1	-0.0666018	1	1	-0.083455
Cpox	-0.0014372	1	0.0365394	1	-0.00369437	1	1	0.0104693
Cpq	0.101919	1.30969e-05	0.0734345	1	0.117586	1	0.000988123	0.0976465
Cpsf1	-0.030782	1	-0.0313043	1	-0.0174556	1	1	-0.026514
Cpsf2	-0.0406542	1	0.0529032	1	-0.0429648	1	1	-0.0102386
Cpsf3	0.00466975	1	-0.0196514	1	-0.0407064	1	1	-0.0185627
Cpsf4	0.00141543	1	-0.0319066	1	-0.0138576	1	1	-0.0147829
Cpsf6	-0.0501898	1	-0.0551848	1	-0.0606083	1	1	-0.0553276
Cpsf7	-0.00173574	1	0.043343	1	-0.00263306	1	1	0.0129914
Cpt1a	0.0191178	1	-0.00852708	1	0.00290352	1	1	0.00449808
Cpt1c	0.00180223	1	-0.00305807	1	0.0253098	1	1	0.00801799
Cpt2	-0.0113577	1	-0.0158606	1	0.00617598	1	1	-0.00701411
Cptp	0.00878185	1	0.0194908	1	0.00553705	1	1	0.0112699
Cr1l	0.0448076	1	0.0306337	1	0.0292901	1	1	0.0349104
Crabp2	0.310674	1.07447e-16	0.185416	6.92266e-06	0.160343	1	9.17183e-19	0.218811
Cradd	0.0263152	1	0.0147232	1	0.0139862	1	1	0.0183415
Cramp1l	0.0067524	1	0.0393703	1	0.0290597	1	1	0.0250608
Crat	-0.000384219	1	-0.00834107	1	-0.00545043	1	1	-0.00472524
Crbn	-0.0176479	1	-0.0404837	1	-0.0181527	1	1	-0.0254281
Crcp	0.0258569	1	0.0621233	1	-0.0137592	1	1	0.0247404
Creb1	-0.0136829	1	-0.0467001	1	-0.0469871	1	1	-0.03579
Creb3	-0.020157	1	0.0252992	1	-0.00237642	1	1	0.000921924
Creb3l2	0.0714884	0.584452	0.0937492	1	0.0368929	1	0.982644	0.0673768
Creb5	-0.00833742	1	-0.0111657	1	0.0304322	1	1	0.00364301
Crebbp	0.0169978	1	-0.0436517	1	-0.0656105	1	1	-0.0307548
Crebrf	0.0590021	1	-0.0277364	1	0.061161	1	1	0.0308089
Crebzf	-0.0231624	1	-0.0385797	1	-0.0266458	1	1	-0.0294626
Creg1	-0.04133	1	-0.0320319	1	-0.0126632	1	1	-0.0286751
Creld2	0.0472225	1	0.102068	1	0.0259819	1	1	0.0584241
Crem	-0.00306088	1	-0.0028663	1	0.0303897	1	1	0.00815417
Crim1	0.00518678	1	0.0338351	1	0.079612	1	1	0.0395446
Crip1	0.164614	0.0135624	0.170455	1	0.133624	1	0.197298	0.156231
Crip2	0.043548	1	0.20026	0.000116906	0.135946	1	0.00596723	0.126585
Cript	0.00757218	1	0.0103686	1	0.0205795	1	1	0.0128401
Crk	-0.00287525	1	0.0533284	1	0.00512788	1	1	0.018527
Crkl	0.00297794	1	0.000117669	1	-0.00673006	1	1	-0.00121148
Crlf2	-0.0776873	0.322424	-0.0598657	1	-0.0668934	1	0.893912	-0.0681488
Crlf3	-0.0100652	1	0.00335174	1	-0.0315985	1	1	-0.0127707
Crls1	-0.0281016	1	-0.0675878	1	-0.0290568	1	1	-0.0415821
Crnkl1	-0.0388339	1	-0.0650059	1	-0.0585014	1	1	-0.0541137
Crot	0.0358577	1	0.0508403	1	0.0541352	1	1	0.0469444
Crtap	0.0424519	1	0.00437772	1	0.0252942	1	1	0.0240412
Crtc1	0.0174061	1	0.00217767	1	0.00566909	1	1	0.00841763
Crtc2	0.0101594	1	-0.00871542	1	-0.0144913	1	1	-0.00434911
Crtc3	0.0158832	1	0.0188391	1	0.0184463	1	1	0.0177229
Cry1	0.0355335	1	0.048803	0.0419029	0.031222	1	0.385693	0.0385195
Cryab	-0.041601	1	0.149335	0.759272	0.199126	1	0.997164	0.102287
Crybg1	0.0447816	1	0.00292931	1	-0.00716765	1	1	0.0135144
Cryz	0.0481761	1	0.0653595	1	0.00430224	1	1	0.0392793
Cryzl1	-0.0244245	1	-0.024174	1	-0.0278422	1	1	-0.0254802
Cs	0.00628412	1	0.0258755	1	-0.0387658	1	1	-0.00220209
Csad	-0.00443499	1	-0.0137142	1	0.0417968	1	1	0.00788255
Csde1	0.0199592	1	0.0214353	1	-0.0120739	1	1	0.00977355
Cse1l	-0.039445	1	-0.104999	1	-0.037451	1	1	-0.0606316
Csf1	-0.0889437	1	-0.140077	1	-0.0941434	0.899448	0.999817	-0.107721
Csgalnact2	0.0208258	1	0.0193007	1	-0.0125625	1	1	0.00918802
Csk	0.0187375	1	0.0323524	1	-0.0209286	1	1	0.0100538
Csnk1a1	-0.0705266	1	-0.0632516	1	-0.0864992	1	1	-0.0734258
Csnk1d	-0.0105388	1	-0.0472095	1	-0.0398947	1	1	-0.0325477
Csnk1e	-0.0840147	1	-0.124298	1	-0.0953178	1	1	-0.10121
Csnk1g1	-0.0040428	1	-0.0366545	1	-0.0221159	1	1	-0.0209377
Csnk1g2	0.0280753	1	0.0646009	1	-0.00718228	1	1	0.028498
Csnk1g3	-0.0318651	1	-0.0372273	1	-0.00158405	1	1	-0.0235588
Csnk2a1	-0.0380321	1	-0.0723992	1	-0.0791931	1	1	-0.0632081
Csnk2a2	0.0351573	1	0.0522464	1	0.0109609	1	1	0.0327882
Csnk2b	0.00170208	1	0.0228363	1	0.0410597	1	1	0.021866
Cspg5	-0.00573999	1	-0.0424336	1	-0.0235033	1	1	-0.0238923
Cspp1	0.0023074	1	-0.0816816	1	-0.0107357	1	1	-0.0300366
Csrnp1	-0.0323917	1	-0.00822006	1	-0.00274537	1	1	-0.0144524
Csrp1	0.0192172	1	-0.0100007	1	-0.0258361	1	1	-0.00553985
Csrp2	0.399366	2.81364e-24	0.479216	9.93077e-20	0.481363	9.40041e-23	2.94337e-61	0.453315
Cst3	0.109021	0.293641	0.323502	3.79059e-07	0.30687	9.4875e-06	4.31713e-10	0.246464
Cstb	-0.0696604	1	-0.114426	1	-0.098916	1	1	-0.0943343
Cstf1	-0.00452182	1	-0.0138446	1	-0.0432506	1	1	-0.020539
Cstf2	0.00697555	1	-0.0367792	1	-0.0387938	1	1	-0.0228658
Cstf2t	0.0249945	1	-0.00135466	1	0.0282175	1	1	0.0172858
Cstf3	-0.00441237	1	-0.039943	1	0.0158349	1	1	-0.00950681
CT025619.1	-0.0248812	1	-0.0458535	1	-0.0154352	1	1	-0.0287233
Ctbp1	-0.0146459	1	-0.0126392	1	-0.0616418	1	1	-0.0296423
Ctbp2	-0.0187071	1	0.0599331	1	-0.0479967	1	1	-0.00225689
Ctbs	-0.00391955	1	0.0181028	1	-0.0089788	1	1	0.0017348
Ctc1	-0.0126917	1	-0.0290994	1	-0.043703	1	1	-0.028498
Ctcf	0.0455893	1	0.0276486	1	-0.0041171	1	1	0.0230403
Ctdnep1	0.0249597	1	0.0304569	1	0.0159619	1	1	0.0237928
Ctdp1	-0.022124	1	-0.0348675	1	-0.0232163	1	1	-0.0267359
Ctdsp1	0.0220998	1	0.0147559	1	0.00543229	1	1	0.014096
Ctdsp2	-0.0265913	1	-0.0519066	1	0.0320775	1	1	-0.0154735
Ctdspl	-0.00175948	1	-0.0360986	1	-0.0425724	1	1	-0.0268102
Ctdspl2	-0.0354128	1	-0.103068	1	-0.0526941	1	1	-0.0637248
Ctgf	0.0604151	1	0.0160825	1	-0.0249504	1	1	0.0171824
Cth	0.00709836	1	0.0561957	0.17909	-0.105747	1	0.75197	-0.014151
Ctif	0.00603943	1	0.00641903	1	-0.0143004	1	1	-0.000613998
Ctnna1	-0.0847924	1	-0.202692	0.00591396	-0.0999445	1	0.114087	-0.129143
Ctnnal1	-0.039762	1	-0.0100873	1	-0.0855848	1	1	-0.0451447
Ctnnb1	-0.080339	1	-0.0291912	1	-0.00178042	1	1	-0.0371035
Ctnnbip1	0.0568847	1	0.105616	0.140842	0.0266028	1	0.687471	0.0630345
Ctnnbl1	-0.0276185	1	-0.0900085	1	-0.0297605	1	1	-0.0491292
Ctnnd1	-0.0145097	1	-0.039437	1	-0.0309939	1	1	-0.0283135
Ctps	-0.0150709	1	0.0686262	1	-0.0657076	1	1	-0.00405075
Ctps2	-0.0142757	1	-0.0672936	1	-0.0341878	1	1	-0.0385857
Ctr9	0.0106631	1	0.00101417	1	0.0122361	1	1	0.00797112
Ctsa	-0.0294767	1	-0.0790466	1	0.0212297	1	1	-0.0290979
Ctsb	0.0126193	1	0.0661016	1	0.133689	0.777833	0.997808	0.0708032
Ctsc	0.0471245	1	0.00809741	1	-0.00264238	1	1	0.0175265
Ctsd	-0.00349898	1	0.0470626	1	0.0147462	1	1	0.0194366
Ctsl	-0.306974	9.03222e-16	-0.242245	0.00334454	-0.275263	8.71592e-10	5.09485e-24	-0.274828
Ctss	-0.013484	1	-0.0298971	1	-0.00584134	1	1	-0.0164075
Ctsz	-0.0113657	1	0.0237228	1	0.043225	1	1	0.0185274
Cttn	0.0235216	1	-0.0119231	1	0.0237011	1	1	0.0117665
Cttnbp2nl	0.0413526	1	0.0621255	1	0.0559478	1	1	0.053142
Ctu2	0.0312159	1	-0.0138593	1	0.0292054	1	1	0.0155207
Ctxn1	-0.0745996	1	-0.122168	1	-0.0473123	1	1	-0.0813599
Cuedc1	-0.00105714	1	-0.0291921	1	-0.0107769	1	1	-0.0136754
Cuedc2	0.0514605	1	0.0284745	1	0.123782	0.34913	0.909829	0.0679057
Cul1	-0.00034513	1	-0.0669959	1	-0.0545671	1	1	-0.040636
Cul2	0.00785717	1	-0.0146322	1	-0.0332135	1	1	-0.0133295
Cul3	0.0181595	1	0.00685151	1	-0.0700721	1	1	-0.0150204
Cul4a	-0.0469904	1	-0.0542314	1	-0.0619987	1	1	-0.0544068
Cul4b	0.0131288	1	-0.128776	1	-0.0447454	1	1	-0.0534641
Cul5	-0.00130764	1	-0.0113865	1	-0.0126067	1	1	-0.0084336
Cul7	0.0209877	1	-0.000940162	1	-0.029796	1	1	-0.00324951
Cuta	0.226253	2.35474e-20	0.318738	7.97876e-16	0.20611	7.22863e-06	5.84824e-37	0.250367
Cutc	-0.00354508	1	0.0139266	1	-0.0144225	1	1	-0.00134698
Cux1	0.0710735	0.148	0.0248054	1	0.0491211	1	0.700874	0.0483333
Cwc15	-0.0397238	1	-0.0111044	1	-0.160487	0.00344765	0.0784164	-0.0704385
Cwc22	-0.0388052	1	-0.0199729	1	-0.0570662	1	1	-0.0386148
Cwc25	-0.0497859	1	-0.0880725	1	-0.00668478	1	1	-0.048181
Cwc27	-0.035065	1	-0.00927937	1	-0.0318887	1	1	-0.025411
Cwf19l2	-0.00982501	1	-0.00751854	1	-0.069141	1	1	-0.0288282
Cx3cl1	-0.0107171	1	0.0405132	1	0.0331066	1	1	0.0209675
Cxadr	-0.0299315	1	-0.0244003	1	-0.0690879	1	1	-0.0411399
Cxcl1	-0.0235134	1	-0.11973	1	0.0359076	1	1	-0.0357786
Cxcl10	-0.256565	1	-0.306907	1	0.365267	1	1	-0.0660686
Cxcl2	0.0275447	1	0.038852	1	0.0203768	1	1	0.0289245
Cxcr6	0.0407976	1	0.0501765	1	0.038163	1	1	0.0430457
Cxxc1	0.0305905	1	-0.0303166	1	-0.0185743	1	1	-0.00610012
Cyb561d2	4.20584e-05	1	0.0290058	1	0.0224044	1	1	0.0171508
Cyb5a	0.0927407	0.0307368	-0.0224687	1	0.06337	1	0.324134	0.0445473
Cyb5b	0.000563828	1	0.0560501	1	0.00732477	1	1	0.0213129
Cyb5r1	-0.0526388	1	-0.0722671	1	-0.119394	1	1	-0.0814335
Cyb5r3	0.0352741	1	0.0584362	1	0.0858863	1	1	0.0598656
Cyb5r4	0.0151128	1	-0.0113274	1	-0.0165284	1	1	-0.00424767
Cyc1	-0.0168289	1	0.0193523	1	-0.0482675	1	1	-0.015248
Cycs	0.0135542	1	0.0858309	1	-0.0520543	1	1	0.0157769
Cyfip1	-0.00161333	1	-0.034781	1	-0.0321459	1	1	-0.0228467
Cyhr1	0.0290671	1	0.00525723	1	0.0136453	1	1	0.0159899
Cyld	0.0297971	1	-0.00732754	1	0.0267213	1	1	0.0163969
Cyp20a1	0.0100739	1	0.0261332	1	0.0138557	1	1	0.0166876
Cyp4f13	0.006916	1	-0.0120296	1	-0.00271292	1	1	-0.00260883
Cyp4f16	0.0473369	0.209259	0.0708813	0.0826925	0.047187	1	0.229897	0.0551351
Cyp51	0.118593	2.63167e-05	0.068892	1	0.0496471	1	0.00176709	0.079044
Cyr61	-0.00548314	1	0.105985	1	-0.0112865	1	1	0.0297384
Cystm1	-0.0287255	1	-0.0100198	1	-0.0519363	1	1	-0.0302272
Cyth1	-0.00559771	1	-0.0359076	1	-0.0314775	1	1	-0.0243276
Cyth2	0.00401513	1	-0.0353425	1	-0.0483869	1	1	-0.0265714
Cyth3	0.008853	1	0.0156764	1	0.0610824	1	1	0.0285373
D030045P18Rik	0.0371826	1.62311e-05	0.0560838	2.57576e-06	0.0523882	0.382758	5.35792e-09	0.0485515
D030056L22Rik	0.042616	1	-0.0175554	1	0.0182361	1	1	0.0144323
D10Jhu81e	-0.0019285	1	-0.00026533	1	-0.0242213	1	1	-0.00880504
D10Wsu102e	-0.00639909	1	-0.0242151	1	-0.0185111	1	1	-0.0163751
D16Ertd472e	0.00508731	1	0.0272797	1	0.0295567	1	1	0.0206412
D17Wsu92e	0.0919415	0.0447785	0.0809866	1	0.0997591	1	0.39986	0.0908957
D1Ertd622e	-0.0117691	1	0.0193877	1	-0.0149744	1	1	-0.0024519
D230025D16Rik	0.006495	1	-0.0107549	1	0.0046563	1	1	0.000132144
D3Ertd254e	0.00810435	1	0.011956	1	-0.0338854	1	1	-0.00460834
D3Ertd751e	0.0242433	1	0.0313048	1	0.00254374	1	1	0.0193639
D430042O09Rik	-0.0141973	1	0.0022948	1	-0.0173691	1	1	-0.0097572
D5Ertd579e	-0.0461556	1	-0.0491802	1	-0.0205262	1	1	-0.0386207
D5Ertd605e	-0.0486918	1	-0.0617194	1	-0.0195019	1	1	-0.0433043
D8Ertd738e	0.189395	9.63488e-20	0.178716	3.50993e-05	0.208178	5.00278e-10	4.94611e-30	0.192096
Daam1	-0.0113956	1	0.00285645	1	-0.00273897	1	1	-0.00375938
Dab2	0.0233016	1	0.00362778	1	-0.0362847	1	1	-0.00311844
Dab2ip	-0.017367	1	-0.0931027	1	-0.0367873	1	1	-0.0490856
Dad1	0.0801909	1	0.0927471	1	0.117355	1	1	0.0967645
Dag1	-0.0267794	1	-0.0426368	1	-0.0335297	1	1	-0.0343153
Dalrd3	0.000357821	1	0.00196599	1	-0.0173731	1	1	-0.00501643
Dand5	0.0302489	1	0.0227121	1	0.0281256	1	1	0.0270289
Dap	0.267354	2.06967e-25	0.268776	3.08578e-10	0.166956	0.00515039	1.18857e-33	0.234362
Dap3	-0.00549472	1	-0.0159287	1	-0.0157956	1	1	-0.0124063
Dapk3	0.0261066	1	0.00950595	1	0.0336416	1	1	0.0230847
Dapp1	-0.00417846	1	0.0114035	1	0.0116653	1	1	0.00629677
Dars	-0.0533317	1	-0.0739363	1	-0.0664009	1	1	-0.0645563
Daxx	0.0571159	0.219922	0.0239842	1	0.0623866	1	0.805203	0.0478289
Dazap1	0.0113673	1	0.0181398	1	-0.000351373	1	1	0.00971858
Dazap2	0.00216356	1	-0.00926841	1	-0.0233567	1	1	-0.0101539
Dbf4	0.0174404	1	0.0046633	1	-0.0964091	1	1	-0.0247685
Dbi	0.213409	2.8842e-09	0.293397	1.49246e-06	0.29685	2.30589e-06	1.09957e-17	0.267885
Dbn1	-0.124414	1.30286e-09	-0.189609	1.64087e-08	-0.0835168	1	1.65907e-14	-0.132513
Dbnl	-0.0834658	1	-0.0818292	1	-0.0214158	1	1	-0.062237
Dbp	0.0165462	1	-0.094262	1	-0.0236491	1	1	-0.0337883
Dbr1	-0.00529419	1	-0.034792	1	-0.0544043	1	1	-0.0314968
Dbt	0.0307097	1	0.0401426	1	-0.0369719	1	1	0.0112935
Dcaf1	-0.0366153	1	-0.0230625	1	-0.0697873	1	1	-0.043155
Dcaf10	0.0155404	1	0.023668	1	0.0132674	1	1	0.017492
Dcaf11	0.0154853	1	-0.00819455	1	0.049949	1	1	0.0190799
Dcaf12	-0.00335775	1	0.0528858	1	-0.0106231	1	1	0.0129683
Dcaf13	-0.0061303	1	-0.0383002	1	-0.0447597	1	1	-0.0297301
Dcaf15	0.0111212	1	0.0408463	1	-0.0119095	1	1	0.0133527
Dcaf17	-0.029038	1	-0.0511519	1	-0.012715	1	1	-0.0309683
Dcaf4	-0.0127199	1	-0.0318156	1	-0.0492174	1	1	-0.031251
Dcaf5	-0.0173378	1	-0.000357614	1	0.0253704	1	1	0.00255834
Dcaf6	0.00575449	1	-0.00573899	1	0.0106501	1	1	0.0035552
Dcaf7	0.0368227	1	-0.0254788	1	-0.000527938	1	1	0.00360532
Dcaf8	-0.0135781	1	-0.0586921	1	0.0307422	1	1	-0.0138427
Dcakd	-0.0382026	1	-0.0447273	1	-0.0162595	1	1	-0.0330631
Dcbld1	0.00119509	1	2.96361e-07	1	-0.00599259	1	1	-0.00159907
Dcbld2	0.00487042	1	-0.0107758	1	-0.0033758	1	1	-0.00309373
Dck	-0.0126018	1	0.00455912	1	-0.034443	1	1	-0.0141619
Dclk1	-0.0247427	1	-0.143065	1	-0.0275259	1	1	-0.0651112
Dclre1a	0.0138111	1	-0.0214845	1	0.0104339	1	1	0.000920175
Dcp2	-0.0123184	1	-0.0784239	1	-0.0120501	1	1	-0.0342641
Dcps	-0.0609234	1	-0.0561084	1	-0.0812775	1	1	-0.0661031
Dctd	-0.0836165	1	-0.054196	1	-0.0317842	1	1	-0.0565322
Dctn1	-0.00579947	1	-0.0452242	1	-0.00849131	1	1	-0.0198383
Dctn2	0.0368665	1	0.0232517	1	-0.0259037	1	1	0.0114048
Dctn3	0.0363903	1	0.114942	1	0.120828	1	1	0.0907201
Dctn4	-0.0566179	1	-0.12425	1	-0.0436522	1	1	-0.0748401
Dctn5	-0.0259821	1	-0.00614064	1	-0.0185877	1	1	-0.0169035
Dctn6	-0.0240046	1	-0.0597006	1	-0.00190818	1	1	-0.0285378
Dctpp1	-0.0221844	1	-0.0236544	1	-0.0685233	1	1	-0.0381207
Dcun1d1	-0.0172874	1	-0.0326095	1	-0.0650327	1	1	-0.0383099
Dcun1d2	0.00940749	1	0.00275151	1	0.000963473	1	1	0.00437416
Dcun1d5	-0.0310715	1	0.0142136	1	-0.202203	5.98574e-06	0.000510823	-0.0730203
Dcxr	0.0206844	1	-0.00399031	1	0.0152104	1	1	0.0106348
Dda1	0.122979	1.56895e-07	0.126527	0.211606	0.122719	0.571957	3.35787e-06	0.124075
Ddah1	0.0205025	1	0.0582153	1	0.0341024	1	1	0.0376067
Ddah2	-0.0344612	1	-0.0961876	1	-0.027279	1	1	-0.0526426
Ddb1	-0.028037	1	-0.0515792	1	0.0391342	1	1	-0.013494
Ddhd1	0.00832091	1	-0.0232007	1	0.000400671	1	1	-0.00482637
Ddhd2	-0.017559	1	-0.0338757	1	0.0210567	1	1	-0.010126
Ddi2	-0.0120675	1	-0.00476306	1	0.0174565	1	1	0.000208646
Ddit3	-0.0359564	1	-0.0540339	1	0.00102271	1	1	-0.0296559
Ddit4	0.0392865	1	-0.0609154	1	-0.0572457	1	1	-0.0262915
Ddost	0.0940354	0.448242	0.252368	1.76093e-10	0.160388	0.000869437	3.36724e-11	0.16893
Ddr2	0.0670346	1	0.0887503	1	0.0464786	1	1	0.0674212
Ddrgk1	-0.0842655	1	-0.240171	0.000150846	-0.0959457	1	0.00731793	-0.140127
Ddt	-0.0475333	1	-0.0292084	1	-0.0333244	1	1	-0.0366887
Ddx1	-0.0403039	1	-0.00367697	1	-0.0640017	1	1	-0.0359942
Ddx10	-0.0301458	1	-0.0216234	1	-0.0683212	1	1	-0.0400301
Ddx11	0.00295423	1	-0.00726898	1	-0.0155814	1	1	-0.00663206
Ddx17	-0.058887	1	-0.117884	1	-0.0759121	1	1	-0.0842276
Ddx18	-0.0368508	1	0.0233674	1	-0.044425	1	1	-0.0193028
Ddx19a	0.0109139	1	0.0422458	1	0.0628768	1	1	0.0386788
Ddx20	-0.0213756	1	0.0307775	1	-0.052611	1	1	-0.014403
Ddx21	-0.0510493	1	-0.0360057	1	-0.15888	0.319395	0.891955	-0.0819783
Ddx23	-0.0120327	1	0.0185531	1	-0.0439071	1	1	-0.0124622
Ddx24	0.0162664	1	0.0205693	1	-0.033867	1	1	0.000989598
Ddx27	-0.152878	0.000565341	-0.218224	0.00225406	-0.129637	1	0.000135954	-0.166913
Ddx28	0.00730145	1	0.024887	1	0.0447719	1	1	0.0256535
Ddx31	-0.018232	1	-0.0119877	1	-0.000255569	1	1	-0.0101584
Ddx39	0.138873	0.0412889	0.208324	0.0354833	0.112419	1	0.0422221	0.153205
Ddx39b	-0.211692	6.71833e-12	-0.134592	1	-0.240641	2.70612e-06	1.42254e-14	-0.195641
Ddx3x	0.0105482	1	-0.0398848	1	-0.0806943	1	1	-0.036677
Ddx41	-0.084892	1	-0.109164	1	-0.0884282	1	1	-0.0941613
Ddx42	-0.0366407	1	-0.0982746	1	-0.0671866	1	1	-0.0673673
Ddx46	-0.0522584	1	-0.0350763	1	-0.121687	1	1	-0.069674
Ddx47	-0.0557495	1	0.0065184	1	-0.0959339	1	1	-0.0483883
Ddx49	0.0361716	1	0.00467046	1	0.0330088	1	1	0.024617
Ddx5	-0.16634	0.0144824	-0.276627	3.38358e-07	-0.0583801	1	9.9567e-07	-0.167116
Ddx50	0.000544767	1	-0.0394125	1	-0.0391722	1	1	-0.0260133
Ddx51	-0.0145859	1	-0.00987533	1	-0.0154216	1	1	-0.0132943
Ddx52	-0.0239027	1	0.028067	1	-0.0798053	1	1	-0.0252137
Ddx54	0.0312282	1	-0.00431362	1	0.0447229	1	1	0.0238791
Ddx55	-0.0200928	1	-0.0301329	1	-0.0115482	1	1	-0.0205913
Ddx56	-0.0648824	1	-0.0765697	1	-0.0496184	1	1	-0.0636902
Ddx58	-0.0255486	1	-0.0203271	1	0.0125561	1	1	-0.0111065
Ddx59	0.0125322	1	0.0123093	1	-0.00726766	1	1	0.00585794
Ddx6	-0.00852643	1	-0.0809223	1	-0.0178344	1	1	-0.035761
Ddx60	-0.00933397	1	-0.0346184	1	0.0181557	1	1	-0.00859886
Deaf1	0.00378328	1	0.0292789	1	-0.00621476	1	1	0.00894915
Decr1	-0.0908629	1	-0.0811336	1	-0.048336	1	1	-0.0734442
Decr2	0.035046	0.92278	0.0270845	1	0.0518299	1	0.999919	0.0379868
Dedd	-0.000610355	1	-0.0327066	1	0.019663	1	1	-0.00455131
Def6	0.0289563	1	0.0091085	1	0.0298913	1	1	0.022652
Def8	0.00526251	1	-0.000698476	1	0.0202447	1	1	0.00826959
Degs1	0.0338585	1	0.0340752	1	-0.027087	1	1	0.0136155
Dek	-0.173895	0.078758	-0.160771	1	-0.375901	7.03357e-09	1.38186e-07	-0.236856
Dennd1a	-0.00150055	1	-0.0455368	1	-0.00945444	1	1	-0.0188306
Dennd1b	0.00828013	1	0.0202358	1	0.0151295	1	1	0.0145485
Dennd4a	-0.00251419	1	0.0159541	1	-0.00665042	1	1	0.00226316
Dennd4c	0.0291893	1	-0.00878035	1	0.0249969	1	1	0.0151353
Dennd5a	-0.0090303	1	-0.00702152	1	-0.030184	1	1	-0.0154119
Dennd5b	0.0114347	1	0.076609	1	-0.0604733	1	1	0.00919015
Dennd6a	-0.010307	1	-0.0267747	1	0.0149582	1	1	-0.00737448
Denr	-0.010424	1	-0.0601121	1	-0.0722866	1	1	-0.0476076
Depdc1a	0.0171732	1	0.0433103	1	-0.0108736	1	1	0.0165366
Depdc5	0.00112495	1	-0.00319273	1	-0.0123001	1	1	-0.0047893
Depdc7	-0.0306854	1	-0.0246866	1	-0.0179324	1	1	-0.0244348
Deptor	-0.0398588	1	-0.0505783	1	-0.0630803	1	1	-0.0511725
Dera	0.0197752	1	0.0438334	1	0.0336842	1	1	0.0324309
Derl1	-0.0702799	1	-0.0920459	1	-0.0565307	1	1	-0.0729521
Derl2	0.038499	1	0.0288476	1	0.0191781	1	1	0.0288416
Desi1	0.0410778	1	0.00645386	1	0.0143718	1	1	0.0206345
Desi2	0.00312845	1	0.0105692	1	-0.0212483	1	1	-0.00251686
Det1	-0.0153793	1	-0.0298565	1	-0.0132996	1	1	-0.0195118
Dexi	0.036199	1	0.0188034	1	0.0169453	1	1	0.0239825
Dgat1	-0.0209821	1	-0.0214295	1	0.00420247	1	1	-0.0127364
Dgcr14	-0.0149503	1	0.0016995	1	-0.0107596	1	1	-0.00800347
Dgcr2	0.00635898	1	-0.0173796	1	0.00347124	1	1	-0.00251646
Dgcr6	-0.0183254	1	-0.0482127	1	-0.0148832	1	1	-0.0271404
Dgcr8	0.00879762	1	-0.0259142	1	-0.0158581	1	1	-0.0109916
Dgkd	-0.000508414	1	-0.00256699	1	-0.0484184	1	1	-0.0171646
Dgkz	-0.0290347	1	-0.047554	1	-0.0126815	1	1	-0.0297567
Dguok	0.00121297	1	-0.0160171	1	0.00845496	1	1	-0.00211639
Dhcr7	0.0169853	1	0.0384817	1	0.0402171	1	1	0.0318947
Dhdds	-0.00899439	1	0.0156273	1	0.00765196	1	1	0.00476163
Dhfr	-0.0376955	1	-0.0311711	1	-0.108329	1	1	-0.0590652
Dhodh	0.00576086	1	0.0111094	1	0.00709975	1	1	0.00799002
Dhps	0.0848212	0.0958836	0.130644	1	0.0915342	1	0.584242	0.102333
Dhrs1	-0.0141649	1	0.0191276	1	0.00158794	1	1	0.00218355
Dhrs13	0.00553561	1	-0.0079026	1	-0.0273698	1	1	-0.00991226
Dhrs4	0.0359867	1	0.000116789	1	0.0464098	1	1	0.0275044
Dhrs7	-0.0947462	0.467933	-0.130418	0.541007	-0.137329	0.0921797	0.275786	-0.120831
Dhrs7b	0.0173357	1	0.00639449	1	0.0297783	1	1	0.0178362
Dhx15	0.00055458	1	0.0582842	1	-0.0758136	1	1	-0.00565826
Dhx16	-0.0245885	1	-0.0242871	1	-0.0133069	1	1	-0.0207275
Dhx29	-0.0342907	1	-0.00872417	1	-0.078087	1	1	-0.0403673
Dhx30	-0.0198822	1	-0.0227324	1	-0.000229284	1	1	-0.0142813
Dhx32	0.00385022	1	-0.0394922	1	-0.0191918	1	1	-0.0182779
Dhx33	-0.0147303	1	-0.0130277	1	-0.0180625	1	1	-0.0152735
Dhx36	-0.0265715	1	-0.0497715	1	-0.069641	1	1	-0.0486613
Dhx37	0.00740987	1	0.00637977	1	-0.0245523	1	1	-0.00358754
Dhx38	0.0355566	1	0.0442919	1	0.0520891	1	1	0.0439792
Dhx40	0.0224073	1	0.057833	1	0.00567811	1	1	0.0286395
Dhx57	0.00353073	1	-0.0129308	1	-0.0150677	1	1	-0.00815594
Dhx8	-0.0317043	1	-0.0722346	1	-0.0238836	1	1	-0.0426075
Dhx9	-0.0253373	1	-0.0448447	1	-0.0548648	1	1	-0.0416823
Diablo	0.0127943	1	0.0795677	0.0317718	0.0148055	1	0.33035	0.0357225
Diaph1	-0.0308566	1	-0.081471	1	-0.039192	1	1	-0.0505065
Diaph2	0.0165166	1	0.00351179	1	-0.000264139	1	1	0.00658808
Diaph3	-0.0164807	1	0.0234846	1	-0.0280696	1	1	-0.00702194
Dicer1	0.00585187	1	-0.0276635	1	-0.0114977	1	1	-0.0111031
Dido1	-0.0237581	1	-0.0591793	1	-0.0762137	1	1	-0.0530504
Diexf	0.0182291	1	-0.0159244	1	-0.0190322	1	1	-0.00557583
Dimt1	-0.0793262	1	-0.0579275	1	-0.122781	0.824219	0.998958	-0.0866781
Dip2a	-0.0149023	1	0.0119304	1	0.0213317	1	1	0.00611994
Dip2b	-0.00283771	1	0.00338292	1	0.0203355	1	1	0.00696023
Dip2c	-0.0352563	1	-0.0964988	1	-0.0500721	1	1	-0.060609
Dirc2	0.00300895	1	-0.0139128	1	0.0063099	1	1	-0.00153132
Dis3	0.00267292	1	0.0124495	1	-0.0211431	1	1	-0.00200691
Dis3l	0.00636246	1	0.00710425	1	-0.004635	1	1	0.0029439
Dis3l2	0.00491043	1	-0.0252692	1	-0.00398209	1	1	-0.00811363
Disp1	0.018265	1	0.0112164	1	0.00808556	1	1	0.0125223
Dixdc1	-0.00831798	1	0.0414382	1	0.00784952	1	1	0.0136566
Dkc1	-0.0317265	1	-0.192463	1	-0.110303	1	1	-0.111497
Dlat	-0.0399622	1	-0.0258054	1	-0.0357899	1	1	-0.0338525
Dlc1	0.0285147	1	0.020946	1	0.0365973	1	1	0.028686
Dld	-0.0403554	1	-0.0595327	1	-0.0790326	1	1	-0.0596403
Dlg1	0.00412742	1	-0.0248121	1	-0.0353629	1	1	-0.0186825
Dlg3	0.0353376	1	0.0271782	1	0.0152567	1	1	0.0259242
Dlg5	0.0140563	1	-0.0270798	1	-0.000745093	1	1	-0.00458954
Dlgap4	-0.0508892	1	-0.0562688	1	-0.00998102	1	1	-0.0390463
Dlgap5	-0.0317026	1	0.00254079	1	-0.0548282	1	1	-0.0279967
Dlk2	-0.0754163	1	-0.0745395	1	-0.0638523	1	1	-0.0712693
Dlst	-0.0251488	1	-0.0276895	1	-0.0407406	1	1	-0.031193
Dmac1	0.0360758	1	0.0838486	1	0.00719817	1	1	0.0423742
Dmac2	0.00255992	1	-0.00646589	1	0.000643386	1	1	-0.00108753
Dmap1	-0.0055658	1	0.0311278	1	0.0511585	1	1	0.0255735
Dmrta2	0.0125959	1	-0.0211317	1	-0.0259198	1	1	-0.0114852
Dmtf1	0.0173701	1	0.0413333	1	-0.0168497	1	1	0.0139512
Dmwd	0.00905931	1	-0.0382815	1	0.000661366	1	1	-0.00952027
Dmxl1	0.0140659	1	-0.0269709	1	-0.0158159	1	1	-0.00957363
Dnaaf5	-0.0138965	1	-0.00795113	1	-0.0141479	1	1	-0.0119985
Dnaja1	-0.0174284	1	0.0841218	0.140728	0.0257238	1	0.68725	0.0308057
Dnaja2	0.0500635	1	0.0635801	1	0.0392945	1	1	0.0509794
Dnaja3	-0.021578	1	0.0354416	1	-0.0168747	1	1	-0.0010037
Dnajb1	0.0235103	1	0.0951901	1	0.0571826	1	1	0.0586276
Dnajb11	0.0874698	0.208767	0.115597	0.894368	0.0896302	1	0.762973	0.0975658
Dnajb12	0.0454271	1	0.00956874	1	0.0277073	1	1	0.0275677
Dnajb14	0.0538713	1	-0.0119956	1	0.0225374	1	1	0.021471
Dnajb2	-0.0217785	1	-0.0744764	1	0.0291595	1	1	-0.0223651
Dnajb4	0.0173891	1	0.0892318	1	0.0143899	1	1	0.0403369
Dnajb6	-0.0148659	1	0.0260541	1	-0.103825	1	1	-0.0308788
Dnajb9	0.0530801	1	0.064363	1	0.00700032	1	1	0.0414811
Dnajc1	-0.0107518	1	-0.0623486	1	0.00436705	1	1	-0.0229111
Dnajc10	0.0312848	1	0.0296638	1	0.0898502	1	1	0.0502663
Dnajc11	-0.0493192	1	-0.0109297	1	-0.0168049	1	1	-0.0256846
Dnajc13	-0.0146097	1	-0.0457189	1	-0.0365743	1	1	-0.032301
Dnajc14	0.0106634	1	0.0208068	1	-0.00482083	1	1	0.00888313
Dnajc15	-0.0352579	1	-0.0519099	1	-0.125007	1	1	-0.0707248
[truncated: 6,557 more rows]

## Sheet: Clone1072_FindMarkers_by_sample
gene	logFC.DV1	adj.p.DV1	logFC.DV2	adj.p.DV2	logFC.DV3	adj.p.DV3	fisher.combined.pvalue	mean.logFC
0610009B22Rik	0.001858	1	-0.0216017	1	-0.01092	1	1	-0.0102212
0610009O20Rik	0.0438493	1	0.0181827	1	0.0178803	1	1	0.0266374
0610010F05Rik	0.001047	1	0.00400149	1	0.102711	1	1	0.03592
0610010K14Rik	-0.0189544	1	0.0380716	1	-0.0340484	1	1	-0.00497708
0610012G03Rik	-0.0325602	1	-0.0719973	1	0.0799594	1	1	-0.00819938
0610030E20Rik	-0.0380209	1	-0.0153435	1	0.060963	1	1	0.00253287
0610037L13Rik	0.105105	1	0.123169	1	-0.00817016	1	1	0.0733682
1110002L01Rik	0.00179362	1	0.0279175	1	-0.0107348	1	1	0.00632547
1110004E09Rik	0.0965939	1	0.0858281	1	-0.0120088	1	1	0.0568044
1110004F10Rik	-0.0187881	1	0.0562694	1	0.112315	1	1	0.0499321
1110008F13Rik	-0.00318752	1	-0.114575	1	-0.0207677	1	1	-0.0461767
1110008L16Rik	0.0431484	1	0.0324732	1	-0.00931105	1	1	0.0221035
1110008P14Rik	-0.074405	1	0.00972984	1	-0.0184467	1	1	-0.0277073
1110012L19Rik	-0.0864353	1	-0.152828	1	0.0668144	1	1	-0.057483
1110032A03Rik	0.00295244	1	0.00283447	1	0.05082	1	1	0.018869
1110038F14Rik	0.071301	1	0.0536021	1	-0.0111341	1	1	0.037923
1110046J04Rik	-0.0278279	1	0.00337787	1	-0.0179507	1	1	-0.0141336
1110059E24Rik	0.0283838	1	-0.0160769	1	0.0147041	1	1	0.00900366
1110059G10Rik	-0.0782251	1	-0.0681366	1	0.034746	1	1	-0.0372053
1110065P20Rik	-0.0237629	1	0.192553	1	0.0852034	1	1	0.0846646
1190002N15Rik	0.0903787	1	0.00931806	1	0.0446747	1	1	0.0481238
1190007I07Rik	0.0355437	1	0.0181509	1	0.0878497	1	1	0.0471814
1300002E11Rik	0.0469126	1	0.0406044	1	-0.0439545	1	1	0.0145208
1500011B03Rik	0.0284794	1	0.110728	1	0.0211403	1	1	0.0534491
1500011K16Rik	-0.0451607	1	0.136688	1	-0.0668465	1	1	0.00822699
1600002K03Rik	0.00261752	1	-0.000204378	1	-0.00387798	1	1	-0.000488281
1600012H06Rik	0.140212	1	0.00439588	1	0.0333411	1	1	0.0593162
1600020E01Rik	-0.0150103	1	-0.0173908	1	-0.0203126	1	1	-0.0175712
1700012B09Rik	-0.130342	1	0.323325	1	0.15459	1	1	0.115857
1700017B05Rik	-0.0292488	1	-0.0115274	1	0.0344806	1	1	-0.00209856
1700020I14Rik	-0.0719222	1	-0.0871361	1	0.103746	1	1	-0.0184373
1700021F05Rik	0.056546	1	0.103806	1	0.040746	1	1	0.0670325
1700025G04Rik	0.034297	1	-0.0178755	1	0.11588	1	1	0.0441004
1700037H04Rik	-0.00444259	1	-0.0867413	1	-0.00239397	1	1	-0.0311926
1700052K11Rik	-0.0686666	1	-0.0164298	1	0.0533593	1	1	-0.010579
1700086O06Rik	-0.0334158	1	-0.0103704	1	-0.0352977	1	1	-0.0263613
1700123O20Rik	0.029456	1	0.0861713	1	0.0128924	1	1	0.0428399
1810009A15Rik	0.00901994	1	0.00648096	1	0.14408	1	1	0.0531936
1810013L24Rik	-0.00071265	1	-0.0749985	1	-0.0838245	1	1	-0.0531786
1810022K09Rik	-0.181386	1	-0.0815224	1	-0.0397094	1	1	-0.100873
1810030O07Rik	0.00692361	1	-0.0574067	1	0.157471	1	1	0.0356627
1810032O08Rik	-0.0328008	1	-0.0445125	1	-0.0635907	1	1	-0.046968
1810037I17Rik	-0.0708807	1	0.172865	1	0.165965	1	1	0.0893164
1810043G02Rik	-0.0565972	1	-0.00493331	1	0.0449417	1	1	-0.00552962
1810055G02Rik	0.0174826	1	0.0154265	1	-0.0481562	1	1	-0.00508238
1810058I24Rik	-0.180226	1	0.0826956	1	0.113469	1	1	0.00531269
1810062G17Rik	-0.0176478	1	0.0335176	1	-0.0192917	1	1	-0.00114064
2010107E04Rik	-0.143262	1	0.0234061	1	0.118272	1	1	-0.000527928
2010111I01Rik	-0.179599	1	-0.11186	1	-0.0634047	1	1	-0.118288
2010320M18Rik	-0.0845968	1	0.0528119	1	-0.0176296	1	1	-0.0164715
2200002D01Rik	-0.281127	1	0.021625	1	0.16704	1	1	-0.0308204
2210016L21Rik	0.0531641	1	0.0649952	1	-0.00953956	1	1	0.0362066
2210408I21Rik	-0.00215964	1	-0.0131142	1	0.0493766	1	1	0.0113676
2300009A05Rik	-0.0947481	1	-0.00370353	1	0.142666	1	1	0.0147383
2310009B15Rik	-0.0481948	1	0.191589	1	0.00126687	1	1	0.0482203
2310011J03Rik	-0.0327828	1	0.0541784	1	0.0977285	1	1	0.0397081
2310022A10Rik	-0.0236832	1	-0.0199398	1	0.0179035	1	1	-0.00857317
2310022B05Rik	-0.0855155	1	0.00732701	1	0.0063438	1	1	-0.0239482
2310030G06Rik	0.0101337	1	-0.014873	1	0.0869338	1	1	0.0273982
2310033P09Rik	0.0384133	1	0.0230966	1	-0.0273921	1	1	0.0113726
2310035C23Rik	0.037098	1	0.0648735	1	0.0295258	1	1	0.0438324
2310039H08Rik	0.0021554	1	0.0935051	1	0.0493116	1	1	0.048324
2310057M21Rik	0.0161422	1	0.00769498	1	-0.0108344	1	1	0.00433427
2310061I04Rik	0.172686	1	0.129648	1	-0.0400734	1	1	0.0874201
2410002F23Rik	0.019967	1	-0.031606	1	0.0527728	1	1	0.0137113
2410004B18Rik	0.141271	1	0.0676807	1	-0.0854139	1	1	0.0411791
2410015M20Rik	0.24579	0.0213818	0.0791766	1	0.168371	1	0.261672	0.164446
2410089E03Rik	0.0255668	1	0.0165495	1	0.14685	1	1	0.0629887
2410131K14Rik	0.0116501	1	0.0706805	1	-0.090228	1	1	-0.00263245
2510002D24Rik	0.050434	1	-0.0329266	1	0.0236759	1	1	0.0137277
2510039O18Rik	-0.0148142	1	0.106451	1	0.0645094	1	1	0.0520487
2610001J05Rik	0.0182004	1	0.0283021	1	0.0746995	1	1	0.0404006
2610002M06Rik	-0.119422	1	-0.274249	0.0642466	0.153226	1	0.48266	-0.0801482
2610301B20Rik	0.0152406	1	0.0219546	1	-0.0160515	1	1	0.00704791
2610507B11Rik	0.0387823	1	0.0958386	1	-0.0569825	1	1	0.0258795
2610524H06Rik	0.108774	1	0.137245	1	0.113497	1	1	0.119839
2700038G22Rik	0.0326807	1	-0.00174614	1	0.0519482	1	1	0.0276276
2700049A03Rik	0.0161368	1	0.0208148	1	-0.0231156	1	1	0.00461198
2700062C07Rik	-0.0142594	1	-0.0686486	1	-0.0902682	1	1	-0.0577254
2700081O15Rik	0.0993746	1	-0.0554376	1	-0.0367884	1	1	0.00238287
2700097O09Rik	0.0256482	1	-0.00347909	1	0.00647636	1	1	0.0095485
2810004N23Rik	0.0719871	1	0.0135369	1	0.138895	1	1	0.0748063
2810006K23Rik	0.0191486	1	0.00689068	1	-0.0570705	1	1	-0.0103438
2810403A07Rik	-0.00898207	1	-0.0287861	1	-0.0235832	1	1	-0.0204505
2810474O19Rik	-0.138119	1	-0.0632766	1	-0.00191336	1	1	-0.0677696
2900026A02Rik	0.0537115	1	0.0184452	1	0.085617	1	1	0.0525913
2900060B14Rik	-0.0155392	1	-0.0258138	1	-0.0128791	1	1	-0.0180774
2900097C17Rik	-0.089465	1	-0.159721	1	-0.052022	1	1	-0.100403
3010003L21Rik	0.0233985	1	-0.0035836	1	-0.011748	1	1	0.00268896
3110002H16Rik	0.0138251	1	-0.0503356	1	-0.0243312	1	1	-0.0202806
3110009E18Rik	0.043185	1	0.0254169	1	-0.0544566	1	1	0.00471511
3110040N11Rik	-0.0227827	1	-0.0134174	1	0.0228202	1	1	-0.00445998
3110043O21Rik	-0.04124	1	-0.0385139	1	0.0379182	1	1	-0.0139452
3110062M04Rik	0.0322813	1	-0.0279973	1	0.0155127	1	1	0.00659894
3110082I17Rik	0.0778902	1	0.0604194	1	0.0486013	1	1	0.0623036
3300005D01Rik	-0.0425764	1	-0.0460832	1	-0.0695699	1	1	-0.0527432
3830403N18Rik	-0.125167	1	-0.105851	1	0.365468	1	1	0.0448166
3830406C13Rik	-0.0538492	1	-0.0040013	1	0.126268	1	1	0.0228058
4632415L05Rik	-0.0794118	1	-0.0428645	1	-0.0341111	1	1	-0.0521291
4833420G17Rik	-0.105977	1	-0.0657524	1	-0.128264	1	1	-0.0999978
4833439L19Rik	-0.0706675	1	-0.0961533	1	-0.0336491	1	1	-0.0668233
4921524J17Rik	-0.130792	1	0.120546	1	-0.0168058	1	1	-0.00901719
4930402H24Rik	-0.0294882	1	-0.0634409	1	0.0314423	1	1	-0.0204956
4930430F08Rik	0.0530964	1	0.0190926	1	0.0718579	1	1	0.0480157
4930453N24Rik	0.0641533	1	-0.02392	1	0.048678	1	1	0.0296371
4930503L19Rik	-0.0158356	1	0.0209535	1	-0.0218641	1	1	-0.00558203
4930523C07Rik	-0.0568296	1	-0.154631	1	-0.385062	1	1	-0.198841
4930579G24Rik	0.0657945	1	0.022282	1	0.0663857	1	1	0.0514874
4931406C07Rik	-0.0498083	1	-0.0650799	1	-0.0394628	1	1	-0.0514503
4931406P16Rik	-0.0334907	1	-0.00304249	1	0.0862785	1	1	0.0165818
4931428F04Rik	-0.0581471	1	0.017641	1	0.0766241	1	1	0.0120393
4932422M17Rik	-0.0047274	1	0.0184604	1	0.00353429	1	1	0.00575576
4932438A13Rik	0.0382842	1	-0.0601661	1	0.0940728	1	1	0.0240636
4933404O12Rik	-0.00704765	1	-0.0163591	1	0.00120761	1	1	-0.00739973
4933427D14Rik	-0.0223292	1	-0.0236381	1	-0.0422866	1	1	-0.029418
4933434E20Rik	0.0353635	1	0.0595314	1	0.0212853	1	1	0.0387267
5031425E22Rik	-0.0386078	1	0.0019674	1	0.0322865	1	1	-0.00145131
5031439G07Rik	-0.00361289	1	0.0151935	1	-0.00810888	1	1	0.00115724
5033406O09Rik	-0.015984	1	0.00715438	1	0.032091	1	1	0.00775378
5430416N02Rik	0.0807566	1	-0.0342886	1	-0.0248694	1	1	0.00719951
5430421F17Rik	-0.0116631	1	0.0868784	1	0.013335	1	1	0.0295168
5730455P16Rik	0.0154106	1	-0.0315202	1	-0.00759109	1	1	-0.00790022
5730480H06Rik	0.0718506	1	0.0827933	1	-0.0574642	1	1	0.0323932
5730559C18Rik	0.0084347	1	-0.0970549	1	0.0278243	1	1	-0.0202653
5930430L01Rik	-0.0625417	1	0.000872741	1	0.0837253	1	1	0.0073521
6030458C11Rik	0.00757653	1	-0.027255	1	-0.0200394	1	1	-0.0132393
8030462N17Rik	-0.0131149	1	-0.0585618	1	-0.021899	1	1	-0.0311919
9030025P20Rik	0.0647803	1	0.0342311	1	-0.0843853	1	1	0.00487535
9030624J02Rik	-0.0479467	1	-0.00637969	1	0.0988412	1	1	0.0148383
9130401M01Rik	0.153866	1	0.0886758	1	0.140878	1	1	0.127807
9230110C19Rik	-0.025801	1	0.0400823	1	-0.067178	1	1	-0.0176323
9430015G10Rik	0.0125123	1	0.0406973	1	0.0970554	1	1	0.0500883
9430038I01Rik	0.00906975	1	-0.0340211	1	0.00850045	1	1	-0.00548364
9530068E07Rik	0.0109594	1	-0.021523	1	-0.147046	1	1	-0.0525367
9530082P21Rik	0.0137206	1	0.0378486	1	0.0821352	1	1	0.0445681
9930021J03Rik	-0.0335317	1	-0.0275094	1	0.0184312	1	1	-0.0142033
A230050P20Rik	0.0514572	1	0.0638437	1	0.102282	1	1	0.0725276
A330069E16Rik	-0.0603979	1	-0.0375708	1	-0.0105888	1	1	-0.0361858
A430005L14Rik	0.0952878	1	0.213394	0.0918488	-0.0276883	1	0.572949	0.0936645
A630089N07Rik	0.064409	1	-0.00232883	1	0.0127554	1	1	0.0249452
AA467197	-0.107104	1	-0.0411168	1	0.122749	1	1	-0.00849059
Aaas	0.114825	0.991721	0.0357005	1	-0.0328325	1	1	0.0392309
Aacs	0.00564261	1	0.00243688	1	-0.00242232	1	1	0.00188572
Aaed1	-0.0849622	1	-0.0675751	1	0.00380227	1	1	-0.0495783
Aak1	0.0164595	1	0.0241211	1	-0.0254016	1	1	0.00505965
Aamdc	0.0133411	1	0.0431789	1	-0.0289517	1	1	0.00918943
Aamp	0.212122	0.184447	0.181613	1	0.123427	1	0.759757	0.172387
Aar2	-0.0292849	1	-0.000615161	1	0.00313196	1	1	-0.0089227
Aars	0.000629121	1	0.207033	1	0.162238	1	1	0.1233
Aasdhppt	0.0815792	1	0.17274	1	0.0195264	1	1	0.091282
Aatf	0.156519	1	0.0135794	1	0.218155	1	1	0.129418
Abca1	-0.0156453	1	0.0252616	1	0.111313	1	1	0.0403098
Abca3	0.0385358	1	-0.00316265	1	-0.0548268	1	1	-0.00648452
Abca5	0.013753	1	-0.00982237	1	0.027752	1	1	0.0105609
Abcb10	0.00620885	1	-0.00901981	1	0.0884241	1	1	0.0285377
Abcb7	0.055615	1	-0.0814427	1	-0.000172038	1	1	-0.00866661
Abcb8	0.0190948	1	0.00884099	1	-0.0333474	1	1	-0.00180385
Abcb9	-0.0609266	1	-0.0418078	1	-0.0664518	1	1	-0.0563954
Abcc1	-0.00386582	1	-0.0825763	1	0.032191	1	1	-0.0180837
Abcd3	0.0498177	1	0.0362866	1	0.161301	1	1	0.0824685
Abcd4	-0.0239258	1	0.0554357	1	-0.0396696	1	1	-0.0027199
Abce1	0.0532217	1	0.12908	1	0.101707	1	1	0.0946696
Abcf1	0.387628	9.13211e-08	0.234682	0.211589	0.116598	1	3.41054e-06	0.246303
Abcf2	0.126387	1	0.0553168	1	-0.0140514	1	1	0.0558842
Abcf3	0.0153431	1	-0.0191208	1	0.0642352	1	1	0.0201525
Abcg2	0.0885042	1	0.0139174	1	-0.0826123	1	1	0.0066031
Abhd10	0.0221271	1	0.0682616	1	-0.0265585	1	1	0.0212767
Abhd11	-0.00817962	1	0.0733803	1	-0.0242549	1	1	0.0136486
Abhd12	-0.011874	1	0.021933	1	-0.13046	1	1	-0.0401336
Abhd13	0.0338632	1	0.00616423	1	0.0872041	1	1	0.0424105
Abhd14a	-0.020787	1	0.0588295	1	-0.0141233	1	1	0.00797307
Abhd16a	0.0651358	1	0.0827069	1	0.0267011	1	1	0.0581812
Abhd17a	-0.0269774	1	0.0379396	1	0.127218	1	1	0.04606
Abhd17b	0.0401275	1	-0.0358432	1	0.050207	1	1	0.0181638
Abhd17c	0.00460698	1	-0.0477262	1	-0.027612	1	1	-0.0235771
Abhd18	0.122188	1	0.0468359	1	0.0443965	1	1	0.0711401
Abhd2	-0.0273714	1	0.139752	1	0.0683142	1	1	0.0602316
Abhd4	0.00512027	1	0.0220758	1	-0.0402162	1	1	-0.00434003
Abhd5	-0.0768247	1	-0.0557012	1	0.0482595	1	1	-0.0280888
Abhd6	0.0932429	0.783873	0.0517873	1	0.0380951	1	0.997993	0.0610418
Abhd8	-0.0563055	1	0.0698029	1	-0.0238457	1	1	-0.00344944
Abi1	-0.0892122	1	-0.103556	1	0.0520468	1	1	-0.046907
Abi2	0.0602759	1	0.0626227	1	-0.0108501	1	1	0.0373495
Abl1	-0.0247072	1	-0.031034	1	-0.0945949	1	1	-0.050112
Abl2	-0.0563563	1	0.0329312	1	0.0322742	1	1	0.00294971
Abr	-0.0223794	1	0.0493385	1	0.0261895	1	1	0.0177162
Abracl	-0.0923665	1	-0.0385842	1	-0.0513623	1	1	-0.060771
Abraxas1	0.0646004	1	0.0478271	1	-0.030943	1	1	0.0271615
Abraxas2	0.144566	1	-0.0101293	1	-0.0347637	1	1	0.0332243
Abt1	0.0107085	1	-0.051704	1	-0.129032	1	1	-0.0566759
AC127341.3	0.089817	1	0.0638841	1	0.0828313	1	1	0.0788441
AC149090.1	0.111087	1	0.0324289	1	0.264502	1	1	0.136006
AC160336.1	0.502205	0.11423	0.274754	0.639409	-0.179516	1	0.514231	0.199147
AC165953.2	-0.0149254	1	0.0286785	1	-0.0302019	1	1	-0.0054829
AC166344.1	0.0821029	5.4917e-10	0.071768	0.142349	0.171228	1.20134e-15	1.61445e-22	0.108366
AC191865.2	0.000177477	1	-0.0221531	1	-0.0908448	1	1	-0.0376068
Acaa1a	-0.0016912	1	-0.0512116	1	-0.013429	1	1	-0.0221106
Acaa2	-0.0432151	1	-0.0464443	1	0.0723421	1	1	-0.00577243
Acaca	0.0189428	1	0.0676956	1	-0.00899884	1	1	0.0258799
Acad8	0.0398387	1	-0.0150783	1	0.00601388	1	1	0.0102581
Acad9	0.0907496	1	0.077099	1	0.065293	1	1	0.0777139
Acadl	0.146198	1	0.0755173	1	0.142674	1	1	0.121463
Acadm	0.106259	1	0.067754	1	0.13467	1	1	0.102894
Acads	0.0512724	1	-0.0141174	1	-0.113183	1	1	-0.0253426
Acadsb	-0.0144167	1	-0.0364717	1	0.044346	1	1	-0.00218079
Acadvl	-0.00423317	1	0.099791	1	-0.0858173	1	1	0.00324686
Acap1	-0.0878514	1	-0.110017	1	-0.0782939	1	1	-0.0920542
Acap2	0.0105271	1	0.0167092	1	0.0572745	1	1	0.0281703
Acap3	-0.00237324	1	-0.0111629	1	0.031045	1	1	0.00583628
Acat1	-0.0423524	1	0.0244065	1	0.0886709	1	1	0.023575
Acat2	0.0792985	1	0.00287204	1	0.0294691	1	1	0.0372132
Acbd3	-0.0617379	1	0.0186019	1	0.138032	1	1	0.0316321
Acbd4	-0.0151018	1	-0.007467	1	0.0179149	1	1	-0.00155132
Acbd5	-0.0494884	1	0.0639372	1	-0.0212772	1	1	-0.00227613
Acbd6	-0.0115234	1	-0.0225072	1	0.0528009	1	1	0.00625677
Acd	0.015717	1	0.0396797	1	-0.0253234	1	1	0.0100245
Acer3	0.033441	1	0.00285174	1	0.0555489	1	1	0.0306139
Acin1	0.0919626	1	0.0907664	1	0.167088	1	1	0.116606
Acly	-0.0540925	1	-0.0466821	1	-0.0852351	1	1	-0.0620032
Aco1	0.0658368	1	0.042628	1	0.0171591	1	1	0.0418746
Aco2	0.039374	1	0.0596256	1	-0.125877	1	1	-0.00895913
Acot1	-0.00182514	1	-0.00534437	1	0.0492163	1	1	0.0140156
Acot13	-0.0271825	1	0.0091974	1	0.0104248	1	1	-0.00252013
Acot2	-0.00631826	1	0.0497813	1	-0.0604706	1	1	-0.00566919
Acot7	0.0417522	1	0.155522	1	-0.0266677	1	1	0.0568688
Acot8	0.0321529	1	-0.00642181	1	0.0331524	1	1	0.0196278
Acot9	-0.226795	1	-0.248748	1	0.0349413	1	1	-0.146867
Acox1	-0.0129318	1	0.0149108	1	-0.0376863	1	1	-0.0119025
Acp1	0.0703975	1	0.0968628	1	0.0111819	1	1	0.0594807
Acp2	-0.00924741	1	-0.0125247	1	-0.0176574	1	1	-0.0131432
Acp6	-0.0391847	1	0.0474312	1	0.164617	1	1	0.0576213
Acsbg1	-0.00710394	1	-0.00558817	1	0.0481761	1	1	0.011828
Acsl1	0.012106	1	-0.0217671	1	-0.0185454	1	1	-0.00940217
Acsl3	-0.0503019	1	-0.0565166	1	-0.0609807	1	1	-0.055933
Acsl4	-0.0797188	1	-0.019488	1	0.0872654	1	1	-0.00398044
Acsl5	-0.080126	1	-0.0169536	1	-0.123196	1	1	-0.0734253
Acss2	-0.0418665	1	0.0242735	1	0.0433617	1	1	0.00858953
Actb	0.0873593	1	-0.0588722	1	-0.0561367	1	1	-0.00921653
Actg1	0.0805025	1	0.135165	1	0.0116001	1	1	0.0757557
Actl6a	0.12068	1	0.118962	1	-0.0773415	1	1	0.0541003
Actn1	-0.107394	1	-0.0758285	1	0.0332885	1	1	-0.0499779
Actn4	0.117794	1	0.194166	1	0.103609	1	1	0.138523
Actr10	-0.00663782	1	0.0694163	1	-0.0911535	1	1	-0.00945834
Actr1a	0.115546	1	-0.0432792	1	-0.0325373	1	1	0.0132432
Actr1b	0.0252237	1	0.055672	1	-0.117265	1	1	-0.0121231
Actr2	0.0323693	1	0.0719348	1	0.0526464	1	1	0.0523169
Actr3	0.0449084	1	0.121554	1	0.0294162	1	1	0.065293
Actr6	0.0184843	1	0.0334982	1	-0.0744264	1	1	-0.00748129
Actr8	0.160766	0.0188691	0.0257457	1	0.0181066	1	0.242498	0.068206
Acvr1	-0.0919368	1	-0.0991983	1	-0.0258449	1	1	-0.0723266
Acy1	-0.042654	1	-0.0161386	1	0.0577817	1	1	-0.000336956
Acyp1	-0.00632244	1	0.026962	1	0.0018216	1	1	0.00748704
Acyp2	-0.0339861	1	-0.0693265	1	0.0147533	1	1	-0.0295198
Ada	-0.014646	1	-0.0352103	1	-0.0237397	1	1	-0.024532
Adam10	-0.0335909	1	-0.0322384	1	-0.0121561	1	1	-0.0259952
Adam15	0.0551997	1	0.101006	1	0.0326278	1	1	0.0629443
Adam17	0.167647	1	0.0846623	1	0.110593	1	1	0.120967
Adam9	-0.0207111	1	0.00183208	1	-0.0162865	1	1	-0.0117218
Adamts1	0.0896938	1	0.0114439	1	-0.0739967	1	1	0.00904702
Adamts4	-0.19225	1	-0.0729374	1	0.0226561	1	1	-0.0808436
Adamtsl5	0.0341483	1	0.0691784	1	-0.0239834	1	1	0.0264478
Adar	0.00789079	1	0.0493615	1	0.00925288	1	1	0.0221684
Adarb1	-0.0499021	1	-0.0707303	1	-0.027315	1	1	-0.0493158
Adat2	-0.0104543	1	-0.0358804	1	-0.00576648	1	1	-0.017367
Adck1	-0.0247264	1	-0.00440486	1	-0.0396147	1	1	-0.0229153
Adck5	-0.0259592	1	0.0479563	1	0.0153691	1	1	0.0124554
Adcy3	0.0342972	1	0.0732626	1	0.0391847	1	1	0.0489148
Adcy6	0.0350458	1	-0.0339185	1	-0.0876063	1	1	-0.0288263
Adcy7	0.0178247	1	-0.0548963	1	0.00201845	1	1	-0.0116844
Add1	-0.120712	1	-0.0520477	1	0.0310204	1	1	-0.0472464
Add3	-0.022023	1	-0.055939	1	-0.0177157	1	1	-0.0318926
Adgra3	-0.0091163	1	-0.0027448	1	-0.0368707	1	1	-0.0162439
Adgre5	-0.136962	1	0.0570478	1	-0.152411	1	1	-0.0774416
Adgrl1	-0.0146147	1	0.0910137	1	0.0757106	1	1	0.0507032
Adgrl3	0.0487506	1	-0.0094896	1	0.159891	1	1	0.0663839
Adh5	0.0741328	1	0.0515374	1	-0.14328	1	1	-0.00586992
Adh7	0.0338044	1	0.0391742	1	0.0382258	1	1	0.0370681
Adi1	-0.0462384	1	-0.0191457	1	0.0254535	1	1	-0.0133102
Adipor1	-0.0998001	1	0.106911	1	-0.0374566	1	1	-0.0101154
Adipor2	-0.0433729	1	-0.0748518	1	-0.00940634	1	1	-0.0425437
Adk	0.218452	1	0.082482	1	-0.0175423	1	1	0.094464
Adm	0.0568642	1	0.137054	1	0.220448	1	1	0.138122
Adnp	-0.0357063	1	-0.0558336	1	0.0565882	1	1	-0.0116506
Ado	0.0782662	1	0.0414521	1	-0.0536557	1	1	0.0220208
Adpgk	0.0204316	1	0.0277554	1	-0.0608671	1	1	-0.00422668
Adprh	-0.0302974	1	0.109174	1	-0.071579	1	1	0.0024326
Adprhl2	0.0771709	1	-0.0157803	1	0.0127472	1	1	0.0247126
Adprm	0.0134661	1	0.0480853	1	-0.0102948	1	1	0.0170855
Adrb2	-0.0522327	1	-0.0550223	1	-0.0317223	1	1	-0.0463258
Adrm1	0.0630996	1	0.0365804	1	0.0710578	1	1	0.0569126
Adsl	0.112659	1	0.0336839	1	0.151733	1	1	0.0993586
Adss	0.107826	1	0.0221284	1	0.0635097	1	1	0.0644882
Adssl1	-0.114559	1	-0.0768182	1	-0.154407	1	1	-0.115262
Aebp1	-0.116435	1	-0.0849737	1	-0.242365	1	1	-0.147924
Aebp2	-0.0442495	1	0.0253449	1	-0.0403371	1	1	-0.0197472
Aen	0.0873216	1	0.0830786	1	0.136515	1	1	0.102305
Aes	-0.227924	1	-0.0445935	1	-0.139345	1	1	-0.137287
Afap1	-0.0355203	1	-0.0545273	1	-0.0607473	1	1	-0.050265
Afdn	0.0487366	1	0.0530657	1	-0.143254	1	1	-0.0138174
Aff1	0.0130045	1	-0.0294169	1	-0.0185674	1	1	-0.0116599
Aff4	-0.133244	1	-0.00797827	1	-0.0926932	1	1	-0.0779719
Afg3l1	0.0210304	1	-0.00133607	1	0.222993	1	1	0.0808957
Afg3l2	-0.0203965	1	-0.0286555	1	0.135355	1	1	0.0287678
Afp	-0.12999	1	0.149609	1	-0.190624	1	1	-0.0570018
Aftph	-0.111128	1	0.0563651	1	0.101079	1	1	0.0154386
Aga	0.0415948	1	0.0244743	1	0.00664517	1	1	0.0242381
Agap1	-0.0111868	1	0.00387345	1	-0.0311892	1	1	-0.0128342
Agap3	-0.0142776	1	0.0277105	1	-0.149937	1	1	-0.0455012
Agbl3	-0.0315534	1	0.00277376	1	-0.0829244	1	1	-0.0372347
Agfg1	-0.00416472	1	0.159869	1	0.0291644	1	1	0.0616228
Agfg2	0.00381655	1	-0.00313647	1	-0.08697	1	1	-0.0287633
Aggf1	0.0333306	1	0.00658175	1	0.00749378	1	1	0.0158021
Agk	0.00471085	1	-0.000275699	1	0.0575524	1	1	0.0206625
Agl	-0.0587359	1	0.078548	1	-0.0605324	1	1	-0.0135734
Ago1	0.000413151	1	0.0424393	1	0.0464273	1	1	0.0297599
Ago2	-0.0252077	1	-0.0124325	1	0.0205339	1	1	-0.00570211
Ago3	0.0491626	1	0.0576353	1	0.0178676	1	1	0.0415551
Agpat1	0.0388743	1	0.0771159	1	-0.075207	1	1	0.0135944
Agpat2	0.00028036	1	-0.0757403	1	-0.0489909	1	1	-0.0414836
Agpat3	0.0814174	1	-0.00603553	1	-0.03321	1	1	0.0140573
Agpat4	0.0711518	1	0.0492801	1	-0.0346409	1	1	0.028597
Agpat5	0.182346	1	0.0864164	1	0.145289	1	1	0.138017
Agps	-0.0264673	1	0.0413786	1	0.0559591	1	1	0.0236235
Agrn	-0.0484108	1	-0.0421892	1	-0.125145	1	1	-0.071915
Agtpbp1	-0.0182987	1	-0.0162161	1	0.030816	1	1	-0.00123296
Agtrap	0.000504929	1	0.114467	0.013003	-0.0931509	1	0.192075	0.00727384
Ahctf1	0.0921971	1	0.0703516	1	0.159715	1	1	0.107421
Ahcyl1	0.0436479	1	0.0197396	1	0.0502112	1	1	0.0378662
Ahcyl2	0.0392207	1	0.0079347	1	-0.0195498	1	1	0.00920187
Ahdc1	0.0217593	1	0.0395102	1	-0.00723386	1	1	0.0180119
Ahi1	0.12051	1	0.15284	1	0.205188	1	1	0.159513
Ahnak	-0.27564	1	-0.405086	0.00796352	-0.113621	1	0.139451	-0.264783
Ahnak2	-0.30904	0.434228	-0.208096	1	0.0326535	1	0.947537	-0.161494
Ahr	-0.0561732	1	0.0336334	1	0.0966502	1	1	0.0247035
Ahsa1	0.148207	1	0.0713859	1	-0.0253954	1	1	0.0647325
Ahsa2	0.0746148	1	0.0684744	1	0.141051	1	1	0.0947135
AI314180	0.00385335	1	0.191207	1	0.0755684	1	1	0.0902097
AI413582	0.10119	1	0.199716	1	-0.0206333	1	1	0.0934242
AI467606	0.000418343	1	0.0316579	1	-0.0325521	1	1	-0.000158633
AI597479	0.00936158	1	0.0276391	1	-0.0608092	1	1	-0.00793617
AI837181	-0.0168764	1	-0.0235019	1	-0.0624927	1	1	-0.0342904
Aida	-0.106096	1	-0.055566	1	0.0173524	1	1	-0.0481033
Aifm1	-0.0725147	1	-0.0905112	1	0.0908994	1	1	-0.0240422
Aifm2	-0.00166427	1	-0.0455922	1	0.0864948	1	1	0.0130794
Aig1	-0.0159991	1	0.156769	1	-0.280498	1	1	-0.0465761
Aim2	0.00538012	1	-0.0201155	1	-0.0586796	1	1	-0.0244717
Aimp1	-0.039329	1	0.0923845	1	0.0126806	1	1	0.021912
Aimp2	0.117492	1	0.0183836	1	-0.0717366	1	1	0.0213798
Aip	0.00537986	1	-0.00155019	1	-0.0557933	1	1	-0.0173212
Ajuba	0.0250825	1	0.0274948	1	0.0105781	1	1	0.0210518
Ak2	0.230604	0.12	0.214094	1	0.125681	1	0.644163	0.190126
Ak4	-0.0213986	1	0.0979733	1	-0.0196001	1	1	0.0189916
Ak6	0.0291589	1	-0.0932987	1	-0.0399886	1	1	-0.0347094
Akap1	-0.00864209	1	0.0363726	1	-0.00732863	1	1	0.00680061
Akap10	0.00749139	1	-0.0123366	1	0.0798422	1	1	0.024999
Akap11	0.107898	1	0.0304992	1	0.00699881	1	1	0.0484655
Akap12	0.0844418	1	0.163219	0.0148438	0.286897	1	0.208896	0.178186
Akap13	-0.0710055	1	0.0250937	1	-0.0371252	1	1	-0.027679
Akap7	-0.00160819	1	-0.0235908	1	0.0721361	1	1	0.0156457
Akap8	0.131243	1	-0.000622701	1	-0.0111819	1	1	0.0398127
Akap8l	-0.0108866	1	0.0297355	1	-0.112514	1	1	-0.0312218
Akap9	-0.0593671	1	-0.0700357	1	-0.123327	1	1	-0.0842433
Akip1	-0.0452598	1	-0.0782256	1	0.0340364	1	1	-0.0298163
Akirin1	0.0906222	1	0.0119546	1	-0.00359365	1	1	0.0329944
Akirin2	0.0875999	1	0.0932031	1	0.142753	1	1	0.107852
Akr1a1	0.0826929	1	0.161216	1	-0.166475	1	1	0.0258112
Akr1b10	-0.0351138	1	-0.0314805	1	0.0468781	1	1	-0.00657208
Akr1b3	0.0588989	1	0.158454	1	-0.193075	1	1	0.00809258
Akr1b8	-0.117462	1	-0.123983	1	-0.157464	1	1	-0.13297
Akr1c18	-0.747325	0.000597344	-0.713807	0.00163684	-0.483742	1	0.000108123	-0.648291
Akr1e1	-0.0197002	1	-0.0148119	1	-0.00822165	1	1	-0.0142446
Akr7a5	0.0504558	1	-0.0118691	1	0.094632	1	1	0.0444062
Akt1	-0.106427	1	0.00340382	1	0.0358129	1	1	-0.0224035
Akt1s1	0.130515	1	0.0283402	1	-0.000392203	1	1	0.0528209
Akt2	-0.0659279	1	0.0118947	1	0.151447	1	1	0.0324714
Akt3	-0.00271459	1	-0.0511819	1	0.00255353	1	1	-0.0171143
Aktip	-0.053226	1	0.0195869	1	-0.0404354	1	1	-0.0246915
Alad	0.235991	0.0037364	0.291016	0.00278339	0.0768315	1	0.000814278	0.20128
Alas1	-0.0212546	1	-0.0358613	1	-0.043011	1	1	-0.0333756
Aldh16a1	0.0128888	1	-0.0145016	1	0.0482594	1	1	0.0155489
Aldh18a1	0.0429215	1	0.0540884	1	0.0323066	1	1	0.0431055
Aldh1l2	-0.0233855	1	0.0133821	1	0.0544278	1	1	0.0148081
Aldh2	-0.12075	1	-0.0995513	1	-0.00259628	1	1	-0.0742993
Aldh3a2	0.00170152	1	0.0789309	1	-0.0169998	1	1	0.0212108
Aldh5a1	-0.0561079	1	-0.0191911	1	-0.109072	1	1	-0.061457
Aldh7a1	0.037998	1	-0.0186772	1	0.0639942	1	1	0.0277717
Aldh9a1	0.0176266	1	-0.0245424	1	0.149227	1	1	0.0474372
Aldoa	-0.120859	1	0.0497464	1	0.156758	1	1	0.0285484
Aldoc	0.0185874	1	0.127115	0.098804	0.0340462	1	0.592166	0.0599161
Alg1	0.0440545	1	0.0109181	1	0.0129244	1	1	0.0226323
Alg10b	0.0474305	1	0.0235412	1	-0.076641	1	1	-0.00188978
Alg11	0.050395	1	0.0536069	1	0.0841654	1	1	0.0627224
Alg13	-0.0652514	1	-0.0663537	1	0.110004	1	1	-0.00720041
Alg14	-0.00141335	1	-0.0085494	1	0.0169525	1	1	0.00232993
Alg2	0.0204107	1	0.0237861	1	0.0277371	1	1	0.023978
Alg3	0.0413453	1	-0.0103084	1	-0.047116	1	1	-0.00535968
Alg5	0.0199019	1	0.0341672	1	0.0711591	1	1	0.0417427
Alg6	0.0312022	1	0.029053	1	-0.0337748	1	1	0.00882679
Alg8	-0.00582681	1	0.00346819	1	0.00182331	1	1	-0.000178441
Alkbh1	-0.0993425	1	-0.0890617	1	0.123637	1	1	-0.0215889
Alkbh2	-0.026447	1	0.0231083	1	-0.0228192	1	1	-0.0087193
Alkbh3	0.00662589	1	-0.0233843	1	-0.0674588	1	1	-0.0280724
Alkbh5	0.175651	1	0.175443	1	0.185272	1	1	0.178789
Alkbh6	-0.014639	1	-0.0479518	1	0.0663446	1	1	0.00125127
Alkbh7	0.0757772	1	0.07135	1	0.0381225	1	1	0.0617499
Alkbh8	0.0695961	1	0.0388049	1	-0.128012	1	1	-0.00653704
Alms1	0.00535353	1	-0.023525	1	0.0159083	1	1	-0.000754393
Alyref	0.182804	1	0.152874	1	0.080039	1	1	0.138572
Amd1	0.0973576	1	0.053526	1	0.0474114	1	1	0.0660983
Amd2	-0.0536769	1	0.0225055	1	0.0744525	1	1	0.014427
Amer1	-0.078761	1	-0.0597232	1	-0.0392774	1	1	-0.0592538
Amfr	-0.0143641	1	0.00116522	1	-0.107082	1	1	-0.0400938
Ammecr1	0.0828049	1	-0.0918119	1	0.168841	1	1	0.0532781
Ammecr1l	0.0208737	1	-0.0251871	1	-0.0620373	1	1	-0.0221169
Amn1	-0.0254126	1	-0.0261716	1	0.101193	1	1	0.0165362
Amot	-0.0370919	1	-0.0401031	1	0.0524323	1	1	-0.00825425
Amotl1	0.0430237	1	0.0892457	1	0.0588027	1	1	0.0636907
Amotl2	0.103615	1	0.0292565	1	-0.0779661	1	1	0.0183018
Ampd2	0.018716	1	0.140773	1	0.0104279	1	1	0.0566389
Amz2	0.0385853	1	-0.0129988	1	0.0626583	1	1	0.0294149
Anapc1	0.0349499	1	0.0223451	1	0.184336	1	1	0.0805438
Anapc10	-0.0162756	1	-0.0161341	1	0.110109	1	1	0.0258997
Anapc11	0.0209136	1	0.0867912	1	0.148321	1	1	0.0853419
Anapc13	0.0857323	1	-0.0281978	1	-0.0836139	1	1	-0.00869315
Anapc15	0.0306555	1	0.00713425	1	0.100581	1	1	0.0461237
Anapc16	0.0119219	1	-0.0460874	1	-0.0516792	1	1	-0.0286149
Anapc2	-0.0351495	1	-0.130994	1	0.0315263	1	1	-0.0448725
Anapc4	0.0794881	1	0.00946498	1	0.0587425	1	1	0.0492319
Anapc5	-0.0199507	1	0.0322824	1	0.0654653	1	1	0.0259323
Anapc7	0.0505814	1	0.0192247	1	-0.153644	1	1	-0.0279458
Angel2	0.0591072	1	0.012083	1	0.0471501	1	1	0.0394468
Angpt1	0.0451038	1	0.0528292	1	0.132639	1	1	0.0768573
Angpt2	-0.034101	1	0.0351559	1	-0.0342693	1	1	-0.0110715
Angptl2	0.0211826	1	-0.0296642	1	-0.0465524	1	1	-0.0183446
Angptl4	-0.0710464	1	-0.0474833	1	-0.034024	1	1	-0.0508512
Ank	0.0361537	1	0.296898	0.188612	-0.0268504	1	0.765629	0.102067
Ankfy1	-0.0212103	1	-0.0131255	1	0.0488781	1	1	0.00484742
Ankhd1	0.0202719	1	0.00341496	1	-0.0572741	1	1	-0.0111957
Ankib1	0.0379023	1	0.0167738	1	0.0130475	1	1	0.0225745
Ankle2	0.0115276	1	0.00591784	1	-0.0109078	1	1	0.00217923
Ankmy1	-0.0397113	1	-0.0171422	1	-0.0412951	1	1	-0.0327162
Ankmy2	0.0472317	1	-0.00193492	1	-0.0125219	1	1	0.010925
Ankra2	-0.102703	1	-0.00239124	1	0.0565324	1	1	-0.0161872
Ankrd1	-0.091318	1	-0.140296	1	0.107875	1	1	-0.0412465
Ankrd10	-0.00933095	1	0.0470854	1	0.0766831	1	1	0.0381459
Ankrd11	-0.0305078	1	0.091128	1	0.0924432	1	1	0.0510211
Ankrd12	0.0428866	1	-0.0211406	1	0.108648	1	1	0.0434646
Ankrd13a	-0.0425351	1	0.031301	1	0.0148525	1	1	0.00120613
Ankrd13b	0.0427539	1	-0.0251114	1	-0.0288805	1	1	-0.00374601
Ankrd13c	0.0108429	1	-0.0106236	1	0.0689445	1	1	0.0230546
Ankrd17	0.0800948	1	0.0260033	1	0.218011	1	1	0.108036
Ankrd26	0.0751508	1	0.0417025	1	0.0766445	1	1	0.0644993
Ankrd27	-0.00377239	1	-0.0195038	1	-0.0135427	1	1	-0.012273
Ankrd28	0.0628903	1	-0.00962729	1	-0.0146455	1	1	0.0128725
Ankrd29	0.0486048	1	0.0379844	1	0.0210548	1	1	0.0358813
Ankrd37	0.0397336	1	0.230798	1	0.155954	1	1	0.142162
Ankrd39	0.0815166	1	0.0403498	1	0.0519871	1	1	0.0579512
Ankrd40	-0.089217	1	-0.0592135	1	0.0514686	1	1	-0.0323206
Ankrd44	-0.0208035	1	-0.0208156	1	-0.0109697	1	1	-0.0175296
Ankrd49	-0.0145844	1	-0.0270807	1	0.108856	1	1	0.022397
Ankrd50	0.0336644	1	0.0206448	1	-0.0141282	1	1	0.0133937
Ankrd52	0.0122318	1	-0.0243003	1	0.0689313	1	1	0.0189543
Ankrd54	0.0572974	1	-0.008262	1	0.0617637	1	1	0.036933
Ankrd9	-0.0703236	1	0.0932192	1	0.176264	1	1	0.0663866
Anks1	-0.00907851	1	0.00486945	1	-0.00329448	1	1	-0.00250118
Anks1b	0.0288467	1	0.0982944	1	0.0528018	1	1	0.059981
Anks3	0.00502139	1	0.0436519	1	0.0402523	1	1	0.0296419
Ankzf1	-0.0253725	1	0.0454323	1	0.0213589	1	1	0.0138062
Anln	0.0393386	1	0.000738707	1	-0.129175	1	1	-0.0296992
Ano10	-0.0471189	1	-0.0615309	1	0.0363089	1	1	-0.0241136
Ano6	-0.0167308	1	0.0570106	1	-0.151654	1	1	-0.0371247
Ano8	-0.0336744	1	-0.0157725	1	-0.0418629	1	1	-0.0304366
Anp32a	0.130234	1	-0.0332448	1	-0.00712622	1	1	0.0299542
Anp32b	0.326488	0.000689435	0.407783	3.60495e-07	0.00476796	1	6.65239e-08	0.246346
Anp32e	0.043672	1	0.101708	1	-0.180971	1	1	-0.0118637
Antxr1	-0.00123024	1	-0.0348133	1	0.116804	1	1	0.0269202
Antxr2	0.0213605	1	0.0103347	1	0.0658797	1	1	0.032525
Anxa1	-0.276247	1	-0.278889	1	-0.35197	1	1	-0.302369
Anxa11	0.0448001	1	-0.0221026	1	-0.069977	1	1	-0.0157598
Anxa2	-0.0416946	1	-0.0432197	1	0.11483	1	1	0.00997187
Anxa3	0.0136898	1	0.0519316	1	0.0671487	1	1	0.0442567
Anxa4	-0.205668	1	-0.178097	1	-0.0264473	1	1	-0.136737
Anxa5	-0.330831	0.592572	-0.149172	1	-0.0224914	1	0.983785	-0.167498
Anxa6	-0.155404	1	-0.0217967	1	-0.228294	1	1	-0.135165
Anxa7	0.0573471	1	-0.0279957	1	-0.0254576	1	1	0.00129792
Anxa8	-0.15949	1	-0.191359	1	0.309763	1	1	-0.0136953
Aox1	-0.0423093	1	0.011982	1	-0.0027862	1	1	-0.0110378
Ap1ar	0.0187016	1	-0.0458472	1	-0.0262651	1	1	-0.0178035
Ap1b1	0.0256908	1	-0.00576409	1	-0.023311	1	1	-0.0011281
Ap1g1	0.0524044	1	0.0336129	1	0.188693	1	1	0.0915702
Ap1m1	0.0473725	1	0.0210085	1	0.0196952	1	1	0.0293587
Ap1s1	-0.11743	1	-0.012121	1	-0.0623475	1	1	-0.0639663
Ap1s2	-0.0973233	1	-0.0621157	1	0.0941708	1	1	-0.0217561
Ap2a1	0.0046225	1	-0.0211608	1	0.0111527	1	1	-0.0017952
Ap2a2	0.0629383	1	-0.0226887	1	0.00962647	1	1	0.0166254
Ap2b1	-0.0975633	1	-0.0273574	1	-0.0794115	1	1	-0.0681107
Ap2m1	0.0358973	1	0.0309536	1	0.0169794	1	1	0.0279434
Ap2s1	-0.119836	1	0.0680592	1	-0.0609516	1	1	-0.037576
Ap3b1	-0.0663363	1	-0.0110989	1	-0.0482943	1	1	-0.0419098
Ap3d1	0.0299337	1	0.133054	1	0.0677964	1	1	0.0769281
Ap3m1	0.106376	1	0.0482607	1	-0.0284903	1	1	0.0420488
Ap3s1	-0.194651	1	-0.0654451	1	-0.045059	1	1	-0.101719
Ap3s2	0.0262363	1	-0.0358627	1	0.0100531	1	1	0.000142246
Ap4b1	-0.00483995	1	0.0388078	1	0.0514321	1	1	0.0284666
Ap4m1	-0.0367897	1	-0.0564677	1	0.00273474	1	1	-0.0301742
Ap4s1	0.0669673	1	0.136747	1	0.0223666	1	1	0.0753603
Apaf1	-0.0377674	1	-0.010139	1	-0.0355888	1	1	-0.0278317
Apba3	0.0341595	1	-0.0272281	1	0.0582987	1	1	0.0217434
Apbb1	0.025905	1	0.0225824	1	0.00105574	1	1	0.0165144
Apbb1ip	0.0675123	1	0.155891	1	-0.120202	1	1	0.0344002
Apbb2	-0.161045	1	-0.175698	1	-0.183655	1	1	-0.173466
Apc	0.0460818	1	0.0164597	1	-0.0720359	1	1	-0.00316479
Apeh	0.00179752	1	0.0498789	1	-0.0288022	1	1	0.00762473
Apex1	0.198276	1	0.0249675	1	0.0388961	1	1	0.0873798
Apex2	-0.0421241	1	-0.126046	1	0.101088	1	1	-0.0223609
Aph1a	-0.0624046	1	-0.0136854	1	0.0156843	1	1	-0.0201352
Aph1b	-0.0170615	1	0.0121567	1	0.00620651	1	1	0.000433913
Api5	0.00484533	1	-0.0991344	1	-0.0412807	1	1	-0.0451899
Apip	-0.0745542	1	-0.056475	1	-0.0757212	1	1	-0.0689168
Aplf	0.0588619	1	0.0298137	1	-0.0349027	1	1	0.0179243
Aplp2	-0.0939533	1	-0.282859	1	-0.0600032	1	1	-0.145605
Apmap	0.0305527	1	-0.00535646	1	-0.0842022	1	1	-0.0196686
Apobec3	-0.0361254	1	-0.00389263	1	-0.026111	1	1	-0.022043
Apobr	-0.0630388	1	-0.0737813	1	-0.0500271	1	1	-0.0622824
Apoe	-0.00588197	1	-0.124526	1	-0.151599	1	1	-0.0940022
Apol10b	-0.0741913	1	-0.0668314	1	-0.100891	1	1	-0.080638
Apol9a	0.0235652	1	-0.00735047	1	0.0927255	1	1	0.0363134
Apol9b	0.0138284	1	0.0635537	1	0.101921	1	1	0.0597679
Apoo	-0.118768	1	-0.154235	1	0.0793281	1	1	-0.0645584
Apool	-0.187599	1	-0.248815	0.0439325	0.0409646	1	0.395754	-0.131816
Apopt1	0.0113666	1	0.0369283	1	-0.000390792	1	1	0.015968
App	-0.0466783	1	0.0928453	1	0.15542	1	1	0.0671955
Appbp2	0.0545746	1	-0.0350414	1	0.0767869	1	1	0.0321067
Appl1	0.067724	1	0.0525431	1	0.15561	1	1	0.0919589
Appl2	-0.00386429	1	-8.32406e-05	1	0.0525597	1	1	0.0162041
Aprt	-0.0414726	1	0.173425	1	0.106258	1	1	0.0794033
Aptx	0.00683032	1	-0.00338745	1	-0.00406948	1	1	-0.000208872
Aqp5	0.517474	3.28264e-07	0.328747	0.0233412	-0.0623485	1	1.48865e-06	0.261291
Aqr	0.024588	1	0.0392326	1	0.00196145	1	1	0.0219273
Araf	-0.00814391	1	-0.0600835	1	0.0758134	1	1	0.00252869
Arap1	0.0175361	1	0.0702216	1	0.0433789	1	1	0.0437122
Arcn1	-0.0177881	1	0.00177599	1	0.0707723	1	1	0.0182534
Areg	0.258086	0.0671238	0.289656	0.299383	0.0737185	1	0.252011	0.207153
Arf1	0.0551315	1	0.273534	0.000189535	0.0841376	1	0.00877573	0.137601
Arf2	-0.0263393	1	-0.0113122	1	-0.0262073	1	1	-0.0212863
Arf3	0.0962506	1	0.0677066	1	0.0731856	1	1	0.0790476
Arf4	0.135447	1	0.0154025	1	0.155737	1	1	0.102196
Arf5	-0.144724	1	0.0328502	1	0.0474501	1	1	-0.0214745
Arf6	0.0180664	1	0.162112	1	0.0378368	1	1	0.0726717
Arfgap1	0.0094773	1	0.0219584	1	0.00892519	1	1	0.0134536
Arfgap2	0.016453	1	-0.0260532	1	0.052405	1	1	0.0142683
Arfgap3	-0.0299316	1	0.0229096	1	0.00281454	1	1	-0.00140247
Arfgef1	-0.0518849	1	-0.0216764	1	0.110446	1	1	0.012295
Arfip1	-0.0242095	1	0.00420495	1	0.00818886	1	1	-0.00393857
Arfip2	0.0619774	1	0.13535	0.341754	0.0575003	1	0.905662	0.0849425
Arfrp1	0.0358351	1	-0.0313603	1	-0.119769	1	1	-0.0384315
Arglu1	0.147688	1	-0.0151084	1	0.210004	1	1	0.114195
Arhgap1	0.0174456	1	0.0384928	1	0.0213819	1	1	0.0257734
Arhgap10	0.00635005	1	0.135989	1	0.142624	1	1	0.0949878
Arhgap11a	-0.0180159	1	-0.0219372	1	0.0194553	1	1	-0.00683261
Arhgap12	-0.0711047	1	0.018046	1	0.122577	1	1	0.0231729
Arhgap17	0.0103327	1	-0.0111862	1	0.0910799	1	1	0.0300754
Arhgap18	0.0396707	1	-0.00358515	1	-0.0136376	1	1	0.00748263
Arhgap19	0.0124333	1	-0.0137101	1	0.000900329	1	1	-0.000125493
Arhgap21	0.034784	1	-0.0532198	1	-0.0033149	1	1	-0.00725023
Arhgap22	0.0195921	1	-0.0326129	1	-0.036057	1	1	-0.0163593
Arhgap23	-0.280649	1	-0.229171	1	-0.195868	1	1	-0.235229
Arhgap29	0.127479	0.000229254	0.206902	7.12865e-13	0.18363	1	1.14075e-13	0.17267
Arhgap31	0.049216	1	0.106277	1	-0.0211922	1	1	0.0447671
Arhgap35	0.014418	1	-0.0102883	1	0.0745085	1	1	0.0262127
Arhgap42	0.0589877	1	0.29272	1	0.104875	1	1	0.152194
Arhgap5	0.0529537	1	0.0893624	1	0.0999569	1	1	0.0807577
Arhgdia	0.111708	1	0.133611	1	0.195142	1	1	0.14682
Arhgdib	-0.35948	0.541933	-0.0510182	1	-0.208575	1	0.97562	-0.206358
Arhgef1	0.0297611	1	-0.0236698	1	-0.017765	1	1	-0.00389124
Arhgef10l	-0.00103523	1	0.0143849	1	-0.0115263	1	1	0.00060778
Arhgef11	-0.0168808	1	0.00198619	1	-0.0542243	1	1	-0.0230396
Arhgef12	-0.00478769	1	0.0703767	1	-0.025431	1	1	0.013386
Arhgef17	-0.0159317	1	-0.00838816	1	0.00352426	1	1	-0.00693186
Arhgef18	-0.0141092	1	0.0835897	1	0.012104	1	1	0.0271948
Arhgef2	-0.0694869	1	0.0411804	1	-0.142257	1	1	-0.0568547
Arhgef25	0.00443768	1	0.0357721	1	-0.0139619	1	1	0.00874928
Arhgef28	0.00350721	1	-0.0264521	1	-0.00735601	1	1	-0.0101003
Arhgef40	0.0046905	1	-0.0239949	1	-0.0519295	1	1	-0.0237446
Arhgef5	0.0735634	1	-0.134888	1	-0.138921	1	1	-0.0667483
Arhgef7	0.020241	1	0.0272124	1	-0.0230416	1	1	0.00813725
Arid1a	0.00862657	1	0.0188922	1	-0.113933	1	1	-0.0288047
Arid1b	0.0692768	1	-0.0199636	1	-0.0205557	1	1	0.00958586
Arid2	-0.0308353	1	0.0186428	1	0.0726895	1	1	0.0201657
Arid4a	-0.0952752	1	-0.0236929	1	0.122769	1	1	0.00126685
Arid4b	-0.145183	1	-0.144021	1	0.0721761	1	1	-0.0723428
Arid5a	0.0156027	1	0.104143	1	-0.0508233	1	1	0.022974
Arid5b	-0.251708	1	-0.0412269	1	0.0753501	1	1	-0.0725283
Arih1	0.0281292	1	-0.0319215	1	0.00911463	1	1	0.00177409
Arih2	-0.0314901	1	0.0356296	1	0.0566994	1	1	0.0202796
Arl1	0.00629786	1	0.0806009	1	-0.0582094	1	1	0.00956311
Arl13b	-0.001101	1	0.0229247	1	-0.121036	1	1	-0.0330708
Arl14ep	-0.0408532	1	-0.00293682	1	-0.0841935	1	1	-0.0426612
Arl16	0.0980504	1	0.077398	1	-0.0182929	1	1	0.0523852
Arl2	0.0609304	1	-0.0661698	1	0.0657799	1	1	0.0201801
Arl2bp	-0.00412815	1	0.11688	1	-0.10547	1	1	0.00242733
Arl3	-0.00315528	1	0.0611753	1	-0.00770466	1	1	0.0167718
Arl4a	-0.028748	1	-0.0773088	1	-0.00473446	1	1	-0.0369304
Arl4c	-0.00585425	1	-0.119885	1	0.124355	1	1	-0.000461139
Arl5a	-0.0323667	1	-0.0602538	1	0.0432683	1	1	-0.0164507
Arl5b	0.00278862	1	-0.0357795	1	0.0306445	1	1	-0.000782136
Arl6	0.0424034	1	0.0624761	1	0.0748212	1	1	0.0599002
Arl6ip1	0.120536	1	-0.0845665	1	-0.0116148	1	1	0.00811823
Arl6ip4	0.0547735	1	0.0386763	1	-0.0482918	1	1	0.0150527
Arl6ip5	-0.294084	0.563519	-0.100415	1	-0.16368	1	0.979417	-0.186059
Arl6ip6	0.00538404	1	-0.0303855	1	-0.0737865	1	1	-0.0329293
Arl8a	-0.0972178	1	-0.0846204	1	0.172876	1	1	-0.00298725
Arl8b	0.0464866	1	0.0135011	1	0.0113617	1	1	0.0237831
Armc1	0.0581664	1	0.148542	1	-0.00313787	1	1	0.0678567
Armc10	0.00211178	1	0.0214223	1	0.0305225	1	1	0.0180189
Armc6	0.0403701	1	0.08609	1	-0.0344708	1	1	0.0306631
Armc8	-0.00280032	1	-0.0664748	1	-0.0147198	1	1	-0.0279983
Armc9	-0.0179956	1	0.0388253	1	-0.0341373	1	1	-0.00443587
Armcx5	-0.054168	1	-0.0377855	1	0.0865235	1	1	-0.00180998
Armt1	0.0203017	1	0.0253175	1	-0.0378524	1	1	0.00258893
Arnt	0.011203	1	0.0717394	1	-0.0183548	1	1	0.0215292
Arntl	-0.0240926	1	-0.010885	1	-0.0367182	1	1	-0.0238986
Arpc1a	-0.125049	1	0.014323	1	-0.0475321	1	1	-0.0527528
Arpc1b	-0.192179	1	-0.0712505	1	-0.180966	1	1	-0.148132
Arpc2	-0.0887771	1	0.133709	1	-0.072202	1	1	-0.00909001
Arpc3	-0.0883277	1	-0.0210823	1	-0.0353518	1	1	-0.0482539
Arpc4	0.0472858	1	0.00138664	1	0.0308819	1	1	0.0265181
Arpc5	0.0219134	1	0.147704	1	0.100388	1	1	0.0900016
Arpc5l	-0.000480311	1	-0.0837246	1	0.143344	1	1	0.0197129
Arpin	0.0217229	1	-0.0509685	1	0.0299621	1	1	0.000238838
Arpp19	-0.0824253	1	-0.044604	1	0.0374311	1	1	-0.029866
Arrb2	-0.0125895	1	-0.00390246	1	-0.0216946	1	1	-0.0127289
Arrdc1	0.0281871	1	0.00128682	1	0.0195285	1	1	0.0163341
Arsb	-0.0604061	1	-0.0324426	1	-0.00894924	1	1	-0.0339327
Artn	0.0834056	1	-0.00455227	1	0.0130893	1	1	0.0306476
Arxes2	0.00645965	1	-0.0122974	1	0.0245104	1	1	0.00622419
Asah1	0.0653184	1	0.16622	0.0183354	0.0283074	1	0.238261	0.0866153
Asap1	0.0737981	1	-0.00980427	1	-0.164067	1	1	-0.0333576
Asap2	0.0506726	1	0.149246	1	0.148821	1	1	0.116246
Asb13	0.0097747	1	-0.00594288	1	-0.0143163	1	1	-0.00349483
Asb3	-0.00357534	1	-0.0388253	1	0.0207207	1	1	-0.00722662
Asb6	-0.00673646	1	-0.034603	1	0.047091	1	1	0.00191719
Asb8	0.0127582	1	0.0284389	1	-0.0180198	1	1	0.00772575
Ascc1	-0.00372201	1	0.0166875	1	0.0372191	1	1	0.0167282
Ascc2	0.143311	0.0317756	0.0254521	1	0.00234482	1	0.330373	0.0570359
Ascc3	0.0247219	1	0.0857281	1	0.276198	1	1	0.128883
Asf1a	0.0878206	1	0.0802074	1	0.0555635	1	1	0.0745305
Asf1b	0.110975	1	0.0757019	1	0.0161644	1	1	0.0676138
Ash1l	0.00804991	1	-0.00114127	1	0.103172	1	1	0.0366934
Ash2l	0.241647	0.19665	0.223688	0.289696	0.120136	1	0.454046	0.195157
Asl	0.0549198	1	0.098296	1	0.163303	1	1	0.105506
Asna1	0.0410765	1	0.0741888	1	0.0110773	1	1	0.0421142
Asns	-0.167403	1	-0.0376792	1	0.0766782	1	1	-0.0428013
Asnsd1	0.0977966	1	0.0231319	1	-0.00597176	1	1	0.0383189
Aspa	0.194596	1	0.185694	1	0.045399	1	1	0.141896
Asph	0.00994696	1	0.214094	1	0.0693305	1	1	0.0977905
Aspm	0.0594027	1	-0.0318681	1	-0.106623	1	1	-0.0263627
Aspscr1	0.0535807	1	0.127318	1	0.0994321	1	1	0.0934436
Asxl1	0.0030606	1	0.0131383	1	-0.0624887	1	1	-0.01543
Asxl2	-0.0265209	1	-0.0236307	1	-0.017603	1	1	-0.0225849
Atad1	0.050299	1	-0.0335179	1	0.0800471	1	1	0.0322761
Atad2	0.112446	1	0.0552875	1	0.072107	1	1	0.0799468
Atad2b	-0.0271458	1	0.0169199	1	-0.0432866	1	1	-0.0178375
Atad3a	0.206063	0.461044	0.163128	1	0.214967	1	0.956206	0.194719
Atad5	0.0300025	1	0.0497804	1	0.021528	1	1	0.0337703
Atat1	0.0302738	1	-0.0248534	1	-0.029087	1	1	-0.00788889
Ate1	0.0859513	1	0.0445046	1	0.0503489	1	1	0.0602683
Atf1	-0.0501004	1	0.0433914	1	0.0615307	1	1	0.0182739
Atf2	0.0154234	1	-0.0830305	1	-0.0112731	1	1	-0.0262934
Atf3	-0.0464731	1	-0.217956	1	-0.220723	1	1	-0.161718
Atf4	-0.0119255	1	-0.0538258	1	0.0292595	1	1	-0.0121639
Atf5	-0.321117	1	-0.0841169	1	-0.0905358	1	1	-0.165257
Atf6	-0.14901	1	-0.00547869	1	-0.0327255	1	1	-0.0624046
Atf6b	0.0508764	1	0.0737083	1	-0.02323	1	1	0.0337849
Atf7	-0.0516285	1	-0.0327694	1	-0.0135283	1	1	-0.0326421
Atf7ip	0.0273771	1	-0.00744419	1	-0.0341411	1	1	-0.00473607
Atg10	-0.00177444	1	-0.00552904	1	-0.0469074	1	1	-0.0180703
Atg101	0.0852106	1	0.0403176	1	0.0554605	1	1	0.0603296
Atg12	-0.067798	1	-0.0362973	1	-0.0306516	1	1	-0.0449157
Atg13	0.0192067	1	-0.0331605	1	-0.027933	1	1	-0.0139623
Atg14	0.00774012	1	-0.00869946	1	0.0984197	1	1	0.0324868
Atg16l1	0.0755355	1	0.0660469	1	0.114753	1	1	0.0854453
Atg16l2	-0.0460414	1	0.0332552	1	-0.066551	1	1	-0.0264457
Atg2a	0.062947	1	-0.0469152	1	-0.000938334	1	1	0.00503115
Atg2b	0.0300781	1	0.0085958	1	-0.0261672	1	1	0.0041689
Atg3	0.0644469	1	0.148501	1	-0.109095	1	1	0.0346178
Atg4a	-0.0493679	1	-0.00435032	1	0.00101296	1	1	-0.0175684
Atg4b	0.0257946	1	0.0559744	1	-0.0060273	1	1	0.0252472
Atg4d	-0.0107704	1	0.0571231	1	0.0147998	1	1	0.0203841
Atg5	0.0466833	1	0.105643	1	0.0520851	1	1	0.0681372
Atg7	0.0484259	1	0.0311699	1	-0.00886285	1	1	0.0235777
Atg9a	-0.0291213	1	0.0118782	1	0.00112504	1	1	-0.00537267
Atic	0.0877305	1	0.152978	1	0.146178	1	1	0.128962
Atl2	0.11012	1	0.0226597	1	-0.00569291	1	1	0.0423623
Atl3	-0.0529603	1	-0.0338277	1	0.0840247	1	1	-0.000921084
Atm	0.0459002	1	-0.00235221	1	0.15841	1	1	0.0673193
Atmin	0.0143404	1	-0.0128276	1	0.100266	1	1	0.0339263
Atn1	-0.0740261	1	-0.0522961	1	0.0593821	1	1	-0.0223133
Atox1	-0.183935	1	0.0147612	1	-0.0788787	1	1	-0.0826842
Atp11a	0.0633123	1	0.0510716	1	0.0378862	1	1	0.0507567
Atp11b	-0.0198851	1	-0.0337846	1	0.108392	1	1	0.0182408
Atp11c	-0.00223802	1	-0.0595771	1	0.0482423	1	1	-0.00452427
Atp13a1	0.024076	1	-0.00817895	1	0.0945837	1	1	0.0368269
Atp13a2	0.0520868	1	-0.0111166	1	0.0579001	1	1	0.0329568
Atp13a3	0.032279	1	0.0341304	1	-0.0456404	1	1	0.00692299
Atp1a1	0.0713519	1	0.141333	1	-0.0373378	1	1	0.0584491
Atp1a3	-0.0616321	1	-0.0878662	1	0.0355131	1	1	-0.037995
Atp1b3	0.0340729	1	0.0922726	1	0.271163	1	1	0.132503
Atp23	0.0541115	1	0.00559368	1	0.0119939	1	1	0.0238997
Atp2a2	0.109439	1	0.21821	1	0.0337168	1	1	0.120455
Atp2b1	0.164291	1	0.183162	1	0.201006	1	1	0.18282
Atp2c1	-0.0235738	1	-0.0170562	1	0.0254137	1	1	-0.00507212
Atp5a1	0.171953	0.441476	-0.0125891	1	0.021234	1	0.950009	0.0601994
Atp5b	0.162229	1	0.063776	1	0.118769	1	1	0.114924
Atp5c1	-0.179143	1	-0.115747	1	-0.112693	1	1	-0.135861
Atp5d	0.0177861	1	0.125538	1	0.0259493	1	1	0.0564244
Atp5e	-0.118589	1	-0.0708601	1	-0.107938	1	1	-0.0991289
Atp5f1	-0.0457578	1	0.134579	1	-0.071586	1	1	0.00574501
Atp5g1	-0.0197487	1	-0.0659762	1	-0.0931756	1	1	-0.0596335
Atp5g2	0.0762772	1	0.188616	1	0.00363289	1	1	0.0895087
Atp5g3	0.0232469	1	-0.0489439	1	0.028858	1	1	0.00105363
Atp5h	0.0647856	1	0.111978	1	0.0947766	1	1	0.0905135
Atp5j	-0.0244545	1	0.109303	1	-0.0852676	1	1	-0.000139669
Atp5j2	-0.0941846	1	0.00638357	1	-0.0569224	1	1	-0.0482412
Atp5k	-0.0532302	1	-0.0140357	1	-0.0289425	1	1	-0.0320695
Atp5l	-0.162674	1	-0.0341661	1	-0.0745998	1	1	-0.09048
Atp5o.1	0.151724	1	0.100284	1	0.0529237	1	1	0.101644
Atp5s	0.0278598	1	-0.0298663	1	-0.0697266	1	1	-0.023911
Atp6ap1	-0.0658564	1	-0.039961	1	0.187526	1	1	0.0272363
Atp6ap2	-0.183337	1	-0.0710529	1	0.118551	1	1	-0.0452797
Atp6v0a1	-0.0237142	1	0.0363346	1	0.026042	1	1	0.0128875
Atp6v0a2	0.0092291	1	0.0618213	1	0.0182052	1	1	0.0297519
Atp6v0b	0.191387	1	0.193175	1	0.110066	1	1	0.164876
Atp6v0d1	-0.0390734	1	0.0148121	1	-0.012691	1	1	-0.0123174
Atp6v0e	-0.0523405	1	-0.0492534	1	0.00715311	1	1	-0.0314803
Atp6v1a	-0.0589935	1	0.0520372	1	-0.0561473	1	1	-0.0210345
Atp6v1b2	-0.0127494	1	0.0718982	1	0.101893	1	1	0.0536805
Atp6v1c1	-0.0166327	1	-0.000932088	1	0.0699972	1	1	0.0174775
Atp6v1d	-0.0271422	1	0.0780712	1	-0.0274918	1	1	0.00781239
Atp6v1e1	-0.084209	1	0.0789269	1	0.0225122	1	1	0.00574339
Atp6v1f	-0.0353441	1	-0.00290855	1	0.080554	1	1	0.0141005
Atp6v1g1	-0.0179978	1	0.139599	1	0.130847	1	1	0.0841496
Atp6v1h	-0.0691212	1	0.0497813	1	0.0369323	1	1	0.00586414
Atp7a	-0.0726514	1	-0.0713435	1	0.0804963	1	1	-0.0211662
Atp8b2	0.0146892	1	-0.0143119	1	-0.0237983	1	1	-0.00780703
Atp9a	0.0616356	8.13905e-05	0.132637	2.8509e-12	0.0876738	1	1.58942e-13	0.0939821
Atp9b	0.0124669	1	0.0296705	1	-0.0322281	1	1	0.0033031
Atpaf1	0.0807565	1	0.0748109	1	0.0166968	1	1	0.0574214
Atpaf2	0.105708	1	0.0643745	1	-0.044896	1	1	0.0417287
Atpif1	-0.0899529	1	0.0749214	1	0.0821237	1	1	0.022364
Atr	-0.00645768	1	-0.0109371	1	0.037713	1	1	0.00677273
Atraid	-0.121906	1	0.0495664	1	-0.0784071	1	1	-0.0502488
Atrip	-0.0102143	1	-0.000958136	1	0.0463169	1	1	0.0117148
Atrn	-0.0130991	1	-0.041522	1	-0.0115716	1	1	-0.0220643
Atrx	-0.446544	0.0420386	-0.622431	7.81055e-09	0.158924	1	8.57844e-08	-0.30335
Atxn1	-0.0858307	1	-0.0752666	1	-0.0330722	1	1	-0.0647232
Atxn10	-0.136686	1	0.00266593	1	0.0232603	1	1	-0.03692
Atxn1l	0.0259223	1	-0.0393522	1	-0.0113292	1	1	-0.00825304
Atxn2	-0.00143159	1	-0.00523764	1	0.145558	1	1	0.0462962
Atxn2l	0.0773642	1	0.0580128	1	0.0968238	1	1	0.0774003
Atxn3	0.0353457	1	0.0288335	1	-0.00623453	1	1	0.0193149
Atxn7	0.0510469	1	0.0270884	1	0.0487148	1	1	0.0422833
Atxn7l1	0.00148291	1	-0.0143124	1	-0.019765	1	1	-0.0108648
Atxn7l2	0.0241094	1	-0.00260412	1	0.0211934	1	1	0.0142329
Atxn7l3	-0.049671	1	-0.0919166	1	0.0828424	1	1	-0.0195817
Atxn7l3b	-0.0239203	1	0.0331584	1	0.116739	1	1	0.0419923
AU019823	0.0391491	1	0.0442486	1	0.12161	1	1	0.0683358
AU020206	-0.0251954	1	-0.0567176	1	0.0925363	1	1	0.00354112
AU022252	0.0928967	1	0.0805965	1	-0.00462777	1	1	0.0562885
AU040320	0.132747	0.799818	0.124795	1	0.0905079	1	0.998428	0.116017
Auh	-0.0749245	1	0.0123158	1	-0.00143051	1	1	-0.0213464
Aunip	0.0579571	1	0.0406258	1	0.0776992	1	1	0.0587607
Aup1	0.0218415	1	0.210349	1	-0.157231	1	1	0.0249866
Aurka	0.0414838	1	0.033944	1	-0.0702454	1	1	0.00172743
Aurkaip1	0.283412	0.00204313	0.313817	4.074e-05	0.0575885	1	1.24999e-05	0.218272
Aurkb	0.11475	1	0.117218	1	0.077526	1	1	0.103165
Aven	0.0372072	1	0.0187242	1	0.0767608	1	1	0.0442307
Avl9	-0.0487128	1	-0.03115	1	0.0270094	1	1	-0.0176178
Avpi1	0.0344714	1	0.000391341	1	0.190569	1	1	0.075144
AW209491	0.0113578	1	-0.025654	1	-0.0264456	1	1	-0.0135806
AW549877	0.00422801	1	-0.0524629	1	0.049424	1	1	0.000396373
AW554918	-0.0227339	1	-0.00271635	1	0.0360301	1	1	0.00352662
Axin1	0.0876339	1	0.022032	1	0.162289	1	1	0.0906515
Axin2	-0.0176786	1	0.0339483	1	0.162991	1	1	0.0597537
Axl	0.0537386	1	0.0467844	1	0.000795248	1	1	0.0337727
AY036118	0.0812836	1	-0.124621	1	-0.112939	1	1	-0.0520922
Azi2	0.062185	1	0.081575	1	0.0672086	1	1	0.0703229
Azin1	0.0911858	1	0.0997676	1	0.114865	1	1	0.10194
B230118H07Rik	-0.0634715	1	-0.113915	1	0.0288739	1	1	-0.0495043
B230219D22Rik	-0.171397	1	-0.230905	1	-0.255795	1	1	-0.219366
B230307C23Rik	0.0345615	1	0.0116588	1	-0.0218495	1	1	0.0081236
B230354K17Rik	0.096808	1	-0.00672037	1	0.0892238	1	1	0.0597705
B2m	-0.670725	7.48736e-11	-0.405242	0.00063495	-0.225868	1	2.38761e-11	-0.433945
B3galnt2	-0.0217509	1	-0.0429885	1	0.0184003	1	1	-0.0154464
B3galt6	-0.0500827	1	0.0310048	1	-0.00983233	1	1	-0.00963672
B3gat3	0.125385	1	-0.0157474	1	0.0151679	1	1	0.041602
B3glct	-0.00614912	1	0.0327712	1	-0.0502672	1	1	-0.00788171
B3gnt2	-0.0242966	1	0.0014772	1	-0.0183292	1	1	-0.0137162
B3gnt9	-0.0480586	1	-0.0487757	1	0.0269389	1	1	-0.0232985
B4galnt1	-0.0393371	1	-0.0884524	1	0.0218673	1	1	-0.0353074
B4galt1	0.0680219	1	-0.0601437	1	0.0319133	1	1	0.0132638
B4galt2	0.0261225	1	0.0162637	1	-0.0660155	1	1	-0.00787646
B4galt3	0.0365324	1	0.112467	1	-0.0175817	1	1	0.0438058
B4galt4	0.0370081	1	0.0592468	1	0.0601793	1	1	0.0521447
B4galt5	-0.0648616	1	-0.0341475	1	0.0550146	1	1	-0.0146648
B4galt6	0.0181299	1	-0.0684093	1	-0.038707	1	1	-0.0296621
B4galt7	-0.0639918	1	-0.0443861	1	-0.00313271	1	1	-0.0371702
B4gat1	-0.0425224	1	0.0644486	1	-0.0154757	1	1	0.00215015
B930036N10Rik	-0.0286311	1	-0.02771	1	-0.0312411	1	1	-0.0291941
B9d1	0.0726587	1	0.0972964	1	0.112929	1	1	0.0942947
B9d2	-0.0545762	1	0.00421957	1	0.0648419	1	1	0.00482842
Baalc	-0.0390926	1	0.0594001	1	0.0077688	1	1	0.00935878
Babam1	-0.11282	1	0.0917031	1	-0.12896	1	1	-0.0500257
Babam2	0.0511921	1	0.0546839	1	-0.0524255	1	1	0.0178168
Bace1	0.0519835	1	0.0432841	1	0.104297	1	1	0.0665215
Bach1	-0.0732249	1	-0.0653944	1	-0.014188	1	1	-0.0509358
Bad	0.0543264	1	-0.0858293	1	-0.0614128	1	1	-0.0309719
Bag1	0.0321497	1	0.254559	0.00205073	-0.00695871	1	0.0540262	0.0932501
Bag2	0.141194	1	0.168854	1	0.0729653	1	1	0.127671
Bag3	-0.0491715	1	0.0438943	1	-0.0581513	1	1	-0.0211429
Bag4	0.100447	1	-0.00401469	1	0.0590194	1	1	0.0518171
Bag5	-0.128857	1	-0.0607186	1	-0.0654417	1	1	-0.0850058
Bag6	0.136246	1	0.111517	1	0.0555357	1	1	0.101099
Bahcc1	-0.0147089	1	-0.0145579	1	-0.0277912	1	1	-0.0190193
Baiap2	-0.0120923	1	0.0564806	1	-0.0359913	1	1	0.00279899
Bak1	0.0916172	1	0.0377086	1	0.0780047	1	1	0.0691101
Banf1	0.168778	1	-0.0990519	1	0.0114974	1	1	0.0270745
Banp	-0.00921013	1	0.023561	1	0.0365086	1	1	0.0169532
Bap1	0.0359612	1	0.00994371	1	0.0164892	1	1	0.020798
Bard1	0.0765007	1	0.00281671	1	0.136725	1	1	0.0720141
Bax	-0.0639977	1	-0.212947	1	0.0176038	1	1	-0.0864469
Baz1a	0.0605895	1	0.0685381	1	-0.016478	1	1	0.0375499
Baz1b	0.12585	1	-0.0151888	1	-0.0138604	1	1	0.032267
Baz2a	-0.0107311	1	0.0251317	1	0.0950483	1	1	0.036483
Baz2b	-0.0718397	1	-0.155911	1	0.108763	1	1	-0.0396625
Bbc3	-0.0687856	1	-0.0351992	1	0.125722	1	1	0.00724576
Bbip1	-0.000527559	1	-0.0976558	1	0.0256289	1	1	-0.0241848
Bbs12	-0.015115	1	0.0022194	1	-0.025355	1	1	-0.0127502
Bbs5	-0.00230172	1	-0.00265782	1	-0.0339135	1	1	-0.0129577
Bbs7	-0.00188814	1	0.00579632	1	-0.00726427	1	1	-0.0011187
Bbs9	-0.0340694	1	0.00591841	1	-0.009038	1	1	-0.0123963
Bbx	-0.00979399	1	0.0642172	1	0.102806	1	1	0.0524098
BC003331	-0.00877986	1	0.0565423	1	-0.122575	1	1	-0.0249374
BC003965	0.269725	0.000376547	0.153933	1	0.0252158	1	0.0150494	0.149625
BC004004	0.0271031	1	-0.0522302	1	-0.121591	1	1	-0.048906
BC005537	-0.0733667	1	0.00460861	1	-0.11198	1	1	-0.0602459
BC005561	-0.0059781	1	0.00261874	1	-0.100941	1	1	-0.0347669
BC005624	-0.00936474	1	-0.0673634	1	-0.0782819	1	1	-0.05167
BC017643	0.0390592	1	0.10242	1	0.0243797	1	1	0.0552864
BC022687	0.0297333	1	0.0145152	1	-0.0145341	1	1	0.00990478
BC029722	-0.0210534	1	-0.0464624	1	0.0448942	1	1	-0.00754056
BC031181	-0.062274	1	-0.0215761	1	-0.141163	1	1	-0.0750044
Bcap29	-0.052927	1	0.0536607	1	-0.145325	1	1	-0.0481969
Bcap31	-0.263627	0.425195	-0.163056	1	0.0423574	1	0.944314	-0.128108
Bcar1	0.000568517	1	0.0128523	1	0.00614946	1	1	0.00652343
Bcar3	-0.164458	1	-0.0546257	1	-0.0391245	1	1	-0.0860693
Bcas2	0.0159951	1	-0.00655296	1	-0.0236727	1	1	-0.00474349
Bcas3	-0.00758498	1	0.0513687	1	-0.00911048	1	1	0.0115577
Bcat1	0.051313	1	0.213492	0.00197238	0.0849489	1	0.052516	0.116585
Bcat2	0.0411322	1	0.00794699	1	-0.042065	1	1	0.00233803
Bccip	0.202623	0.230074	0.0923507	1	0.18597	1	0.816499	0.160315
Bcdin3d	0.0279118	1	0.0373537	1	0.054762	1	1	0.0400092
Bckdha	-0.0416428	1	0.0205489	1	0.0579565	1	1	0.0122876
Bckdhb	-0.0465671	1	-0.00475431	1	0.0166961	1	1	-0.0115417
Bckdk	-0.05096	1	0.0539425	1	0.0448089	1	1	0.0159305
Bcl10	0.153997	1	0.183697	1	0.122348	1	1	0.153347
Bcl2	0.0566867	1	-0.0955874	1	0.0193811	1	1	-0.00650655
Bcl2l1	-0.0038903	1	0.0137131	1	0.0210515	1	1	0.0102914
Bcl2l11	-0.0917686	1	-0.0999265	1	-0.0632756	1	1	-0.0849902
Bcl2l12	0.00236987	1	-0.0328544	1	0.00411255	1	1	-0.00879065
Bcl2l13	-0.0392837	1	-0.0235409	1	0.0259057	1	1	-0.0123063
Bcl3	-0.000844012	1	-0.00414492	1	-0.0840813	1	1	-0.0296901
Bcl7a	0.0258732	1	0.00881816	1	0.00120805	1	1	0.0119665
Bcl7b	0.0333217	1	0.0594493	1	-0.0395484	1	1	0.0177409
Bcl7c	-0.0586528	1	0.0118078	1	0.0328101	1	1	-0.00467833
Bcl9	-0.027563	1	-0.00684065	1	0.0597896	1	1	0.00846198
Bcl9l	-0.00715775	1	-0.0626185	1	-0.16343	1	1	-0.0777354
Bclaf1	0.0582758	1	0.0594165	1	0.0390654	1	1	0.0522526
Bclaf3	-0.11617	1	-0.102564	1	0.0820453	1	1	-0.045563
Bcor	-0.017557	1	0.0286151	1	0.0129726	1	1	0.00801024
Bcorl1	-0.0779247	1	-0.0590893	1	-0.0225065	1	1	-0.0531735
Bcr	-0.024948	1	0.0255929	1	0.0165661	1	1	0.00573699
Bcs1l	0.0620165	1	0.00155704	1	0.000495864	1	1	0.0213565
Bdp1	0.0574321	1	-0.0660938	1	2.18842e-06	1	1	-0.00288651
Becn1	-0.0872115	1	-0.0796794	1	0.0856723	1	1	-0.0270729
Bend7	0.0356799	1	0.0146605	1	-0.0428725	1	1	0.0024893
Bet1	-0.0410106	1	0.0344645	1	0.00191258	1	1	-0.0015445
Bet1l	-0.000180257	1	-0.0134038	1	-0.0324879	1	1	-0.0153573
Bex3	-0.129978	1	-0.172592	1	0.171705	1	1	-0.0436217
Bfar	0.0511467	1	0.0121913	1	0.00366812	1	1	0.0223354
Bgn	-0.0290764	1	0.165029	1	-0.0639165	1	1	0.0240119
Bhlhb9	0.0209224	1	-0.0136176	1	-0.0866534	1	1	-0.0264495
Bhlhe40	-0.0755927	1	-0.18777	1	0.0292162	1	1	-0.0780488
Bhlhe41	0.0419215	1	0.0397166	1	-0.00646542	1	1	0.0250576
Bicd1	0.0330319	1	0.0248359	1	0.0992956	1	1	0.0523878
Bicd2	-0.103605	1	-0.136013	1	-0.0576745	1	1	-0.0990976
Bicral	0.0214007	1	0.0295795	1	-0.0246221	1	1	0.00878605
Bid	0.0820154	1	0.0594328	1	-0.0429327	1	1	0.0328385
Bin1	0.0472185	1	0.025466	1	-0.108402	1	1	-0.0119059
Bin3	0.111106	1	0.015939	1	0.0610635	1	1	0.0627027
Birc2	-0.0126572	1	-0.0229645	1	-0.00399473	1	1	-0.0132055
Birc3	-0.0248961	1	-0.0146909	1	-0.0586957	1	1	-0.0327609
Birc5	0.335944	1	0.16405	1	0.0742183	1	1	0.191404
Birc6	0.357111	5.45504e-05	0.127528	1	0.032101	1	0.00321832	0.172247
Bivm	0.0115339	1	0.0275377	1	0.00452891	1	1	0.0145335
Blcap	-0.083849	1	-0.0373603	1	-0.0840032	1	1	-0.0684042
Blm	0.0114122	1	0.0791063	1	0.112266	1	1	0.067595
Blmh	0.301315	9.32106e-07	0.0935242	1	0.0275312	1	0.000103738	0.14079
Blnk	0.128158	4.02875e-06	0.0402824	1	0.000663949	1	0.000364908	0.0563679
Bloc1s1	0.0145299	1	0.0671677	1	-0.0598711	1	1	0.00727553
Bloc1s2	0.101705	1	0.0618931	1	0.028697	1	1	0.0640983
Bloc1s4	-0.046221	1	0.0418065	1	-0.053542	1	1	-0.0193189
Bloc1s5	-0.0507284	1	-0.00352446	1	-0.0328016	1	1	-0.0290182
Bloc1s6	0.0414127	1	-0.0620428	1	-0.0852804	1	1	-0.0353035
Blvra	-0.0326132	1	-0.0528775	1	0.0780373	1	1	-0.00248449
Blvrb	-0.184593	1	-0.17369	1	-0.111535	1	1	-0.156606
Blzf1	-0.0657235	1	-0.0301423	1	-0.0221216	1	1	-0.0393292
Bmi1	-0.017641	1	-0.0444404	1	-0.0327125	1	1	-0.031598
Bmp1	-0.0490563	1	-0.121687	1	-0.0459485	1	1	-0.0722306
Bmp2k	0.0522631	1	0.0828507	1	-0.0272656	1	1	0.0359494
Bmpr1a	0.0342622	1	0.0129649	1	0.0347949	1	1	0.0273407
Bmpr2	-0.0126816	1	0.00906136	1	0.0583059	1	1	0.0182286
Bms1	0.0718524	1	0.074237	1	0.124245	1	1	0.0901116
Bmt2	0.00462234	1	0.0449465	1	-0.00472309	1	1	0.0149486
Bnip1	-0.0519518	1	-0.0551493	1	0.0618111	1	1	-0.0150967
Bnip2	0.0124656	1	-0.134783	1	0.0181388	1	1	-0.0347262
Bnip3	-0.202193	1	-0.114182	1	0.326368	1	1	0.00333116
Bnip3l	0.0706301	1	0.00708064	1	0.295378	1	1	0.124363
Bod1	-0.0472103	1	-0.0640119	1	-0.0257516	1	1	-0.0456579
Bod1l	0.0312076	1	0.0131644	1	0.158267	1	1	0.0675464
Bok	-0.0122834	1	0.327924	1	-0.279001	1	1	0.0122134
Bola1	0.032143	1	0.0296831	1	0.0867806	1	1	0.0495356
Bola2	-0.15272	1	-0.104788	1	-0.00228479	1	1	-0.0865975
Bola3	-0.0601915	1	0.0181368	1	0.0326191	1	1	-0.00314519
Bop1	0.0510416	1	-0.0372977	1	-0.0259827	1	1	-0.00407957
Bora	0.15341	0.0564126	0.0261709	1	-0.00752556	1	0.451755	0.0573516
Borcs5	0.0174015	1	-0.0167787	1	-0.063004	1	1	-0.0207937
Borcs6	0.00696953	1	-0.0453141	1	0.115256	1	1	0.0256372
Borcs7	0.125825	1	0.0303393	1	0.139281	1	1	0.0984817
Borcs8	-0.108088	1	0.114581	1	0.0595954	1	1	0.0220296
Bpgm	-0.487918	1	-0.281988	1	-0.0161361	1	1	-0.262014
Bphl	0.00215869	1	-0.0205645	1	0.100257	1	1	0.0272838
Bpnt1	0.14807	1	0.0978468	1	-0.0347	1	1	0.0704055
Bptf	-0.0777558	1	-0.0859234	1	-0.0959435	1	1	-0.0865409
Braf	-0.0083161	1	0.0340802	1	0.0101724	1	1	0.0119788
Brap	0.0748046	1	-0.0251469	1	0.0667661	1	1	0.0388079
Brca1	0.0121109	1	-0.00112572	1	0.0384112	1	1	0.0164655
Brca2	0.0431446	1	0.00660028	1	-0.0376569	1	1	0.00402934
Brcc3	-0.0340012	1	-0.0649946	1	0.0467434	1	1	-0.0174175
Brd1	-0.0905483	1	-0.081755	1	0.0259319	1	1	-0.0487905
Brd2	0.246408	0.579725	0.0781831	1	-0.101893	1	0.981952	0.0742328
Brd3	-0.0393652	1	-0.0806607	1	-0.0220112	1	1	-0.0473457
Brd4	0.153266	1	0.0930957	1	-0.0256827	1	1	0.0735597
Brd7	-0.0150719	1	0.043088	1	0.0717264	1	1	0.0332475
Brd8	-0.0126911	1	0.0279079	1	-0.0316182	1	1	-0.00546714
Brd9	-0.0475025	1	0.0253121	1	-0.0722407	1	1	-0.0314771
Brf1	-0.0314883	1	0.0272763	1	-0.0119085	1	1	-0.00537351
Brf2	-0.00464124	1	0.0241096	1	0.109495	1	1	0.0429877
Bri3	-0.199607	1	-0.117703	1	-0.0827972	1	1	-0.133369
Bri3bp	0.0531623	1	0.00686127	1	0.0174068	1	1	0.0258101
Brip1	0.0141203	1	0.0246308	1	0.0393563	1	1	0.0260358
Brip1os	-0.0242359	1	-0.0110467	1	0.0291674	1	1	-0.00203841
Brix1	0.153402	1	0.00071345	1	0.161802	1	1	0.105306
Brk1	-0.0479092	1	0.127716	1	0.0248751	1	1	0.0348938
Brms1	0.0730097	1	-0.026198	1	-0.0934568	1	1	-0.0155484
Brms1l	-0.00419109	1	-0.0356182	1	0.13526	1	1	0.031817
Brox	-0.0167052	1	-0.0152867	1	-0.0288729	1	1	-0.0202882
Brpf1	-0.00343975	1	0.0445893	1	-0.134832	1	1	-0.0312276
Brpf3	-0.0303861	1	-0.0171429	1	-0.0488876	1	1	-0.0321389
Brwd1	0.0794455	1	-0.0169652	1	0.0802144	1	1	0.0475649
Brwd3	-0.0694259	1	-0.0908535	1	0.0733027	1	1	-0.0289922
Bscl2	0.0195588	1	0.0438435	1	-0.0127505	1	1	0.0168839
Bsdc1	0.0148592	1	0.0192867	1	0.000503275	1	1	0.0115497
Bsg	-0.0720898	1	0.156013	1	0.230671	1	1	0.104865
Bsn	0.0347375	1	-0.0506973	1	-0.0587939	1	1	-0.0249179
Bst2	-0.523022	1	-0.236947	1	0.205604	1	1	-0.184788
Btaf1	0.00475375	1	-0.0279315	1	0.103991	1	1	0.0269378
Btbd1	-0.0261873	1	0.0327258	1	0.0901399	1	1	0.0322262
Btbd10	-0.0710632	1	-0.0892204	1	-0.0336133	1	1	-0.0646323
Btbd2	0.0231484	1	-0.00922128	1	-0.0460545	1	1	-0.0107091
Btbd3	-0.00271867	1	-0.0306191	1	0.0638877	1	1	0.0101833
Btbd7	-0.0850176	1	-0.072105	1	0.00493751	1	1	-0.0507284
Btbd9	0.022184	1	-0.048062	1	0.0564482	1	1	0.0101901
Btd	0.0371495	1	0.0265689	1	0.0144607	1	1	0.0260597
Btf3	-0.268779	0.00249082	-0.252385	0.00109687	-0.423183	0.00075633	4.56558e-07	-0.314782
Btf3l4	0.0404149	1	0.0645493	1	-0.0376871	1	1	0.0224257
Btg1	-0.0836117	1	-0.090368	1	0.388707	1	1	0.0715759
Btg2	0.000139085	1	-0.0133991	1	0.380782	1	1	0.122507
Btg3	0.049791	1	0.168144	1	-0.0284487	1	1	0.0631621
Btrc	0.0473234	1	0.0166786	1	0.0675082	1	1	0.0438367
Bub1	0.0463426	1	0.0255525	1	0.0138758	1	1	0.0285903
Bub1b	0.0182182	1	-0.0735956	1	0.0931398	1	1	0.0125875
Bub3	0.112989	1	0.111405	1	0.0375859	1	1	0.0873265
Bud13	-0.00593042	1	0.0176775	1	-0.0178087	1	1	-0.00202055
Bud23	0.052945	1	0.0810145	1	-0.155765	1	1	-0.00726859
Bud31	0.0580292	1	0.089079	1	0.0192347	1	1	0.0554476
Bvht	-0.0608761	1	-0.0045001	1	-0.0819254	1	1	-0.0491005
Bysl	0.196018	0.595741	0.0107947	1	0.0145038	1	0.984215	0.0737723
Bzw1	-0.0162476	1	-0.0142238	1	0.000689035	1	1	-0.00992747
Bzw2	0.0409833	1	0.173872	1	0.0112964	1	1	0.075384
C030006K11Rik	0.00453363	1	0.00724884	1	-0.0575808	1	1	-0.0152661
C130013H08Rik	-0.00227789	1	0.0545986	1	-0.107266	1	1	-0.0183152
C130071C03Rik	0.0643487	1	0.0297076	1	-0.0165614	1	1	0.0258316
C1d	-0.0710184	1	0.0274281	1	0.0669	1	1	0.00776987
C1galt1	0.0485576	1	-0.0123638	1	0.0395449	1	1	0.0252462
C1galt1c1	-0.0976228	1	-0.0694017	1	0.0383792	1	1	-0.0428818
C1qa	-0.00499464	1	-0.0334061	1	-0.0883055	1	1	-0.0422354
C1qb	0.00615474	1	-0.0326283	1	-0.103327	1	1	-0.043267
C1qbp	0.10466	1	0.0756149	1	0.0428437	1	1	0.0743728
C1qtnf1	-0.0536227	1	0.00401857	1	-0.0658542	1	1	-0.0384861
C2cd2l	0.0230481	1	0.0361197	1	0.0658731	1	1	0.0416803
C2cd3	0.00257869	1	0.0125072	1	0.00815882	1	1	0.00774825
C330007P06Rik	0.00592276	1	-0.0860206	1	0.00571801	1	1	-0.0247933
C330018D20Rik	0.0271281	1	0.0374432	1	-0.0318725	1	1	0.0108996
C330027C09Rik	0.0309285	1	0.033257	1	-0.0633912	1	1	0.0002648
C730034F03Rik	0.0124719	1	0.0322169	1	0.101444	1	1	0.0487109
C77080	-0.0371661	1	-0.0233379	1	-0.0261968	1	1	-0.0289003
C87436	-0.016238	1	-0.0265282	1	0.0457023	1	1	0.000978711
CAAA01118383.1	0.0864065	1	0.113207	1	-0.0262129	1	1	0.0578002
Caap1	0.0539789	1	0.0637723	1	0.113852	1	1	0.0772012
Cab39	-0.0343309	1	0.0465477	1	-0.110258	1	1	-0.0326805
Cab39l	0.0164206	1	-0.0181994	1	0.0655222	1	1	0.0212478
Cabin1	0.0389381	1	0.0469382	1	0.0710107	1	1	0.0522957
Cables2	-0.0214201	1	-0.0360898	1	0.0408174	1	1	-0.00556415
Cacfd1	0.0364675	1	-0.0313587	1	-0.0366964	1	1	-0.0105292
Cachd1	0.0354833	1	0.0681913	1	-0.0117656	1	1	0.0306363
Cacna1a	0.0601712	1	0.0326992	1	0.111556	1	1	0.0681422
Cacna1c	-0.00333638	1	-0.0221794	1	-0.0200682	1	1	-0.0151946
Cacnb3	-0.0337296	1	-0.0619945	1	-0.00786066	1	1	-0.0345282
Cactin	-0.0261371	1	0.0487735	1	-0.0397393	1	1	-0.00570095
Cacul1	0.0378513	1	-0.00451622	1	-0.0189418	1	1	0.00479775
Cacybp	0.193295	1	0.233261	1	-0.195003	1	1	0.0771844
Cad	0.056891	1	0.163932	1	-0.0835991	1	1	0.0457413
Cadm1	-0.131946	1	-0.106039	1	-0.041421	1	1	-0.0931352
Calcoco1	-0.0176581	1	-0.0157426	1	0.0159428	1	1	-0.00581929
Cald1	-0.102975	1	-0.0300179	1	-0.0854378	1	1	-0.0728101
Calm1	0.0858978	1	0.16971	1	0.113722	1	1	0.12311
Calm2	0.34527	6.8038e-05	0.209392	1	0.0416005	1	0.00385311	0.198754
Calm3	-0.102875	1	0.0166494	1	-0.0605717	1	1	-0.0489325
Calr	0.189811	1	0.363833	0.0031167	-0.0931671	1	0.0730028	0.153492
Calu	-0.0695251	1	0.0232813	1	0.0353642	1	1	-0.00362655
Camk1	-0.0791535	1	-0.0149732	1	-0.0474403	1	1	-0.047189
Camk2d	0.00916224	1	0.0582099	1	-0.0329504	1	1	0.0114739
Camk2g	0.1086	1	0.0513515	1	0.0248561	1	1	0.0616024
Camk2n1	0.335272	0.00813172	0.226517	1	0.0399384	1	0.141407	0.200576
Camkk2	0.0409273	1	-0.0271461	1	-0.0615254	1	1	-0.0159147
Caml	-0.0975678	1	-0.0939427	1	-0.278627	1	1	-0.156713
Camsap1	-0.000457029	1	-0.0934215	1	-0.0541679	1	1	-0.0493488
Camsap2	-0.11041	1	0.00171573	1	0.0498829	1	1	-0.0196038
Camta1	0.0456862	1	0.0335425	1	0.0110471	1	1	0.0300919
Camta2	0.00222393	1	0.0394852	1	-0.00192118	1	1	0.0132626
Cand1	0.0540669	1	0.00551051	1	0.111522	1	1	0.0570333
Cand2	0.0450402	1	0.0271287	1	0.0944935	1	1	0.0555541
Cant1	0.0454494	1	0.0794284	1	-0.0232905	1	1	0.0338625
Canx	0.184059	1	0.179251	1	-0.0557157	1	1	0.102532
Cap1	0.0021642	1	0.229718	0.0543999	-0.0610741	1	0.443332	0.0569359
Capg	-0.298105	1	0.113324	1	-0.0773939	1	1	-0.0873919
Capn1	-0.0530203	1	-0.0401537	1	0.0072056	1	1	-0.0286561
Capn10	-0.00460759	1	0.00232457	1	-0.0354775	1	1	-0.0125869
Capn15	0.0104892	1	-0.061038	1	0.0367263	1	1	-0.00460746
Capn2	0.0452384	1	0.00860238	1	0.0115936	1	1	0.0218115
Capn7	0.00194104	1	-0.0387502	1	0.0117426	1	1	-0.00835553
Capns1	-0.0710733	1	-0.0474101	1	0.0056188	1	1	-0.0376215
Caprin1	-0.0564858	1	-0.0595896	1	0.0920163	1	1	-0.0080197
Capza1	0.0609086	1	0.0939983	1	0.00600747	1	1	0.0536381
Capza2	-0.0742809	1	-0.0380236	1	0.159777	1	1	0.0158243
Capzb	0.11591	1	0.384261	1.34133e-08	0.0230468	1	2.46029e-06	0.174406
Car12	0.0688345	1	0.155342	0.000148767	0.0975011	1	0.00723733	0.107226
Car13	-0.0048633	1	0.0346713	1	0.100307	1	1	0.0433718
Car5b	-0.0777459	1	-0.0635455	1	0.0471281	1	1	-0.0313877
Car9	-0.0573458	1	0.157068	1	0.268494	1	1	0.122739
Card19	-0.202191	1	-0.240617	1	-0.0752789	1	1	-0.172696
Carhsp1	0.0688681	1	0.0013549	1	-0.14067	1	1	-0.0234822
Carm1	0.105965	1	0.0256925	1	-0.0501611	1	1	0.0271654
Carmil1	-0.0235882	1	0.00738148	1	0.0232487	1	1	0.00234733
Carnmt1	0.17681	1	0.0701163	1	-0.117058	1	1	0.0432896
Cars	0.0396212	1	-0.0108109	1	0.0388187	1	1	0.022543
Cars2	0.04515	1	-0.00176169	1	-0.0645489	1	1	-0.00705356
Casc1	-0.0101124	1	-0.0181292	1	0.016545	1	1	-0.00389888
Casc3	-0.0116024	1	-0.0694412	1	0.0444796	1	1	-0.012188
Casc4	0.0217992	1	0.0846368	1	-0.0326728	1	1	0.0245877
Casd1	-0.0165356	1	-0.0234676	1	0.0223765	1	1	-0.00587554
Cask	-0.0518069	1	-0.0641416	1	0.111576	1	1	-0.00145759
Casp1	0.193768	0.0118246	0.485393	2.10488e-09	0.502559	0.298962	2.64094e-09	0.393907
Casp12	0.0539909	1	0.177635	1	0.156913	1	1	0.129513
Casp3	0.0750305	1	0.0787766	1	0.0547099	1	1	0.0695057
Casp4	0.0325554	1	0.0648326	1	0.0139833	1	1	0.0371238
Casp6	-0.103884	1	-0.0888159	1	-0.122008	1	1	-0.104902
Casp8	0.0113279	1	-0.00600978	1	-0.0432868	1	1	-0.0126563
Casp8ap2	0.156062	1	0.0921867	1	0.161872	1	1	0.136707
Casp9	0.0115502	1	0.0231652	1	0.073194	1	1	0.0359698
Cast	-0.151496	1	-0.255461	1	-0.0536802	1	1	-0.153546
Cat	0.00396703	1	-0.0325492	1	-0.0191323	1	1	-0.0159048
Cav1	-0.135124	1	-0.101683	1	-0.0133277	1	1	-0.0833784
Cav2	-0.0422758	1	0.0451195	1	-0.0302988	1	1	-0.00915171
Cavin1	-0.0581903	1	-0.0371592	1	0.0905919	1	1	-0.00158585
Cavin2	0.085393	0.431876	0.0753777	1	0.114032	1	0.946713	0.091601
Cavin3	-0.327689	0.116956	-0.222914	1	-0.135053	1	0.637238	-0.228552
Cavin4	-0.0604944	1	0.0494598	1	0.190135	1	1	0.0597002
Cbfa2t2	-0.00323582	1	-0.0348627	1	-0.0108598	1	1	-0.0163194
Cbfb	-0.00703652	1	0.0319984	1	0.247442	1	1	0.0908012
Cbl	-0.0207959	1	-0.00108785	1	0.11505	1	1	0.0310556
Cblb	-0.0638654	1	-0.0350269	1	-0.0420598	1	1	-0.0469841
Cbll1	0.0469283	1	-0.0583745	1	-0.0359487	1	1	-0.0157983
Cbr1	0.0118951	1	-0.00149073	1	0.142373	1	1	0.0509258
Cbr3	0.0754243	1	0.109656	1	0.0316734	1	1	0.0722514
Cbr4	0.00677476	1	0.0311689	1	-0.0122074	1	1	0.00857872
Cbwd1	0.0297248	1	-0.0690745	1	0.0702562	1	1	0.0103022
Cbx1	-0.107482	1	-0.238986	1	-0.110786	1	1	-0.152418
Cbx3	0.138576	1	0.0311944	1	-0.072894	1	1	0.0322921
Cbx4	-0.00881574	1	0.0142123	1	0.0222878	1	1	0.00922811
Cbx5	0.0689971	1	0.0908447	1	0.131574	1	1	0.0971386
Cbx6	0.0614368	1	-0.0101413	1	0.0252818	1	1	0.0255258
Cby1	0.0118906	1	0.0694405	1	-0.0888374	1	1	-0.0025021
Cc2d1a	0.0311641	1	-0.00707879	1	-0.0557545	1	1	-0.0105564
Cc2d1b	0.130205	0.174853	0.0979015	1	0.122738	1	0.745616	0.116948
Cc2d2a	0.0190696	1	0.0456738	1	-0.0588373	1	1	0.00196871
Ccar1	0.0387094	1	0.086613	1	0.0668665	1	1	0.064063
Ccdc102a	0.028648	1	0.0124367	1	0.00505737	1	1	0.0153807
Ccdc107	0.123072	1	0.120238	1	0.301376	1	1	0.181562
Ccdc112	0.0771288	1	0.00260456	1	0.00729231	1	1	0.0290086
Ccdc115	0.0441844	1	0.107379	1	-0.0485208	1	1	0.0343476
Ccdc12	0.0454936	1	-0.0378521	1	-0.000775331	1	1	0.0022887
Ccdc122	-0.00333844	1	0.0655741	1	0.0638885	1	1	0.0420414
Ccdc124	-0.0684113	1	0.133674	1	-0.0789634	1	1	-0.00456704
Ccdc126	0.0121378	1	-0.0475066	1	0.0079452	1	1	-0.00914121
Ccdc127	-0.0223273	1	0.00306789	1	-0.156177	1	1	-0.0584788
Ccdc130	-0.0300955	1	0.0436865	1	-0.054954	1	1	-0.0137877
Ccdc137	0.0318265	1	0.0921211	1	-0.0524066	1	1	0.023847
Ccdc15	-0.0367799	1	-0.00555374	1	0.0756022	1	1	0.0110895
Ccdc163	-0.0258327	1	0.100975	1	0.0103696	1	1	0.0285039
Ccdc167	0.0714844	1	0.0640954	1	-0.0246737	1	1	0.0369687
Ccdc174	0.0292449	1	0.111601	1	0.14137	1	1	0.0940719
Ccdc18	-0.0988165	1	-0.0785016	1	-0.07488	1	1	-0.084066
Ccdc181	0.0441887	1	0.00135002	1	0.040579	1	1	0.0287059
Ccdc186	0.00685782	1	-0.021973	1	-0.0902518	1	1	-0.0351223
Ccdc191	0.00954224	1	-0.0104199	1	0.0620187	1	1	0.0203803
Ccdc22	-0.0295164	1	-0.0460758	1	0.039164	1	1	-0.0121427
Ccdc25	0.230011	0.0713204	0.134995	1	0.0105373	1	0.508292	0.125181
Ccdc28a	0.0398948	1	0.0281712	1	-0.0877587	1	1	-0.00656426
Ccdc32	-0.0220655	1	0.0102713	1	-0.081067	1	1	-0.0309537
Ccdc34	-0.120228	1	-0.208755	1	-0.0524086	1	1	-0.127131
Ccdc43	0.0383405	1	-0.0156494	1	0.123824	1	1	0.0488385
Ccdc47	0.0975169	1	0.0987777	1	0.044522	1	1	0.0802722
Ccdc50	0.0475975	1	-0.0644442	1	0.0474042	1	1	0.0101858
Ccdc51	0.0147716	1	0.046131	1	0.0211565	1	1	0.0273531
Ccdc58	0.0338843	1	-0.0173645	1	-0.119852	1	1	-0.0344439
Ccdc59	-0.0564577	1	0.0441392	1	0.229626	1	1	0.0724358
Ccdc6	0.0020732	1	-0.0224592	1	0.10659	1	1	0.0287345
Ccdc61	0.0273341	1	-0.00865122	1	0.0204324	1	1	0.0130384
Ccdc66	0.0958959	1	-0.0306546	1	-0.0416333	1	1	0.00786933
Ccdc68	-0.10507	1	-0.150796	1	-0.0736808	1	1	-0.109849
Ccdc71	0.0107293	1	-0.0020088	1	-0.0228665	1	1	-0.00471535
Ccdc71l	-0.0466749	1	-0.00440452	1	-0.0647583	1	1	-0.0386126
Ccdc77	0.0218375	1	-0.00172152	1	0.0358484	1	1	0.0186548
Ccdc82	-0.00084954	1	-0.129268	1	0.0254074	1	1	-0.0349033
Ccdc85b	0.0718791	1	-0.00585984	1	0.0444174	1	1	0.0368122
Ccdc86	0.0676844	1	0.0465613	1	0.072758	1	1	0.0623346
Ccdc88a	-0.0516146	1	-0.137021	1	-0.0704202	1	1	-0.0863519
Ccdc9	0.0194549	1	-0.00275352	1	-0.0815706	1	1	-0.0216231
Ccdc90b	-0.0137315	1	-0.000643429	1	0.0446917	1	1	0.0101056
Ccdc91	0.0341109	1	0.0185907	1	0.142109	1	1	0.0649369
Ccdc93	0.0568398	1	0.0546244	1	-0.0618941	1	1	0.0165234
Ccdc94	0.0644339	0.925757	0.0199546	1	0.0591712	1	0.999928	0.0478532
Ccdc97	0.0259018	1	0.00740746	1	-0.00396986	1	1	0.00977981
Cchcr1	0.0290454	1	0.016079	1	0.0145638	1	1	0.0198961
Ccl25	0.0491822	1	0.0252521	1	0.0209412	1	1	0.0317918
Ccm2	-0.0125827	1	-0.0523266	1	0.00781169	1	1	-0.0190325
Ccna2	0.298225	1	0.111262	1	-0.16254	1	1	0.0823153
Ccnb1	0.0300195	1	-0.0648428	1	-0.18262	1	1	-0.0724811
Ccnb2	0.056907	1	-0.00954964	1	-0.0682576	1	1	-0.00696676
Ccnc	0.099924	1	0.00318459	1	-0.031644	1	1	0.0238215
Ccnd1	0.316187	0.319011	0.109559	1	-0.0788328	1	0.891705	0.115638
Ccnd2	0.136232	1	0.0808226	1	0.465098	1	1	0.227384
Ccnd3	0.224179	0.324602	0.271307	0.00679921	0.00700464	1	0.0569846	0.167497
Ccndbp1	-0.0607216	1	-0.0425116	1	0.0635154	1	1	-0.0132393
Ccne1	0.0154472	1	0.0574951	1	0.0977684	1	1	0.0569036
Ccne2	0.0677767	1	0.0969861	1	0.0845571	1	1	0.0831066
Ccnf	0.0675386	1	0.0267785	1	0.0066428	1	1	0.0336533
Ccng1	-0.0305973	1	-0.0122553	1	-0.0275804	1	1	-0.0234777
Ccng2	-0.0929175	1	0.0725158	1	0.0454897	1	1	0.00836267
Ccnh	-0.0850071	1	-0.0971995	1	-0.103831	1	1	-0.095346
Ccni	-0.104304	1	-0.0481513	1	-0.0265271	1	1	-0.0596609
Ccnk	-0.00833199	1	0.0237641	1	-0.00166169	1	1	0.00459014
Ccnl1	-0.0524001	1	-0.0306883	1	-0.00140652	1	1	-0.028165
Ccnl2	0.0379974	1	0.0543288	1	0.0274197	1	1	0.0399153
Ccnt1	-0.0230779	1	-0.0371807	1	-0.107565	1	1	-0.0559413
Ccnt2	0.00708444	1	0.117025	1	0.0813276	1	1	0.068479
Ccny	0.0304202	1	-0.0495462	1	-0.0284367	1	1	-0.0158542
Ccnyl1	-0.00942488	1	0.0178936	1	-0.00847097	1	1	-7.52295e-07
Ccp110	0.0173984	1	-0.00768281	1	-0.0125504	1	1	-0.000944943
Ccs	-0.0423137	1	-0.144091	1	-0.0389011	1	1	-0.0751018
Ccsap	0.042663	1	-0.0831678	1	-9.73048e-05	1	1	-0.013534
Ccser2	-0.00276842	1	-0.014225	1	0.019227	1	1	0.000744542
Cct2	0.147134	1	0.125481	1	-0.0123575	1	1	0.0867527
Cct3	0.234329	0.00387283	0.169091	1	0.0297361	1	0.0851092	0.144386
Cct4	-0.0829473	1	-0.11086	1	-0.0645262	1	1	-0.0861111
Cct5	0.168056	1	0.0690729	1	-0.0604243	1	1	0.0589014
Cct7	0.0649157	1	0.0423271	1	0.0229557	1	1	0.0433995
Cct8	0.0778262	1	0.167877	1	-0.126206	1	1	0.0398325
Ccz1	0.0367933	1	-0.0634211	1	0.00965286	1	1	-0.0056583
Cd109	-0.0156651	1	0.012782	1	-0.175408	1	1	-0.0594303
Cd14	-0.0513344	1	-0.0399531	1	-0.0983808	1	1	-0.0632228
Cd151	0.118691	1	0.097684	1	-0.107862	1	1	0.0361711
Cd164	0.082211	1	0.0257407	1	-0.00450989	1	1	0.0344806
Cd248	0.0270671	1	0.128973	1	-0.0202761	1	1	0.0452546
Cd24a	-0.0402464	1	-0.133212	1	-0.172898	1	1	-0.115452
Cd274	-0.0119241	1	-0.0216966	1	0.0995199	1	1	0.0219664
Cd2ap	0.234735	0.103583	0.128164	1	0.0383885	1	0.604705	0.133763
Cd2bp2	0.0156215	1	-0.0360421	1	0.0706239	1	1	0.0167345
Cd320	0.170528	1	-0.0687859	1	0.075043	1	1	0.0589283
Cd3eap	0.0226359	1	0.0113161	1	0.0910095	1	1	0.0416538
Cd44	0.0629139	1	-0.122716	1	-0.0182508	1	1	-0.0260175
Cd47	-0.200133	1	-0.145474	1	-0.0816298	1	1	-0.142412
Cd63	0.0162019	1	0.220165	1	0.0194703	1	1	0.0852791
Cd74	-0.0197692	1	-0.0386128	1	-0.146288	1	1	-0.0682234
Cd81	0.24453	0.0718949	0.275536	0.000719368	0.183994	1	0.00308115	0.234687
Cd9	-0.196064	1	0.0810261	1	-0.144888	1	1	-0.0866421
Cd99l2	-0.0508421	1	0.0569795	1	0.0567527	1	1	0.0209633
Cda	0.0233625	1	-0.224617	0.580764	0.132579	1	0.982106	-0.022892
Cdadc1	0.0505544	1	0.00744673	1	-0.0375061	1	1	0.00683168
Cdc123	-0.0307407	1	-0.105413	1	-0.0562657	1	1	-0.06414
Cdc14a	-0.0194535	1	0.0317188	1	0.0374594	1	1	0.0165749
Cdc14b	-0.057367	1	-0.0309825	1	0.0383267	1	1	-0.0166743
Cdc16	0.258175	5.09713e-05	0.18486	1	0.103541	1	0.00304469	0.182192
Cdc20	0.250824	1	0.185859	1	-0.0682087	1	1	0.122825
Cdc23	0.0111591	1	0.0123742	1	0.0317501	1	1	0.0184278
Cdc25a	0.0123445	1	-0.0225915	1	0.0338084	1	1	0.00785381
Cdc25b	-0.00980255	1	-0.034116	1	0.0364723	1	1	-0.00248209
Cdc25c	0.0121516	1	-0.0257472	1	-0.0631406	1	1	-0.0255787
Cdc26	0.115984	1	0.172229	0.744427	0.126216	1	0.99656	0.138143
Cdc27	0.0245232	1	-0.0431776	1	0.0155589	1	1	-0.00103184
Cdc34	-0.084532	1	0.0251758	1	0.146772	1	1	0.0291386
Cdc37	-0.10042	1	-0.0689861	1	-0.184815	1	1	-0.118074
Cdc37l1	0.016588	1	-0.0134184	1	0.0165094	1	1	0.00655968
Cdc40	0.0293058	1	-0.0362694	1	0.0486379	1	1	0.0138914
Cdc42	0.0117425	1	0.115291	1	0.0383124	1	1	0.0551153
Cdc42bpa	-0.0948692	1	-0.0958322	1	0.113548	1	1	-0.0257178
Cdc42bpb	-0.103832	1	0.054753	1	0.0676068	1	1	0.00617604
Cdc42ep1	0.079087	1	0.00483081	1	-0.0463616	1	1	0.0125187
Cdc42ep2	-0.0267272	1	0.113414	1	-0.0814803	1	1	0.00173533
Cdc42ep3	0.0655666	1	0.0115167	1	0.0174069	1	1	0.0314967
Cdc42ep4	-0.000124721	1	0.0139851	1	-0.0457555	1	1	-0.0106317
Cdc42se1	-0.0411229	1	-0.151723	1	-0.00666191	1	1	-0.0665027
Cdc42se2	0.00508967	1	-0.014717	1	0.0556943	1	1	0.0153557
Cdc45	0.131989	1	0.0374827	1	0.0546051	1	1	0.0746921
Cdc5l	0.270711	0.00710467	0.156749	1	-0.0478926	1	0.129187	0.126522
Cdc6	0.0448226	1	-0.00122048	1	0.0149955	1	1	0.0195325
Cdc7	0.0031522	1	0.0194942	1	0.0699198	1	1	0.0308554
Cdc73	0.120652	1	0.0508635	1	0.155434	1	1	0.108983
Cdca2	0.141549	1	0.054689	1	0.027006	1	1	0.0744146
Cdca3	0.121059	1	0.0101632	1	-0.0362379	1	1	0.0316614
Cdca4	0.0358081	1	0.138476	1	0.158045	1	1	0.110776
Cdca5	0.0187518	1	-0.02121	1	0.129231	1	1	0.0422577
Cdca7	0.0971276	1	-0.0339814	1	-0.114438	1	1	-0.0170971
Cdca7l	0.0506789	1	0.0526768	1	0.000165665	1	1	0.0345071
Cdca8	0.317467	1	0.303781	1	0.0495157	1	1	0.223588
Cdh15	-0.0549685	1	0.130223	1	0.0976694	1	1	0.0576411
Cdip1	-0.0024358	1	0.0610068	1	0.129992	1	1	0.0628542
Cdipt	-0.00775624	1	0.0561534	1	0.0452147	1	1	0.031204
Cdk1	0.235167	1	0.22674	1	0.19516	1	1	0.219022
Cdk10	0.0108124	1	-0.00672001	1	0.0435859	1	1	0.0158928
Cdk11b	0.103153	1	0.170751	1	-0.0803393	1	1	0.0645216
Cdk12	-0.0847404	1	-0.106477	1	-0.0440182	1	1	-0.078412
Cdk13	-0.0728658	1	-0.09849	1	-0.0586999	1	1	-0.0766853
Cdk14	0.104858	1	-0.00693478	1	-0.109081	1	1	-0.00371898
Cdk16	-0.0688817	1	-0.0983169	1	0.0120376	1	1	-0.0517203
Cdk17	0.0354509	1	0.0146849	1	-0.0435699	1	1	0.00218865
Cdk18	0.179742	0.336033	0.0477284	1	-0.0197917	1	0.902313	0.0692264
Cdk19	-0.00721682	1	-0.0010002	1	-0.0317051	1	1	-0.0133074
Cdk2	-0.00457514	1	-0.0225109	1	0.0190512	1	1	-0.00267827
Cdk2ap1	-0.0361852	1	0.0393447	1	-0.115205	1	1	-0.0373486
Cdk2ap2	0.281318	0.533312	0.342676	0.00813374	0.0085713	1	0.0921322	0.210855
Cdk4	-0.0228382	1	-0.00740325	1	0.0490143	1	1	0.00625762
Cdk5	0.061394	1	-0.0281111	1	0.0614809	1	1	0.0315879
Cdk5rap2	0.161765	1	0.109409	1	0.030608	1	1	0.100594
Cdk5rap3	-0.0395391	1	-0.0791599	1	0.0593987	1	1	-0.0197668
Cdk6	0.0398797	1	-0.0261254	1	-0.124648	1	1	-0.0369646
Cdk7	0.0343832	1	0.0304434	1	-0.0335226	1	1	0.0104347
Cdk8	0.0347294	1	-0.0655416	1	-0.149193	1	1	-0.0600016
Cdk9	0.0687686	1	0.0319485	1	0.135269	1	1	0.0786619
Cdkal1	0.0244339	1	-0.00587373	1	-0.00373032	1	1	0.00494327
Cdkl2	-0.0369196	1	-0.0389985	1	0.0216439	1	1	-0.0180914
Cdkl5	-0.0226873	1	-0.0108717	1	0.0265332	1	1	-0.00234193
Cdkn1a	-0.312779	1	0.194619	1	0.379769	1	1	0.0872029
Cdkn1b	0.0474748	1	0.0148454	1	-0.0708628	1	1	-0.00284752
Cdkn2a	0.0562404	1	0.297723	0.000266584	0.112129	1	0.0114884	0.155364
Cdkn2aip	0.0338565	1	0.0381408	1	0.00333111	1	1	0.0251095
Cdkn2aipnl	0.0219557	1	0.0650688	1	-0.12754	1	1	-0.0135053
Cdkn2b	0.0420101	1	-0.0232885	1	-0.0963783	1	1	-0.0258855
Cdkn2c	0.208332	0.370437	0.166434	0.0852617	-0.0481252	1	0.329231	0.10888
Cdkn2d	0.0954828	1	0.0930183	1	0.0170518	1	1	0.0685176
Cdkn3	0.0273496	1	0.0389566	1	-0.015387	1	1	0.0169731
Cdpf1	0.0118298	1	-0.0142544	1	0.0735141	1	1	0.0236965
Cdr2	-0.0010975	1	0.0294352	1	-0.0869594	1	1	-0.0195406
Cdr2l	-0.0659002	1	0.0382837	1	-0.0893916	1	1	-0.0390027
Cds2	-0.00490883	1	-0.0137549	1	-0.0090265	1	1	-0.00923008
Cdt1	0.000464985	1	0.0641654	1	-0.0930308	1	1	-0.00946678
Cdv3	0.135255	1	0.00836778	1	0.0225909	1	1	0.0554045
Cdyl	-0.0621043	1	-0.076914	1	-0.019955	1	1	-0.0529911
Cebpb	-0.424932	1	-0.535072	0.298465	-0.197399	1	0.877507	-0.385801
Cebpd	-0.0541753	1	0.00221341	1	-0.0802406	1	1	-0.0440675
Cebpg	0.00165235	1	0.0885576	1	0.0823133	1	1	0.0575077
Cebpz	0.365997	2.03498e-06	0.146602	1	0.0352408	1	0.000203449	0.182613
Cebpzos	0.125621	1	0.0240538	1	-0.0325361	1	1	0.0390463
Celf1	0.0197623	1	-0.0282095	1	0.0692692	1	1	0.020274
Celf2	0.0291997	1	-0.0139857	1	-0.0452409	1	1	-0.010009
Celf4	-0.0924888	1	-0.0474477	1	-0.049992	1	1	-0.0633095
Cenpa	0.139301	1	0.102518	1	-0.235335	1	1	0.0021612
Cenpb	-0.139651	1	-0.115453	1	0.160276	1	1	-0.0316096
Cenpc1	0.0636686	1	-0.00594452	1	-0.0504986	1	1	0.0024085
Cenpe	0.228989	1	0.177252	1	-0.107873	1	1	0.0994561
Cenpf	0.203702	1	0.0245609	1	-0.147144	1	1	0.0270398
Cenph	0.0061397	1	-0.0248317	1	0.0377227	1	1	0.00634354
Cenpi	0.00509177	1	-0.0216719	1	0.0519744	1	1	0.0117981
Cenpk	0.0219947	1	-0.0340975	1	0.0393175	1	1	0.00907158
Cenpl	0.0400474	1	0.045667	1	0.0466883	1	1	0.0441342
Cenpm	-0.0485992	1	0.00844324	1	0.042994	1	1	0.000946024
Cenpn	0.0715805	1	0.040937	1	0.0238112	1	1	0.0454429
Cenpo	0.009495	1	0.0355905	1	0.0622969	1	1	0.0357942
Cenpp	-0.0292877	1	-0.0405829	1	-0.0631951	1	1	-0.0443552
Cenpq	0.0817571	1	0.097272	1	0.0140517	1	1	0.0643603
Cenps	0.0438507	1	0.0192182	1	0.0162756	1	1	0.0264482
Cenpt	0.0471775	1	0.0817611	1	-0.0285754	1	1	0.0334544
Cenpu	0.0332835	1	0.00370486	1	0.00751193	1	1	0.0148334
Cenpv	0.0395224	1	-0.210275	1	0.119639	1	1	-0.0170378
Cenpw	0.0427571	1	-0.0296992	1	0.138754	1	1	0.0506041
Cenpx	0.129421	1	0.206408	1	-0.0943743	1	1	0.0804847
Cep104	0.0275156	1	-0.0130144	1	-0.00182677	1	1	0.0042248
Cep112	-0.0314429	1	0.0195238	1	-0.0136416	1	1	-0.00852021
Cep120	-0.0040145	1	0.00071107	1	0.0137006	1	1	0.00346572
Cep131	-0.00202071	1	-0.0100691	1	-0.0110222	1	1	-0.007704
Cep135	-0.00688451	1	-0.0302803	1	-0.0646513	1	1	-0.0339387
Cep152	0.00473446	1	0.040746	1	0.078003	1	1	0.0411611
Cep162	0.090782	1	0.0394057	1	0.0243474	1	1	0.0515117
Cep164	0.00668774	1	0.0781867	1	0.0454539	1	1	0.0434428
Cep170	-0.045314	1	0.0719013	1	-0.0963547	1	1	-0.0232558
Cep170b	-0.0634546	1	-0.00842699	1	-0.037787	1	1	-0.0365562
Cep19	0.0214668	1	-0.0296672	1	0.0930004	1	1	0.0282667
Cep192	-0.0203977	1	0.00619263	1	-0.052678	1	1	-0.0222943
Cep250	-0.0575532	1	-0.0621385	1	0.0122126	1	1	-0.0358264
Cep290	0.0360838	1	0.102492	1	0.0317495	1	1	0.0567751
Cep295	0.0206686	1	0.0156983	1	-0.023779	1	1	0.00419595
Cep350	-0.0690995	1	-0.0069983	1	0.0659064	1	1	-0.00339716
Cep41	-0.0241805	1	0.061857	1	-0.00904185	1	1	0.00954491
Cep44	0.0382421	1	0.0640224	1	0.0814663	1	1	0.0612436
Cep55	0.0940353	1	0.0394192	1	-0.110531	1	1	0.0076411
Cep57	0.15174	1	0.0704624	1	-0.00162494	1	1	0.0735259
Cep57l1	-0.00304115	1	0.0109917	1	-0.0357853	1	1	-0.00927825
Cep63	0.0343408	1	0.0153615	1	0.0266811	1	1	0.0254611
Cep68	0.0316949	1	-0.0334988	1	-0.000360796	1	1	-0.00072155
Cep70	0.00536783	1	0.00649279	1	-0.0352604	1	1	-0.00779993
Cep78	0.0143624	1	-0.0283344	1	-0.0260907	1	1	-0.0133542
Cep83	0.0260283	1	-0.0302391	1	0.113976	1	1	0.0365883
Cep85	0.0066341	1	0.0301079	1	0.0287867	1	1	0.0218429
Cep89	0.0684141	1	-0.000482796	1	-0.0805586	1	1	-0.00420909
Cep95	-0.00989957	1	0.020834	1	0.0530263	1	1	0.0213203
Cept1	0.0167306	1	-0.0364099	1	-0.0504316	1	1	-0.0233703
Cers2	0.00262136	1	0.203934	1	-0.0427547	1	1	0.0546004
Cers5	0.0212375	1	0.0423208	1	0.0595445	1	1	0.0410343
Cers6	-0.0186907	1	-0.0296048	1	-0.0180078	1	1	-0.0221011
Cetn2	-0.233818	1	-0.140305	1	0.0349244	1	1	-0.113066
Cetn3	-0.139899	1	-0.132409	1	-0.160121	1	1	-0.144143
Cetn4	-0.0263018	1	0.0241907	1	0.0486745	1	1	0.0155211
Cfap20	0.0798659	1	0.0827894	1	0.129888	1	1	0.0975145
Cfap36	-0.0407183	1	0.00197835	1	-0.00668496	1	1	-0.0151417
Cfap43	-0.0349988	1	-0.0601134	1	-0.019268	1	1	-0.0381268
Cfap97	0.020497	1	0.047087	1	0.0542231	1	1	0.0406024
Cfdp1	0.0149604	1	0.0351628	1	-0.102025	1	1	-0.0173005
Cfl1	0.00306896	1	-0.0862684	1	0.0223688	1	1	-0.0202769
Cfl2	0.0230001	1	0.00117408	1	0.121467	1	1	0.0485472
Cflar	-0.0239777	1	-0.0266667	1	-0.0385912	1	1	-0.0297452
Cggbp1	-0.053606	1	0.0383488	1	-0.0771727	1	1	-0.03081
Cgref1	-0.066788	1	0.0408531	1	0.0451669	1	1	0.00641068
Cgrrf1	0.0632267	1	0.0299308	1	-0.0587665	1	1	0.0114637
Chac1	-0.0108838	1	0.0163912	1	-0.0354365	1	1	-0.00997639
Chac2	-0.0371156	1	-0.0119031	1	-0.0322087	1	1	-0.0270758
Chaf1a	0.149053	1	0.111722	1	0.114785	1	1	0.125187
Chaf1b	0.128043	1	0.197361	1	0.176146	1	1	0.167184
Champ1	0.0156355	1	0.0156207	1	0.0635499	1	1	0.031602
Chchd1	0.149409	1	-0.000124118	1	-0.0154169	1	1	0.0446226
Chchd10	0.162721	0.00132128	0.36844	9.97477e-11	-0.000246161	1	6.20016e-11	0.176972
Chchd2	0.0642259	1	0.0388858	1	-0.0442824	1	1	0.0196098
Chchd3	0.116624	1	0.0455595	1	0.137559	1	1	0.0999142
Chchd4	0.0203503	1	-0.024093	1	-0.0357344	1	1	-0.013159
Chchd5	-0.0687388	1	-0.106368	1	0.0565032	1	1	-0.0395346
Chchd6	-0.165878	1	-0.0701313	1	-0.0453584	1	1	-0.0937891
Chchd7	0.144135	1	0.269317	0.00832299	0.0360318	1	0.143611	0.149828
Chd1	0.118879	1	0.0396912	1	0.0302164	1	1	0.0629288
Chd1l	0.102458	1	0.0990123	1	0.0449037	1	1	0.0821247
Chd2	-0.0401311	1	-0.0936145	1	0.0257627	1	1	-0.0359943
Chd3	-0.238455	1	-0.108788	1	-0.0318812	1	1	-0.126375
Chd4	0.0290893	1	0.0368185	1	-0.0337117	1	1	0.010732
Chd6	-0.0222481	1	-0.0885766	1	-0.108263	1	1	-0.0730294
Chd7	-0.0597173	1	-0.099827	1	-0.0470172	1	1	-0.0688539
Chd8	0.043487	1	-0.00570882	1	0.0492295	1	1	0.0290026
Chd9	-0.0202809	1	0.0767078	1	0.122297	1	1	0.0595745
Chek1	0.00701967	1	0.00185355	1	-0.0538409	1	1	-0.0149892
Chek2	0.00328524	1	-0.000966334	1	-0.0182322	1	1	-0.00530444
Cherp	-0.0293447	1	0.0284015	1	0.104169	1	1	0.0344086
Chfr	-0.00969536	1	-0.0112768	1	-0.00189842	1	1	-0.00762354
Chic1	-0.00431636	1	-0.0209164	1	0.167086	1	1	0.0472844
Chic2	-0.0967633	1	0.000502623	1	0.0574097	1	1	-0.0129504
Chid1	0.0122395	1	0.0100178	1	0.0133455	1	1	0.0118676
Chka	0.157104	1	0.00542235	1	0.0543648	1	1	0.072297
Chm	-0.00819496	1	-0.125222	1	-0.00506429	1	1	-0.0461603
Chml	-0.0125727	1	-0.0134992	1	-0.0237653	1	1	-0.0166124
Chmp1a	-0.0226737	1	0.0486888	1	-0.00482544	1	1	0.00706319
Chmp1b	-0.0492571	1	-0.0665746	1	0.0248905	1	1	-0.0303137
Chmp2a	-0.0878899	1	-0.0864379	1	0.17773	1	1	0.00113405
Chmp2b	-0.00882579	1	-0.00303431	1	0.0352145	1	1	0.00778481
Chmp3	-0.104026	1	-0.0301765	1	0.0962221	1	1	-0.0126603
Chmp4b	-0.228155	1	-0.1332	1	0.08062	1	1	-0.0935784
Chmp5	0.118572	1	0.205559	1	0.0754711	1	1	0.133201
Chmp6	0.0875378	1	-0.0645086	1	0.0146576	1	1	0.0125623
Chmp7	0.0136386	1	-0.054276	1	0.0101117	1	1	-0.0101752
Chordc1	0.000774727	1	0.0431018	1	0.136646	1	1	0.0601743
Chp1	-0.0173236	1	-0.0382274	1	0.0280952	1	1	-0.0091519
Chpf	0.0508274	1	0.0519647	1	0.0644042	1	1	0.0557321
Chpf2	-0.0224471	1	0.018838	1	-0.00967908	1	1	-0.00442939
Chpt1	-0.0498068	1	0.070553	1	0.0239367	1	1	0.0148943
Chrac1	0.0590975	1	0.129983	1	-0.0571964	1	1	0.0439614
Chrnb1	-0.0372862	1	-0.00343615	1	0.00637957	1	1	-0.0114476
Chst11	-0.0271381	1	0.04471	1	0.171996	1	1	0.0631893
Chst12	0.0618109	1	-0.064933	1	0.030162	1	1	0.0090133
Chst14	0.00404717	1	0.0128285	1	-0.0544318	1	1	-0.0125187
Chst15	-0.04687	1	-0.01917	1	-0.00464594	1	1	-0.023562
Chsy1	-0.0449313	1	-0.0772851	1	-0.0976706	1	1	-0.0732957
Chtf18	0.0577543	1	-0.00379885	1	0.0309376	1	1	0.0282977
Chtf8	0.0357247	1	0.038777	1	0.0625019	1	1	0.0456678
Chtop	0.0215312	1	0.0825417	1	-0.0227217	1	1	0.027117
Chuk	0.0251984	1	-0.0280855	1	0.0247251	1	1	0.00727933
Churc1	-0.0220426	1	0.0617133	1	0.065103	1	1	0.0349245
Ciao1	-0.0248926	1	-0.0449217	1	-0.109162	1	1	-0.0596588
Ciapin1	0.247754	0.164084	0.190335	1	0.0847888	1	0.728645	0.174293
Ciart	-0.000549097	1	0.0937689	0.603776	-0.0172038	1	0.985265	0.0253387
Cib1	0.105025	1	0.0465987	1	0.0593872	1	1	0.070337
Cic	-0.0754274	1	-0.0302799	1	0.0190648	1	1	-0.0288808
Cinp	0.126427	1	0.0765143	1	0.153011	1	1	0.118651
Cipc	0.00436994	1	-0.0118552	1	-0.0387846	1	1	-0.0154233
Cir1	-0.0542182	1	-0.0841297	1	-0.0621879	1	1	-0.0668453
Cirbp	0.0641225	1	0.0811465	1	0.0413998	1	1	0.0622229
Cisd1	-0.070039	1	0.124762	1	0.166034	1	1	0.0735855
Cisd2	0.20339	1	0.259955	6.4012e-05	-0.0108244	1	0.0036666	0.15084
Cisd3	-0.0602675	1	-0.0337722	1	-0.153156	1	1	-0.0823985
Cit	0.0203184	1	0.0996678	1	-0.0780066	1	1	0.0139932
Cited2	-0.107537	1	-0.20742	1	-0.00775611	1	1	-0.107571
Ciz1	-0.0282997	1	-0.012717	1	0.00185782	1	1	-0.0130529
Ckap2	0.0391197	1	0.0626051	1	0.0984524	1	1	0.0667257
Ckap2l	-0.000158542	1	-0.0907096	1	0.00190024	1	1	-0.029656
Ckap4	0.0136843	1	-0.0325962	1	-0.0169741	1	1	-0.011962
Ckap5	0.0278294	1	-0.10843	1	0.138664	1	1	0.0193546
Cklf	-0.00169454	1	-0.00178114	1	0.0473375	1	1	0.0146206
Cks1b	0.174484	1	0.0639346	1	-0.144774	1	1	0.0312148
Cks2	0.0960965	1	-0.0397719	1	-0.139513	1	1	-0.0277294
Clasp1	0.0512431	1	-0.0648369	1	0.0441522	1	1	0.0101862
Clasp2	-0.0522155	1	-0.0190042	1	-0.0209213	1	1	-0.0307137
Clasrp	0.00723671	1	-0.0187535	1	0.00393701	1	1	-0.00252659
Clcc1	0.0350296	1	0.122302	1	0.0516806	1	1	0.0696706
Clcf1	0.0160527	1	0.0400448	1	0.0892369	1	1	0.0484448
Clcn3	0.167789	1	0.142959	1	0.309388	1	1	0.206712
Clcn4	-0.00866528	1	-0.0351315	1	0.0289009	1	1	-0.00496528
Clcn5	-0.0723393	1	-0.0972793	1	0.014997	1	1	-0.0515406
Cldn12	0.046701	1	0.0336454	1	-0.0184068	1	1	0.0206465
Cldnd1	0.00698422	1	0.0577762	1	0.0335015	1	1	0.032754
Clec16a	0.00455656	1	-0.00515474	1	-0.0163904	1	1	-0.00566286
Clic1	-0.212879	1	-0.214712	0.168453	-0.0757679	1	0.735677	-0.167786
Clic4	-0.0950746	1	0.00640753	1	0.064179	1	1	-0.0081627
Clint1	0.042353	1	0.0916782	1	0.0643125	1	1	0.0661146
Clip1	-0.0761683	1	0.00889488	1	0.00257049	1	1	-0.0215677
Clip2	-0.0206818	1	0.00160749	1	-0.00347861	1	1	-0.00751763
Clip4	-0.102478	1	-0.0707843	1	0.0788806	1	1	-0.0314605
Clk1	-0.0302563	1	-0.0021235	1	-0.0790825	1	1	-0.0371541
Clk2	-0.0123764	1	0.0169611	1	0.16036	1	1	0.0549815
Clk3	-0.0324258	1	0.0200788	1	0.019815	1	1	0.00248934
Clk4	-0.0446592	1	-0.0342482	1	0.128068	1	1	0.016387
Cln3	0.0456484	1	0.0112914	1	-0.0499482	1	1	0.00233053
Cln5	0.0660606	1	0.0176971	1	-0.116341	1	1	-0.0108612
Cln6	-0.0135368	1	0.048241	1	0.0929415	1	1	0.0425486
Clns1a	0.0701978	1	0.0551773	1	-0.0546185	1	1	0.0235855
Clock	-0.0266531	1	-0.114888	1	-0.0139464	1	1	-0.051829
Clp1	-0.0353535	1	0.0149778	1	0.0335991	1	1	0.0044078
Clpb	0.0663461	1	0.0859205	1	-0.136291	1	1	0.00532524
Clpp	0.387071	4.4292e-06	0.0523474	1	0.0471946	1	0.000395565	0.162204
Clptm1	0.0640799	1	0.0453027	1	0.0238513	1	1	0.0444113
Clptm1l	-0.0413961	1	-0.0947345	1	-0.116371	1	1	-0.0841671
Clpx	-0.0358326	1	-0.0189873	1	-0.0140345	1	1	-0.0229514
Clspn	0.156028	1	0.151881	1	0.157032	1	1	0.15498
Clstn1	0.0424144	1	0.0828632	1	0.0446818	1	1	0.0566531
Clta	0.154432	1	0.212631	0.0176619	0.0517229	1	0.232826	0.139595
Cltb	-0.159551	1	0.00202561	1	-0.142519	1	1	-0.100015
Cltc	0.0194977	1	0.165658	1	0.201167	1	1	0.128774
Clu	-0.356363	1	0.00214944	1	-0.225977	1	1	-0.193397
Cluap1	0.00915374	1	-0.0183237	1	0.0524264	1	1	0.0144188
Cluh	0.0385195	1	-0.00102568	1	0.0157333	1	1	0.0177424
Clybl	0.0307739	1	0.0114682	1	0.0490165	1	1	0.0304195
Cmas	0.0382209	1	0.065351	1	0.0321997	1	1	0.0452572
Cmc1	-0.142604	1	-0.0488374	1	0.0119579	1	1	-0.0598277
Cmc2	-0.0170048	1	0.116132	1	0.219943	1	1	0.106357
Cmc4	-0.05844	1	-0.00847084	1	-0.0279022	1	1	-0.0316043
Cmip	-0.103394	1	0.0629093	1	0.0162638	1	1	-0.00807356
Cmpk1	0.0281496	1	0.21568	0.387598	-0.0631049	1	0.929047	0.0602414
Cmss1	0.0611986	1	-0.0159987	1	0.140625	1	1	0.0619417
Cmtm3	-0.00915706	1	-0.0186065	1	-0.0282072	1	1	-0.0186569
Cmtm4	-0.0281678	1	-0.0791183	1	0.136165	1	1	0.00962622
Cmtm6	0.0270211	1	0.0288861	1	0.0348646	1	1	0.0302573
Cmtm7	-0.0269513	1	0.0443711	1	0.0714263	1	1	0.0296154
Cnbp	0.113106	1	0.163259	1	-0.0427329	1	1	0.0778774
Cndp2	-0.0515015	1	-0.0627443	1	-0.0232395	1	1	-0.0458284
Cnep1r1	0.0770186	1	0.0154244	1	0.037084	1	1	0.0431757
Cnih1	0.189298	0.100934	0.107783	1	-0.0907054	1	0.597819	0.068792
Cnih4	0.135667	1	0.113109	1	-0.000431457	1	1	0.0827813
Cnn2	-0.0377931	1	-0.0117216	1	0.164292	1	1	0.0382592
Cnn3	0.033862	1	0.150992	0.714016	-0.13486	1	0.995041	0.0166646
Cnnm3	0.0148714	1	0.0556085	1	-0.0104603	1	1	0.0200065
Cnnm4	0.073495	1	-0.00528673	1	0.173612	1	1	0.0806067
Cnot1	0.0865801	1	-0.0285687	1	0.0895726	1	1	0.0491947
Cnot10	0.0682455	1	0.0303791	1	0.00352142	1	1	0.0340487
Cnot11	0.109502	1	0.0591068	1	0.0506013	1	1	0.0730702
Cnot2	0.020673	1	0.0711003	1	0.106111	1	1	0.0659614
Cnot3	0.1168	1	0.156229	1	0.202297	1	1	0.158442
Cnot4	-0.00321206	1	-0.0209085	1	-0.0211598	1	1	-0.0150935
Cnot6	-0.0354119	1	0.0136139	1	-0.0739875	1	1	-0.0319285
Cnot6l	0.0121937	1	0.0524101	1	0.0246182	1	1	0.0297407
Cnot7	-0.0542031	1	0.0948223	1	0.0903668	1	1	0.043662
Cnot8	0.0552214	1	0.0175484	1	0.0946398	1	1	0.0558032
Cnot9	0.00223211	1	-0.00686294	1	0.0181116	1	1	0.00449359
Cnp	-0.0091889	1	-0.0208358	1	-0.0245922	1	1	-0.0182056
Cnppd1	-0.00340712	1	-0.089408	1	0.0363628	1	1	-0.0188174
Cnpy2	-0.0328333	1	-0.0977092	1	0.0337938	1	1	-0.0322496
Cnpy3	0.0879482	1	0.0789488	1	0.0533562	1	1	0.0734177
Cnpy4	0.0575726	1	0.0872298	1	-0.0195471	1	1	0.0417517
Cntln	0.0600726	1	0.139869	1	0.0834676	1	1	0.0944699
Cntrl	0.00667056	1	-0.029978	1	-0.0196717	1	1	-0.0143264
Cntrob	-0.0107992	1	0.0170341	1	0.0330081	1	1	0.013081
Coa3	-0.178943	1	-0.156419	1	-0.0142989	1	1	-0.116554
Coa4	-0.0199204	1	-0.00769149	1	-0.0250395	1	1	-0.0175505
Coa5	-0.00964402	1	0.0206421	1	0.0198238	1	1	0.010274
Coa6	0.0894227	1	0.0258065	1	0.176906	1	1	0.0973785
Coa7	0.0859221	1	0.0521721	1	-0.0296794	1	1	0.0361383
Coasy	-0.0199611	1	-0.0314029	1	-0.0511675	1	1	-0.0341772
Cobl	0.0171879	1	0.0205589	1	0.113978	1	1	0.0505751
Cobll1	-0.00576988	1	0.00665407	1	0.0458096	1	1	0.0155646
Cog1	0.0585844	1	0.0474948	1	0.064141	1	1	0.05674
Cog2	0.0556698	1	0.00910822	1	-0.0345856	1	1	0.0100642
Cog4	0.0811244	1	-0.0175287	1	0.000366675	1	1	0.0213208
Cog5	-0.0155938	1	0.0295767	1	-0.00374632	1	1	0.0034122
Cog6	0.0378702	1	0.0220837	1	-0.0391797	1	1	0.00692472
Cog7	-0.0182601	1	-0.0331489	1	-0.00989061	1	1	-0.0204332
Cog8	0.108827	1	0.0802054	1	0.0346882	1	1	0.0745737
Coil	0.011095	1	0.0241662	1	-0.00485482	1	1	0.0101354
Col12a1	-0.0064273	1	-0.0255717	1	-0.0588571	1	1	-0.0302853
Col16a1	-0.0409413	1	-0.0320213	1	0.0273414	1	1	-0.0152071
Col18a1	-0.175035	1	-0.286995	1	-0.103305	1	1	-0.188445
Col1a1	-0.261601	1	0.00104853	1	-0.186673	1	1	-0.149075
Col1a2	0.819128	2.04582e-12	1.01392	8.14756e-11	0.872613	1	2.18098e-19	0.901889
Col23a1	-0.0600557	1	0.00318749	1	-0.0530717	1	1	-0.0366466
Col3a1	-0.495454	0.688991	-0.262837	1	-0.454702	1	0.993467	-0.404331
Col4a1	-0.196745	1	-0.0155697	1	-0.24942	1	1	-0.153912
Col4a2	-0.106905	1	-0.0279919	1	-0.129407	1	1	-0.0881011
Col4a3bp	-0.0627619	1	-0.0879902	1	-0.137129	1	1	-0.0959604
Col4a5	-0.0159158	1	-0.18328	1	-0.0992967	1	1	-0.0994974
Col5a1	-0.0628197	1	-0.161996	1	0.0190813	1	1	-0.0685783
Col5a3	-0.0631238	1	-0.0671721	1	0.00917108	1	1	-0.0403749
Col6a1	-0.430494	1	-0.0844521	1	0.138478	1	1	-0.12549
Col6a2	-0.254704	1	-0.0314918	1	-0.0093993	1	1	-0.0985316
Col6a3	-0.446889	1	-0.269449	1	0.100142	1	1	-0.205399
Col7a1	-0.122353	1	-0.176824	1	-0.0520324	1	1	-0.11707
Col8a1	0.124109	1	0.163764	1	0.0592897	1	1	0.115721
Colgalt1	0.0305989	1	-0.0497236	1	-0.00381171	1	1	-0.00764544
Commd1	-0.0386537	1	-0.0384091	1	0.0290329	1	1	-0.01601
Commd10	0.0357187	1	0.0178509	1	0.0199857	1	1	0.0245184
Commd2	0.0208319	1	0.0506849	1	-0.0267988	1	1	0.014906
Commd3	-0.0541452	1	-0.176509	1	0.0322992	1	1	-0.0661182
Commd4	-0.0449293	1	0.0740522	1	-0.197278	1	1	-0.0560516
Commd6	0.0506641	1	0.133248	1	0.0520046	1	1	0.0786389
Commd7	0.0719475	1	0.196364	1	-0.0871544	1	1	0.0603858
Commd8	-0.0240095	1	-0.0568925	1	-0.0977596	1	1	-0.0595538
Commd9	0.033702	1	-0.0178042	1	-0.0377805	1	1	-0.00729422
Comt	0.0677673	1	0.182168	1	0.0366196	1	1	0.0955183
Comtd1	0.0565901	1	0.00278651	1	-0.0140728	1	1	0.0151013
Cop1	0.00256211	1	0.00765894	1	0.00351918	1	1	0.00458007
Copa	0.00600555	1	0.0598165	1	-0.0643788	1	1	0.00048109
Copb1	0.0937366	1	0.07845	1	0.00710647	1	1	0.0597644
Copb2	0.0688443	1	0.0971291	1	0.0208323	1	1	0.0622686
Cope	-0.00159758	1	0.100464	1	-0.0490174	1	1	0.0166164
Copg1	0.0934435	1	0.0960873	1	-0.0158994	1	1	0.0578771
Copg2	-0.0409461	1	0.084658	1	0.0498636	1	1	0.0311918
Coprs	0.018374	1	0.12317	1	0.054457	1	1	0.0653337
Cops2	0.017929	1	-0.0396133	1	-0.161932	1	1	-0.0612053
Cops3	0.087213	1	0.185251	1	-0.158478	1	1	0.0379953
Cops4	0.0700191	1	0.119606	1	0.0378429	1	1	0.0758225
Cops5	0.0528586	1	0.117523	1	0.0434979	1	1	0.0712931
Cops6	0.0926408	1	0.0452007	1	0.0939386	1	1	0.07726
Cops7a	-0.00397395	1	0.152522	1	0.086326	1	1	0.0782913
Cops7b	0.0700362	1	0.0759228	1	0.0853466	1	1	0.0771019
Cops8	-0.0575516	1	0.0508772	1	-0.0265548	1	1	-0.0110764
Cops9	-0.193073	1	-0.0590968	1	-0.112606	1	1	-0.121592
Copz1	0.0284179	1	0.0634484	1	-0.0583606	1	1	0.0111686
Copz2	-0.0610286	1	-0.0461352	1	0.0160758	1	1	-0.0303627
Coq10a	-0.0173755	1	-0.0257681	1	0.0311913	1	1	-0.0039841
Coq10b	0.0630417	1	0.0580882	1	0.0587496	1	1	0.0599598
Coq2	0.00677583	1	-0.0316031	1	-0.0281361	1	1	-0.0176545
Coq3	0.00945695	1	0.01541	1	0.0375661	1	1	0.020811
Coq4	-0.028581	1	-0.0190185	1	-0.0200295	1	1	-0.022543
Coq5	0.154035	1	-0.0291346	1	0.0102108	1	1	0.045037
Coq6	0.0553957	1	-0.0105337	1	-0.0856609	1	1	-0.0135996
Coq7	0.0298247	1	-0.0322894	1	-0.0791439	1	1	-0.0272029
Coq9	-0.015796	1	0.0695118	1	0.0735179	1	1	0.0424112
Coro1b	0.0572099	1	-0.0403441	1	0.02565	1	1	0.0141719
Coro1c	-0.00997478	1	0.0391098	1	-0.0680404	1	1	-0.0129685
Cotl1	-0.145481	1	-0.173495	1	0.0482562	1	1	-0.0902398
Cox10	0.0627002	1	0.00802916	1	0.011377	1	1	0.0273688
Cox11	0.0119357	1	0.0353102	1	0.0418217	1	1	0.0296892
Cox14	-0.00278853	1	0.216486	1	0.158505	1	1	0.124067
Cox16	-0.0412097	1	-0.0207415	1	-0.00545142	1	1	-0.0224675
Cox17	-0.169792	1	0.121589	1	0.153288	1	1	0.0350285
Cox18	0.00407124	1	-0.0148213	1	0.0686786	1	1	0.0193095
Cox19	-0.0350671	1	0.0260393	1	-0.0536535	1	1	-0.0208938
Cox20	-0.0171562	1	0.13791	1	0.0853552	1	1	0.0687029
Cox4i1	-0.115036	1	0.0554408	1	-0.0444759	1	1	-0.0346905
Cox5a	-0.0758089	1	-0.0179112	1	0.0271322	1	1	-0.022196
Cox5b	-0.0515883	1	0.0687849	1	-0.0471443	1	1	-0.00998257
Cox6a1	-0.0449078	1	0.0206945	1	-0.0843728	1	1	-0.0361954
Cox6b1	-0.119559	1	-0.072321	1	0.0719705	1	1	-0.03997
Cox6c	0.0388357	1	0.114892	1	0.0496269	1	1	0.0677849
Cox7a2	-0.0018529	1	0.062156	1	0.0935867	1	1	0.0512966
Cox7a2l	0.0647035	1	0.113239	1	0.093561	1	1	0.0905012
Cox7b	-0.411639	0.0016295	-0.690177	2.55417e-16	0.147932	1	3.90791e-16	-0.317961
Cox7c	-0.173466	1	-0.259759	0.0038545	-0.110105	1	0.0848262	-0.18111
Cox8a	0.117723	1	-0.0661452	1	0.143198	1	1	0.0649252
Cp	-0.530643	9.48751e-05	-0.758885	1.39385e-06	-0.527898	1	3.7351e-08	-0.605809
Cpd	0.0874128	1	0.13696	1	-0.0410223	1	1	0.0611169
Cpe	-0.224044	1	-0.153323	1	0.0276504	1	1	-0.116572
Cpeb2	-0.06174	1	-0.039819	1	0.017188	1	1	-0.0281237
Cpne3	-0.0667495	1	-0.0401734	1	0.108599	1	1	0.000558845
Cpne8	0.0304442	1	-0.0225723	1	-0.00846559	1	1	-0.000197899
Cpox	0.117787	1	0.0680522	1	0.0335219	1	1	0.0731205
Cpq	-0.0596124	1	-0.00347541	1	0.0340141	1	1	-0.00969126
Cpsf1	0.00332738	1	0.0420271	1	-0.00796213	1	1	0.0124641
Cpsf2	0.15672	1	0.100395	1	-0.0112786	1	1	0.0819456
Cpsf3	0.0373431	1	0.00569807	1	-0.0101233	1	1	0.0109726
Cpsf4	0.0585263	1	-0.0325326	1	0.0151767	1	1	0.0137235
Cpsf6	0.0322985	1	-0.0314718	1	-0.0134286	1	1	-0.00420065
Cpsf7	0.0104326	1	0.0203265	1	0.116572	1	1	0.0491102
Cpt1a	0.0429246	1	0.0174383	1	0.0637699	1	1	0.0413776
Cpt2	0.00257098	1	0.0502744	1	0.00756855	1	1	0.020138
Cptp	0.0348899	1	0.016287	1	0.0403246	1	1	0.0305005
Cr1l	-0.00120747	1	0.0372278	1	0.0509388	1	1	0.0289864
Crabp2	0.178557	1	0.332342	0.00233077	0.351803	1	0.059278	0.287567
Cradd	0.0806293	1	0.0467616	1	-0.0499048	1	1	0.0258287
Cramp1l	0.0147839	1	-0.0210366	1	0.0644584	1	1	0.0194019
Crat	-0.0371567	1	-0.0274604	1	0.000966109	1	1	-0.021217
Crbn	0.0121268	1	-0.0400705	1	-0.0132104	1	1	-0.013718
Crcp	0.0379136	1	0.0858668	1	-0.0919763	1	1	0.0106014
Creb1	0.0799262	1	-0.0785186	1	-0.0757758	1	1	-0.0247894
Creb3	-0.00248616	1	-0.0121021	1	-0.103176	1	1	-0.0392547
Creb3l2	0.027261	1	0.0862099	1	-0.0644599	1	1	0.016337
Creb5	0.0328629	1	0.0338597	1	-0.215065	1	1	-0.0494475
Crebbp	-0.0570551	1	-0.0567328	1	0.263546	1	1	0.0499193
Crebrf	-0.0533638	1	-0.0735809	1	-0.00269604	1	1	-0.0432136
Crebzf	-0.0433685	1	-0.0563774	1	-0.000549014	1	1	-0.0334316
Creg1	-0.115222	1	-0.08441	1	0.0367075	1	1	-0.0543082
Creld2	0.0607929	1	0.10328	1	-0.216905	1	1	-0.0176108
Crem	-0.00935691	1	-0.0292428	1	0.0419732	1	1	0.00112448
Crim1	0.0037834	1	0.129112	1	0.0266991	1	1	0.053198
Crip1	-0.365406	1	-0.271158	1	0.279699	1	1	-0.118955
Crip2	0.279085	0.00608215	0.154764	0.106558	0.351634	1	0.0228716	0.261827
Cript	0.161273	1	0.0700943	1	0.0630618	1	1	0.0981429
Crk	0.199533	1	0.161882	1	0.0121088	1	1	0.124508
Crkl	0.021516	1	-0.0343426	1	0.00442619	1	1	-0.00280014
Crlf2	-0.0140713	1	0.0178021	1	0.0823341	1	1	0.0286883
Crlf3	-0.00190925	1	0.0375093	1	0.0387308	1	1	0.024777
Crls1	-0.0846844	1	-0.000432957	1	0.104888	1	1	0.00659029
Crnkl1	-0.0344003	1	-0.087857	1	-0.0546242	1	1	-0.0589605
Crot	0.0282128	1	-0.0292776	1	0.00102544	1	1	-1.31221e-05
Crtap	-0.0162481	1	-0.0201006	1	0.234859	1	1	0.0661701
Crtc1	0.0239959	1	0.0329773	1	0.0036292	1	1	0.0202008
Crtc2	-0.00459245	1	0.0427962	1	0.0173843	1	1	0.0185293
Crtc3	-0.0668875	1	0.0202391	1	-0.0537114	1	1	-0.0334533
Cry1	-0.0082079	1	0.0773106	1	0.0574211	1	1	0.0421746
Cryab	-0.387221	1	0.239691	1	-0.138	1	1	-0.0951765
Cryba4	0.00794974	1	0.0550195	1	0.0201852	1	1	0.0277181
Crybb3	-0.0161255	1	0.0966112	0.0303444	0.0635844	1	0.321746	0.0480234
Crybg1	0.0459072	1	0.070524	1	0.201407	1	1	0.105946
Cryz	-0.0208325	1	0.102993	1	0.0999552	1	1	0.0607052
Cryzl1	0.0960527	1	0.0282623	1	0.0105466	1	1	0.0449539
Cs	-0.0714679	1	-0.114818	1	-0.11868	1	1	-0.101655
Csad	-0.0179008	1	0.00658647	1	-0.0315491	1	1	-0.0142878
Csde1	0.0485687	1	0.0502702	1	0.0512901	1	1	0.050043
Cse1l	0.0536171	1	0.0417597	1	0.107045	1	1	0.0674739
Csf1	0.0962945	1	-0.0369071	1	0.017646	1	1	0.0256778
Csgalnact2	-0.0318935	1	0.0262933	1	-0.0497051	1	1	-0.0184351
Csk	-0.0237927	1	0.0321136	1	-0.0463329	1	1	-0.0126707
Csnk1a1	-0.0423026	1	-0.094136	1	-0.0699619	1	1	-0.0688002
Csnk1d	0.0199273	1	0.0186487	1	0.112177	1	1	0.050251
Csnk1e	-0.159674	1	-0.129171	1	-0.0633729	1	1	-0.117406
Csnk1g1	-0.0372213	1	-0.00761069	1	-0.129328	1	1	-0.0580534
Csnk1g2	0.0271209	1	0.0396212	1	-0.0105505	1	1	0.0187305
Csnk1g3	0.0818403	1	-0.121729	1	-0.023005	1	1	-0.0209647
Csnk2a1	-0.011917	1	-0.0811684	1	-0.0601177	1	1	-0.0510677
Csnk2a2	0.00986548	1	0.0371304	1	0.158086	1	1	0.0683608
Csnk2b	0.213592	1	0.0391856	1	0.00157018	1	1	0.0847826
Cspg5	-0.00177408	1	-0.0321378	1	0.0250302	1	1	-0.00296054
Cspp1	-0.0154672	1	-0.0702385	1	0.00895258	1	1	-0.0255844
Csrnp1	-0.0492918	1	-0.0672678	1	0.0607017	1	1	-0.0186193
Csrp1	-0.0854639	1	-0.0219342	1	0.0423875	1	1	-0.0216702
Csrp2	0.220817	1	0.4139	0.000152718	0.12829	1	0.00739032	0.254336
Cst3	-0.25575	1	-0.0491921	1	-0.232486	1	1	-0.179143
Cst6	0.053721	1	0.110609	1	0.0377176	1	1	0.0673491
Cstb	-0.19523	1	-0.0757419	1	0.133493	1	1	-0.0458263
Cstf1	0.0730302	1	-0.0219124	1	0.0396427	1	1	0.0302535
Cstf2	-0.0720686	1	-0.0561156	1	0.076003	1	1	-0.0173937
Cstf2t	-0.0328375	1	-0.0129534	1	0.157547	1	1	0.0372519
Cstf3	0.0418885	1	0.0479062	1	0.0506687	1	1	0.0468211
CT025619.1	-0.068979	1	0.00817752	1	-0.020804	1	1	-0.0272018
Ctbp1	0.113252	1	0.0315358	1	-0.0948014	1	1	0.0166622
Ctbp2	0.0801224	1	-0.034557	1	0.0404659	1	1	0.0286771
Ctbs	0.0571408	1	-0.0156702	1	0.00461687	1	1	0.0153625
Ctc1	-0.0111332	1	-0.00750542	1	-0.0378171	1	1	-0.0188186
Ctcf	0.0594223	1	0.019381	1	0.11041	1	1	0.0630712
Ctdnep1	0.119576	1	0.136654	1	-0.0358726	1	1	0.0734524
Ctdp1	0.011042	1	0.00901903	1	-0.0475011	1	1	-0.00914668
Ctdsp1	0.0175924	1	0.0366254	1	-0.0963014	1	1	-0.0140279
Ctdsp2	-0.114619	1	-0.0607723	1	-0.00423131	1	1	-0.059874
Ctdspl	-0.0160579	1	-0.00950118	1	0.0294994	1	1	0.00131343
Ctdspl2	-0.00545287	1	-0.0518506	1	0.162968	1	1	0.0352216
Ctgf	-0.0750424	1	0.069218	1	0.000656327	1	1	-0.00172268
Cth	-0.0139531	1	0.00169122	1	0.0490041	1	1	0.0122474
Ctif	-0.0272537	1	-0.0138668	1	0.0397077	1	1	-0.000470923
Ctnna1	-0.0388223	1	-0.110843	1	0.0313098	1	1	-0.0394517
Ctnnal1	0.0844845	1	0.2618	3.75489e-08	0.11739	1	6.16785e-06	0.154558
Ctnnb1	0.0448659	1	0.0611415	1	-0.0860611	1	1	0.00664875
Ctnnbip1	0.212457	0.157288	0.0741128	1	0.121132	1	0.717285	0.135901
Ctnnbl1	-0.0638535	1	-0.0756414	1	-0.024177	1	1	-0.0545573
Ctnnd1	-0.0182603	1	-0.0852376	1	0.0231439	1	1	-0.0267847
Ctps	0.132444	1	0.173902	1	0.104941	1	1	0.137096
Ctps2	-0.0485304	1	-0.100358	1	-0.0263673	1	1	-0.0584187
Ctr9	0.0563974	1	-0.0868865	1	0.0313806	1	1	0.000297183
Ctsa	-0.0312153	1	0.0132715	1	-0.0690333	1	1	-0.0289924
Ctsb	-0.0597848	1	-0.11166	1	-0.0595394	1	1	-0.0769947
Ctsc	0.0514573	1	-0.0268281	1	0.0852216	1	1	0.0366169
Ctsd	0.0519271	1	0.0382417	1	-0.0163369	1	1	0.0246107
Ctsl	-0.331246	1	-0.371286	0.218233	-0.315058	1	0.803256	-0.339197
Ctss	-0.0330701	1	-0.0536624	1	-0.0903143	1	1	-0.0590156
Ctsz	0.076261	1	0.140678	1	-0.017806	1	1	0.0663777
Cttn	0.0426543	1	-0.0126597	1	-0.0122064	1	1	0.00592939
Cttnbp2nl	-0.100532	1	-0.133684	1	-0.0917303	1	1	-0.108649
Ctu2	0.0974904	1	0.0883531	1	-0.0157963	1	1	0.0566824
Ctxn1	-0.170449	1	-0.231537	1	-0.10617	1	1	-0.169385
Cuedc1	-0.0131349	1	0.0166992	1	0.0200836	1	1	0.00788264
Cuedc2	0.155765	1	0.070228	1	0.0572321	1	1	0.0944083
Cul1	0.0552448	1	0.0516278	1	0.243077	1	1	0.11665
Cul2	0.0257431	1	-0.00227089	1	-0.083232	1	1	-0.0199199
Cul3	0.0755196	1	0.0134888	1	0.100956	1	1	0.0633215
Cul4a	0.0878609	1	0.00524929	1	0.0706988	1	1	0.054603
Cul4b	-0.156516	1	-0.113051	1	0.092	1	1	-0.059189
Cul5	0.168854	1	0.0357463	1	-0.0107395	1	1	0.0646204
Cul7	0.0495337	1	0.125087	1	0.048241	1	1	0.0742871
Cuta	0.101326	1	0.00914603	1	-0.201073	1	1	-0.0302005
Cutc	0.000842105	1	0.0235652	1	-0.00691313	1	1	0.00583141
Cux1	-0.0746346	1	-0.164339	1	0.0170489	1	1	-0.0739748
Cwc15	-0.0672252	1	-0.0403691	1	-0.0216892	1	1	-0.0430945
Cwc22	-0.0195687	1	-0.0304708	1	-0.0180763	1	1	-0.0227053
Cwc25	0.0300098	1	-0.0502006	1	-0.0743117	1	1	-0.0315008
Cwc27	0.0580366	1	-0.00991071	1	-0.134216	1	1	-0.0286967
Cwf19l1	0.0331254	1	0.00101748	1	0.0316957	1	1	0.0219462
Cwf19l2	0.00537121	1	0.0450743	1	-0.0912184	1	1	-0.013591
Cx3cl1	0.0217942	1	0.0143749	1	-0.0986115	1	1	-0.0208141
Cxadr	0.0338385	1	-0.00096217	1	0.149554	1	1	0.0608101
Cxcl1	-0.429003	1	-0.422695	1	-0.270931	1	1	-0.37421
Cxcl10	-0.259178	1	0.0249763	1	-0.504465	1	1	-0.246222
Cxcl2	-0.101412	1	-0.0231065	1	-0.14333	1	1	-0.0892829
Cxcr6	-0.106538	1	-0.0209376	1	0.00403933	1	1	-0.0411453
Cxxc1	-0.0682506	1	-0.0379133	1	-0.0255447	1	1	-0.0439029
Cyb561d2	0.110004	1	0.039212	1	0.00796681	1	1	0.0523942
Cyb5a	-0.119068	1	-0.161271	1	-0.140679	1	1	-0.14034
Cyb5b	0.101168	1	0.0365541	1	0.108212	1	1	0.081978
Cyb5r1	-0.0275247	1	0.0909686	1	-0.0944012	1	1	-0.0103191
Cyb5r3	-0.044734	1	0.139372	1	0.232661	1	1	0.1091
Cyb5r4	0.0322409	1	-0.026078	1	0.0422502	1	1	0.0161377
Cyc1	0.149337	1	0.141524	1	-0.0774306	1	1	0.0711433
Cycs	0.061398	1	0.0897927	1	-0.018703	1	1	0.0441625
Cyfip1	0.00306398	1	-0.0683095	1	0.0608185	1	1	-0.00147567
Cyhr1	-0.0125336	1	0.115163	1	0.0590384	1	1	0.0538892
Cyld	-0.00372296	1	-0.0432134	1	0.170287	1	1	0.0411169
Cyp20a1	0.0254048	1	0.0183604	1	0.14028	1	1	0.0613484
Cyp4f13	-0.0139278	1	0.0299481	1	0.0250407	1	1	0.013687
Cyp4f16	-0.0177974	1	0.0283519	1	-0.0172567	1	1	-0.00223407
Cyp51	-0.104228	1	-0.0723228	1	0.0549378	1	1	-0.0405375
Cyr61	0.0067675	1	0.0041317	1	0.0844854	1	1	0.0317949
Cystm1	0.0855072	1	0.112066	1	0.0394423	1	1	0.0790052
Cyth1	-0.000617734	1	0.0244531	1	-0.0251363	1	1	-0.000433641
Cyth2	-0.0195778	1	-0.0848893	1	0.0226123	1	1	-0.0272849
Cyth3	-0.0935623	1	0.0761578	1	-0.118389	1	1	-0.0452644
D030056L22Rik	0.147563	1	-0.010167	1	-0.0033488	1	1	0.0446823
D10Jhu81e	0.033438	1	0.00163213	1	-0.0406687	1	1	-0.00186619
D10Wsu102e	-0.0329533	1	0.0388267	1	0.0266559	1	1	0.0108431
D16Ertd472e	-0.0281835	1	0.0743395	1	-0.0755709	1	1	-0.00980498
D17Wsu92e	0.0135637	1	0.0317835	1	-0.0728773	1	1	-0.00917669
D1Ertd622e	0.0648588	1	-0.0259419	1	-0.0169345	1	1	0.0073275
D230025D16Rik	0.00731352	1	-0.0199249	1	0.0529658	1	1	0.0134515
D3Ertd254e	-0.0481552	1	-0.0273355	1	-0.049539	1	1	-0.0416766
D3Ertd751e	0.0524639	1	0.0610011	1	-0.0341653	1	1	0.0264332
D430042O09Rik	0.00545812	1	0.0267676	1	-0.0436074	1	1	-0.0037939
D5Ertd579e	-0.0557579	1	-0.0593943	1	-0.0607869	1	1	-0.0586464
D5Ertd605e	-0.00403081	1	0.0717177	1	0.0809025	1	1	0.0495298
D8Ertd738e	-0.0789112	1	0.0997095	1	-0.00350809	1	1	0.00576342
Daam1	0.022869	1	-0.0970084	1	-0.00751408	1	1	-0.0272178
Dab2	0.0325528	1	0.0247721	1	-0.0111558	1	1	0.0153897
Dab2ip	-0.0758791	1	-0.115841	1	-0.0330814	1	1	-0.0749339
Dad1	0.0890809	1	-0.0576311	1	-0.0586282	1	1	-0.00905948
Dag1	0.0343041	1	-0.0128512	1	0.141546	1	1	0.0543329
Dalrd3	0.00920974	1	0.00684735	1	-0.0950673	1	1	-0.0263367
Dand5	0.0305666	1	0.0369455	1	0.0050911	1	1	0.0242011
Dap	-0.0873154	1	0.171779	1	-0.083891	1	1	0.00019072
Dap3	0.0267681	1	0.0572293	1	0.0972883	1	1	0.0604286
Dapk3	0.0750213	1	0.0960748	1	0.0369421	1	1	0.0693461
Dapp1	0.00301966	1	0.00482561	1	0.00937063	1	1	0.00573864
Dars	-0.0121345	1	-0.00858626	1	0.105897	1	1	0.0283922
Dars2	0.0182807	1	-0.0290986	1	0.0442745	1	1	0.0111522
Daxx	-0.0365217	1	0.0761833	1	-0.0450817	1	1	-0.0018067
Dazap1	0.105288	1	0.0383125	1	0.0387283	1	1	0.0607762
Dazap2	0.0232788	1	0.0527218	1	0.0259889	1	1	0.0339965
Dbf4	0.130364	1	0.057707	1	-0.105217	1	1	0.0276181
Dbi	0.13094	1	0.422474	8.86606e-06	-0.174344	1	0.000711943	0.126357
Dbn1	-0.045874	1	-0.117251	1	-0.105337	1	1	-0.0894873
Dbnl	-6.53445e-05	1	-0.00334575	1	-0.0122657	1	1	-0.00522561
Dbp	-0.0735468	1	0.0504151	1	0.0210383	1	1	-0.000697778
Dbr1	0.030321	1	-0.0449512	1	0.0451766	1	1	0.0101821
Dbt	0.0646404	1	0.0445963	1	0.0843111	1	1	0.064516
Dcaf1	0.065877	1	-0.0032555	1	0.0919444	1	1	0.051522
Dcaf10	0.0601854	1	-0.0184875	1	-0.0070739	1	1	0.0115413
Dcaf11	0.0101254	1	0.0151648	1	0.00172378	1	1	0.00900466
Dcaf12	0.0610942	1	0.131814	1	-0.0526919	1	1	0.0467388
Dcaf13	0.0249306	1	-0.0143046	1	0.0276903	1	1	0.0127721
Dcaf15	0.104292	1	0.016919	1	-0.0131292	1	1	0.0360274
Dcaf17	0.0329531	1	-0.013717	1	-0.00155226	1	1	0.0058946
Dcaf4	-0.00594623	1	-0.0103023	1	-0.0671568	1	1	-0.0278018
Dcaf5	-0.0498756	1	0.00290474	1	-0.0450889	1	1	-0.0306866
Dcaf6	0.00718499	1	-0.00933646	1	-0.0165612	1	1	-0.00623755
Dcaf7	0.102746	1	0.0527938	1	0.0507998	1	1	0.0687797
Dcaf8	-0.012095	1	0.0593975	1	0.105058	1	1	0.0507868
Dcakd	0.0804477	1	0.0996357	1	0.0675818	1	1	0.0825551
Dcbld1	-0.0118128	1	-0.0187516	1	0.0692486	1	1	0.0128947
Dcbld2	0.0275922	1	0.0092749	1	0.0289542	1	1	0.0219404
Dck	-0.00868884	1	0.0520202	1	-0.00852614	1	1	0.0116017
Dclk1	0.0107955	1	-0.0668246	1	0.0477741	1	1	-0.00275166
Dclre1a	0.0564919	1	-0.0261314	1	0.00322542	1	1	0.0111953
Dcp2	0.0429707	1	-0.0514675	1	0.0259875	1	1	0.00583024
Dcps	0.120494	1	0.0926886	1	-0.168367	1	1	0.0149387
Dctd	0.0988932	1	0.0524118	1	0.0719838	1	1	0.0744296
Dctn1	0.0692013	1	0.0672402	1	0.153581	1	1	0.0966742
Dctn2	-0.0585567	1	0.0996756	1	0.141814	1	1	0.0609777
Dctn3	0.100006	1	0.237764	0.365344	0.0975327	1	0.918422	0.145101
Dctn4	-0.079716	1	-0.0901787	1	-0.0955704	1	1	-0.0884884
Dctn5	0.0752717	1	0.012893	1	-0.0789585	1	1	0.00306873
Dctn6	0.0209184	1	-0.0369671	1	0.190168	1	1	0.0580399
Dctpp1	0.128844	1	0.099994	1	0.170177	1	1	0.133005
Dcun1d1	-0.025721	1	0.0280208	1	-0.100964	1	1	-0.032888
Dcun1d2	-0.00916645	1	0.0331697	1	0.0603679	1	1	0.0281237
Dcun1d4	0.00838617	1	0.00030043	1	0.0386926	1	1	0.0157931
Dcun1d5	-0.0582751	1	0.109588	1	-0.121725	1	1	-0.0234708
Dcxr	0.0133177	1	0.0402117	1	0.0628433	1	1	0.0387909
Dda1	-0.0787131	1	0.053022	1	0.0444797	1	1	0.00626286
Ddah1	0.115632	1	0.0696289	1	0.0184526	1	1	0.0679046
Ddah2	0.0584395	1	0.0587517	1	-0.127245	1	1	-0.00335123
Ddb1	0.261894	0.0109867	-0.0208807	1	-0.007937	1	0.172337	0.077692
Ddhd1	0.0302716	1	0.041635	1	-0.00067729	1	1	0.0237431
Ddhd2	0.0605776	1	0.0798008	1	0.0609468	1	1	0.0671084
Ddi2	0.0497954	1	0.0663876	1	0.0714361	1	1	0.0625397
Ddit3	-0.115244	1	0.27627	1	0.043481	1	1	0.0681691
Ddit4	-0.201016	1	-0.121732	1	-0.0175895	1	1	-0.113446
Ddost	0.153605	1	0.16825	1	-0.0810391	1	1	0.0802717
Ddr2	-0.0357807	1	0.0446945	1	0.0094014	1	1	0.00610507
Ddrgk1	-0.200065	1	-0.217647	1	-0.0430488	1	1	-0.153587
Ddt	-0.0403173	1	0.0579747	1	-0.0336711	1	1	-0.00533789
Ddx1	0.164803	1	0.1487	1	-0.0516977	1	1	0.0872685
Ddx10	0.12446	1	-0.0398758	1	0.036673	1	1	0.0404191
Ddx11	0.0437747	1	0.0147145	1	0.0488728	1	1	0.0357874
Ddx17	0.0894162	1	-0.00825849	1	0.0821905	1	1	0.0544494
Ddx18	0.0717741	1	0.14261	1	0.0537238	1	1	0.0893693
Ddx19a	0.0146758	1	0.0127209	1	0.0633465	1	1	0.0302477
Ddx19b	0.00709222	1	0.0286769	1	0.0240587	1	1	0.0199426
Ddx20	0.00275426	1	0.0572174	1	0.105748	1	1	0.0552399
Ddx21	0.0690719	1	0.0390694	1	0.19254	1	1	0.100227
Ddx23	-0.0148047	1	-0.0156587	1	-0.0052589	1	1	-0.0119074
Ddx24	-0.0126392	1	0.202445	1	0.13514	1	1	0.108315
Ddx27	0.0451084	1	-0.0333657	1	0.0777424	1	1	0.0298284
Ddx28	-0.0106784	1	-0.0335187	1	-0.0625043	1	1	-0.0355671
Ddx31	0.030241	1	0.0135007	1	-0.0329439	1	1	0.00359924
Ddx39	0.184446	1	0.227258	1	-0.147676	1	1	0.0880093
Ddx39b	0.0696373	1	-0.0738003	1	0.0639216	1	1	0.0199195
Ddx3x	-0.0447901	1	0.0654864	1	0.0888035	1	1	0.0365
Ddx41	-0.07383	1	-0.0412565	1	-0.0890959	1	1	-0.0680608
Ddx42	0.0032484	1	-0.046293	1	0.206198	1	1	0.0543846
Ddx46	-0.0559164	1	0.128766	1	-0.212591	1	1	-0.0465805
Ddx47	0.0463097	1	0.101206	1	-0.000592192	1	1	0.0489744
Ddx49	0.0583345	1	0.0284438	1	0.0131467	1	1	0.0333084
Ddx5	-0.185686	1	-0.20066	1	-0.027859	1	1	-0.138069
Ddx50	0.0885012	1	0.0701023	1	-0.0234962	1	1	0.0450358
Ddx51	0.0837141	0.306693	-0.0197036	1	0.016218	1	0.883387	0.0267428
Ddx52	0.148553	1	0.0819094	1	0.0205508	1	1	0.083671
Ddx54	0.0268315	1	0.0669373	1	0.151874	1	1	0.0818809
Ddx55	0.0498271	1	-0.0263892	1	-0.00651524	1	1	0.00564089
Ddx56	0.0642085	1	-0.023754	1	0.0192202	1	1	0.0198916
Ddx58	-0.0191262	1	0.10342	1	0.132116	1	1	0.0721365
Ddx59	0.0117033	1	0.0460309	1	0.00108625	1	1	0.0196068
Ddx6	-0.0521074	1	-0.0472517	1	0.0647673	1	1	-0.0115306
Ddx60	-0.00677439	1	0.0374473	1	0.0579892	1	1	0.029554
Deaf1	0.0375556	1	-0.0173224	1	-0.00173207	1	1	0.00616703
Decr1	-0.0339212	1	0.00711772	1	0.0151798	1	1	-0.00387457
Decr2	0.0190504	1	-0.00614815	1	-0.0396707	1	1	-0.0089228
Dedd	-0.0472053	1	-0.0231965	1	-0.000912297	1	1	-0.0237714
Def6	0.096405	1	-0.00845836	1	0.163374	1	1	0.0837737
Def8	0.0564977	1	0.015678	1	-0.0249297	1	1	0.0157487
Degs1	-0.0518771	1	0.060971	1	0.0304845	1	1	0.0131928
Dek	-0.0931948	1	-0.121414	1	-0.160606	1	1	-0.125072
Dennd1a	-0.0392616	1	-0.0453503	1	0.0064514	1	1	-0.0260535
Dennd1b	0.0191219	1	0.0394598	1	0.136765	1	1	0.0651157
Dennd2a	0.0316031	1	0.0560612	0.298168	0.0122932	1	0.87729	0.0333192
Dennd4a	0.043402	1	0.029162	1	-0.0729292	1	1	-0.00012176
Dennd4c	-0.00281844	1	0.0305443	1	-0.0292466	1	1	-0.000506915
Dennd5a	-0.00240604	1	-0.0302963	1	-0.0299637	1	1	-0.0208887
Dennd5b	-0.0198221	1	0.0425175	1	0.0530048	1	1	0.0252334
Dennd6a	0.0243686	1	0.000121634	1	-0.0067049	1	1	0.00592846
Denr	-0.00090299	1	-0.0284274	1	0.0262249	1	1	-0.00103518
Depdc1a	0.0695314	1	0.0531228	1	-0.0805182	1	1	0.0140454
Depdc5	-0.0250972	1	0.0129151	1	0.0231415	1	1	0.00365314
Depdc7	-0.022705	1	-0.0104472	1	0.0196152	1	1	-0.00451235
Deptor	0.0716739	1	0.0180239	1	-0.0227705	1	1	0.0223091
Dera	0.107166	1	0.131315	1	0.123275	1	1	0.120585
Derl1	0.0819688	1	0.0815238	1	0.0795805	1	1	0.0810244
Derl2	-0.0200641	1	0.0422028	1	0.0499958	1	1	0.0240448
Desi1	-0.0217552	1	0.0308189	1	-0.141175	1	1	-0.0440371
Desi2	0.0920681	1	0.014767	1	0.125343	1	1	0.0773928
Det1	-0.018073	1	0.0299369	1	-0.0674814	1	1	-0.0185392
Dexi	-0.0119183	1	0.00670621	1	0.102106	1	1	0.032298
Dgat1	0.0158786	1	0.0129123	1	-0.0213136	1	1	0.0024924
Dgcr14	-0.0175014	1	-0.0326921	1	-0.00247651	1	1	-0.0175567
Dgcr2	0.0783544	1	-0.00381338	1	0.0743326	1	1	0.0496245
Dgcr6	-0.107451	1	-0.0734292	1	-0.0483694	1	1	-0.0764164
Dgcr8	0.0355515	1	0.0449502	1	-0.0213884	1	1	0.0197045
Dgkd	-0.00697672	1	-0.00169146	1	0.0393371	1	1	0.010223
Dgkz	-0.0307733	1	-0.0287297	1	-0.0860591	1	1	-0.0485207
Dguok	0.0345457	1	0.0185487	1	0.0758954	1	1	0.0429966
Dhcr7	0.0550476	1	0.0161748	1	-0.0465661	1	1	0.00821878
Dhdds	0.0583059	1	0.00202668	1	0.0334436	1	1	0.0312587
Dhfr	-0.0212254	1	-0.0777985	1	0.0818277	1	1	-0.00573206
Dhodh	0.0865072	1	0.0497619	1	0.014529	1	1	0.0502661
Dhps	0.00525758	1	0.0791294	1	0.0840891	1	1	0.0561587
Dhrs1	0.10385	1	0.06271	1	0.0603332	1	1	0.0756311
Dhrs13	0.128603	1	0.0395378	1	0.143706	1	1	0.103949
Dhrs4	-0.0259172	1	0.0247907	1	0.128171	1	1	0.0423483
Dhrs7	-0.0661113	1	-0.0365735	1	0.133963	1	1	0.010426
Dhrs7b	0.0961069	1	0.0310109	1	-0.111036	1	1	0.00536073
Dhx15	0.128438	1	1.12187e-05	1	-0.153945	1	1	-0.00849862
Dhx16	0.0885987	1	0.0359981	1	0.0971177	1	1	0.0739048
Dhx29	-0.092839	1	-0.00782286	1	-0.0372848	1	1	-0.0459822
Dhx30	0.0840247	1	0.00198305	1	0.0585807	1	1	0.0481962
Dhx32	-0.0376648	1	-0.01845	1	0.00737216	1	1	-0.0162476
Dhx33	0.0016358	1	0.00113096	1	0.034072	1	1	0.0122796
Dhx36	0.161881	1	0.12215	1	0.0274085	1	1	0.103813
Dhx37	0.00815585	1	0.0163313	1	0.0540748	1	1	0.0261873
Dhx38	-0.0690472	1	0.108122	1	0.127949	1	1	0.0556746
Dhx40	0.0572351	1	0.152916	1	0.124051	1	1	0.111401
Dhx57	0.0714945	1	-0.00276068	1	0.0307564	1	1	0.0331634
Dhx8	-0.0327198	1	-0.00465855	1	-0.00554899	1	1	-0.0143091
Dhx9	0.00375743	1	-0.0293259	1	-0.0165902	1	1	-0.0140529
Diablo	0.0348243	1	0.0332948	1	0.0125804	1	1	0.0268998
Diaph1	-0.0402072	1	-0.0432144	1	-0.0103619	1	1	-0.0312611
Diaph2	-0.0307018	1	-0.065583	1	-0.0203942	1	1	-0.038893
Diaph3	0.177005	1	0.0372955	1	0.0866359	1	1	0.100312
Dicer1	0.00587428	1	0.0702609	1	0.0868906	1	1	0.0543419
Dido1	-0.0649307	1	0.00244801	1	0.0709234	1	1	0.00281357
Diexf	0.0722472	1	0.0654571	1	-0.00672109	1	1	0.0436611
Dimt1	0.00954112	1	-0.00711375	1	-0.14166	1	1	-0.0464108
Dip2a	-0.0279747	1	-0.0114589	1	-0.0606003	1	1	-0.0333446
Dip2b	0.0537414	1	0.0407034	1	0.0458532	1	1	0.046766
Dip2c	-0.0404959	1	-0.0547718	1	-0.109956	1	1	-0.068408
Dirc2	0.0794083	1	0.0533574	1	-0.0353069	1	1	0.0324863
Dis3	0.141975	1	0.116307	1	-0.0658582	1	1	0.0641414
Dis3l	0.0463158	1	-0.0231974	1	0.0156229	1	1	0.0129138
Dis3l2	0.0375291	1	0.0352682	1	0.0666953	1	1	0.0464975
Disp1	0.00306159	1	-0.0281168	1	-0.0334806	1	1	-0.0195119
Dixdc1	-0.00507832	1	0.00775586	1	-0.0595079	1	1	-0.0189434
Dkc1	0.118473	1	-0.100611	1	0.0704095	1	1	0.0294239
Dlat	0.0360142	1	-0.0659017	1	0.0493523	1	1	0.00648827
Dlc1	0.0655848	1	0.088046	1	0.0185696	1	1	0.0574001
Dld	0.0520896	1	0.0516574	1	0.128114	1	1	0.0772869
Dlg1	0.00275565	1	0.0377928	1	-0.00552231	1	1	0.0116754
Dlg3	-0.0178674	1	-0.0623156	1	0.0586867	1	1	-0.00716543
Dlg5	0.0057206	1	-0.0219695	1	0.0503844	1	1	0.0113785
Dlgap4	-0.141888	1	-0.111565	1	-0.106691	1	1	-0.120048
Dlgap5	0.16875	1	-0.030334	1	0.103203	1	1	0.0805397
Dlk2	0.192286	0.373606	0.00509455	1	0.0276477	1	0.922518	0.0750094
Dlst	-0.0150758	1	0.0760723	1	-0.0430031	1	1	0.0059978
Dmac1	0.0473978	1	0.0526221	1	0.00732013	1	1	0.03578
Dmac2	0.0224062	1	0.0200316	1	-0.0175978	1	1	0.00828001
[truncated: 6,661 more rows]

## Sheet: Clone2323_FindMarkers_by_sample
gene	logFC.DV1	adj.p.DV1	logFC.DV2	adj.p.DV2	logFC.DV3	adj.p.DV3	fisher.combined.pvalue	mean.logFC
0610009B22Rik	0.0853194	1	0.0392145	1	0.14607	1	1	0.0902015
0610009O20Rik	0.012343	1	0.0240971	1	0.0379103	1	1	0.0247835
0610010F05Rik	0.00910696	1	0.0353545	1	0.0469337	1	1	0.030465
0610010K14Rik	-0.00525286	1	-0.0218527	1	-0.0829711	1	1	-0.0366922
0610012G03Rik	0.0360093	1	0.0115315	1	0.0851955	1	1	0.0442455
0610030E20Rik	-0.00201163	1	0.00607236	1	0.0822007	1	1	0.0287538
0610037L13Rik	-0.0742789	0.107253	-0.0605079	1	-0.092885	1	0.613996	-0.0758906
1110002L01Rik	0.0058686	1	0.00406608	1	0.00718044	1	1	0.00570504
1110004E09Rik	-0.0268472	1	-0.0155058	1	-0.0703308	1	1	-0.0375613
1110004F10Rik	0.00249565	1	-0.00717644	1	-0.0574219	1	1	-0.0207009
1110008F13Rik	0.148759	0.000821274	0.164882	7.06953e-05	0.170867	0.284905	2.96813e-06	0.161503
1110008L16Rik	0.000425333	1	-0.00611613	1	-0.0403225	1	1	-0.0153378
1110008P14Rik	0.112599	1	0.10159	1	0.169316	1	1	0.127835
1110012L19Rik	0.0716156	1	0.0643872	1	0.156483	0.0288166	0.312277	0.0974953
1110032A03Rik	0.0247048	1	-0.00667346	1	-0.000999919	1	1	0.00567713
1110038F14Rik	0.0106687	1	0.0146449	1	0.0314503	1	1	0.0189213
1110046J04Rik	0.0266069	1	0.0253078	1	0.034841	1	1	0.0289186
1110059E24Rik	-0.0185901	1	0.018804	1	0.0190891	1	1	0.00643434
1110059G10Rik	0.0841326	1	0.0599836	1	0.0856573	1	1	0.0765912
1110065P20Rik	-0.18815	4.43214e-10	-0.166083	3.92165e-06	-0.259753	1.01191e-05	1.90133e-17	-0.204662
1190002N15Rik	-0.0584131	0.0207424	-0.0442042	1	-0.0467814	1	0.256907	-0.0497996
1190007I07Rik	0.0125895	1	0.00352262	1	-0.0218449	1	1	-0.00191093
1300002E11Rik	-0.0103936	1	0.00931378	1	0.0535119	1	1	0.0174774
1500011B03Rik	-0.0164223	1	-0.0398871	1	-0.0348223	1	1	-0.0303772
1500011K16Rik	-0.0146523	1	-0.0169888	1	0.0136759	1	1	-0.00598842
1600002K03Rik	-0.00596462	1	-0.0128079	1	-0.0251419	1	1	-0.0146382
1600012H06Rik	-0.0522072	1	-0.0426112	1	-0.0493106	1	1	-0.048043
1600020E01Rik	0.00874368	1	0.00940589	1	-0.0213541	1	1	-0.00106818
1700012B09Rik	-0.267944	8.14064e-06	-0.203667	0.0134936	-0.494733	3.43489e-06	1.65545e-10	-0.322115
1700017B05Rik	-0.0197329	1	-0.0204513	1	0.0478017	1	1	0.00253917
1700020I14Rik	0.0803483	1	0.0700789	1	0.0708152	1	1	0.0737475
1700021F05Rik	-0.0395672	1	0.0042564	1	0.0219818	1	1	-0.004443
1700025G04Rik	-0.00468383	1	0.0070086	1	0.0121954	1	1	0.00484007
1700037H04Rik	0.0677445	1	0.0756232	1	0.107809	1	1	0.0837255
1700052K11Rik	0.0706568	1	0.0394518	1	0.0507017	1	1	0.0536034
1700086O06Rik	0.0190666	1	-0.00310924	1	0.00664623	1	1	0.00753453
1700123O20Rik	-0.045214	1	-0.0223205	1	0.0197652	1	1	-0.0159231
1810009A15Rik	0.0442867	1	0.0204045	1	0.051768	1	1	0.0388197
1810013L24Rik	0.0589538	1	0.0225827	1	0.0729003	1	1	0.0514789
1810022K09Rik	0.145386	0.00210408	0.146587	0.000274486	0.176745	0.295811	2.35746e-05	0.156239
1810030O07Rik	0.0150706	1	0.042627	1	0.0501944	1	1	0.035964
1810032O08Rik	-0.00455725	1	0.0126069	1	0.0331693	1	1	0.0137397
1810037I17Rik	-0.228284	4.75766e-09	-0.147596	5.58204e-05	-0.170808	1	1.19298e-10	-0.182229
1810043G02Rik	0.0665482	1	0.0281938	1	0.084355	1	1	0.059699
1810055G02Rik	-0.00478458	1	0.00297089	1	0.0306529	1	1	0.00961306
1810058I24Rik	-0.098804	1	-0.14179	0.0111417	-0.14236	1	0.173909	-0.127651
1810062G17Rik	-0.000435415	1	-0.00842061	1	-0.0278767	1	1	-0.0122442
2010107E04Rik	-0.0286813	1	-0.0280703	1	-0.105322	1	1	-0.0540244
2010111I01Rik	0.099157	1	0.0384069	1	0.0847828	1	1	0.0741155
2010320M18Rik	-0.00376583	1	-0.0173301	1	0.030946	1	1	0.00328336
2200002D01Rik	-0.00347098	1	0.00484727	1	-0.109618	1	1	-0.0360804
2210016L21Rik	0.0382295	1	0.0295214	1	-0.0249373	1	1	0.0142712
2300009A05Rik	-0.00625413	1	-0.0359122	1	-0.0278624	1	1	-0.0233429
2310009B15Rik	-0.132587	0.00195024	-0.172413	1.53101e-05	-0.298149	1.39108e-07	2.41906e-12	-0.20105
2310011J03Rik	-0.00366567	1	-0.00856657	1	-0.0412712	1	1	-0.0178345
2310022A10Rik	0.00773346	1	0.0213628	1	-0.0114642	1	1	0.00587734
2310022B05Rik	0.0327799	1	-0.0239366	1	-0.033739	1	1	-0.00829858
2310030G06Rik	0.0207082	1	0.0177101	1	0.0378511	1	1	0.0254231
2310033P09Rik	0.0535617	1	0.0428328	1	0.0629838	1	1	0.0531261
2310035C23Rik	-0.0392189	1	-0.013224	1	-0.0615753	1	1	-0.0380061
2310039H08Rik	-0.0312663	1	-0.0840744	0.992336	-0.00233768	1	1	-0.0392261
2310057M21Rik	-0.0234057	1	-0.00577954	1	0.00618873	1	1	-0.00766549
2310061I04Rik	-0.0251352	1	-0.0199275	1	-0.050228	1	1	-0.0317636
2410002F23Rik	0.0109536	1	0.0374757	1	-0.00309314	1	1	0.015112
2410004B18Rik	-0.204579	3.2732e-15	-0.120968	4.77725e-06	-0.146674	0.163408	2.99612e-18	-0.157407
2410015M20Rik	0.05275	1	0.0331212	1	0.0814835	1	1	0.0557849
2410089E03Rik	0.0204797	1	0.0307723	1	-0.00118697	1	1	0.0166883
2410131K14Rik	-0.0412756	1	-0.0378845	1	-0.00293967	1	1	-0.0273666
2510002D24Rik	-0.0226344	1	0.0102538	1	-0.0477896	1	1	-0.0200567
2510039O18Rik	-0.108338	7.61085e-06	-0.0793236	0.0308375	-0.0950665	1	3.11621e-05	-0.0942427
2610001J05Rik	-0.052469	1	-0.0181929	1	-0.0586407	1	1	-0.0431009
2610002M06Rik	0.10796	1	0.136269	0.00687349	0.229374	1	0.12634	0.157868
2610301B20Rik	0.00547004	1	0.0102371	1	0.066215	1	1	0.0273074
2610507B11Rik	-0.222703	1.03888e-14	-0.145532	8.10456e-06	-0.232999	0.00018199	2.19635e-20	-0.200411
2610524H06Rik	0.063023	1	-0.0229443	1	0.0280717	1	1	0.0227168
2700049A03Rik	-0.00393483	1	-0.000815105	1	-0.00445324	1	1	-0.00306773
2700062C07Rik	0.0353012	1	0.0908357	0.617413	0.0948103	1	0.986925	0.0736491
2700081O15Rik	0.0327787	1	0.0553654	1	0.0685496	1	1	0.0522312
2700097O09Rik	-0.0271674	1	-0.00424835	1	-0.0162879	1	1	-0.0159012
2810004N23Rik	0.00784363	1	0.027028	1	0.0125951	1	1	0.0158222
2810006K23Rik	0.0307887	1	0.0248557	1	0.0571975	1	1	0.037614
2810403A07Rik	0.0138375	1	0.0344966	1	0.0161206	1	1	0.0214849
2810474O19Rik	0.0169886	1	0.0601404	1	0.0618204	1	1	0.0463165
2900026A02Rik	-0.0212866	1	-0.0341502	1	-0.0702317	1	1	-0.0418895
2900060B14Rik	-0.0123117	1	0.0152163	1	-0.0120553	1	1	-0.00305025
2900097C17Rik	0.232176	6.85481e-08	0.153015	0.000709274	0.251112	0.000137508	3.78593e-12	0.212101
3010003L21Rik	-0.0131796	1	-0.0116304	1	-0.0092835	1	1	-0.0113645
3110002H16Rik	0.0619279	1	0.0366841	1	-0.0140218	1	1	0.0281968
3110009E18Rik	-0.00680344	1	-0.0125166	1	-0.0284702	1	1	-0.0159301
3110040N11Rik	0.00124702	1	0.0412869	1	0.00897806	1	1	0.0171707
3110043O21Rik	-0.0389414	1	-0.0157168	1	-0.0480298	1	1	-0.0342293
3110062M04Rik	0.0230982	1	-0.0174447	1	-0.0138735	1	1	-0.00273999
3110082I17Rik	-0.0667323	1	-0.0147426	1	-0.0628093	1	1	-0.0480947
3300005D01Rik	-0.0070176	1	-0.00398947	1	-0.0327984	1	1	-0.0146018
3830403N18Rik	0.200396	8.07287e-07	0.137673	0.0112414	0.295805	4.21663e-09	2.88256e-14	0.211291
3830406C13Rik	-0.037385	1	-0.024679	1	-0.0154123	1	1	-0.0258254
4632415L05Rik	0.0608727	1	0.072405	1	0.0561583	1	1	0.0631454
4833420G17Rik	0.0586562	1	0.0536728	1	0.0792861	1	1	0.0638717
4833439L19Rik	-9.72907e-05	1	0.00788123	1	-0.0175749	1	1	-0.00326364
4921524J17Rik	-0.0887884	1	-0.141445	0.00194715	-0.138674	1	0.0520257	-0.122969
4930402H24Rik	0.030495	1	0.0214281	1	0.0837396	1	1	0.0452209
4930430F08Rik	-0.0145962	1	-0.00227191	1	-0.0127704	1	1	-0.0098795
4930453N24Rik	-0.0506389	1	-0.0082934	1	0.0269615	1	1	-0.010657
4930503L19Rik	0.0495927	1	0.0471202	1	0.0597545	1	1	0.0521558
4930523C07Rik	-0.237321	2.46321e-08	-0.239714	3.26017e-07	-0.175146	1	4.49817e-12	-0.217394
4930579G24Rik	-0.020638	1	-0.0149015	1	-0.0268868	1	1	-0.0208087
4931406C07Rik	0.0765454	1	0.0812744	1	0.0767467	1	1	0.0781889
4931406P16Rik	0.00988485	1	0.0423416	1	0.0470761	1	1	0.0331009
4931428F04Rik	-0.0604561	1	-0.036663	1	-0.0732483	1	1	-0.0567891
4932438A13Rik	0.0378739	1	0.0522916	1	0.0405909	1	1	0.0435854
4933404O12Rik	-2.14289e-05	1	0.0503376	1	0.0172523	1	1	0.0225228
4933427D14Rik	0.0205453	1	0.0134745	1	0.0111028	1	1	0.0150409
4933434E20Rik	0.00850484	1	0.016604	1	0.0171994	1	1	0.0141028
5031425E22Rik	-0.0232847	1	0.0151779	1	0.00647897	1	1	-0.000542638
5031439G07Rik	0.0252271	1	0.0117226	1	0.0368469	1	1	0.0245989
5033406O09Rik	-0.0185065	1	0.00841245	1	-0.00901239	1	1	-0.00636881
5430416N02Rik	-0.0153645	1	-0.0253467	1	-0.0121338	1	1	-0.017615
5430421F17Rik	-0.0412855	1	-0.0514413	0.179286	-0.0954708	0.0458761	0.142484	-0.0627325
5730455P16Rik	0.0108889	1	0.0026035	1	0.0273487	1	1	0.0136137
5730480H06Rik	-0.0260366	1	0.000411349	1	0.00458353	1	1	-0.00701391
5730559C18Rik	0.0365723	1	0.0592457	1	0.0749705	1	1	0.0569295
5930430L01Rik	0.0292827	1	0.0212319	1	-0.013945	1	1	0.0121899
6030458C11Rik	0.0283015	1	0.0495552	1	0.0734841	1	1	0.0504469
8030462N17Rik	0.012819	1	0.0319692	1	0.0210045	1	1	0.0219309
9030025P20Rik	-0.0414257	1	-0.0176494	1	-0.0436112	1	1	-0.0342288
9030624J02Rik	0.0202576	1	0.00716229	1	0.0371878	1	1	0.0215359
9130401M01Rik	0.0902662	1	0.0804594	1	0.0546674	1	1	0.075131
9230110C19Rik	0.015163	1	-0.00504124	1	-0.0211923	1	1	-0.00369016
9430015G10Rik	-0.00132633	1	-0.000918911	1	-0.00664037	1	1	-0.00296187
9430038I01Rik	-0.00602985	1	0.00671772	1	-0.0267957	1	1	-0.00870261
9530068E07Rik	0.0117679	1	0.0178322	1	0.0168803	1	1	0.0154935
9930021J03Rik	0.0548561	1	0.0488986	1	0.0703617	1	1	0.0580388
A230050P20Rik	-0.0170892	1	-0.01702	1	-0.00822128	1	1	-0.0141102
A330069E16Rik	-0.00646222	1	-0.0198876	1	-0.0187461	1	1	-0.015032
A430005L14Rik	-0.242773	1.49398e-14	-0.191292	2.1039e-10	-0.218357	0.0171636	9.45037e-23	-0.217474
A430105I19Rik	0.0488431	1	0.0400006	1	0.0544307	1	1	0.0477581
A630089N07Rik	-0.000638078	1	0.00569054	1	-0.028566	1	1	-0.00783784
AA467197	0.131528	1	0.0653891	1	0.13971	1	1	0.112209
Aaas	-0.00613727	1	0.0235009	1	0.0536034	1	1	0.0236557
Aacs	-0.0205774	1	-0.013958	1	0.0110932	1	1	-0.00781408
Aaed1	-0.0225198	1	0.0126623	1	0.0295328	1	1	0.00655845
Aak1	-0.0374228	1	-0.009625	1	-0.034086	1	1	-0.0270446
Aamdc	-0.0170876	1	-0.0241791	1	-0.0484326	1	1	-0.0298998
Aamp	-0.0693928	1	-0.0789768	1	-0.113385	1	1	-0.0872514
Aar2	0.0499207	1	0.0347515	1	0.022787	1	1	0.0358197
Aars	-0.0411186	1	-0.0483591	1	-0.125449	1	1	-0.0716423
Aasdhppt	0.0403896	1	0.00769003	1	-0.0340561	1	1	0.00467451
Aatf	0.00237415	1	0.0605519	1	0.0752748	1	1	0.0460669
Abca1	0.00249469	1	-0.0100832	1	-0.00719771	1	1	-0.00492874
Abca3	-0.0168993	1	0.0233557	1	-0.0437344	1	1	-0.012426
Abca5	-0.0175278	1	0.000633114	1	-0.0217664	1	1	-0.012887
Abcb10	-0.00943226	1	-0.0146984	1	-0.0108354	1	1	-0.0116553
Abcb7	0.0182155	1	0.00894051	1	-0.014451	1	1	0.004235
Abcb8	-0.00588721	1	0.0113776	1	0.036983	1	1	0.0141578
Abcb9	0.0780556	1	0.0426571	1	0.03217	1	1	0.0509609
Abcc1	0.0916569	1	0.0947158	1	0.185813	0.271868	0.85655	0.124062
Abcd3	-0.0164467	1	-0.00542666	1	-0.00998986	1	1	-0.0106211
Abcd4	0.0451936	1	0.0193685	1	0.0165986	1	1	0.0270536
Abce1	-0.065944	1	-0.0573929	1	-0.181673	1	1	-0.10167
Abcf1	-0.0397117	1	0.0364344	1	-0.152659	1	1	-0.0519786
Abcf2	-0.0560533	1	0.010065	1	-0.0522487	1	1	-0.0327456
Abcf3	0.0166637	1	0.0113276	1	0.0574733	1	1	0.0284882
Abcg2	0.00871811	1	-0.0188264	1	0.00919998	1	1	-0.000302762
Abhd10	-0.010881	1	-0.00756592	1	-0.0160233	1	1	-0.0114901
Abhd11	0.150934	0.00146038	0.0923492	1	0.15813	1	0.0421223	0.133805
Abhd12	0.0646146	1	0.0330381	1	0.0725998	1	1	0.0567508
Abhd13	-0.00949227	1	-0.01115	1	-0.00927017	1	1	-0.00997082
Abhd14a	0.0103668	1	-0.018357	1	-0.00896442	1	1	-0.00565155
Abhd16a	-0.0325038	1	-0.0268187	1	-0.0305477	1	1	-0.0299567
Abhd17a	0.0143641	1	-0.0321624	1	0.0152876	1	1	-0.000836868
Abhd17b	-0.05236	1	-0.000830793	1	-0.0787079	1	1	-0.0439662
Abhd17c	0.0112051	1	0.0149172	1	0.00804309	1	1	0.0113885
Abhd18	-0.00377249	1	-0.0145137	1	0.0145347	1	1	-0.0012505
Abhd2	-0.0837317	0.482457	-0.0477002	1	-0.121749	1	0.962253	-0.0843936
Abhd4	2.86807e-06	1	-0.0100236	1	0.00462972	1	1	-0.00179701
Abhd5	0.126998	1	0.108874	1	0.119343	1	1	0.118405
Abhd6	-0.0310306	1	-0.0200398	1	-0.0210085	1	1	-0.0240263
Abhd8	-0.138553	4.0475e-08	-0.0863289	0.00190462	-0.154786	0.0487893	1.40409e-09	-0.126556
Abi1	0.161491	0.00115538	0.127178	0.0824021	0.0721312	1	0.00505812	0.120267
Abi2	-0.0349088	1	-0.0103788	1	-0.0768048	1	1	-0.0406975
Abl1	0.0689731	1	0.034917	1	0.101616	1	1	0.0685019
Abl2	-0.00362485	1	-0.000810362	1	-0.0936209	1	1	-0.0326854
Abr	0.00301032	1	0.00242393	1	0.0395942	1	1	0.0150095
Abracl	-0.0237469	1	-0.0250319	1	0.0168449	1	1	-0.0106446
Abraxas1	0.0239579	1	0.000279263	1	-0.0050905	1	1	0.00638221
Abraxas2	-0.0101306	1	0.0153918	1	0.0223489	1	1	0.00920339
Abt1	0.0082499	1	0.0390976	1	0.0748912	1	1	0.0407462
AC127341.3	-0.103599	0.00436954	-0.0526889	1	-0.106435	1	0.0926009	-0.0875742
AC149090.1	0.0469094	1	0.0731511	1	0.0639772	1	1	0.0613459
AC160336.1	-0.258116	3.40661e-07	-0.229554	0.000468055	-0.6188	4.86815e-11	8.68884e-18	-0.368824
AC191865.2	0.0454631	1	0.023954	1	0.0813181	1	1	0.0502451
Acaa1a	-0.00312708	1	0.0117626	1	0.0401904	1	1	0.0162753
Acaa2	0.0168571	1	0.0459694	1	0.00544364	1	1	0.0227567
Acaca	0.0157745	1	0.00459635	1	0.0184722	1	1	0.0129477
Acad8	0.0130568	1	0.00669458	1	-0.0263719	1	1	-0.00220684
Acad9	0.0587814	1	0.00621864	1	-0.0669554	1	1	-0.00065178
Acadl	-0.04731	1	-0.0131597	1	-0.0889142	1	1	-0.0497946
Acadm	-0.131737	0.0304092	-0.100701	0.104801	-0.155071	1	0.0741675	-0.12917
Acads	0.0724449	1	0.0597745	1	0.153872	1	1	0.0953639
Acadsb	0.0220976	1	0.0110459	1	0.0331586	1	1	0.0221007
Acadvl	0.012228	1	-0.0153009	1	0.0104347	1	1	0.00245394
Acap1	0.141565	1.45603e-06	0.123469	1.37417e-08	0.176667	1.0121e-08	2.62954e-19	0.147234
Acap2	0.023559	1	0.0378746	1	0.00858384	1	1	0.0233391
Acap3	0.00778869	1	-0.0150868	1	-0.00176836	1	1	-0.00302216
Acat1	-0.0124038	1	0.019408	1	0.019793	1	1	0.0089324
Acat2	-0.00307049	1	-0.0247865	1	-0.0404952	1	1	-0.022784
Acbd3	-0.058337	1	0.00633376	1	-0.0675745	1	1	-0.0398593
Acbd4	0.0595734	1	0.0282491	1	0.0765454	1	1	0.0547893
Acbd5	0.120322	0.78943	0.0641932	1	0.0882794	1	0.998153	0.0909316
Acbd6	-0.0483675	1	0.0132703	1	0.0343733	1	1	-0.000241292
Acd	-0.0435576	1	-0.0408037	1	-0.0802879	1	1	-0.0548831
Acer3	-0.0365216	1	-0.0457286	1	-0.0608066	1	1	-0.0476856
Acin1	0.0127159	1	0.0102898	1	-0.0289863	1	1	-0.00199352
Acly	0.0753415	1	0.0524353	1	0.0588893	1	1	0.062222
Aco1	-0.0234391	1	-0.00130538	1	-0.0405353	1	1	-0.0217599
Aco2	0.0695671	1	0.0509893	1	0.0987794	1	1	0.0731119
Acot1	-0.0135592	1	-0.0292224	1	0.0229052	1	1	-0.00662547
Acot13	0.0577654	1	0.0455177	1	0.124157	1	1	0.0758135
Acot2	-0.0146702	1	-0.00904588	1	-0.0642667	1	1	-0.0293276
Acot7	-0.201097	3.88572e-11	-0.188463	3.69551e-08	-0.176098	0.334145	4.47576e-16	-0.188553
Acot8	0.0821395	0.0097387	0.0244743	1	0.0268626	1	0.159303	0.0444921
Acot9	0.164467	0.00025613	0.125824	0.212955	0.190678	0.477442	0.00175178	0.160323
Acox1	0.0249516	1	0.000324552	1	0.0604928	1	1	0.0285896
Acp1	0.0648826	1	0.0197485	1	0.0177799	1	1	0.034137
Acp2	0.0333562	1	0.0354731	1	0.0401614	1	1	0.0363302
Acp6	-0.03767	1	-0.0222214	1	0.0274636	1	1	-0.0108093
Acsbg1	-0.035093	1	-0.00634438	1	0.00280634	1	1	-0.012877
Acsl1	0.00102759	1	-0.00526813	1	0.00741434	1	1	0.00105793
Acsl3	0.0298001	1	0.0129933	1	0.026679	1	1	0.0231575
Acsl4	0.0381664	1	0.0227866	1	0.00584882	1	1	0.0222673
Acsl5	0.0231607	1	0.0299918	1	0.0490492	1	1	0.0340672
Acss2	0.0263592	1	0.0111753	1	0.0452466	1	1	0.0275937
Actb	0.106465	0.620026	0.0946625	0.186098	0.0892604	1	0.633598	0.0967959
Actg1	-0.269765	1.3199e-11	-0.254349	2.04946e-10	-0.293097	1.02485e-06	5.35563e-24	-0.272403
Actl6a	-0.0476365	1	-0.00493412	1	-0.0267907	1	1	-0.0264537
Actn1	0.108353	1	0.0856804	1	0.124355	1	1	0.106129
Actn4	-0.0340898	1	-0.0074227	1	-0.241182	0.0123916	0.186246	-0.0942316
Actr10	0.00395673	1	-0.0228993	1	0.00834144	1	1	-0.00353372
Actr1a	0.0235486	1	0.0324322	1	0.107672	1	1	0.0545511
Actr1b	-0.0280084	1	-0.0420653	1	-0.0746047	1	1	-0.0482262
Actr2	-0.0652097	1	-0.0379779	1	-0.0604838	1	1	-0.0545571
Actr3	-0.0483347	1	-0.0436588	1	-0.204246	0.0162169	0.220808	-0.0987467
Actr5	0.0240197	1	0.016789	1	0.0279348	1	1	0.0229145
Actr6	0.00882312	1	0.000372003	1	-0.0361465	1	1	-0.00898378
Actr8	-0.0115172	1	0.00485616	1	-0.0126257	1	1	-0.0064289
Acvr1	0.0801697	1	0.0422433	1	0.0667296	1	1	0.0630475
Acvr2a	0.0334922	1	0.0388787	1	0.0542534	1	1	0.0422081
Acy1	0.0235684	1	0.0125363	1	0.0263468	1	1	0.0208172
Acyp1	0.044424	1	0.02847	1	0.0393548	1	1	0.0374163
Acyp2	0.0476458	1	0.0270957	1	0.0282609	1	1	0.0343341
Ada	-0.0154449	1	0.01352	1	-0.0122875	1	1	-0.00473747
Adam10	0.0735586	1	0.021787	1	0.0322008	1	1	0.0425155
Adam15	-0.0635181	0.217483	-0.0376699	1	-0.0210551	1	0.802385	-0.0407477
Adam17	0.000429966	1	-0.0309292	1	-0.0758088	1	1	-0.035436
Adam9	-0.000748177	1	-0.0124818	1	-0.00328906	1	1	-0.00550636
Adamts1	-0.0444773	1	-0.0651341	1	-0.0950467	1	1	-0.0682194
Adamts4	-0.0410519	1	-0.0224576	1	0.0569033	1	1	-0.00220207
Adamtsl5	-0.0231925	1	-0.0261036	1	-0.0199176	1	1	-0.0230712
Adar	0.0217024	1	0.0322239	1	0.0494408	1	1	0.0344557
Adarb1	0.0238828	1	0.043864	1	0.0408267	1	1	0.0361912
Adat2	0.0178951	1	0.0262951	1	0.0559567	1	1	0.0333823
Adck1	0.0157259	1	0.00725226	1	0.00586992	1	1	0.00961604
Adck5	0.0178394	1	0.0123785	1	0.0543321	1	1	0.0281833
Adcy3	-0.016039	1	-0.018718	1	-0.0289934	1	1	-0.0212501
Adcy6	0.0134863	1	-0.00679718	1	0.0203858	1	1	0.00902496
Adcy7	0.0358653	1	0.0310161	1	0.0293781	1	1	0.0320865
Add1	0.0383564	1	0.0810512	1	0.0758724	1	1	0.0650933
Add3	-0.000956748	1	0.0176075	1	-0.031681	1	1	-0.00501007
Adgra3	-0.0341717	1	-0.0360982	1	-0.0548308	1	1	-0.0417002
Adgre5	-0.183545	5.01012e-09	-0.16843	1.03299e-11	-0.119883	1	5.33808e-17	-0.157286
Adgrl1	-0.0510077	0.0612413	-0.0514635	0.00308325	-0.0703259	1	0.00874955	-0.057599
Adgrl3	-0.049113	1	-0.0887829	0.540712	-0.0804068	1	0.97539	-0.0727676
Adh5	-0.12575	0.00379656	-0.144701	7.02177e-05	-0.117068	1	3.48456e-05	-0.129173
Adh7	-0.0901407	1.70703e-05	-0.0768742	0.000771329	-0.12294	0.00404548	1.6217e-08	-0.0966517
Adi1	-0.00721584	1	0.0306403	1	-0.0071266	1	1	0.0054326
Adipor1	-0.116225	0.0174622	-0.0555521	1	-0.166351	0.237551	0.0893025	-0.112709
Adipor2	0.0433817	1	0.00482698	1	0.0269624	1	1	0.025057
Adk	-0.143355	0.00260708	-0.0749988	1	-0.143836	1	0.0642591	-0.12073
Adm	-0.150958	1	-0.139493	1	-0.191734	1	1	-0.160729
Adnp	0.0619571	1	0.0513254	1	0.0724034	1	1	0.0618953
Ado	-0.00208673	1	0.00589579	1	-0.00727193	1	1	-0.00115429
Adpgk	0.0297831	1	0.0225408	1	0.0410948	1	1	0.0311396
Adprh	-0.0482746	1	-0.0344021	1	-0.0408287	1	1	-0.0411685
Adprhl2	-0.0702037	0.107122	-0.0366882	1	-0.056908	1	0.613669	-0.0546
Adprm	-0.00488857	1	-0.00021707	1	0.00301439	1	1	-0.000697082
Adrb2	0.00128015	1	0.00188382	1	0.0170592	1	1	0.00674106
Adrm1	0.187945	1.7834e-05	0.119396	1	0.195263	0.111586	0.000199581	0.167535
Adsl	0.00386786	1	0.0125059	1	-0.0190063	1	1	-0.000877486
Adss	0.0151548	1	0.0340558	1	-0.000766896	1	1	0.0161479
Adssl1	0.210518	5.30641e-08	0.11343	1	0.280687	9.22227e-06	2.1096e-10	0.201545
Aebp1	0.46499	2.13583e-35	0.356345	2.25867e-27	0.593904	1.71053e-28	1.75299e-85	0.471746
Aebp2	0.0112076	1	0.00824251	1	-0.0339069	1	1	-0.00481891
Aen	-0.0345798	1	-0.0183109	1	0.00455834	1	1	-0.0161108
Aes	-0.0984828	1	-0.0490609	1	-0.095158	1	1	-0.0809006
Afap1	0.0311671	1	0.0942683	1	0.0822292	1	1	0.0692215
Afdn	-0.0977308	1	-0.0477834	1	-0.194179	0.771117	0.997589	-0.113231
Aff1	0.0481614	1	0.0425524	1	0.0699808	1	1	0.0535649
Aff4	0.0508954	1	0.0284707	1	0.0653069	1	1	0.0482243
Afg3l1	0.0132086	1	0.0174081	1	-0.0352228	1	1	-0.00153536
Afg3l2	0.0629874	1	0.0846171	1	0.081859	1	1	0.0764878
Afp	-0.0176597	1	0.0100485	1	0.0398441	1	1	0.0107443
Aftph	0.0372838	1	0.0574306	1	0.0576981	1	1	0.0508041
Aga	0.00230923	1	-0.026896	1	-0.0366494	1	1	-0.0204121
Agap1	-0.00373374	1	-0.0136288	1	-0.000663349	1	1	-0.00600864
Agap3	0.00126981	1	0.0187429	1	0.0692648	1	1	0.0297592
Agbl3	0.0340286	1	0.0141423	1	0.0537653	1	1	0.0339787
Agfg1	-0.0554422	1	-0.0847435	1	-0.0759798	1	1	-0.0720552
Agfg2	0.0322263	1	0.0386614	1	0.046622	1	1	0.0391699
Aggf1	-0.0308498	1	-0.00935487	1	0.0291884	1	1	-0.00367209
Agk	0.00749016	1	0.0146827	1	-0.0132357	1	1	0.00297907
Agl	-0.0100376	1	-0.0164238	1	-0.00852518	1	1	-0.0116622
Ago1	-0.042281	1	-0.0337226	1	-0.0401199	1	1	-0.0387079
Ago2	0.0115815	1	0.0105455	1	-0.0474275	1	1	-0.00843352
Ago3	-0.0186405	1	-0.0228831	1	-0.0435951	1	1	-0.0283729
Agpat1	-0.0740185	0.818645	-0.0470169	1	-0.0828034	1	0.99885	-0.0679463
Agpat2	0.0619458	1	0.0780223	1	0.0799464	1	1	0.0733048
Agpat3	-0.0528705	1	-0.0129669	1	-0.0772365	1	1	-0.0476913
Agpat4	-0.105596	0.00831071	-0.0637018	1	-0.10504	1	0.14347	-0.0914458
Agpat5	-0.0460026	1	-0.0422669	1	-0.0572602	1	1	-0.0485099
Agps	0.0357389	1	0.0438305	1	0.0457015	1	1	0.041757
Agrn	-0.106083	0.00304577	-0.12259	0.000315102	-0.128204	1	0.000106395	-0.118959
Agtpbp1	0.0166516	1	0.0349286	1	0.0126286	1	1	0.0214029
Agtrap	-0.0321005	1	-0.0485954	0.541357	-0.0506583	1	0.975512	-0.0437847
Ahctf1	-0.0542257	1	-0.015937	1	-0.119193	1	1	-0.0631186
Ahcyl1	0.0774483	1	0.0737375	1	0.0374235	1	1	0.0628698
Ahcyl2	-0.0103185	1	-0.0209248	1	-0.0514802	1	1	-0.0275745
Ahdc1	-0.02225	1	-0.035328	1	-0.0359443	1	1	-0.0311741
Ahi1	-0.114722	0.000147965	-0.0994474	0.0064017	-0.132657	0.66918	7.42308e-05	-0.115609
Ahnak	0.284569	0.000176713	0.291764	3.98611e-10	0.398555	5.31267e-06	3.53101e-16	0.324963
Ahnak2	0.173904	0.307972	0.114197	1	0.224943	1	0.884277	0.171015
Ahr	0.178199	1	0.0463535	1	-0.0397552	1	1	0.061599
Ahsa1	0.00310323	1	0.0175184	1	0.015166	1	1	0.0119292
Ahsa2	-0.0450406	1	-0.0401317	1	-0.00996411	1	1	-0.0317121
AI314180	-0.0837523	1	-0.0845647	1	-0.104659	1	1	-0.090992
AI413582	-0.0861704	1	-0.0946297	1	-0.117195	1	1	-0.0993318
AI467606	0.0142226	1	0.00894199	1	0.0209814	1	1	0.0147153
AI597479	-0.00628971	1	0.0123246	1	0.0229413	1	1	0.00965873
AI606181	-0.0118676	1	0.0135336	1	0.0362793	1	1	0.0126484
AI837181	0.0521376	1	0.0293555	1	0.0509455	1	1	0.0441462
Aida	0.120104	1	0.0775007	1	0.0284048	1	1	0.0753365
Aif1l	0.0831856	3.77249e-06	0.0599624	0.0131289	0.0809979	0.109282	1.08897e-06	0.0747153
Aifm1	0.132537	0.064417	0.12132	0.290636	0.099161	1	0.241336	0.117673
Aifm2	0.00351162	1	-0.00465375	1	0.0197844	1	1	0.0062141
Aig1	-0.220146	3.66102e-08	-0.162657	0.000491223	-0.220954	0.0224939	1.76652e-10	-0.201253
Aim2	0.039275	1	0.0242716	1	0.0474359	1	1	0.0369942
Aimp1	-0.154557	1.35025e-06	-0.136248	9.89438e-06	-0.190135	0.00365255	2.44669e-11	-0.160313
Aimp2	-0.0339703	1	0.0239122	1	-0.0556316	1	1	-0.0218966
Aip	0.0407227	1	0.0269529	1	0.15084	0.676523	0.992559	0.0728385
Ajuba	-0.00333477	1	-0.0181357	1	-0.0151233	1	1	-0.0121979
Ak2	-0.131554	1	-0.0841094	1	-0.124818	1	1	-0.113494
Ak4	-0.0613241	0.0376727	-0.106	0.00155007	-0.0624507	1	0.00340228	-0.0765917
Ak6	0.0383361	1	0.0830109	1	0.0710537	1	1	0.0641336
Akap1	0.0130696	1	0.00640611	1	-0.0285789	1	1	-0.00303442
Akap10	0.0131207	1	0.027185	1	0.0186503	1	1	0.019652
Akap11	-0.0152253	1	-0.0144667	1	-0.0909724	1	1	-0.0402215
Akap12	-0.0741544	1.082e-05	-0.0539126	0.0765426	-0.0833955	1	9.36355e-05	-0.0704875
Akap13	-0.101586	0.0140956	-0.100097	0.0217921	-0.0400905	1	0.0128388	-0.0805909
Akap7	0.00146139	1	0.004224	1	0.00115387	1	1	0.00227975
Akap8	-0.03158	1	-0.0272968	1	-0.0203074	1	1	-0.0263947
Akap8l	-0.0120668	1	0.00195434	1	-0.0257544	1	1	-0.0119556
Akap9	0.0613532	1	0.0847272	1	0.134376	1	1	0.0934856
Akip1	0.0276507	1	0.0411751	1	0.0501325	1	1	0.0396528
Akirin1	-0.12498	1.14825e-05	-0.0852031	0.0474124	-0.111423	1	6.50261e-05	-0.107202
Akirin2	-0.188657	1.80925e-06	-0.116389	0.157122	-0.155813	1	3.68635e-05	-0.15362
Akr1a1	-0.316785	1.78912e-24	-0.27513	8.15967e-19	-0.384656	8.31933e-14	9.86422e-52	-0.325524
Akr1b10	0.0590858	1	0.0434901	1	0.012915	1	1	0.038497
Akr1b3	-0.277455	9.20456e-14	-0.166541	0.000104485	-0.321371	4.45456e-08	6.98853e-22	-0.255122
Akr1b8	0.0638369	1	0.00219321	1	0.0677124	1	1	0.0445808
Akr1c12	0.100504	8.65704e-25	0.090343	2.53661e-08	0.0737945	1.4363e-08	1.33364e-36	0.0882139
Akr1c13	0.121998	7.39035e-21	0.0909513	3.91931e-08	0.137979	1.70986e-11	1.9706e-35	0.116976
Akr1c18	0.574334	1.32256e-10	0.323006	3.25233e-06	0.463183	1	2.849e-13	0.453508
Akr1e1	0.0294511	1	0.039608	1	0.0463124	1	1	0.0384572
Akr7a5	-0.0356548	1	-0.0334955	1	0.0453443	1	1	-0.00793534
Akt1	-0.0495686	1	-0.0345938	1	-0.0761232	1	1	-0.0534285
Akt1s1	-0.0331061	1	0.00316381	1	0.00874259	1	1	-0.00706656
Akt2	-0.00395596	1	0.0119591	1	-0.0375399	1	1	-0.00984558
Akt3	-0.0329729	1	-0.00484088	1	-0.0507695	1	1	-0.0295278
Aktip	-0.0383792	1	-0.0319325	1	-0.0957979	1	1	-0.0553699
Alad	-0.119942	0.438763	-0.069951	1	-0.226862	0.00144911	0.0225396	-0.138918
Alas1	0.0275025	1	0.0210288	1	-0.0111472	1	1	0.0124614
Aldh16a1	-0.00170425	1	0.0303937	1	1.19944e-05	1	1	0.00956715
Aldh18a1	-0.00265854	1	-0.0110943	1	-0.0172169	1	1	-0.0103232
Aldh1l2	0.00813959	1	-0.00294795	1	-0.0260008	1	1	-0.0069364
Aldh2	0.323054	7.0854e-18	0.244738	1.86026e-13	0.317383	5.10368e-07	2.39001e-33	0.295058
Aldh3a2	-0.00122331	1	0.0117725	1	-0.0144277	1	1	-0.00129285
Aldh5a1	-0.020191	1	0.00425532	1	0.0311016	1	1	0.00505531
Aldh7a1	0.112265	0.192439	0.103376	1	0.100598	1	0.77089	0.105413
Aldh9a1	-0.0417686	1	-0.0228516	1	0.0135655	1	1	-0.0170182
Aldoa	-0.058359	1	-0.167634	0.00163495	-0.0532139	1	0.045778	-0.093069
Alg1	0.0118636	1	-0.000913192	1	0.00429234	1	1	0.00508092
Alg10b	-0.00534252	1	-0.00418406	1	0.000562411	1	1	-0.00298806
Alg11	-0.00323313	1	0.0012022	1	0.00777636	1	1	0.00191514
Alg13	0.009496	1	0.0188853	1	0.0516533	1	1	0.0266782
Alg14	0.00953894	1	0.00114419	1	0.0478286	1	1	0.0195039
Alg2	-0.0114779	1	-0.0225629	1	-0.0116513	1	1	-0.0152307
Alg3	0.0251765	1	0.0341638	1	0.0498207	1	1	0.036387
Alg5	0.0712357	1	0.0121381	1	0.0656926	1	1	0.0496888
Alg6	-0.0086962	1	-0.00788447	1	-0.0061075	1	1	-0.00756272
Alg8	0.00967177	1	0.020405	1	0.0175109	1	1	0.0158626
Alg9	-0.00127374	1	0.0178455	1	0.0277078	1	1	0.0147599
Alkbh1	0.0202062	1	0.0282459	1	0.0634934	1	1	0.0373152
Alkbh2	0.0528194	1	0.0208821	1	0.107603	1	1	0.0604349
Alkbh3	0.14571	3.61572e-05	0.0901618	1	0.152708	1	0.00229706	0.129527
Alkbh5	-0.123199	0.00840902	-0.106711	0.444868	-0.079245	1	0.0830619	-0.103052
Alkbh6	0.00341438	1	0.0164074	1	0.0236776	1	1	0.0144998
Alkbh7	-0.00554036	1	-0.0203392	1	-0.00160475	1	1	-0.00916145
Alkbh8	0.0282924	1	0.0290369	1	0.0110874	1	1	0.0228055
Alms1	-0.0231859	1	0.0253895	1	0.0186583	1	1	0.00695397
Alyref	-0.23002	1.10257e-07	-0.101196	1	-0.261426	0.000388743	1.328e-08	-0.197548
Amd1	-0.0676795	1	0.00831771	1	-0.0668349	1	1	-0.0420656
Amd2	-0.0161314	1	-0.00206219	1	-0.00960878	1	1	-0.00926744
Amer1	0.0470673	1	0.0327397	1	0.0726568	1	1	0.0508213
Amfr	-0.0469044	1	-0.0182826	1	-0.0744855	1	1	-0.0465575
Ammecr1	-0.00368383	1	0.0337666	1	0.0544798	1	1	0.0281875
Ammecr1l	0.0171036	1	0.0297998	1	0.0580496	1	1	0.0349843
Amn1	-0.0035883	1	0.00589355	1	0.059982	1	1	0.0207624
Amot	0.0681468	1	0.0433602	1	0.0278252	1	1	0.0464441
Amotl1	-0.0169048	1	-0.0258594	1	-0.105844	1	1	-0.049536
Amotl2	-0.0440324	1	-0.0259579	1	-0.0262257	1	1	-0.032072
Ampd2	-0.0432571	1	-0.0238197	1	0.00143147	1	1	-0.0218818
Amz2	-0.0124177	1	-0.00577896	1	-0.0757975	1	1	-0.0313314
Anapc1	0.0708899	1	0.0713463	1	0.0281081	1	1	0.0567814
Anapc10	0.0320066	1	-0.0263146	1	0.0306257	1	1	0.0121059
Anapc11	-0.142608	0.00538276	-0.0313959	1	-0.0839366	1	0.106969	-0.08598
Anapc13	0.00698009	1	0.0229351	1	0.0372119	1	1	0.0223757
Anapc15	-0.00467451	1	0.0169875	1	0.0108692	1	1	0.00772741
Anapc16	-0.0624617	1	-0.0754732	1	-0.11487	1	1	-0.0842682
Anapc2	0.110545	1	0.0895455	1	0.139194	1	1	0.113095
Anapc4	0.0214803	1	0.0342253	1	0.0155627	1	1	0.0237561
Anapc5	0.023834	1	0.0465587	1	0.0276552	1	1	0.0326826
Anapc7	-0.0127204	1	-0.0264472	1	-0.0487166	1	1	-0.0292947
Angel2	-0.0299188	1	-0.00151233	1	-0.0955029	1	1	-0.0423114
Angpt1	-0.0960722	0.000390792	-0.0655415	0.986986	-0.19691	0.00990219	0.000348681	-0.119508
Angpt2	0.0115286	1	-0.00801492	1	0.000904335	1	1	0.00147268
Angptl2	0.123224	0.0928722	0.0841152	1	0.0829657	1	0.575852	0.0967684
Angptl4	-0.0373294	1	0.00696888	1	0.0966197	1	1	0.0220864
Ank	-0.200087	4.44077e-08	-0.124257	0.657619	-0.339402	3.89602e-06	5.40393e-11	-0.221248
Ankfy1	0.0196371	1	0.014364	1	0.00250264	1	1	0.0121679
Ankhd1	0.0753387	1	0.104328	0.562184	-0.000765025	1	0.979196	0.0596339
Ankib1	0.0241179	1	0.0305657	1	0.0105875	1	1	0.0217571
Ankle2	0.0109548	1	0.0375939	1	-0.0051607	1	1	0.0144627
Ankmy1	0.00639202	1	0.0114801	1	-0.0272651	1	1	-0.003131
Ankmy2	0.0171864	1	0.00742917	1	0.0415479	1	1	0.0220545
Ankra2	0.0514591	1	0.0420106	1	0.0524811	1	1	0.0486503
Ankrd1	0.107405	1	0.149636	1	0.306722	0.0471492	0.411105	0.187921
Ankrd10	0.0110483	1	0.0460996	1	0.0291439	1	1	0.0287639
Ankrd11	-0.0593335	1	-0.0244651	1	-0.118418	1	1	-0.0674055
Ankrd12	0.00381353	1	0.0469206	1	0.00672031	1	1	0.0191515
Ankrd13a	-0.048891	1	-0.004097	1	-0.0236814	1	1	-0.0255565
Ankrd13b	-0.0103373	1	0.022681	1	-0.00893531	1	1	0.00113613
Ankrd13c	-0.104504	2.93989e-05	-0.0548102	1	-0.112576	1	0.00193664	-0.09063
Ankrd16	0.038254	1	0.0198877	1	0.0241079	1	1	0.0274165
Ankrd17	-0.0304396	1	0.0167943	1	0.0174142	1	1	0.00125632
Ankrd24	0.0353633	1	0.00483728	1	0.00982228	1	1	0.0166743
Ankrd26	-0.00822698	1	0.050875	1	0.00225733	1	1	0.0149685
Ankrd27	0.00447575	1	0.00722643	1	-0.013396	1	1	-0.000564611
Ankrd28	-0.0190034	1	0.0113154	1	0.0185595	1	1	0.00362384
Ankrd29	-0.0288438	1	-0.0241717	1	-0.0175263	1	1	-0.0235139
Ankrd37	-0.505064	1.20131e-10	-0.535593	4.29831e-15	-0.583634	3.5879e-07	4.77152e-28	-0.54143
Ankrd39	0.00299341	1	0.0122295	1	-0.0144521	1	1	0.000256949
Ankrd40	0.0763318	1	0.0565035	1	0.0945199	1	1	0.0757851
Ankrd44	-0.00972133	1	-0.0518931	1	0.0373089	1	1	-0.00810183
Ankrd49	0.0382686	1	0.0306478	1	0.0932051	1	1	0.0540405
Ankrd50	-0.0126066	1	-0.0130992	1	0.0774245	1	1	0.0172396
Ankrd52	0.00045774	1	0.00714036	1	-0.000669152	1	1	0.00230965
Ankrd54	-0.0208927	1	-0.0111777	1	-0.0216978	1	1	-0.0179228
Ankrd9	-0.0726891	1	-0.0579868	1	-0.0808176	1	1	-0.0704978
Anks1	-0.00690418	1	-0.00633627	1	0.000430697	1	1	-0.00426992
Anks1b	-0.0733786	0.00017548	-0.0816767	1.42231e-05	-0.0779013	1	5.41601e-07	-0.0776522
Ankzf1	0.0215815	1	0.00304311	1	0.00527469	1	1	0.00996643
Anln	-0.0197636	1	0.0956678	1	-0.204661	1	1	-0.0429189
Ano10	0.0981123	1	0.0795338	1	0.110349	1	1	0.0959983
Ano6	0.019214	1	0.0463712	1	0.0302977	1	1	0.031961
Ano8	0.0410033	1	0.031802	1	0.0549632	1	1	0.0425895
Anp32a	0.0723847	1	0.092464	1	0.176744	0.684894	0.993178	0.113864
Anp32b	-0.38428	8.16779e-22	-0.221318	8.69543e-08	-0.475791	1.22826e-18	4.99935e-43	-0.360463
Anp32e	-0.0639926	1	0.0302515	1	-0.00649922	1	1	-0.0134134
Antxr1	-0.00752991	1	0.00381504	1	-0.0323243	1	1	-0.012013
Antxr2	-0.0280674	1	-0.0245714	1	-0.00141995	1	1	-0.0180196
Anxa1	0.0930071	1	0.0200474	1	0.0780223	1	1	0.0636923
Anxa11	-0.0740768	0.895263	-0.0698313	1	-0.0900822	1	0.999792	-0.0779968
Anxa2	-0.0505743	1	-0.103632	1	-0.0845957	1	1	-0.0796008
Anxa3	-0.0285443	1	-0.0644261	1	-0.0842133	1	1	-0.0590613
Anxa4	0.183156	2.61647e-08	0.14179	0.0737156	0.267268	8.94051e-05	7.97081e-11	0.197405
Anxa5	-0.0448138	1	-0.10118	1	-0.107063	1	1	-0.0843522
Anxa6	-0.177184	3.22915e-15	-0.0891794	8.59494e-05	-0.303862	2.30051e-11	1.48623e-26	-0.190075
Anxa7	0.0755522	1	-0.00112808	1	0.0532789	1	1	0.0425677
Anxa8	-0.0551891	1	-0.0108236	1	-0.0511024	1	1	-0.0390384
Aox1	0.0184763	1	-0.0150762	1	-0.0337491	1	1	-0.0101163
Ap1ar	-0.00197405	1	0.0629695	1	0.0707705	1	1	0.043922
Ap1b1	0.0243859	1	0.0332912	1	0.0443777	1	1	0.0340183
Ap1g1	0.0102319	1	-0.012033	1	-0.028562	1	1	-0.010121
Ap1m1	-0.071037	1	-0.00418205	1	-0.0536701	1	1	-0.0429631
Ap1s1	0.058019	1	0.0487512	1	0.0548623	1	1	0.0538775
Ap1s2	-0.134899	1.33189e-10	-0.0521833	1	-0.0652142	1	3.75961e-08	-0.0840988
Ap2a1	0.0113667	1	0.0296173	1	0.00738461	1	1	0.0161229
Ap2a2	0.0423523	1	0.0421629	1	0.0531357	1	1	0.0458836
Ap2b1	0.0263394	1	0.0681143	1	0.130202	1	1	0.0748852
Ap2m1	0.0269541	1	-0.0146946	1	0.0116306	1	1	0.00796334
Ap2s1	-0.0410515	1	0.00476861	1	-0.0223032	1	1	-0.0195287
Ap3b1	0.0763186	1	0.044352	1	0.181801	0.0162327	0.220942	0.100824
Ap3d1	-0.0246117	1	0.0229705	1	-0.048579	1	1	-0.01674
Ap3m1	-0.00340693	1	0.00490905	1	-0.0586416	1	1	-0.0190465
Ap3s1	0.156144	0.0236369	0.124611	1	0.127983	1	0.277905	0.136246
Ap3s2	-0.0100754	1	-0.00129371	1	-0.0236908	1	1	-0.0116866
Ap4m1	0.0453104	1	0.0387379	1	0.0155916	1	1	0.0332133
Ap4s1	-0.0810767	0.094193	-0.0655558	1	-0.102798	1	0.57956	-0.0831435
Apaf1	-0.0107271	1	0.00808407	1	-0.0166204	1	1	-0.00642117
Apba3	-0.00881838	1	-0.0191247	1	-0.0227833	1	1	-0.0169088
Apbb1	-0.0148943	1	-0.0202697	1	-0.0301785	1	1	-0.0217808
Apbb1ip	-0.052787	0.391418	-0.0473765	1	-0.0428919	1	0.930746	-0.0476851
Apbb2	0.11442	1	0.128272	1	0.242024	0.163564	0.727794	0.161572
Apc	0.0496128	1	0.0917616	1	0.0967264	1	1	0.0793669
Apeh	0.0326653	1	0.00984898	1	0.115345	1	1	0.0526198
Apex1	0.0842877	1	0.0939381	1	0.0952219	1	1	0.0911492
Apex2	0.00447895	1	0.0297354	1	0.0325217	1	1	0.0222453
Aph1a	-0.0160955	1	-0.0033574	1	0.0814855	1	1	0.0206775
Aph1b	-0.000782398	1	-0.00959284	1	0.0326099	1	1	0.00741154
Api5	0.150174	0.078033	0.121838	0.190199	0.101191	1	0.208878	0.124401
Apip	0.208199	1.92428e-08	0.144853	0.000837707	0.193365	0.000566503	5.07593e-12	0.182139
Aplf	0.00204886	1	-0.0195629	1	0.0357321	1	1	0.00607269
Aplp2	0.118111	1	0.153694	0.0244699	0.264829	0.914671	0.268977	0.178878
Apmap	0.0354554	1	0.0305506	1	0.0415175	1	1	0.0358412
Apobec3	0.0163822	1	0.0117519	1	0.016667	1	1	0.0149337
Apobr	0.138334	1.10847e-10	0.114819	5.5148e-06	0.165773	0.0035985	1.90984e-15	0.139642
Apoe	-0.0248846	1	0.0751367	1	-0.0339037	1	1	0.00544948
Apol10b	-0.0566672	0.122712	-0.0315798	1	-0.00644153	1	0.650194	-0.0315629
Apol9a	0.0184084	1	-0.0131999	1	0.0171779	1	1	0.00746214
Apol9b	-0.0985227	1	-0.0087867	1	-0.0156463	1	1	-0.0409852
Apoo	0.0751389	1	0.102467	1	0.0839626	1	1	0.0871895
Apool	0.278131	1.68513e-25	0.217877	1.58431e-15	0.384003	3.72892e-17	8.40618e-53	0.293337
Apopt1	-0.0367931	1	-0.039612	1	0.00162162	1	1	-0.0249278
App	-0.158374	0.0020541	-0.150802	0.00423561	-0.238892	0.00526887	7.36534e-06	-0.18269
Appbp2	-0.0290559	1	0.00987001	1	-0.012526	1	1	-0.0105706
Appl1	-0.0695518	1	-0.0199797	1	-0.0264158	1	1	-0.0386491
Appl2	-0.0239745	1	-0.0394698	1	0.000707005	1	1	-0.0209125
Aprt	-0.0627857	1	-0.0640764	1	-0.149612	0.687193	0.993341	-0.0921581
Aptx	0.0020791	1	-0.024569	1	-0.0351456	1	1	-0.0192118
Aqp5	-0.312322	1.55251e-06	-0.227181	0.00465682	-0.778207	2.85197e-21	4.63608e-26	-0.439237
Aqr	0.0483752	1	0.0874931	1	0.12094	1	1	0.0856027
Araf	0.0879418	1	0.0700082	1	0.10479	1	1	0.0875801
Arcn1	-0.05816	1	-0.0209853	1	-0.152311	1	1	-0.0771522
Areg	-0.311888	3.08947e-06	-0.207262	0.000459395	-0.316582	0.301817	1.0933e-07	-0.278577
Arel1	0.0106408	1	0.011872	1	0.0165479	1	1	0.0130202
Arf1	-0.169529	2.88093e-08	-0.163493	2.20866e-08	-0.155536	0.563225	2.39755e-13	-0.162853
Arf2	0.0334658	1	0.0220935	1	0.0808869	1	1	0.0454821
Arf3	0.0178218	1	0.00137791	1	0.0251218	1	1	0.0147738
Arf4	-0.111589	0.212158	-0.098101	0.560083	-0.0594626	1	0.641512	-0.0897174
Arf5	-0.0221783	1	-0.0505896	1	0.0120265	1	1	-0.0202471
Arf6	0.0833607	1	0.000159889	1	0.0351856	1	1	0.0395688
Arfgap1	0.00267673	1	0.000853371	1	0.0224971	1	1	0.00867575
Arfgap2	0.0334735	1	0.0456446	1	0.0680659	1	1	0.0490613
Arfgap3	0.00261873	1	0.0152836	1	0.00679581	1	1	0.00823272
Arfgef1	-0.0201442	1	0.0298403	1	-0.0596473	1	1	-0.0166504
Arfip1	-0.0535845	1	-0.0238526	1	-0.0788257	1	1	-0.0520876
Arfip2	-0.04175	1	-0.0233054	1	-0.0390092	1	1	-0.0346882
Arfrp1	0.0949193	1	0.0990806	1	0.095909	1	1	0.0966363
Arglu1	0.0891271	1	0.137601	1	0.118947	1	1	0.115225
Arhgap1	0.0540662	1	0.0491956	1	0.0664108	1	1	0.0565575
Arhgap10	-0.189068	1.37648e-06	-0.150949	0.0004142	-0.271104	9.55346e-06	3.1221e-12	-0.203707
Arhgap11a	0.0582368	1	0.0603575	1	0.00589938	1	1	0.0414979
Arhgap12	0.0598944	1	0.0538095	1	0.0513974	1	1	0.0550338
Arhgap17	0.0264831	1	0.0308093	1	0.0504011	1	1	0.0358978
Arhgap18	-0.0151762	1	-0.0106777	1	-0.0595016	1	1	-0.0284519
Arhgap19	0.000410597	1	0.0210828	1	-0.00963304	1	1	0.00395346
Arhgap21	0.0635787	1	0.075508	1	0.0858195	1	1	0.0749687
Arhgap22	-0.0771973	0.0327011	-7.02584e-05	1	-0.00515344	1	0.335832	-0.0274737
Arhgap23	0.293816	1.11632e-10	0.219942	4.27126e-08	0.361047	1.53708e-07	1.17318e-21	0.291602
Arhgap29	-0.0829033	3.84691e-07	-0.0882153	2.51171e-09	-0.108375	0.0361124	2.64098e-14	-0.0931644
Arhgap31	-0.0337335	1	-0.0389185	1	-0.0488357	1	1	-0.0404959
Arhgap35	0.0229285	1	0.0374722	1	0.0436572	1	1	0.034686
Arhgap42	-0.206392	0.000543202	-0.207117	2.46568e-05	-0.255327	0.00154677	6.79891e-09	-0.222945
Arhgap5	0.0120013	1	-0.0372898	1	-0.094185	1	1	-0.0398245
Arhgdia	-0.277805	3.0812e-22	-0.18008	2.40328e-09	-0.29409	1.10263e-09	3.38137e-36	-0.250658
Arhgdib	-0.0157064	1	-0.167873	4.54001e-05	-0.307308	2.94102e-07	4.5334e-09	-0.163629
Arhgef1	0.0476524	1	0.0250503	1	0.0337797	1	1	0.0354941
Arhgef10l	-0.0363556	1	0.0137241	1	-0.0120794	1	1	-0.0115703
Arhgef11	0.00474254	1	0.00971243	1	0.017468	1	1	0.010641
Arhgef12	-0.0671177	1	-0.040739	1	-0.0533714	1	1	-0.0537427
Arhgef17	-0.0116301	1	-0.0189263	1	-0.0240221	1	1	-0.0181928
Arhgef18	-0.0148725	1	-0.00895238	1	0.0135975	1	1	-0.00340912
Arhgef2	0.0444914	1	0.022166	1	0.070549	1	1	0.0457355
Arhgef25	-0.00176711	1	-0.00809421	1	-0.00684303	1	1	-0.00556811
Arhgef28	0.0177969	1	0.0252251	1	0.0683214	1	1	0.0371145
Arhgef40	-0.00214592	1	-0.000286818	1	-0.0150998	1	1	-0.00584418
Arhgef5	-0.0602868	1	-0.0107185	1	-0.0524232	1	1	-0.0411429
Arhgef7	0.0325402	1	0.0153695	1	0.0111752	1	1	0.0196949
Arid1a	-0.00935946	1	-0.0208461	1	-0.0750309	1	1	-0.0350788
Arid1b	-0.0293668	1	-0.0155739	1	-0.0183655	1	1	-0.0211021
Arid2	-0.0253119	1	-0.00323745	1	0.0326585	1	1	0.0013697
Arid4a	0.039623	1	0.0531953	1	0.0910373	1	1	0.0612852
Arid4b	0.101434	1	0.117321	1	0.154853	1	1	0.124536
Arid5a	-0.0655806	0.536793	-0.0738893	1	-0.0710396	1	0.974641	-0.0701699
Arid5b	0.0134485	1	-0.0806196	1	-0.0512184	1	1	-0.0394632
Arih1	0.0303525	1	0.0371658	1	-0.0524151	1	1	0.0050344
Arih2	0.0274758	1	0.00604125	1	-0.0121174	1	1	0.00713323
Arl1	-0.0594922	1	-0.0623326	1	-0.12411	1	1	-0.0819784
Arl13b	-0.00654645	1	-0.0344783	1	2.44207e-05	1	1	-0.0136668
Arl14ep	0.0396184	1	0.0466988	1	0.0694331	1	1	0.0519168
Arl16	-0.0563576	1	-0.0521011	0.588091	-0.0595258	1	0.983163	-0.0559948
Arl2	0.123035	0.0369681	0.10166	1	0.21489	0.161954	0.115048	0.146528
Arl2bp	-0.172647	1.19581e-08	-0.127939	0.00129979	-0.163947	0.142518	8.59287e-10	-0.154844
Arl3	0.00992605	1	0.000515885	1	0.0429544	1	1	0.0177988
Arl4a	0.0440359	1	0.0189772	1	-0.0578809	1	1	0.00171072
Arl4c	-0.0789222	1	-0.00527527	1	-0.000878199	1	1	-0.0283585
Arl5a	0.0340237	1	0.0854063	1	0.086908	1	1	0.0687793
Arl5b	0.0441912	1	0.0299161	1	0.011888	1	1	0.0286651
Arl6	-0.0509835	1	-0.0479092	1	-0.022139	1	1	-0.0403439
Arl6ip1	0.018401	1	0.0999617	1	0.0817697	1	1	0.0667108
Arl6ip4	-0.0272969	1	0.0187495	1	-0.0218326	1	1	-0.0101267
Arl6ip5	-0.0274188	1	-0.0455464	1	-0.113626	1	1	-0.062197
Arl6ip6	0.118243	0.35942	0.0847968	1	0.189126	0.109694	0.372992	0.130722
Arl8a	0.00758618	1	0.0583419	1	0.0763429	1	1	0.0474237
Arl8b	0.0390497	1	0.0108742	1	-0.0493364	1	1	0.000195845
Armc1	-0.0103633	1	0.0208933	1	-0.0160591	1	1	-0.00184305
Armc10	0.00362841	1	0.0106528	1	-0.0205559	1	1	-0.00209155
Armc6	0.000673241	1	-0.0228468	1	0.019946	1	1	-0.000742524
Armc8	0.0600689	1	0.0549693	1	0.0496499	1	1	0.054896
Armcx5	0.0387446	1	0.0111157	1	0.0343084	1	1	0.0280562
Armt1	0.00431026	1	-0.00333291	1	-0.0306079	1	1	-0.00987684
Arnt	-0.0068638	1	-0.0313755	1	-0.0140875	1	1	-0.0174423
Arntl	-0.0172187	1	-0.0153177	1	-0.000772904	1	1	-0.0111031
Arpc1a	-0.113536	0.0982886	-0.088577	1	0.0115847	1	0.590783	-0.0635093
Arpc1b	0.0702551	1	0.0315616	1	0.0299072	1	1	0.0439079
Arpc2	-0.0987834	0.315088	-0.0888381	0.0603335	-0.187968	9.46724e-05	0.000183064	-0.125196
Arpc3	0.0400277	1	0.0137607	1	0.063469	1	1	0.0390858
Arpc4	-0.0926554	0.638354	-0.0798926	1	-0.0838387	1	0.989194	-0.0854622
Arpc5	-0.0967056	0.251565	-0.0602228	1	-0.120126	1	0.838297	-0.0923514
Arpc5l	0.101882	1	0.0667675	1	0.0436476	1	1	0.0707657
Arpin	0.00387253	1	0.0237485	1	0.0231351	1	1	0.0169187
Arpp19	0.0293182	1	0.0751739	1	0.0462861	1	1	0.0502594
Arrb2	-0.00269208	1	0.0116895	1	-0.0125076	1	1	-0.00117008
Arrdc1	0.0490777	1	0.0387967	1	0.0903078	1	1	0.0593941
Arrdc4	0.0777842	3.42978e-05	0.0222457	1	0.068074	1	0.00219931	0.0560346
Arsa	0.0331233	1	0.0129453	1	0.0237275	1	1	0.0232653
Arsb	0.0125506	1	0.0267599	1	0.0528696	1	1	0.0307267
Arsk	0.0292115	1	0.0239428	1	0.064254	1	1	0.0391361
Artn	-0.0206596	1	0.00462207	1	-0.0381167	1	1	-0.0180514
Arxes2	0.0025484	1	-0.00715807	1	0.0215681	1	1	0.00565282
As3mt	0.0162984	1	0.0123384	1	0.0431704	1	1	0.0239357
Asah1	-0.241547	4.06275e-35	-0.194553	1.2283e-29	-0.246343	2.26162e-12	1.70018e-71	-0.227481
Asap1	0.158278	0.00447336	0.148976	0.0149012	0.234417	0.00456988	3.91643e-05	0.180557
Asap2	-0.0747038	1	-0.0727365	1	-0.100127	1	1	-0.0825224
Asb13	0.000713899	1	0.00860493	1	0.016477	1	1	0.0085986
Asb3	0.0488326	1	0.032498	1	0.0983065	1	1	0.059879
Asb6	0.0390758	1	0.0091662	1	-0.00785031	1	1	0.0134639
Asb8	0.0261564	1	0.0209555	1	0.0245109	1	1	0.0238743
Ascc1	-0.0092751	1	-0.0193739	1	0.0465206	1	1	0.00595719
Ascc2	-0.0370056	1	-0.0181361	1	-0.0184761	1	1	-0.0245393
Ascc3	0.00556753	1	-0.0180669	1	0.0854781	1	1	0.0243262
Asf1a	0.0015055	1	-0.00404902	1	-0.0258247	1	1	-0.00945608
Asf1b	-0.0631253	1	-0.0359553	1	-0.0774269	1	1	-0.0588358
Ash1l	0.101662	1	0.071248	1	0.0782239	1	1	0.0837114
Ash2l	-0.00420302	1	-0.00849939	1	-0.0402351	1	1	-0.0176458
Asl	0.0672236	1	0.040983	1	0.0781456	1	1	0.0621174
Asna1	-0.081348	1	-0.0328886	1	-0.0815872	1	1	-0.0652746
Asns	-0.0398813	1	-0.0112623	1	-0.0322184	1	1	-0.0277873
Asnsd1	-0.066439	1	-0.0300236	1	-0.0243547	1	1	-0.0402724
Aspa	-0.0590269	1	-0.0934596	1	-0.170222	0.10827	0.616519	-0.10757
Asph	-0.0738782	1	-0.104922	0.14771	-0.124732	1	0.700343	-0.101177
Aspm	-0.0417274	1	0.0491442	1	-0.0511787	1	1	-0.0145873
Aspscr1	-0.05189	1	-0.0328675	1	-0.0221124	1	1	-0.0356233
Asrgl1	0.0204568	1	0.0165343	1	0.0365852	1	1	0.0245254
Asxl1	0.0470984	1	0.0633638	1	0.0181535	1	1	0.0428719
Asxl2	0.0694349	1	0.0541557	1	0.0377085	1	1	0.0537664
Atad1	0.0176395	1	0.0439154	1	0.00629361	1	1	0.0226162
Atad2	0.109344	1	0.163814	1	-0.0358277	1	1	0.07911
Atad2b	-0.023225	1	-0.0281574	1	-0.0237142	1	1	-0.0250322
Atad3a	-0.121781	0.0068863	-0.0641354	1	-0.084987	1	0.126498	-0.0903011
Atad5	0.0303803	1	0.0241513	1	-0.0298347	1	1	0.00823228
Atat1	-0.00488314	1	0.0190126	1	0.00948162	1	1	0.00787035
Ate1	-0.0385429	1	-0.00405527	1	-0.0493547	1	1	-0.0306509
Atf1	-0.00865111	1	0.00394321	1	-0.0358554	1	1	-0.0135211
Atf2	0.073121	1	0.0795935	1	0.0831889	1	1	0.0786345
Atf3	0.0733466	1	0.0365539	1	0.0237342	1	1	0.0445449
Atf4	-0.0201617	1	-0.00566445	1	-0.0111713	1	1	-0.0123325
Atf5	-0.0236929	1	0.0381555	1	-0.105801	1	1	-0.030446
Atf6	0.0213958	1	0.00898858	1	-0.0798829	1	1	-0.0164995
Atf6b	-0.0436438	1	-0.0164909	1	-0.0144522	1	1	-0.0248623
Atf7	-0.00481682	1	-0.00422729	1	0.0164344	1	1	0.00246344
Atf7ip	0.0555311	1	0.0174267	1	-0.00637459	1	1	0.0221944
Atg10	-0.016724	1	0.0176686	1	0.0100499	1	1	0.00366485
Atg101	-0.00985703	1	-0.0028189	1	0.0664473	1	1	0.0179238
Atg12	0.0598569	1	0.0807542	1	0.140644	0.565588	0.979755	0.0937516
Atg13	0.0344851	1	0.0142304	1	0.0125355	1	1	0.020417
Atg14	0.017455	1	0.00479849	1	0.00457175	1	1	0.00894173
Atg16l1	0.0025923	1	0.0137707	1	0.0102526	1	1	0.00887188
Atg16l2	-0.01259	1	-0.00816046	1	-0.0270314	1	1	-0.0159273
Atg2a	0.00482832	1	0.0215448	1	-0.00906184	1	1	0.00577041
Atg2b	0.0205835	1	0.0115286	1	-0.00110007	1	1	0.0103373
Atg3	-0.0457219	1	-0.0280334	1	-0.0274339	1	1	-0.0337297
Atg4a	0.0220639	1	0.0195865	1	-0.0203316	1	1	0.00710626
Atg4b	-0.00331644	1	-0.0228451	1	-0.0143307	1	1	-0.0134974
Atg4d	-0.0319334	1	-0.00490316	1	-0.0361697	1	1	-0.0243354
Atg5	-0.040625	1	-0.0618663	1	-0.0813797	1	1	-0.0612904
Atg7	0.00412835	1	0.0114777	1	0.0444955	1	1	0.0200339
Atg9a	0.0022608	1	-0.00868153	1	-0.0049437	1	1	-0.00378814
Atic	-0.0546477	1	0.0201143	1	-0.114232	1	1	-0.0495885
Atl2	-0.0343853	1	0.0143154	1	-0.00990177	1	1	-0.00999055
Atl3	0.0638737	1	0.0680593	1	0.0630758	1	1	0.0650029
Atm	0.0638473	1	0.0497193	1	-0.0130968	1	1	0.0334899
Atmin	-0.0131726	1	0.00196255	1	-0.0213212	1	1	-0.0108437
Atn1	0.0522347	1	0.0344443	1	0.0359344	1	1	0.0408711
Atox1	-0.014111	1	0.00596601	1	-0.110522	1	1	-0.0395558
Atp11a	-0.0697734	0.000164649	-0.0462215	0.234797	-0.0785342	1	0.00242706	-0.064843
Atp11b	-0.014647	1	-0.0223352	1	-0.0504691	1	1	-0.0291504
Atp11c	0.0136001	1	0.0300812	1	0.0395046	1	1	0.0277286
Atp13a1	-0.0132519	1	0.00357238	1	0.0336468	1	1	0.00798909
Atp13a2	-0.021309	1	-0.0101399	1	-0.056949	1	1	-0.029466
Atp13a3	0.00918049	1	0.0181742	1	0.0388946	1	1	0.0220831
Atp1a1	-0.232805	1.73866e-11	-0.12516	0.1578	-0.362782	5.00353e-10	1.65122e-18	-0.240249
Atp1a3	0.0499984	1	0.0684832	0.0126224	0.137677	2.99814e-09	1.18427e-08	0.0853862
Atp1b3	-0.149	1.77565e-05	-0.0390726	1	-0.142525	1	0.00127433	-0.110199
Atp23	-0.0229227	1	-0.00101865	1	-0.0356539	1	1	-0.0198651
Atp2a2	-0.104324	1	-0.050499	1	-0.155853	1	1	-0.103559
Atp2b1	-0.0686416	1	-0.0726813	1	-0.032594	1	1	-0.0579723
Atp2b4	0.0491232	1	0.0292229	1	0.0755609	1	1	0.0513023
Atp2c1	0.0542442	1	0.028398	1	0.079621	1	1	0.0540877
Atp5a1	0.21341	1.94818e-13	0.205482	1.40434e-12	0.277206	1.05776e-07	7.84391e-29	0.232032
Atp5b	-0.0119642	1	-0.0227248	1	-0.0927999	1	1	-0.0424963
Atp5c1	0.262989	3.4818e-23	0.146592	1.08347e-06	0.262483	8.75026e-08	1.12895e-32	0.224021
Atp5d	-0.144699	1.29205e-05	-0.0933885	1	-0.112077	1	0.000976964	-0.116721
Atp5e	0.234371	1.28209e-17	0.114331	0.0727731	0.154778	0.0822669	7.78014e-17	0.167827
Atp5f1	0.00145309	1	0.0210642	1	-0.00787524	1	1	0.00488068
Atp5g1	0.17143	0.000987474	0.125232	0.372745	0.114135	1	0.0147854	0.136932
Atp5g2	-0.0306503	1	-0.0596528	1	-0.0405056	1	1	-0.0436029
Atp5g3	0.137096	0.00251493	0.140471	0.000125492	0.13044	1	4.03974e-05	0.136002
Atp5h	-0.00974464	1	-0.0187187	1	-0.0354956	1	1	-0.0213196
Atp5j	-0.0329206	1	-0.0251571	1	-0.0138707	1	1	-0.0239828
Atp5j2	-0.0300302	1	-0.0295988	1	-0.00382798	1	1	-0.0211523
Atp5k	0.0477165	1	0.0133558	1	-0.0173606	1	1	0.0145706
Atp5l	-0.0186018	1	-0.0248028	1	-0.0958631	1	1	-0.0464226
Atp5o.1	-0.0352207	1	0.00811853	1	0.0047825	1	1	-0.00743988
Atp5s	0.0290021	1	0.020422	1	-0.0156658	1	1	0.0112528
Atp6ap1	0.0839614	1	0.0600115	1	0.0579228	1	1	0.0672986
Atp6ap2	-0.0284248	1	0.0253528	1	0.0687527	1	1	0.0218936
Atp6v0a2	-0.0502296	1	-0.0154217	1	-0.0183289	1	1	-0.0279934
Atp6v0b	-0.20162	1.83134e-09	-0.186633	1.5357e-08	-0.266268	5.62033e-07	2.26305e-20	-0.218174
Atp6v0d1	-0.00549342	1	-0.0347591	1	0.00351637	1	1	-0.0122454
Atp6v0e	-0.249905	1.19682e-10	-0.156095	0.00153304	-0.192594	0.127475	1.22778e-11	-0.199531
Atp6v1a	-0.00163323	1	-0.0235897	1	0.027339	1	1	0.000705367
Atp6v1b2	-0.0518469	1	-0.018795	1	-0.0441719	1	1	-0.0382712
Atp6v1c1	0.0338823	1	-0.00408125	1	-0.0308175	1	1	-0.000338838
Atp6v1d	0.0359897	1	-0.00111676	1	0.00198631	1	1	0.0122864
Atp6v1e1	0.00572479	1	-0.0311547	1	0.0692531	1	1	0.0146077
Atp6v1f	-0.00770982	1	-0.0263155	1	0.0293691	1	1	-0.00155206
Atp6v1g1	-0.171094	4.64957e-08	-0.179248	3.59011e-09	-0.100987	1	1.16384e-13	-0.150443
Atp6v1h	0.0479211	1	0.0222459	1	-0.00615179	1	1	0.0213384
Atp7a	0.104276	0.0337765	0.0927722	0.055672	0.122057	1	0.0507184	0.106368
Atp8b2	-0.034477	1	-0.028538	1	-0.0415214	1	1	-0.0348455
Atp9b	0.0242702	1	0.0301043	1	0.0616326	1	1	0.038669
Atpaf1	-0.0342123	1	-0.0341915	1	-0.0975358	1	1	-0.0553132
Atpaf2	-0.0170128	1	-0.029736	1	-0.0523515	1	1	-0.0330334
Atpif1	-0.133003	0.000400941	-0.131744	0.000255226	-0.0975563	1	1.50038e-05	-0.120768
Atr	-0.000190714	1	0.02078	1	0.0315625	1	1	0.0173839
Atraid	0.14276	0.526742	0.0471267	1	0.118883	1	0.972636	0.102923
Atrip	0.00204675	1	0.0119465	1	-0.00204429	1	1	0.00398298
Atrn	0.0221997	1	0.00532414	1	0.000528556	1	1	0.00935079
Atrx	0.534828	7.72501e-35	0.448331	2.60581e-43	0.710584	8.81152e-33	5.60571e-105	0.564581
Atxn1	0.025433	1	0.0138535	1	-0.0393098	1	1	-7.77525e-06
Atxn10	0.130834	0.353675	0.0777746	1	0.146567	1	0.912315	0.118392
Atxn1l	-0.0129047	1	0.0297354	1	0.00868983	1	1	0.00850683
Atxn2	0.0552168	1	0.0411292	1	0.0666526	1	1	0.0543329
Atxn2l	0.00705536	1	0.0148692	1	-0.0190951	1	1	0.000943136
Atxn3	0.0474129	1	0.0243613	1	-0.00447946	1	1	0.0224316
Atxn7	-0.0104952	1	0.00709186	1	-0.0204638	1	1	-0.0079557
Atxn7l1	-0.000709509	1	-0.000645339	1	-0.0294754	1	1	-0.0102767
Atxn7l2	0.0075409	1	-0.0124269	1	0.0197447	1	1	0.0049529
Atxn7l3	0.0902169	1	0.0795354	1	0.0754093	1	1	0.0817205
Atxn7l3b	-0.0583986	1	-0.0298057	1	0.00515654	1	1	-0.0276826
AU019823	-0.050207	1	-0.0286449	1	-0.0556659	1	1	-0.0448393
AU020206	0.0175099	1	0.0346697	1	0.0208527	1	1	0.0243441
AU022252	-0.0452485	1	-0.0258663	1	-0.0375017	1	1	-0.0362055
AU040320	-0.0272704	1	-0.039975	1	-0.0612855	1	1	-0.0428436
Auh	0.0724026	1	0.031935	1	0.055364	1	1	0.0532339
Aunip	-0.0261523	1	0.00856548	1	-0.0193942	1	1	-0.012327
Aup1	-0.0780417	1	-0.0139164	1	-0.0382516	1	1	-0.0434032
Aurka	0.0144269	1	0.0644006	1	0.0386547	1	1	0.0391607
Aurkaip1	-0.243776	5.40371e-15	-0.242013	4.14924e-15	-0.334827	7.90278e-11	7.21363e-36	-0.273539
Aurkb	-0.0278412	1	0.0222432	1	-0.0275425	1	1	-0.0110468
Aven	0.0182347	1	-0.00625465	1	0.0507784	1	1	0.0209195
Avl9	0.0301077	1	0.0264728	1	0.0438318	1	1	0.0334708
Avpi1	-0.161018	0.19157	-0.157425	0.0328065	-0.236237	0.0855036	0.019813	-0.184893
AW209491	0.0227865	1	0.0287687	1	0.053233	1	1	0.0349294
AW549877	0.0374652	1	0.0296184	1	-0.0052104	1	1	0.0206244
AW554918	0.0182135	1	0.0268183	1	0.00539067	1	1	0.0168075
Axin1	-0.0312761	1	-0.0200279	1	-0.0817858	1	1	-0.0443633
Axin2	-0.0573277	0.0468083	-0.0543251	0.41703	-0.0940892	0.674661	0.193642	-0.0685807
Axl	-0.0985585	0.90152	0.0148044	1	0.0378052	1	0.999828	-0.0153163
AY036118	0.062049	1	0.0725178	1	-0.076729	1	1	0.0192793
Azi2	-0.0859064	0.133671	-0.0412165	1	-0.0903059	1	0.673327	-0.0724763
Azin1	-3.84861e-05	1	0.0162181	1	0.0310987	1	1	0.0157594
Azin2	0.00540781	1	-0.0100459	1	0.0333239	1	1	0.00956193
B230118H07Rik	0.14787	0.00167301	0.0847317	1	0.154818	1	0.0465586	0.12914
B230219D22Rik	0.1869	1.99949e-06	0.163246	1.96876e-05	0.285202	2.25744e-05	5.65361e-13	0.211783
B230307C23Rik	-0.00382238	1	0.0241365	1	0.0242474	1	1	0.0148539
B230354K17Rik	0.0374657	1	0.0433636	1	0.0672264	1	1	0.0493519
B2m	0.0922815	1	0.0833918	1	0.221567	0.00775878	0.137047	0.132414
B3galnt2	0.0257689	1	0.0522672	1	0.0362212	1	1	0.0380858
B3galt6	-0.0311424	1	-0.0514307	1	-0.0542061	1	1	-0.0455931
B3gat3	-0.00907046	1	0.02267	1	-0.0230739	1	1	-0.00315811
B3glct	-0.0679673	0.00516259	-0.029902	1	-0.031378	1	0.10394	-0.0430824
B3gnt2	0.00421243	1	0.0155362	1	-0.00528463	1	1	0.00482135
B3gnt9	-0.00808208	1	-0.0212123	1	0.00886266	1	1	-0.00681057
B4galnt1	0.0132442	1	0.0438484	1	0.051539	1	1	0.0362106
B4galt1	0.0250511	1	0.0292508	1	0.0780456	1	1	0.0441158
B4galt2	-0.0442125	1	-0.00215387	1	-0.0301345	1	1	-0.0255003
B4galt3	-0.0139823	1	-0.00206544	1	0.00299247	1	1	-0.00435177
B4galt5	0.0740323	0.460554	0.0401597	1	0.0939604	1	0.956059	0.0693841
B4galt6	0.0315949	1	0.0177414	1	-0.0133047	1	1	0.0120105
B4galt7	0.0432126	1	0.0206542	1	0.0970713	0.782436	0.99795	0.053646
B4gat1	0.011646	1	-0.00636034	1	0.00594031	1	1	0.003742
B930036N10Rik	0.00413024	1	0.00627001	1	-0.0186126	1	1	-0.00273745
B9d1	-0.0115106	1	-0.0276244	1	0.0192618	1	1	-0.00662441
B9d2	-0.00909796	1	-0.00375796	1	0.0213352	1	1	0.00282641
Baalc	-0.00729147	1	-0.00950035	1	0.026943	1	1	0.00338374
Babam1	-0.0126754	1	-0.0162775	1	-0.0290001	1	1	-0.0193177
Babam2	0.0374131	1	0.00800994	1	0.0627511	1	1	0.036058
Bace1	0.0165916	1	0.00739009	1	-0.0773534	1	1	-0.0177906
Bach1	0.013963	1	0.00692039	1	-0.0353843	1	1	-0.00483362
Bach2	-0.0174949	1	-0.00503201	1	0.0218355	1	1	-0.000230454
Bad	0.0327999	1	0.0201481	1	-0.00827588	1	1	0.0148907
Bag1	-0.219078	6.37723e-14	-0.191779	1.5862e-09	-0.316129	4.61849e-10	1.24987e-28	-0.242328
Bag2	-0.098115	0.403884	-0.0617685	1	-0.0640887	1	0.936047	-0.0746574
Bag3	-0.0463849	1	-0.0734581	1	-0.0753445	1	1	-0.0650625
Bag4	-0.0205716	1	-0.00898033	1	-0.0882693	1	1	-0.0392738
Bag5	0.0510002	1	0.0714456	1	0.0240846	1	1	0.0488435
Bag6	-0.0137515	1	0.0155982	1	-0.00681634	1	1	-0.00165656
Bahcc1	0.0272553	1	0.0213358	1	0.00517873	1	1	0.0179233
Baiap2	-0.00233913	1	-0.000221267	1	0.0147031	1	1	0.00404757
Bak1	-0.119133	7.63656e-06	-0.0469399	1	-0.0926667	1	0.000627702	-0.0862464
Banf1	0.0422494	1	0.0707491	1	0.0525311	1	1	0.0551765
Banp	-0.00961281	1	0.00447577	1	-0.0258034	1	1	-0.0103135
Bap1	-0.00334284	1	-0.0126599	1	0.0106142	1	1	-0.00179617
Bard1	0.0121537	1	0.0111759	1	-0.0712172	1	1	-0.0159625
Bax	0.209489	1.94531e-09	0.23087	5.07182e-12	0.265033	1.09433e-05	1.84728e-22	0.235131
Baz1a	0.0173729	1	0.0228629	1	0.0620097	1	1	0.0340818
Baz1b	0.0380825	1	0.0834269	1	0.0540887	1	1	0.0585327
Baz2a	0.0273392	1	-0.011693	1	0.00063681	1	1	0.00542767
Baz2b	0.12523	0.664352	0.117257	1	0.133337	1	0.991585	0.125275
Bbc3	0.027673	1	0.0306642	1	0.0489526	1	1	0.0357633
Bbip1	0.0254735	1	0.0373702	1	0.0684258	1	1	0.0437565
Bbs12	0.0069698	1	0.0184592	1	0.0169402	1	1	0.0141231
Bbs5	0.0232899	1	0.0194617	1	0.0490821	1	1	0.0306112
Bbs7	0.0284815	1	0.028272	1	-0.00168165	1	1	0.0183573
Bbs9	0.0327143	1	0.00473324	1	0.00747933	1	1	0.0149756
Bbx	0.0088998	1	-0.00576243	1	-0.00520472	1	1	-0.000689115
BC003331	0.0305899	1	0.0171578	1	0.0238955	1	1	0.0238811
BC003965	-0.0673049	1	-0.0189824	1	-0.082419	1	1	-0.0562354
BC004004	-0.0544789	1	-0.0240962	1	0.0032958	1	1	-0.0250931
BC005537	0.0352573	1	0.0361169	1	5.94251e-05	1	1	0.0238112
BC005561	0.091839	1	0.0860852	1	0.0914578	1	1	0.089794
BC005624	0.163937	0.000294448	0.118601	0.0390513	0.15234	1	0.000885954	0.14496
BC017643	-0.00887712	1	-0.014563	1	0.0176923	1	1	-0.00191593
BC022687	-0.0182464	1	-0.00563358	1	-0.0223129	1	1	-0.0153976
BC029722	0.0484422	1	0.0496223	1	0.0333185	1	1	0.0437943
BC031181	0.126264	0.180071	0.109711	0.765706	0.173704	1	0.681721	0.13656
BC037034	0.0160438	1	0.0216022	1	0.0589083	1	1	0.0321848
Bcap29	0.0102211	1	0.018137	1	-0.0884823	1	1	-0.0200414
Bcap31	0.112454	0.40848	0.149454	1.40935e-05	0.203975	0.01371	1.19254e-05	0.155294
Bcar1	-0.021053	1	-0.0121038	1	-0.0490223	1	1	-0.027393
Bcar3	-0.0141975	1	-0.0218836	1	0.0301455	1	1	-0.00197854
Bcas2	-0.0593263	1	-0.00710684	1	-0.0217922	1	1	-0.0294084
Bcas3	0.015287	1	0.0013836	1	-0.0157905	1	1	0.000293378
Bcat1	-0.0888481	0.00100481	-0.0722617	0.159076	-0.116418	0.424423	0.003844	-0.0925091
Bcat2	-0.0312416	1	0.00687918	1	-0.0614427	1	1	-0.0286017
Bccip	-0.0178712	1	-0.00277425	1	-0.0422011	1	1	-0.0209488
Bcdin3d	0.0131826	1	0.00708833	1	-0.00942112	1	1	0.00361661
Bckdha	0.0435626	1	0.0139145	1	0.0119564	1	1	0.0231445
Bckdhb	0.0551518	1	0.0176456	1	0.0150714	1	1	0.0292896
Bckdk	0.0605387	1	0.0251839	1	-0.00942386	1	1	0.0254329
Bcl10	-0.297217	4.03682e-22	-0.200287	3.18906e-08	-0.293673	3.17581e-06	1.31447e-31	-0.263726
Bcl2	0.0412394	1	0.0484728	1	0.0243804	1	1	0.0380309
Bcl2l1	0.0400618	1	0.0245788	1	0.0114768	1	1	0.0253725
Bcl2l11	0.0842399	1	0.094336	1	0.114822	1	1	0.0977991
Bcl2l12	0.0226694	1	0.0162789	1	0.0117819	1	1	0.0169101
Bcl2l13	0.0148123	1	0.0118214	1	0.0049601	1	1	0.0105313
Bcl3	0.0355238	1	0.0381492	1	0.0408728	1	1	0.0381819
Bcl7a	-0.0260012	1	-0.0038279	1	-0.0325138	1	1	-0.020781
Bcl7b	-0.00493186	1	-0.0241801	1	-0.0239261	1	1	-0.0176793
Bcl7c	-0.0235216	1	0.013321	1	0.0131159	1	1	0.000971764
Bcl9	0.0219745	1	0.0142856	1	-0.00585618	1	1	0.0101346
Bcl9l	0.0401575	1	-0.00325441	1	-0.0252092	1	1	0.00389796
Bclaf1	0.071232	1	0.0657387	1	0.0473665	1	1	0.0614457
Bclaf3	0.135974	0.00933024	0.161599	1.70145e-05	0.112012	1	2.20996e-05	0.136528
Bcor	0.0136225	1	-0.0117366	1	-0.0457427	1	1	-0.0146189
Bcorl1	0.0773738	1	0.0670774	1	0.0770991	1	1	0.0738501
Bcr	-0.0346297	1	-0.0322685	1	-0.0413745	1	1	-0.0360909
Bcs1l	0.0251215	1	0.00389355	1	-0.0353354	1	1	-0.00210679
Bdp1	0.0292961	1	0.0500286	1	-0.00332882	1	1	0.025332
Becn1	0.116935	0.0832653	0.0833179	1	0.102483	1	0.547481	0.100912
Bend7	0.00295767	1	0.00669176	1	-0.0141721	1	1	-0.00150757
Bet1	-0.0110189	1	0.0176165	1	8.45889e-05	1	1	0.0022274
Bet1l	-0.00438513	1	-0.0145479	1	0.0208763	1	1	0.000647747
Bex3	-0.0794978	1	0.00576041	1	-0.051315	1	1	-0.0416841
Bfar	-0.0144586	1	-0.00257513	1	0.0607554	1	1	0.0145739
Bgn	0.00650013	1	0.0224249	1	-0.000400031	1	1	0.00950832
Bhlhb9	-0.0296159	1	-0.00674966	1	-0.0233567	1	1	-0.0199074
Bhlhe40	0.155224	1	0.130938	1	0.202015	1	1	0.162726
Bicd1	-0.0507893	0.0190791	-0.0179848	1	-0.0474605	1	0.244149	-0.0387449
Bicd2	0.085358	1	0.0836764	1	0.0562899	1	1	0.0751081
Bicral	-0.00145338	1	0.000607228	1	0.0172319	1	1	0.00546193
Bid	0.0233009	1	0.00941044	1	-0.0112516	1	1	0.00715326
Bin1	0.0625762	1	0.0868468	1	0.11142	1	1	0.0869475
Bin3	-0.00268628	1	0.00188366	1	0.00337566	1	1	0.000857682
Birc2	0.00662986	1	0.0197321	1	0.0570259	1	1	0.0277959
Birc3	-0.0183646	1	-0.00830207	1	-0.0123102	1	1	-0.0129923
Birc5	-0.297787	1	-0.0485121	1	-0.245532	1	1	-0.197277
Birc6	-0.0534749	1	-0.000644103	1	-0.0122746	1	1	-0.0221312
Bivm	0.00970915	1	0.00799147	1	0.0385597	1	1	0.0187535
Blcap	0.0829371	1	0.0741955	1	0.136732	0.632653	0.988608	0.0979548
Blm	0.0115361	1	0.0164583	1	-0.0446171	1	1	-0.00554093
Blmh	-0.172349	2.61614e-08	-0.0961579	0.112381	-0.0864835	1	6.28005e-07	-0.11833
Bloc1s1	-0.00232314	1	0.00329651	1	0.0128921	1	1	0.00462182
Bloc1s2	-0.0394931	1	-0.00837104	1	-0.0101897	1	1	-0.0193513
Bloc1s4	-0.0374456	1	0.0138219	1	-0.0186836	1	1	-0.0141024
Bloc1s5	0.00721664	1	0.0158544	1	0.0348945	1	1	0.0193219
Bloc1s6	0.0696839	1	0.0600586	1	0.090127	1	1	0.0732899
Blvra	0.0920347	1	0.0467188	1	0.0573419	1	1	0.0653651
Blvrb	0.337037	8.99524e-23	0.19802	2.09953e-07	0.265551	9.60322e-05	5.29259e-30	0.266869
Blzf1	-0.000946323	1	0.00421565	1	0.00738174	1	1	0.00355036
Bmi1	0.0915824	1	0.0869959	1	0.110185	1	1	0.0962545
Bmp1	0.144319	0.475777	0.0985853	1	0.157961	1	0.960444	0.133622
Bmp2k	0.00100193	1	-0.00690662	1	-0.0333903	1	1	-0.0130983
Bmpr1a	-0.00511194	1	-0.0227259	1	-0.0233482	1	1	-0.017062
Bmpr2	0.00219978	1	0.00489374	1	0.0530996	1	1	0.0200644
Bms1	0.00360604	1	-0.00869933	1	0.0837814	1	1	0.0262294
Bmt2	-0.0631756	0.0870037	-0.0539537	1	-0.0762347	1	0.558826	-0.0644547
Bnip1	0.0257022	1	-0.0151983	1	-8.84605e-05	1	1	0.00347182
Bnip2	0.0299833	1	0.0616402	1	0.0105415	1	1	0.034055
Bnip3	-0.104216	1	-0.183556	0.0638547	-0.0470934	1	0.48118	-0.111622
Bnip3l	-0.070467	1	-0.116875	1	0.00226996	1	1	-0.0616907
Bod1	0.081266	1	0.0620674	1	0.117476	1	1	0.0869365
Bod1l	0.0419313	1	0.049137	1	0.12582	1	1	0.072296
Bok	-0.245837	1.47904e-12	-0.249954	1.46179e-11	-0.384107	4.30512e-11	2.76387e-30	-0.293299
Bola1	0.245082	7.12839e-12	0.153391	0.00365865	0.320496	1.9035e-09	6.80685e-20	0.239657
Bola2	0.0639831	1	0.0320154	1	0.0329328	1	1	0.0429771
Bola3	0.0148452	1	0.04969	1	0.0234993	1	1	0.0293448
Bop1	0.0122245	1	0.0204049	1	0.0299694	1	1	0.0208663
Bora	-0.0238567	1	-0.00170151	1	-0.0357579	1	1	-0.0204387
Borcs5	0.0146209	1	0.0154964	1	0.0691542	1	1	0.0330905
Borcs6	-0.0157414	1	0.00974334	1	0.0466	1	1	0.013534
Borcs7	-0.0275457	1	-0.00692006	1	0.0258894	1	1	-0.0028588
Borcs8	-0.106744	0.272613	-0.101609	0.0899708	-0.0987976	1	0.284086	-0.102384
Bpgm	-0.00120821	1	-0.137079	1	-0.139296	1	1	-0.0925279
Bphl	0.0944046	1	0.0596828	1	0.0899408	1	1	0.0813427
Bpnt1	-0.0279416	1	-0.0241794	1	-0.0316422	1	1	-0.027921
Bptf	0.207407	6.98784e-06	0.202938	1.2173e-06	0.210708	0.138574	4.78188e-10	0.207018
Braf	-0.00680019	1	-0.0154989	1	-0.0361771	1	1	-0.0194921
Brap	-0.00263783	1	-0.016718	1	0.0192275	1	1	-4.27863e-05
Brca1	0.0350013	1	0.0471577	1	0.040905	1	1	0.0410213
Brca2	0.0470433	1	0.0446664	1	0.0862875	1	1	0.0593324
Brcc3	0.0757443	1	0.0689979	1	0.112301	1	1	0.0856812
Brd1	0.0225393	1	0.0442457	1	0.0325446	1	1	0.0331099
Brd2	-0.154088	0.0138129	-0.104573	1	-0.157902	0.146223	0.0534318	-0.138854
Brd3	0.141951	0.0544763	0.124948	0.468257	0.160527	1	0.290764	0.142475
Brd4	-0.117873	0.0439294	-0.0391815	1	-0.114591	1	0.395739	-0.0905483
Brd7	0.00817649	1	0.0429044	1	-0.0104585	1	1	0.0135408
Brd8	0.133148	1	0.123863	1	0.111837	1	1	0.122949
Brd9	0.0249506	1	0.0525678	1	0.0559486	1	1	0.044489
Brf1	-0.0118819	1	0.0102146	1	-0.0126484	1	1	-0.00477189
Brf2	-0.00870483	1	-0.0202108	1	-0.0199778	1	1	-0.0162978
Bri3	-0.0109647	1	0.039282	1	0.0119862	1	1	0.0134345
Bri3bp	-0.00460545	1	0.00602138	1	0.0281716	1	1	0.0098625
Brip1	0.00963655	1	0.0212654	1	-0.0088723	1	1	0.0073432
Brip1os	0.0235122	1	0.0400698	1	0.0713656	1	1	0.0449826
Brix1	-0.000920354	1	-0.000219983	1	0.0168269	1	1	0.00522886
Brk1	-0.0799444	1	-0.0941652	0.234921	-0.109021	1	0.821658	-0.094377
Brms1	0.0300729	1	0.0476412	1	0.0775084	1	1	0.0517409
Brms1l	-0.00733881	1	0.0383145	1	0.0411039	1	1	0.0240265
Brox	-0.00995448	1	0.0305139	1	-0.0261839	1	1	-0.00187483
Brpf1	0.000321003	1	0.0144467	1	0.0284032	1	1	0.0143903
Brpf3	0.0113819	1	0.0215524	1	0.013144	1	1	0.0153594
Brwd1	-0.0144295	1	-0.0222285	1	-0.0128046	1	1	-0.0164875
Brwd3	0.0983593	0.173114	0.0645207	1	0.137501	1	0.742957	0.100127
Bscl2	-0.0246532	1	-0.00200176	1	0.0046769	1	1	-0.00732601
Bsdc1	-0.0187868	1	-0.0287667	1	-0.0194531	1	1	-0.0223355
Bsg	-0.215289	2.06081e-06	-0.295134	1.8877e-16	-0.121231	1	4.92292e-19	-0.210551
Bsn	0.0554075	1	0.0361102	1	0.0664876	1	1	0.0526684
Bst2	0.0495034	1	0.0282704	1	0.156893	1	1	0.0782223
Btaf1	-0.0001401	1	0.0351477	1	0.0152583	1	1	0.0167553
Btbd1	-0.0220432	1	-0.0378887	1	-0.0377237	1	1	-0.0325519
Btbd10	-0.00536743	1	0.0208885	1	0.0290561	1	1	0.014859
Btbd2	0.0436505	1	0.00743525	1	0.062046	1	1	0.0377106
Btbd3	0.0356424	1	0.0404767	1	0.057002	1	1	0.0443737
Btbd7	0.0576332	1	0.0372509	1	0.0525139	1	1	0.0491327
Btbd9	-0.0574438	1	-0.00558372	1	-0.0408674	1	1	-0.0346316
Btd	-0.0150594	1	-0.00515769	1	0.00683424	1	1	-0.00446096
Btf3	0.146521	5.36405e-08	0.11521	1.14764e-06	0.223708	1.32854e-11	1.30409e-21	0.161813
Btf3l4	-0.021334	1	-0.0110377	1	-0.0467129	1	1	-0.0263615
Btg1	-0.067059	1	-0.0882251	1	-0.113385	1	1	-0.0895563
Btg2	-0.0575003	1	-0.0250022	1	-0.104837	1	1	-0.0624464
Btg3	-0.12425	1.66981e-05	-0.0840237	0.26993	-0.090964	1	0.000401491	-0.0997457
Btrc	0.0361674	1	0.024505	1	0.0258132	1	1	0.0288285
Bub1	0.0538496	1	0.0985138	1	0.0400096	1	1	0.0641243
Bub1b	0.0295773	1	0.072429	1	0.0100317	1	1	0.037346
Bub3	-0.0505088	1	-0.0332344	1	-0.0278274	1	1	-0.0371902
Bud13	0.00849606	1	0.0187697	1	-0.00553734	1	1	0.00724282
Bud23	0.0365563	1	0.0434622	1	0.0253718	1	1	0.0351301
Bud31	-0.0600552	1	-0.0366235	1	0.0025871	1	1	-0.0313639
Bvht	0.00514526	1	0.0178217	1	-0.0309192	1	1	-0.00265074
Bysl	-0.0297314	1	-0.0243472	1	-0.0208314	1	1	-0.02497
Bzw1	-0.0514211	1	-0.0367957	1	-0.152404	0.887914	0.999744	-0.0802071
Bzw2	-0.0482529	1	-0.0153025	1	-0.0760587	1	1	-0.046538
C030006K11Rik	-0.0157737	1	-0.0109046	1	0.00180024	1	1	-0.00829268
C130013H08Rik	-0.0346019	1	-0.063089	1	-0.0809121	1	1	-0.0595343
C130071C03Rik	0.00967578	1	0.0124107	1	-0.0292578	1	1	-0.00239045
C1d	0.00765792	1	-0.0222832	1	-0.0233481	1	1	-0.0126578
C1galt1	-0.0558699	1	-0.0145848	1	-0.00173108	1	1	-0.0240619
C1galt1c1	0.0900283	0.538113	0.0690284	1	0.112039	0.593478	0.891931	0.0903652
C1qa	-0.0147916	1	0.0300574	1	-0.0407011	1	1	-0.00847842
C1qb	-0.00396544	1	0.0258167	1	-0.0144295	1	1	0.0024739
C1qbp	-0.0137096	1	0.0458379	1	0.028504	1	1	0.0202108
C1qtnf1	-0.0708077	0.635702	-0.0646784	1	-0.0355157	1	0.988924	-0.0570006
C2cd2l	-0.0143286	1	-0.00814023	1	-0.046979	1	1	-0.0231493
C2cd3	0.00198921	1	0.00755528	1	0.0163021	1	1	0.00861552
C330007P06Rik	0.0299037	1	0.035545	1	0.0804267	1	1	0.0486251
C330018D20Rik	0.0119533	1	0.0241417	1	0.0576314	1	1	0.0312421
C330027C09Rik	-0.0174156	1	-0.00608606	1	-0.0493918	1	1	-0.0242978
C77080	0.00593228	1	0.0230693	1	0.00312393	1	1	0.0107085
C87436	0.0115919	1	0.0278719	1	0.0204733	1	1	0.019979
CAAA01118383.1	-0.0716528	0.688915	-0.0485079	1	-0.0661831	1	0.993461	-0.0621146
Caap1	-0.0454669	1	-0.0355397	1	-0.0586612	1	1	-0.0465559
Cab39	-0.0232664	1	-0.0069264	1	0.0245164	1	1	-0.00189213
Cab39l	-0.00978285	1	-0.00100977	1	-0.00948669	1	1	-0.00675977
Cabin1	-0.0285311	1	-0.00513692	1	-0.00924456	1	1	-0.0143042
Cables2	0.0194384	1	0.0223709	1	0.0263257	1	1	0.0227117
Cacfd1	0.00194935	1	0.029322	1	0.0588154	1	1	0.0300289
Cachd1	-0.0377693	0.198656	-0.0346505	1	-0.0450751	1	0.779168	-0.039165
Cacna1a	0.0365153	1	0.0132857	1	0.0114929	1	1	0.0204313
Cacna1c	0.00256537	1	0.00416549	1	-0.0276845	1	1	-0.00698454
Cacnb3	0.0568295	1	0.0454202	1	0.00547812	1	1	0.0359093
Cactin	-0.0184009	1	0.00113489	1	0.025035	1	1	0.00258966
Cacul1	-0.0134353	1	0.0257414	1	0.023084	1	1	0.0117967
Cacybp	-0.0930502	1	-0.0303635	1	-0.114803	1	1	-0.0794056
Cad	0.0183279	1	0.00868208	1	-0.0930731	1	1	-0.0220211
Cadm1	0.0970499	1	0.10851	1	0.101998	1	1	0.102519
Calcoco1	0.0164812	1	0.00648806	1	0.0517731	1	1	0.0249142
Cald1	-0.0746175	1	-0.0324871	1	-0.0711022	1	1	-0.0594023
Calm1	-0.0374123	1	-0.0499247	1	-0.124474	1	1	-0.0706037
Calm2	-0.167057	0.00199507	-0.0788356	1	-0.102369	1	0.0529553	-0.116087
Calm3	0.0532454	1	0.0380695	1	-0.0116375	1	1	0.0265591
Calr	-0.565027	1.83589e-35	-0.433018	7.32562e-25	-0.518673	7.47353e-16	1.47623e-70	-0.505573
Calu	-0.092942	1	-0.0696158	1	-0.192772	1	1	-0.118443
Camk1	0.139474	0.018624	0.0770402	1	0.103588	1	0.24056	0.106701
Camk2d	-0.0154394	1	-0.0326007	1	-0.0597761	1	1	-0.0359387
Camk2g	-0.00852742	1	-0.0295724	1	-0.00969644	1	1	-0.0159321
Camk2n1	-0.160987	8.02078e-06	-0.181315	9.3216e-09	-0.169068	1	3.64847e-11	-0.170457
Camkk2	-0.0151671	1	-0.0131466	1	-0.0185958	1	1	-0.0156365
Caml	0.105169	1	0.10191	1	0.271141	2.47512e-05	0.00167954	0.159407
Camsap1	0.0822953	1	0.0833988	1	0.117573	1	1	0.0944223
Camsap2	0.00912626	1	0.0180504	1	-0.0343266	1	1	-0.00238332
Camta1	-0.135149	1.0522e-08	-0.0943175	0.005995	-0.167585	0.00535399	1.49288e-10	-0.132351
Camta2	0.00471429	1	-0.0137085	1	-0.0121638	1	1	-0.00705265
Cand1	-0.00102312	1	0.0190784	1	-0.0495269	1	1	-0.0104905
Cant1	-0.0187805	1	0.00817856	1	0.00050647	1	1	-0.00336516
Canx	-0.126167	0.144132	-0.06375	1	-0.167326	0.760783	0.619918	-0.119081
Cap1	-0.29932	1.21438e-21	-0.290401	3.88147e-20	-0.371967	8.54581e-12	2.8687e-48	-0.320563
Capg	0.0380226	1	-0.0415504	1	0.0958098	1	1	0.0307607
Capn1	0.0530919	1	0.0615845	1	0.128679	1	1	0.0811184
Capn10	-0.0461203	0.679807	-0.00662809	1	-0.0269053	1	0.992806	-0.0265512
Capn15	-0.0399161	1	-0.00360158	1	-0.0725879	1	1	-0.0387019
Capn2	0.0988543	1	0.0727364	1	0.0810718	1	1	0.0842208
Capn7	0.000663722	1	0.0234851	1	-0.043632	1	1	-0.00649437
Capns1	0.0666024	1	0.0238531	1	0.0223886	1	1	0.0376147
Caprin1	0.279902	3.59618e-12	0.174875	0.000926281	0.238267	0.00073835	2.12392e-15	0.231015
Capza1	-0.0895388	1	-0.0472306	1	-0.11291	1	1	-0.0832266
Capza2	0.0850309	1	0.0733627	1	0.0321648	1	1	0.0635195
Capzb	-0.58234	2.37638e-73	-0.522821	3.73534e-60	-0.61961	2.21843e-34	1.44093e-161	-0.574924
Car12	-0.0646095	0.0029827	-0.0911283	1.30897e-07	-0.0563157	1	1.00466e-07	-0.0706845
Car13	0.0237964	1	0.0150934	1	0.0333572	1	1	0.0240823
Car5b	-0.0861032	0.0320723	-0.0509151	1	-0.0715472	1	0.332132	-0.0695218
Car9	-0.321228	1.64444e-20	-0.269738	1.85168e-19	-0.286735	6.18191e-06	9.73195e-41	-0.292567
Card19	0.0862863	1	0.0889119	1	0.0734784	1	1	0.0828922
Carhsp1	0.0342308	1	0.0344794	1	0.139075	1	1	0.0692617
Carm1	0.0579078	1	0.0629581	1	0.0140843	1	1	0.0449834
Carmil1	0.00421404	1	0.0240773	1	0.0387309	1	1	0.0223408
Carnmt1	-0.047957	1	-0.0429346	1	0.00114763	1	1	-0.0299147
Cars	0.00963039	1	0.0206496	1	-0.0538201	1	1	-0.00784669
Cars2	-0.000309797	1	0.0447226	1	0.0677614	1	1	0.0373914
Casc1	0.0115931	1	0.0270757	1	0.0515898	1	1	0.0300862
Casc3	0.0400608	1	0.0652793	1	0.0338965	1	1	0.0464122
Casc4	-0.085316	0.00441622	-0.0613349	1	-0.184666	0.0066326	0.00193076	-0.110439
Casd1	0.0183845	1	0.00974401	1	-0.00503791	1	1	0.00769685
Cask	-0.0145338	1	-0.0183527	1	-0.0568262	1	1	-0.0299042
Casp1	-0.225368	1.96362e-17	-0.234005	2.90047e-14	-0.21218	0.0468621	7.25009e-29	-0.223851
Casp12	-0.0743146	0.000444879	-0.0855768	0.00597375	-0.107375	0.813674	0.000214341	-0.0890888
Casp3	0.0163455	1	0.00953851	1	-0.0624329	1	1	-0.012183
Casp6	0.0410076	1	-0.0190726	1	0.0891202	1	1	0.0370184
Casp8	0.00837715	1	0.00447433	1	0.0349203	1	1	0.0159239
Casp8ap2	-0.0924323	0.855215	-0.0585772	1	-0.146647	1	0.999433	-0.0992187
Cast	0.189593	0.000258193	0.119154	0.409468	0.209313	0.541249	0.00334639	0.172687
Cat	0.049531	1	0.0292037	1	0.037261	1	1	0.0386652
Cav1	-0.0240872	1	-0.0963839	1	-0.157864	1	1	-0.0927785
Cav2	-0.0229277	1	-0.0485165	1	0.00681019	1	1	-0.0215447
Cavin1	0.0529061	1	0.0451651	1	0.0082353	1	1	0.0354355
Cavin2	-0.145494	2.86996e-15	-0.0859678	7.91187e-08	-0.147629	0.00243537	8.94033e-22	-0.126364
Cavin3	0.157749	0.333985	0.057557	1	0.146423	1	0.901088	0.120576
Cavin4	-0.147629	2.64246e-09	-0.210829	8.80889e-16	-0.258247	1.07114e-08	6.7854e-29	-0.205568
Cbfa2t2	0.0368262	1	0.0292791	1	0.0395431	1	1	0.0352161
Cbfb	0.0196084	1	-0.0171279	1	-0.0459363	1	1	-0.0144853
Cbl	-0.0138721	1	0.011526	1	-0.0405918	1	1	-0.0143126
Cblb	0.0184671	1	0.0215244	1	-0.00974759	1	1	0.0100813
Cbll1	0.0185919	1	0.0456585	1	0.000200755	1	1	0.0214837
Cbr1	0.0373591	1	-0.0140538	1	0.0521111	1	1	0.0251388
Cbr3	0.0292967	1	0.0171236	1	-0.0057356	1	1	0.0135616
Cbr4	0.050518	1	0.0196391	1	0.077071	1	1	0.049076
Cbwd1	-0.00414703	1	0.0133076	1	-0.0536864	1	1	-0.0148419
Cbx1	0.221962	2.70264e-08	0.221499	8.04582e-12	0.237681	0.00176741	4.86581e-19	0.227047
Cbx3	-0.00745546	1	0.0376769	1	-0.00692581	1	1	0.00776521
Cbx4	0.00758391	1	-0.0143621	1	-0.0396706	1	1	-0.0154829
Cbx5	-0.0301618	1	-0.0250709	1	-0.0357702	1	1	-0.0303343
Cbx6	-0.00954209	1	0.0131615	1	-0.0468086	1	1	-0.0143964
Cby1	-0.0502537	1	-0.0437895	1	-0.0421612	1	1	-0.0454015
Cc2d1a	-0.0501805	1	-0.0104245	1	-0.0501534	1	1	-0.0369195
Cc2d1b	-0.0386489	1	-0.020746	1	-0.0521404	1	1	-0.0371784
Cc2d2a	0.0255422	1	0.00951775	1	0.00841627	1	1	0.0144921
Ccar1	-0.0111048	1	0.0209825	1	0.0116495	1	1	0.00717574
Ccdc102a	-0.0241748	1	-0.0110129	1	0.0449758	1	1	0.00326269
Ccdc107	-0.144048	3.56926e-06	-0.127632	0.00391296	-0.19834	0.156126	4.79318e-07	-0.156673
Ccdc112	-0.0408956	1	-0.0226942	1	0.0388715	1	1	-0.00823945
Ccdc115	-0.0620394	1	-0.0561938	1	-0.122935	1	1	-0.0803893
Ccdc12	0.0490172	1	0.0836221	1	0.12004	1	1	0.0842265
Ccdc122	0.0210717	1	-0.00425379	1	0.0297695	1	1	0.0155291
Ccdc124	-0.191763	4.93932e-07	-0.127686	0.015372	-0.189644	0.464528	7.40194e-07	-0.169698
Ccdc126	-0.0158911	1	-0.00286088	1	0.00779513	1	1	-0.00365227
Ccdc127	0.0787368	1	0.0923372	1	0.101454	1	1	0.0908426
Ccdc130	-0.0103146	1	-0.0267973	1	-0.0231212	1	1	-0.0200777
Ccdc134	-0.0118088	1	-0.0113898	1	0.0137471	1	1	-0.00315047
Ccdc137	-0.0131582	1	-0.0141857	1	-0.0256862	1	1	-0.0176767
Ccdc15	0.0206417	1	-0.00105046	1	-0.0358893	1	1	-0.00543267
Ccdc163	-0.0472074	1	-0.0327504	1	-0.0498609	1	1	-0.0432729
Ccdc167	-0.0532698	1	-0.0239783	1	-0.0498362	1	1	-0.0423614
Ccdc173	0.0321645	1	0.015535	1	0.0317527	1	1	0.0264841
Ccdc174	-0.00810776	1	-0.0385438	1	-0.0262136	1	1	-0.0242884
Ccdc18	0.157642	0.623324	0.0962539	1	0.10469	1	0.987598	0.119529
Ccdc181	0.00189371	1	0.0122149	1	-0.0412498	1	1	-0.00904706
Ccdc186	-0.0287585	1	-0.0280213	1	0.00585511	1	1	-0.0169749
Ccdc191	0.018356	1	0.00947496	1	0.0527065	1	1	0.0268458
Ccdc22	0.0487552	1	0.0512696	1	0.0650418	1	1	0.0550222
Ccdc25	-0.0645697	1	-0.0438513	1	-0.0582976	1	1	-0.0555728
Ccdc28a	0.00471455	1	-0.00474177	1	0.000260801	1	1	7.78591e-05
Ccdc32	0.0838263	1	0.0101219	1	0.0929546	1	1	0.0623009
Ccdc34	0.267479	4.40931e-08	0.245416	1.6717e-09	0.292182	0.0343048	2.18071e-15	0.268359
Ccdc43	0.048332	1	0.0601909	1	0.0915854	1	1	0.0667028
Ccdc47	-0.00205633	1	-0.0119027	1	-0.00336936	1	1	-0.00577614
Ccdc50	-0.00861592	1	0.0494605	1	0.0805694	1	1	0.0404714
Ccdc58	-0.000117354	1	-0.0297885	1	0.0646464	1	1	0.0115802
Ccdc59	0.011993	1	0.0202014	1	0.134646	1	1	0.0556134
Ccdc6	0.0592871	1	0.0476869	1	0.023271	1	1	0.043415
Ccdc61	-0.00525017	1	0.0192125	1	-0.0197794	1	1	-0.00193902
Ccdc66	0.0253007	1	0.0374735	1	0.0441571	1	1	0.0356438
Ccdc68	0.137887	0.0015564	0.10113	1	0.149144	1	0.0441487	0.129387
Ccdc71	0.00319425	1	0.0103139	1	0.0512602	1	1	0.0215894
Ccdc71l	0.0447348	1	0.00845215	1	0.0626195	1	1	0.0386022
Ccdc77	0.000588432	1	0.0159814	1	-0.0261017	1	1	-0.00317728
Ccdc82	0.107034	1	0.0782767	1	0.0380165	1	1	0.0744424
Ccdc85b	0.0177992	1	-0.0126764	1	-0.000822773	1	1	0.00143331
Ccdc86	0.025939	1	0.0579191	1	0.165542	0.242055	0.828988	0.0831335
Ccdc88a	0.0712883	1	0.0673626	1	0.118315	1	1	0.0856551
Ccdc9	0.0282631	1	0.0405225	1	0.0347326	1	1	0.034506
Ccdc90b	-0.0264925	1	0.00766412	1	0.012077	1	1	-0.00225048
Ccdc91	0.02949	1	0.01016	1	0.0408089	1	1	0.0268196
Ccdc93	0.0213536	1	0.00592124	1	0.0198913	1	1	0.015722
Ccdc94	0.00426878	1	0.0224226	1	0.0166424	1	1	0.0144446
Ccdc97	0.0132888	1	0.000126508	1	0.0204663	1	1	0.0112939
Cchcr1	0.0058263	1	0.0197562	1	0.0452238	1	1	0.0236021
Ccl25	-0.0201001	1	-0.000776581	1	0.0641199	1	1	0.0144144
Ccm2	0.118205	1	0.126515	0.252112	0.162684	0.665545	0.734626	0.135801
Ccna2	-0.0943432	1	0.045924	1	-0.147243	1	1	-0.0652208
Ccnb1	1.93794e-05	1	0.106231	1	0.024538	1	1	0.043596
Ccnb2	-0.0182761	1	0.020005	1	0.0700321	1	1	0.0239203
Ccnc	-0.030565	1	0.00655973	1	-0.00252583	1	1	-0.00884369
Ccnd1	0.00882688	1	-0.0270552	1	-0.0474545	1	1	-0.0218943
Ccnd2	-0.316146	5.06591e-15	-0.168767	0.000874866	-0.330201	4.97877e-05	2.85565e-19	-0.271705
Ccnd3	-0.163274	4.36629e-05	-0.106524	0.010742	-0.155	0.847871	4.94455e-05	-0.141599
Ccndbp1	0.0897249	1	0.0650086	1	0.0975989	1	1	0.0841108
Ccne1	-0.0315229	1	-0.00674244	1	-0.0314407	1	1	-0.0232353
Ccne2	0.00763115	1	-0.00271874	1	-0.0118122	1	1	-0.00229993
Ccnf	-0.029085	1	0.010863	1	-0.0487985	1	1	-0.0223402
Ccng1	-0.0258179	1	-0.00730587	1	-0.0390042	1	1	-0.0240426
Ccng2	-0.0291923	1	-0.0881098	1	-0.023988	1	1	-0.0470967
Ccnh	0.137209	0.00269268	0.143888	0.000122112	0.143458	1	4.1873e-05	0.141518
Ccni	-0.0142758	1	-0.0723964	1	0.00652811	1	1	-0.0267147
Ccnk	0.00346564	1	0.0173421	1	-0.0320043	1	1	-0.0037322
Ccnl1	0.0793065	1	0.0688421	1	0.0990931	1	1	0.0824139
Ccnl2	-0.123404	0.0011492	-0.0913347	0.972411	-0.0945162	1	0.0345239	-0.103085
Ccnt1	0.024713	1	-0.0163695	1	-0.029347	1	1	-0.00700119
Ccnt2	-1.00217e-05	1	-0.019809	1	-0.0502214	1	1	-0.0233468
Ccny	0.0630285	1	0.0534323	1	0.0363929	1	1	0.0509512
Ccnyl1	-0.00828974	1	0.00266054	1	-0.0131795	1	1	-0.00626955
Ccp110	0.00683576	1	0.0210859	1	-0.00558667	1	1	0.00744499
Ccpg1os	0.0174711	1	0.0255327	1	0.0529577	1	1	0.0319872
Ccs	0.0940364	1	0.0425244	1	0.159395	1	1	0.0986519
Ccsap	0.00317988	1	0.0221358	1	0.028418	1	1	0.0179112
Ccser2	0.00405499	1	0.0108486	1	0.0164828	1	1	0.0104621
Cct2	-0.0403038	1	-0.0257226	1	-0.0189157	1	1	-0.028314
Cct3	0.0375599	1	0.0374632	1	0.0867181	1	1	0.0539137
Cct4	0.192222	1.77567e-11	0.141525	6.56424e-06	0.151583	0.187602	1.69504e-14	0.161777
Cct5	-0.0409255	1	-0.0282814	1	-0.0105059	1	1	-0.0265709
Cct7	0.070543	1	0.0578907	1	0.103976	1	1	0.07747
Cct8	-0.0260301	1	-0.0117608	1	-0.030934	1	1	-0.0229083
Ccz1	-0.0431143	1	-0.023546	1	-0.0217393	1	1	-0.0294665
Cd109	0.00917902	1	-0.000244763	1	0.0633864	1	1	0.0241069
Cd14	0.0562524	1	0.0234155	1	0.0440041	1	1	0.041224
Cd151	0.103222	1	0.0219693	1	0.0214938	1	1	0.0488949
Cd164	0.00754389	1	-0.0162175	1	0.0313853	1	1	0.00757058
Cd248	-0.0481368	1	-0.0680665	0.317599	-0.0884573	1	0.89078	-0.0682202
Cd24a	0.0761618	1	0.00607189	1	0.166721	1	1	0.0829849
Cd274	0.0345317	1	0.0219946	1	0.0372682	1	1	0.0312648
Cd276	0.0153804	1	0.0174232	1	0.0646257	1	1	0.0324764
Cd2ap	-0.199345	2.54611e-09	-0.105811	0.0638478	-0.171499	0.0849416	4.6762e-09	-0.158885
Cd2bp2	0.0225242	1	0.00755545	1	-0.0036845	1	1	0.00879839
Cd320	-0.0693848	1	-0.00668832	1	-0.130365	1	1	-0.0688126
Cd3eap	0.014009	1	0.0238261	1	-0.00184245	1	1	0.0119976
Cd44	0.260164	1.63126e-11	0.199982	9.53559e-07	0.221764	0.173752	2.32338e-15	0.227304
Cd47	0.124221	1	0.0817018	1	0.147489	1	1	0.117804
Cd63	0.00613445	1	-0.0394263	1	0.00865239	1	1	-0.00821317
Cd74	-0.022424	1	0.0237726	1	0.0353824	1	1	0.0122436
Cd81	-0.952034	1.34441e-131	-0.794065	4.55928e-111	-0.848295	6.31006e-56	9.03503e-292	-0.864798
Cd9	-0.0884402	1	-0.160672	0.0249888	-0.189836	0.972502	0.282532	-0.146316
Cd99l2	0.0313291	1	0.0205835	1	-0.00325111	1	1	0.0162205
Cda	0.193369	2.26826e-13	0.157159	8.0275e-07	0.210239	0.000867448	2.07104e-19	0.186922
Cdadc1	-0.0139528	1	0.0030621	1	-0.0250256	1	1	-0.0119721
Cdc123	0.170111	0.00029497	0.173324	4.01694e-06	0.230514	0.00251837	1.1329e-09	0.191316
Cdc14a	0.0190124	1	-0.00187228	1	-0.0567728	1	1	-0.0132109
Cdc14b	0.0234418	1	0.0237222	1	0.063259	1	1	0.0368077
Cdc16	-0.0459881	1	-0.04813	1	-0.111288	1	1	-0.0684686
Cdc20	-0.26611	1	-0.168742	1	-0.292874	1	1	-0.242575
Cdc23	0.0647629	1	0.030406	1	0.0663852	1	1	0.0538514
Cdc25a	-0.022614	1	0.020065	1	-0.063471	1	1	-0.0220067
Cdc25b	0.0376793	1	0.0508902	1	-0.00612258	1	1	0.0274823
Cdc25c	0.00883536	1	0.0318986	1	-0.0129582	1	1	0.00925859
Cdc26	-0.220396	6.24961e-16	-0.141919	5.18416e-06	-0.150864	1	3.76183e-18	-0.17106
Cdc27	0.0550581	1	0.0571129	1	0.103567	1	1	0.0719126
Cdc34	-0.00652714	1	0.00705464	1	0.0101687	1	1	0.00356539
Cdc37	0.0589416	1	0.0738704	1	0.0545484	1	1	0.0624535
Cdc37l1	0.0189787	1	0.0229276	1	0.0310469	1	1	0.0243177
Cdc40	-0.065019	1	-0.0389283	1	-0.0454202	1	1	-0.0497892
Cdc42	-0.167344	8.90078e-09	-0.169524	7.90166e-10	-0.227675	6.85025e-05	6.0451e-19	-0.188181
Cdc42bpa	-0.0102666	1	0.0269393	1	-0.0110186	1	1	0.00188469
Cdc42bpb	0.0201231	1	0.0355503	1	0.0115475	1	1	0.022407
Cdc42ep1	0.0434121	1	0.0355355	1	0.0979036	1	1	0.0589504
Cdc42ep2	0.0184165	1	-0.0174085	1	-0.0393933	1	1	-0.0127951
Cdc42ep3	-0.0933145	0.000787458	-0.0823566	0.0611255	-0.0657092	1	0.00290528	-0.0804601
Cdc42ep4	0.0108435	1	-0.00115962	1	-0.0129031	1	1	-0.00107309
Cdc42se1	0.0362236	1	0.0530959	1	0.137997	1	1	0.0757722
Cdc42se2	-0.0574751	0.445736	-0.00363313	1	-0.00742502	1	0.951416	-0.0228444
Cdc45	-0.0434843	1	-0.0106041	1	-0.0276736	1	1	-0.027254
Cdc5l	-0.0655087	1	-0.0302414	1	-0.0724714	1	1	-0.0560738
Cdc6	0.0179544	1	0.0141832	1	0.0138961	1	1	0.0153445
Cdc7	0.00103007	1	0.0201046	1	-0.0239674	1	1	-0.000944218
Cdc73	-0.0617665	1	-0.0621902	1	-0.0589971	1	1	-0.0609846
Cdca2	-0.0380278	1	0.0111466	1	0.0151718	1	1	-0.00390315
Cdca3	-0.0166293	1	0.0269376	1	0.00525111	1	1	0.00518644
Cdca4	-0.0278842	1	-0.00618709	1	-0.0320982	1	1	-0.0220565
Cdca5	-0.0199285	1	0.0209068	1	0.00611489	1	1	0.0023644
Cdca7	0.05076	1	0.0794439	1	0.0633148	1	1	0.0645062
Cdca7l	-0.019663	1	-0.00332891	1	-0.0626736	1	1	-0.0285552
Cdca8	-0.302491	0.00854628	-0.181206	1	-0.427169	0.0252502	0.00972546	-0.303622
Cdh15	-0.312361	5.99643e-06	-0.272363	9.23819e-07	-0.185611	1	2.00988e-09	-0.256778
Cdip1	0.0192364	1	0.0149889	1	-0.0175446	1	1	0.00556022
Cdipt	-0.0400239	1	-0.0351819	1	-0.0191317	1	1	-0.0314458
Cdk1	-0.136187	1	-0.00391465	1	-0.11734	1	1	-0.0858139
Cdk10	0.0185155	1	-0.00418451	1	0.00217801	1	1	0.00550301
Cdk11b	-0.138084	0.000425391	-0.0906157	1	-0.214423	0.0505667	0.00149489	-0.147708
Cdk12	0.10514	1	0.099423	1	0.112921	1	1	0.105828
Cdk13	0.0555887	1	0.0932079	1	0.0678288	1	1	0.0722085
Cdk14	-0.0284856	1	-0.0362223	1	-0.0168569	1	1	-0.0271883
Cdk16	0.0691087	1	0.0586381	1	0.0678502	1	1	0.065199
Cdk17	0.0120238	1	-0.0178241	1	-0.0151398	1	1	-0.00698004
Cdk18	0.000370334	1	0.00793674	1	-0.00786349	1	1	0.000147863
Cdk19	0.00902929	1	0.0177114	1	0.0119004	1	1	0.0128804
Cdk2	0.00963861	1	-0.00524054	1	0.0057115	1	1	0.00336986
Cdk2ap1	-0.0389898	1	-0.0497854	1	-0.0877918	1	1	-0.0588557
Cdk2ap2	-0.437237	3.60743e-37	-0.39437	1.67728e-28	-0.412568	3.23689e-13	3.08982e-73	-0.414725
Cdk4	0.0428671	1	0.0505477	1	0.118197	1	1	0.0705374
Cdk5	0.0522386	1	0.0366062	1	0.126038	1	1	0.0716276
Cdk5rap2	-0.105665	0.0896325	-0.0897034	0.0483007	-0.148933	1	0.0920062	-0.114767
Cdk5rap3	0.112972	0.531749	0.0913906	1	0.131633	1	0.97365	0.111998
Cdk6	-0.022896	1	-0.0114434	1	-0.0502143	1	1	-0.0281846
Cdk7	0.0171085	1	0.0117506	1	0.0260794	1	1	0.0183128
Cdk8	-0.00463502	1	0.0215304	1	-0.00367425	1	1	0.00440703
Cdk9	0.0977064	1	0.089508	1	0.162109	1	1	0.116441
Cdkal1	0.0181194	1	0.0110897	1	0.034037	1	1	0.021082
Cdkl2	0.036353	1	0.00405593	1	0.0370312	1	1	0.0258134
Cdkl5	0.0342585	1	0.0396125	1	0.0449455	1	1	0.0396055
Cdkn1a	-0.175805	1	-0.139151	1	-0.246422	1	1	-0.187126
Cdkn1b	0.037236	1	0.0183634	1	0.0532824	1	1	0.0362939
Cdkn2a	-0.109239	0.588603	-0.114323	0.731903	-0.316683	5.66658e-09	5.30858e-07	-0.180082
Cdkn2aip	0.0352387	1	-6.90371e-05	1	0.0666339	1	1	0.0339345
Cdkn2aipnl	0.00414164	1	0.0506127	1	-0.0439909	1	1	0.00358781
Cdkn2b	0.0725215	1	0.0361108	1	-0.00310605	1	1	0.0351754
Cdkn2c	-0.180732	5.46289e-11	-0.141629	4.12895e-07	-0.19668	0.00274633	6.33889e-17	-0.173014
Cdkn2d	-0.0346294	1	-0.0145507	1	-0.180727	1	1	-0.0766358
Cdkn3	-0.00749227	1	0.00623211	1	-0.0369588	1	1	-0.0127397
Cdpf1	-0.0029904	1	-0.00883061	1	0.0203786	1	1	0.00285252
Cdr2	-0.0647435	0.023024	-0.066407	0.0417726	-0.0885503	1	0.0308491	-0.0732336
Cdr2l	-0.0268164	1	0.00759389	1	-0.0644391	1	1	-0.0278872
Cds2	0.0573376	1	0.0512939	1	0.0625957	1	1	0.0570757
Cdt1	-0.0151187	1	-0.0160975	1	0.0134723	1	1	-0.00591461
Cdv3	-0.050633	1	-0.01114	1	-0.0649099	1	1	-0.0422276
Cdyl	0.0527197	1	0.0741547	1	0.00182055	1	1	0.0428983
Cebpb	0.491269	2.04708e-19	0.389455	2.36556e-22	0.596435	9.23679e-19	4.09759e-55	0.492386
Cebpd	-0.20061	3.54441e-07	-0.105484	2.94798e-05	-0.178298	0.11065	4.69661e-10	-0.161464
Cebpg	-0.0694292	1	0.0112148	1	-0.0782421	1	1	-0.0454855
Cebpz	-0.0409422	1	0.0262819	1	0.0876523	1	1	0.0243306
Cebpzos	-0.0516397	1	-0.0259019	1	-0.0754556	1	1	-0.0509991
Celf1	0.0784501	1	0.078641	1	0.0823196	1	1	0.0798036
Celf2	-0.0274834	1	0.00190877	1	-0.00524073	1	1	-0.0102718
Celf4	0.0621591	1	0.0701702	1	0.0537965	1	1	0.0620419
Cenpa	-0.257657	1	-0.100173	1	-0.260654	1	1	-0.206161
Cenpb	0.223997	2.02133e-09	0.170873	5.02716e-05	0.210614	0.404008	2.08092e-11	0.201828
Cenpc1	-0.0129978	1	-0.000830958	1	-0.0382159	1	1	-0.0173482
Cenpe	-0.252949	1	-0.123115	1	-0.266022	1	1	-0.214029
Cenpf	-0.141886	1	-0.00698543	1	-0.168276	1	1	-0.105716
Cenph	0.00543161	1	0.043846	1	0.0253478	1	1	0.0248751
Cenpi	0.0283498	1	0.0465624	1	-0.00135481	1	1	0.0245191
Cenpk	-0.0364261	1	0.0340098	1	-0.013239	1	1	-0.00521845
Cenpl	-0.0287273	1	-0.011953	1	-0.0328956	1	1	-0.0245253
Cenpm	0.00749339	1	0.00639598	1	-0.0282165	1	1	-0.00477569
Cenpn	-0.0315341	1	-0.00232611	1	-0.0469607	1	1	-0.0269403
Cenpp	0.0119952	1	0.068187	1	0.0169926	1	1	0.0323916
Cenpq	-0.0684435	1	0.0501683	1	-0.0966809	1	1	-0.0383187
Cenps	-0.0605253	1	-0.00351343	1	-0.0230607	1	1	-0.0290332
Cenpt	0.000269465	1	0.0102494	1	0.0237135	1	1	0.0114108
Cenpu	0.0340132	1	0.0301378	1	0.0196757	1	1	0.0279422
Cenpv	-0.0334035	1	0.144491	0.0219258	0.059052	1	0.265667	0.0567131
Cenpw	-0.0408362	1	-0.0286917	1	-0.158627	1	1	-0.0760515
Cenpx	-0.120296	0.377036	-0.0699589	1	-0.110948	1	0.924165	-0.100401
Cep104	-0.0568304	0.0370482	-0.0322642	1	0.0130404	1	0.360324	-0.0253514
Cep112	0.00263026	1	0.0183342	1	0.0221911	1	1	0.0143852
Cep120	0.0281797	1	0.028002	1	0.0319141	1	1	0.0293652
Cep131	0.0107309	1	0.0252001	1	0.065829	1	1	0.03392
Cep135	0.0124816	1	0.0212833	1	0.00776119	1	1	0.013842
Cep162	0.0181674	1	0.0100777	1	-0.0367047	1	1	-0.00281989
Cep164	0.0469104	1	0.0741044	1	0.0309555	1	1	0.0506568
Cep170	-0.00193464	1	-0.00432242	1	0.0137776	1	1	0.00250686
Cep170b	-0.0222451	1	-0.0136274	1	-0.038346	1	1	-0.0247395
Cep19	-0.014201	1	0.00526211	1	-0.00948234	1	1	-0.00614041
Cep192	0.0699922	1	0.0801766	1	0.0734092	1	1	0.074526
Cep250	0.0693612	1	0.0420732	1	0.0708042	1	1	0.0607462
Cep290	0.00650746	1	0.0155035	1	0.0514737	1	1	0.0244949
Cep295	-0.00804126	1	0.0354404	1	-0.0264642	1	1	0.000311638
Cep350	0.053319	1	0.0604382	1	0.0166626	1	1	0.0434733
Cep41	0.0170629	1	-0.00228008	1	0.017676	1	1	0.0108196
Cep44	-0.00786119	1	-0.000911486	1	-0.0024775	1	1	-0.00375006
Cep55	-0.0263984	1	0.00535984	1	-0.0406483	1	1	-0.0205623
Cep57	-0.0725603	1	0.0117417	1	-0.113973	1	1	-0.0582639
Cep57l1	0.0321447	1	0.00541662	1	0.00412571	1	1	0.0138957
Cep63	-0.00803025	1	-0.00434308	1	-0.0127262	1	1	-0.00836649
Cep68	-0.0161315	1	0.00362559	1	0.01417	1	1	0.000554716
Cep70	-0.0151043	1	-0.0049386	1	-0.0495692	1	1	-0.023204
Cep78	0.00297316	1	0.0263597	1	0.0323539	1	1	0.0205622
Cep83	0.0244188	1	0.0622391	1	0.0346941	1	1	0.0404507
Cep85	-0.00407564	1	-0.00802553	1	-0.0222804	1	1	-0.0114605
Cep89	-0.0103419	1	-0.0109143	1	-0.0582948	1	1	-0.026517
Cep95	0.0211271	1	0.0300888	1	0.0431449	1	1	0.0314536
Cept1	0.00869468	1	0.00126303	1	0.0741614	1	1	0.0280397
Cers2	-0.107714	0.498178	-0.0533866	1	-0.00197789	1	0.966247	-0.0543596
Cers5	-0.023436	1	-0.00281508	1	0.0622219	1	1	0.0119903
Cers6	0.0372985	1	0.0372628	1	0.0356008	1	1	0.0367207
Cetn2	0.0637025	1	0.0710423	1	0.0733987	1	1	0.0693812
Cetn3	0.127138	1	0.100519	1	0.161036	1	1	0.129564
Cetn4	0.0404272	1	0.018166	1	0.0715558	1	1	0.043383
Cfap20	-0.0834794	1	-0.033067	1	-0.115335	1	1	-0.0772938
Cfap36	0.206225	5.25666e-06	0.0602579	1	0.124771	1	0.000457542	0.130418
Cfap43	0.0199355	1	0.0213451	1	0.035077	1	1	0.0254525
Cfap97	-0.0258866	1	0.000731741	1	-0.0158383	1	1	-0.0136644
Cfdp1	-0.0886199	1	-0.0242655	1	-0.0725212	1	1	-0.0618022
Cfl1	0.0822575	1	0.0641177	1	0.212795	5.55384e-05	0.00326583	0.119723
Cfl2	0.0897369	1	0.00818227	1	0.0872749	1	1	0.0617313
Cflar	-0.0226287	1	-0.0508518	1	-0.0180845	1	1	-0.0305217
Cggbp1	-0.0346289	1	-0.017643	1	-0.0026457	1	1	-0.0183059
Cgref1	-0.0184592	1	-0.0269228	1	-0.0327886	1	1	-0.0260569
Cgrrf1	-0.032022	1	-0.0107443	1	0.0133477	1	1	-0.00980621
Chac2	0.0605742	1	0.0478113	1	0.100479	1	1	0.0696215
Chaf1a	-0.030292	1	0.0244691	1	-0.0639823	1	1	-0.0232684
Chaf1b	0.00376222	1	0.00676182	1	0.0284341	1	1	0.012986
Champ1	-0.0121792	1	0.00826813	1	-0.0294079	1	1	-0.0111063
Chchd1	0.0270016	1	0.0827953	1	-0.00179377	1	1	0.036001
Chchd10	-0.107066	0.00588399	-0.0893847	0.0578133	-0.274585	0.000769691	3.42998e-05	-0.157012
Chchd2	-0.00838314	1	0.0162296	1	0.0177763	1	1	0.00854092
Chchd3	-0.0426653	1	-0.0024211	1	-0.00518337	1	1	-0.0167566
Chchd4	0.0410263	1	0.0295473	1	0.00292752	1	1	0.0245004
Chchd5	0.0747902	1	0.0255837	1	0.139371	1	1	0.079915
Chchd6	0.0965489	1	0.125926	0.220769	0.120543	1	0.806172	0.114339
Chchd7	-0.164112	2.65502e-05	-0.146546	0.000594858	-0.148516	1	2.84775e-06	-0.153058
Chd1	-0.115064	1	-0.0466854	1	-0.147128	1	1	-0.102959
Chd1l	-0.0480245	1	-0.0197444	1	-0.0519545	1	1	-0.0399078
Chd2	0.07988	1	0.0398439	1	0.0372626	1	1	0.0523288
Chd3	0.195351	0.000449498	0.142229	0.171969	0.261593	0.0326642	0.000244809	0.199724
Chd4	0.0953994	1	0.103488	1	0.0880298	1	1	0.0956392
Chd6	0.132497	0.00167532	0.109041	0.559704	0.0641699	1	0.0302657	0.101903
Chd7	0.109181	1	0.110302	0.709645	0.247118	0.000221433	0.00756042	0.155534
Chd8	0.0260231	1	0.0248003	1	-0.0620845	1	1	-0.00375372
Chd9	-0.0133045	1	-0.00994482	1	-0.0723143	1	1	-0.0318546
Chek1	0.0260853	1	0.0338335	1	-0.0177775	1	1	0.0140471
Chek2	0.0237287	1	0.0196242	1	0.00484638	1	1	0.0160664
Cherp	-0.0602753	0.88659	-0.029294	1	-0.03228	1	0.999734	-0.0406164
Chfr	-0.000411594	1	0.0231929	1	0.0138982	1	1	0.0122265
Chic1	-0.00908701	1	-0.0115035	1	0.0111223	1	1	-0.0031561
Chic2	-0.0896825	1	-0.0572587	1	0.0125039	1	1	-0.0448124
Chid1	-0.00783104	1	-0.0250495	1	-0.00457526	1	1	-0.0124853
Chka	0.0439354	1	0.0301277	1	0.0963296	1	1	0.0567976
Chkb	0.027745	1	0.00311382	1	0.0199126	1	1	0.0169238
Chm	0.0484676	1	0.0350603	1	0.0266235	1	1	0.0367171
Chml	0.0132513	1	0.00573069	1	0.0234905	1	1	0.0141575
Chmp1a	-0.0362874	1	-0.0213231	1	-0.0253485	1	1	-0.027653
Chmp1b	0.0746767	1	0.0640898	1	0.11676	1	1	0.0851756
Chmp2a	0.0604264	1	0.0156237	1	-0.0623671	1	1	0.00456098
Chmp2b	-0.0464835	1	-0.0670648	1	-0.0741016	1	1	-0.0625499
Chmp3	-0.0308685	1	-0.0252209	1	0.0371318	1	1	-0.00631923
Chmp4b	0.261631	2.77231e-15	0.169231	6.23964e-07	0.284468	2.19216e-05	6.72204e-23	0.238443
Chmp5	-0.159964	1.44176e-05	-0.175022	2.40572e-07	-0.248847	0.000922238	1.89159e-12	-0.194611
Chmp6	-0.00362324	1	0.0066906	1	0.00670555	1	1	0.00325763
Chmp7	-0.011448	1	0.031492	1	0.0478648	1	1	0.0226363
Chordc1	0.0519157	1	0.0578632	1	0.0208415	1	1	0.0435401
Chp1	0.0751439	1	0.0427849	1	0.0577702	1	1	0.0585663
Chpf	-0.0320797	1	-0.0106756	1	-0.0847185	1	1	-0.0424913
Chpf2	0.0138014	1	0.00345718	1	-0.024605	1	1	-0.00244881
Chpt1	-0.0780368	0.196724	-0.0521284	1	-0.0775222	1	0.77663	-0.0692291
Chrac1	-0.0754133	1	-0.0489862	1	-0.109561	1	1	-0.0779867
Chrnb1	-0.0189163	1	0.00654707	1	0.0393444	1	1	0.00899172
Chst11	-0.0723092	0.642501	-0.0274861	1	-0.0480581	1	0.989606	-0.0492845
Chst12	0.0220188	1	-0.0125254	1	0.0261921	1	1	0.0118952
Chst14	0.0797031	1	0.0462984	1	0.0478317	1	1	0.0579444
Chst15	0.076587	1	0.0574893	1	0.0605157	1	1	0.064864
Chst2	0.0716188	9.71907e-06	0.0585666	0.00321199	0.0590549	1	5.23271e-06	0.0630801
Chsy1	0.00887778	1	0.0135059	1	0.0252295	1	1	0.0158711
Chtf18	-0.00969583	1	0.0183196	1	-0.0153628	1	1	-0.00224633
Chtf8	0.0038927	1	0.0161358	1	0.0296968	1	1	0.0165751
Chtop	-0.0592488	1	-0.0128996	1	0.0139377	1	1	-0.0194035
Chuk	0.00352988	1	0.0220907	1	0.0492265	1	1	0.024949
Churc1	0.0211787	1	-0.0132831	1	0.0122036	1	1	0.00669974
Ciao1	0.0765495	1	0.0441785	1	0.0997533	1	1	0.0734938
Ciapin1	-0.175854	5.24552e-05	-0.10752	1	-0.164289	1	0.00311697	-0.149221
Cib1	-0.0493632	1	-0.0389073	1	-0.0120259	1	1	-0.0334321
Cic	0.0402362	1	0.0144832	1	0.00348183	1	1	0.0194004
Cinp	-0.00623133	1	0.00631609	1	-0.0879491	1	1	-0.0292881
Cipc	0.0201061	1	0.0165149	1	0.0163118	1	1	0.0176442
Cir1	0.103753	1	0.0986167	1	0.145717	1	1	0.116029
Cirbp	-0.0165801	1	-0.0321205	1	-0.00511685	1	1	-0.0179392
Cisd1	-0.100151	0.260731	-0.0675894	1	-0.156733	1	0.8468	-0.108158
Cisd2	-0.376037	4.42287e-37	-0.278313	8.69192e-23	-0.432622	2.21982e-16	1.25575e-70	-0.362324
Cisd3	0.112014	1	0.048724	1	0.0641987	1	1	0.0749789
Cit	-0.020391	1	-0.00126713	1	-0.0647665	1	1	-0.0288082
Cited2	0.06517	1	-0.0255932	1	0.269397	1	1	0.102991
Ciz1	0.0626121	1	0.0567691	1	0.0768155	1	1	0.0653989
Ckap2	-0.0863089	1	-0.00955188	1	-0.112008	1	1	-0.0692896
Ckap2l	0.052364	1	0.126899	1	0.0266719	1	1	0.0686448
Ckap4	-0.0472632	1	0.00566105	1	-0.0134582	1	1	-0.0183535
Ckap5	0.147547	0.656114	0.165573	0.0697444	0.110879	1	0.404563	0.141333
Cklf	0.00149518	1	0.0136283	1	0.0385961	1	1	0.0179065
Cks1b	-0.258885	0.00908428	-0.00739547	1	-0.18781	1	0.152179	-0.151363
Cks2	-0.0807243	1	0.0615521	1	-0.0253652	1	1	-0.0148458
Clasp1	0.0265317	1	0.0570925	1	0.0476142	1	1	0.0437461
Clasp2	0.0153545	1	0.0403631	1	-0.0155984	1	1	0.0133731
Clasrp	0.0369995	1	-0.00117482	1	-0.0166639	1	1	0.00638694
Clcc1	-0.0595869	1	-0.0184555	1	-0.0655905	1	1	-0.0478777
Clcf1	0.0992852	1	0.0108599	1	0.0939138	1	1	0.0680196
Clcn3	-0.0775179	1	-0.0469211	1	-0.123864	1	1	-0.0827675
Clcn4	0.0208256	1	0.0139624	1	0.0314561	1	1	0.0220814
Clcn5	0.0427231	1	0.064655	1	0.0687275	1	1	0.0587019
Cldn12	-0.00351899	1	-0.013745	1	0.0201237	1	1	0.000953212
Cldnd1	-0.0502869	1	-0.0495033	1	-0.0835977	1	1	-0.0611293
Clec16a	-0.00227068	1	-0.0107834	1	0.0194033	1	1	0.00211641
Clic1	0.150277	1.92238e-06	0.119557	0.0013827	0.183138	0.000284202	3.16099e-10	0.150991
Clic4	-0.149841	0.0166722	-0.149757	0.00951691	-0.224129	0.00298139	5.75324e-05	-0.174576
Clint1	-0.0463263	1	-0.0241115	1	-0.0740202	1	1	-0.0481527
Clip1	-0.00478914	1	-0.00867687	1	-0.0257392	1	1	-0.0130684
Clip2	0.025158	1	0.0246426	1	0.0632066	1	1	0.0376691
Clip4	0.0997265	1	0.101341	1	0.177719	0.198193	0.778563	0.126262
Clk1	0.0411242	1	0.0312861	1	0.00632972	1	1	0.0262467
Clk2	0.0157246	1	-0.00436072	1	-0.00703243	1	1	0.00144382
Clk3	-0.00654168	1	-0.00237285	1	-0.00565451	1	1	-0.00485635
Clk4	0.00716164	1	0.0549379	1	-0.00976511	1	1	0.0174448
Cln3	0.00571897	1	0.00138664	1	0.00875202	1	1	0.00528588
Cln5	-0.008279	1	-0.00778074	1	0.0537067	1	1	0.012549
Cln6	0.012642	1	0.0011919	1	-0.0255861	1	1	-0.00391739
Clns1a	-0.040034	1	0.023397	1	-0.00115153	1	1	-0.00592949
Clock	-0.0242301	1	0.0326106	1	0.0139497	1	1	0.00744338
Clp1	0.0256418	1	0.0114933	1	0.0496652	1	1	0.0289334
Clpb	0.0181816	1	0.015215	1	-0.0295669	1	1	0.00127654
Clpp	-0.0641483	1	-0.029223	1	-0.0179994	1	1	-0.0371236
Clptm1	-0.000616978	1	0.00556563	1	0.0435646	1	1	0.0161711
Clptm1l	0.0162998	1	-0.0039983	1	0.0407535	1	1	0.017685
Clpx	0.019563	1	0.0323262	1	0.0218257	1	1	0.0245716
Clspn	-0.0773054	1	-0.0348296	1	-0.15368	1	1	-0.0886051
Clstn1	-0.0214897	1	-0.0445601	1	-0.0848836	1	1	-0.0503111
Clta	-0.291166	2.1459e-25	-0.291761	2.03304e-27	-0.289809	1.48913e-10	6.53997e-58	-0.290912
Cltb	-0.044389	1	0.0274042	1	-0.119446	1	1	-0.0454769
Cltc	-0.0286125	1	-0.0505073	1	-0.0958248	1	1	-0.0583149
Clu	0.0138072	1	-0.0509381	1	0.122931	1	1	0.0286001
Cluap1	0.00854541	1	-0.000740488	1	0.0247531	1	1	0.0108527
Cluh	0.0182095	1	0.0322734	1	0.00370021	1	1	0.018061
Clybl	0.036237	1	0.00557277	1	0.00968695	1	1	0.0171656
Cmas	-0.0887035	0.523956	-0.0379875	1	0.0464519	1	0.972059	-0.0267464
Cmc1	0.0540708	1	0.000906609	1	0.0562323	1	1	0.0370699
Cmc2	-0.0840062	1	-0.0484368	1	-0.12095	1	1	-0.0844642
Cmc4	-0.00674833	1	0.012563	1	0.0113719	1	1	0.00572885
Cmip	-0.0694808	1	-0.0612407	1	-0.144906	1	1	-0.091876
Cmpk1	-0.252717	4.18842e-17	-0.243342	1.24951e-16	-0.25912	6.24589e-06	1.24617e-34	-0.251726
Cmss1	0.0516535	1	0.0671071	1	-0.00284908	1	1	0.0386372
Cmtm3	0.0140319	1	0.0208456	1	0.0338171	1	1	0.0228982
Cmtm4	-0.040367	1	-0.00198778	1	-0.0520463	1	1	-0.031467
Cmtm6	-0.00883437	1	-0.0133286	1	-0.0031374	1	1	-0.00843344
Cmtm7	-0.0560489	1	-0.0120259	1	-0.0863553	1	1	-0.0514767
Cnbp	-0.0767796	1	-0.0478217	1	0.0151475	1	1	-0.0364846
Cndp2	0.0456198	1	0.0568125	1	0.108827	1	1	0.0704198
Cnep1r1	-0.0521709	1	-0.0323141	1	-0.0747216	1	1	-0.0530689
Cnih1	-0.0216364	1	-0.00407031	1	-0.0622171	1	1	-0.0293079
Cnih4	-0.0907325	1	0.000985539	1	-0.044889	1	1	-0.0448787
Cnn2	0.0357642	1	0.0118929	1	-0.0121973	1	1	0.0118199
Cnn3	-0.210542	6.70268e-08	-0.15143	0.000101461	-0.173136	0.989814	2.40709e-09	-0.178369
Cnnm3	0.0157013	1	0.0256441	1	-0.0217568	1	1	0.00652953
Cnnm4	0.0446203	1	0.0250266	1	0.0746263	1	1	0.0480911
Cnot1	-0.0497665	1	0.00491081	1	-0.0686758	1	1	-0.0378438
Cnot10	-0.0107822	1	-0.00391488	1	-0.0515969	1	1	-0.022098
Cnot11	-0.0330439	1	-0.0250148	1	-0.0467395	1	1	-0.0349327
Cnot2	-0.0046039	1	0.00229471	1	0.0155144	1	1	0.00440173
Cnot3	-0.0550754	1	-0.0569933	1	-0.188366	0.0325966	0.33522	-0.100145
Cnot4	0.0282627	1	0.0122168	1	-0.0417199	1	1	-0.000413486
Cnot6	-0.0250703	1	0.0204767	1	-0.0193994	1	1	-0.00799766
Cnot6l	-0.0214891	1	-0.0166039	1	-0.0454051	1	1	-0.0278327
Cnot7	-0.0381575	1	0.00192236	1	-0.0140292	1	1	-0.0167548
Cnot8	0.0425554	1	0.0121386	1	0.0115359	1	1	0.0220766
Cnot9	-0.0138147	1	-0.021854	1	0.00715385	1	1	-0.00950495
Cnp	0.0698191	1	0.0460213	1	0.0974306	1	1	0.0710903
Cnppd1	0.0478173	1	0.0224954	1	0.02479	1	1	0.0317009
Cnpy2	0.0840035	1	0.0157103	1	0.138061	1	1	0.0792581
Cnpy3	-0.0943486	0.0170352	-0.0319758	1	-0.0486445	1	0.227675	-0.058323
Cnpy4	0.00568153	1	-0.0203189	1	-0.0408314	1	1	-0.0184896
Cnst	-0.00523141	1	0.00310999	1	0.0110819	1	1	0.00298684
Cntln	-0.117537	4.68821e-07	-0.0984056	0.0576934	-0.13076	0.57242	2.79754e-06	-0.115568
Cntrl	0.0335359	1	0.0678689	1	0.0175357	1	1	0.0396468
Coa3	0.357255	1.4586e-29	0.261882	2.29129e-18	0.376114	1.91587e-11	5.63732e-54	0.331751
Coa4	0.0226113	1	-0.0245301	1	0.0606783	1	1	0.0195865
Coa5	0.0157163	1	0.00851619	1	-0.0516076	1	1	-0.00912505
Coa6	-0.0191305	1	0.0250715	1	-0.0343284	1	1	-0.00946245
Coa7	0.0128845	1	-0.00537757	1	-0.0430919	1	1	-0.0118617
Coasy	0.161405	4.30107e-05	0.0817304	1	0.143616	0.0661225	0.000271061	0.128917
Cobll1	0.0323721	1	0.00357447	1	-0.0688742	1	1	-0.0109759
Cog1	-0.0166927	1	-0.00923075	1	0.0184408	1	1	-0.00249421
Cog2	0.0078487	1	0.00454846	1	0.0305826	1	1	0.0143266
Cog4	-0.0140139	1	-1.23872e-05	1	-0.0374866	1	1	-0.0171709
Cog5	0.00776882	1	0.000786677	1	-0.012951	1	1	-0.00146515
Cog6	-0.0561273	1	-0.029781	1	-0.0634956	1	1	-0.0498013
Cog7	0.0207563	1	0.0141183	1	0.00397951	1	1	0.0129514
Cog8	-0.00462914	1	-0.0105535	1	-0.0413332	1	1	-0.0188386
Coil	-0.00922086	1	0.0020217	1	-0.000417918	1	1	-0.00253903
Col12a1	-0.0142208	1	-0.032839	1	0.0352614	1	1	-0.0039328
Col16a1	-0.0549545	1	-0.063646	0.694265	-0.101372	1	0.993825	-0.0733243
Col18a1	0.0406596	1	0.0789672	1	0.160436	1	1	0.0933544
Col1a1	-0.3101	4.48632e-21	-0.251345	1.08532e-08	-0.215027	0.345333	3.80369e-26	-0.258824
Col1a2	-0.340636	1.13338e-05	-0.49411	1.72918e-13	-0.487613	0.00032165	7.82486e-19	-0.440787
Col23a1	-0.010662	1	-0.00401753	1	0.0154921	1	1	0.000270856
Col3a1	-0.464367	1.28119e-17	-0.497306	6.78828e-20	-0.417616	3.80316e-06	1.54064e-38	-0.459763
Col4a1	0.221818	1.18924e-14	0.22882	2.82208e-13	0.247891	1.88818e-05	1.68124e-28	0.232843
Col4a2	0.120252	1.3414e-05	0.139106	0.000230118	0.148498	1	6.56254e-07	0.135952
Col4a3bp	0.0637085	1	0.0418697	1	0.129132	1	1	0.0782368
Col4a5	0.158108	1	0.0868926	1	0.172415	1	1	0.139139
Col5a1	0.189307	0.406084	0.127879	1	0.0662163	1	0.936946	0.127801
Col5a3	0.11288	0.000471683	0.0746178	1	0.216929	1.97498e-10	4.48213e-11	0.134809
Col6a1	-0.287215	0.000250426	-0.240172	9.24911e-05	-0.11624	1	4.00989e-06	-0.214542
Col6a2	-0.238982	7.32406e-06	-0.172116	0.000384085	-0.0763773	1	6.03451e-07	-0.162492
Col6a3	-0.23736	1	-0.0624097	1	-0.0376591	1	1	-0.112476
Col7a1	0.133414	0.113536	0.133853	0.00838668	0.190666	0.156702	0.0072545	0.152644
Col8a1	-0.205139	1.0895e-08	-0.277722	5.55943e-15	-0.392951	3.52868e-11	6.21037e-30	-0.291937
Colgalt1	-0.0271216	1	0.017051	1	-0.00693335	1	1	-0.00566798
Commd1	-0.0418436	1	0.0211637	1	0.00194347	1	1	-0.00624549
Commd10	-8.96095e-06	1	0.0237297	1	0.0534738	1	1	0.0257315
Commd2	-0.00233516	1	-0.0152342	1	0.0150332	1	1	-0.000845392
Commd3	0.169908	0.00241881	0.10708	1	0.234437	0.00496676	0.000919138	0.170475
Commd4	0.0543444	1	0.0120688	1	0.0611805	1	1	0.0425312
Commd6	-0.091914	0.26566	-0.0990162	0.0194893	-0.117694	1	0.104148	-0.102875
Commd7	-0.146236	1	-0.0587716	1	-0.303353	0.0385088	0.368162	-0.169454
Commd8	0.00867492	1	0.0334763	1	-0.0133878	1	1	0.00958779
Commd9	0.0444585	1	0.0375283	1	0.122974	1	1	0.0683201
Comt	-0.0652506	1	-0.0857625	1	-0.0366121	1	1	-0.0625417
Comtd1	0.0931281	1	0.0860663	1	0.145847	1	1	0.108347
Cop1	-0.0590511	1	0.000888903	1	0.0180043	1	1	-0.013386
Copa	-0.0494944	1	-0.0228349	1	-0.00305123	1	1	-0.0251269
Copb1	-0.00383678	1	-0.00556385	1	0.0263039	1	1	0.00563443
Copb2	-0.0443214	1	-0.039872	1	-0.109788	1	1	-0.0646604
Cope	-0.0365427	1	-0.102153	0.224653	-0.0511626	1	0.810552	-0.0632862
Copg1	-0.00824338	1	-0.0677888	1	-0.039395	1	1	-0.0384757
Copg2	-0.0121522	1	-0.00664613	1	0.0645063	1	1	0.015236
Coprs	-0.0580134	0.699006	-0.0142778	1	-0.0438919	1	0.994135	-0.0387277
Cops2	0.162591	5.92347e-05	0.0732545	1	0.227001	0.0164344	0.000107715	0.154282
Cops3	0.00580775	1	-0.00898425	1	-0.0125768	1	1	-0.00525108
Cops4	-0.030537	1	-0.0827776	1	-0.0613562	1	1	-0.0582236
Cops5	0.0332486	1	-0.0102774	1	0.0616182	1	1	0.0281965
Cops6	0.115783	1	0.0357636	1	0.0488027	1	1	0.0667833
Cops7a	-0.000994734	1	-0.0531568	1	-0.070962	1	1	-0.0417045
Cops7b	-0.00465735	1	0.000817002	1	-0.0132444	1	1	-0.00569493
Cops8	-0.0286175	1	-0.0174572	1	-0.104378	1	1	-0.0501509
Cops9	-0.132913	0.00133263	-0.0596542	1	-0.0705928	1	0.0393617	-0.0877199
Copz1	-0.0296858	1	-0.0139332	1	-0.0200247	1	1	-0.0212146
Copz2	0.109986	0.643964	0.0779632	1	0.0222814	1	0.989748	0.070077
Coq10a	0.00953988	1	-0.00487376	1	-0.00361114	1	1	0.000351659
Coq10b	-0.0487806	1	-0.0481062	1	-0.0878123	1	1	-0.0615664
Coq2	0.0199301	1	0.0180799	1	0.0229835	1	1	0.0203312
Coq3	0.0709615	1	0.016945	1	0.0475394	1	1	0.0451486
Coq4	0.100763	0.00399609	0.0500441	1	0.105481	1	0.0869992	0.0854293
Coq5	0.0502284	1	0.0301907	1	0.0338905	1	1	0.0381032
Coq6	0.0290823	1	-0.00211557	1	0.0343225	1	1	0.0204298
Coq7	0.00124042	1	0.0277246	1	-0.00723368	1	1	0.00724378
Coq8b	0.0144742	1	0.0214441	1	0.0638279	1	1	0.0332488
Coq9	-0.0529115	1	-0.0258838	1	-0.0417602	1	1	-0.0401852
Coro1b	0.110337	1	0.0504323	1	0.0943607	1	1	0.0850432
Coro1c	0.0143242	1	0.0220219	1	0.0541332	1	1	0.0301598
Cotl1	-0.198129	0.000782898	-0.0670497	1	-0.0159143	1	0.0264085	-0.0936977
Cox10	-0.0095671	1	0.0115046	1	-0.00590282	1	1	-0.00132178
Cox11	-0.0518944	1	-0.0238708	1	-0.0650732	1	1	-0.0469461
Cox14	-0.113742	0.496417	-0.103258	0.516736	-0.11183	1	0.842946	-0.10961
Cox16	0.0755342	1	0.0515883	1	0.0335026	1	1	0.0535417
Cox17	0.0748765	1	0.0170583	1	0.0429709	1	1	0.0449686
Cox18	0.0558359	1	0.0441865	1	0.0478923	1	1	0.0493049
Cox19	-0.0331813	1	-0.0316594	1	-0.0386115	1	1	-0.0344841
Cox20	-0.0769911	1	-0.046392	1	-0.13998	1	1	-0.0877877
Cox4i1	-0.101268	0.0701524	-0.122423	2.9726e-06	-0.193926	6.31451e-05	4.4756e-09	-0.139206
Cox5a	0.0383379	1	0.0538014	1	0.129616	1	1	0.0739184
Cox5b	-0.0373752	1	-0.00371198	1	0.037001	1	1	-0.00136204
Cox6a1	0.0546481	1	0.014332	1	0.0398481	1	1	0.0362761
Cox6b1	0.0641425	1	0.0647928	1	0.0235764	1	1	0.0508372
Cox6c	-0.14579	2.02158e-06	-0.0981724	0.603345	-0.146959	0.778648	0.000105434	-0.130307
Cox7a2	-0.150258	1.55871e-05	-0.0815596	1	-0.0971245	1	0.00114302	-0.109647
Cox7a2l	-0.136981	0.0147315	-0.109243	0.0729441	-0.138426	1	0.0335269	-0.128217
Cox7b	0.562323	9.41321e-66	0.440966	2.9591e-61	0.595206	1.03917e-39	2.0884e-160	0.532831
Cox7c	0.113742	0.013404	0.139125	1.42211e-07	0.185295	8.68021e-06	8.87224e-12	0.146054
Cox8a	0.000737322	1	0.0147082	1	0.0804646	1	1	0.03197
Cp	0.528972	4.76712e-28	0.498478	2.27191e-29	0.57487	1.42192e-14	2.01462e-66	0.534107
Cpd	-0.0917529	0.0116134	-0.0773341	0.0972986	-0.0723535	1	0.0348115	-0.0804802
Cpe	-0.31524	1.2571e-12	-0.244641	1.32976e-07	-0.294381	0.000863246	1.89881e-19	-0.284754
Cpeb2	0.0202507	1	0.0132682	1	0.110346	0.0636226	0.4803	0.047955
Cpne3	0.0654971	1	0.0924026	1	0.0920997	1	1	0.0833331
Cpne8	0.105366	1	0.043099	1	0.0833924	1	1	0.0772857
Cpox	-0.0519357	0.425535	-0.0588894	1	-0.125821	0.210986	0.567001	-0.0788819
Cpq	-0.0681059	0.723224	-0.0556272	1	-0.0709292	1	0.995544	-0.0648874
Cpsf1	0.0275426	1	0.0213899	1	0.0460311	1	1	0.0316546
Cpsf2	0.0281597	1	-0.00862683	1	-0.0387182	1	1	-0.00639511
Cpsf3	0.00292999	1	0.0274861	1	-0.00291785	1	1	0.00916608
Cpsf4	-0.00178742	1	0.0124199	1	-0.0281198	1	1	-0.0058291
Cpsf6	0.0454953	1	0.0603831	1	0.078764	1	1	0.0615475
Cpsf7	-0.0124219	1	-0.0151035	1	-0.032702	1	1	-0.0200758
Cpt1a	-0.0117344	1	-0.00117851	1	-0.0136588	1	1	-0.00885724
Cpt2	-0.00843585	1	-0.0145672	1	-0.0589172	1	1	-0.0273068
Cptp	-0.0125982	1	-0.0243965	1	-0.00657012	1	1	-0.0145216
Cr1l	-0.0303695	1	0.00209586	1	0.00275493	1	1	-0.00850623
Crabp2	-0.601136	6.60957e-37	-0.363776	5.5587e-22	-0.353411	2.19822e-07	8.91502e-61	-0.439441
Cradd	-0.0385809	1	-0.0249924	1	-0.0342828	1	1	-0.0326187
Cramp1l	0.00176782	1	-0.0132819	1	-0.00775638	1	1	-0.00642349
Crat	0.0344385	1	0.0221933	1	0.0298974	1	1	0.0288431
Crbn	0.0406222	1	0.0102687	1	0.0730159	1	1	0.0413023
Crcp	-0.0767751	0.0446434	-0.03853	1	-0.0174037	1	0.399207	-0.0442363
Creb1	-0.0107616	1	0.027867	1	0.038896	1	1	0.0186671
Creb3	-0.0848739	0.0288247	-0.047268	1	-0.00648537	1	0.312328	-0.0462091
Creb3l2	-0.0504263	1	-0.0481668	1	-0.0247322	1	1	-0.0411084
Creb5	-0.0358915	1	-0.0284966	1	-0.0377838	1	1	-0.0340573
Crebbp	0.0500053	1	0.0487355	1	0.0279177	1	1	0.0422195
Crebrf	-0.00925927	1	0.0376985	1	-0.0163759	1	1	0.00402111
Crebzf	0.015515	1	0.0154831	1	0.0607035	1	1	0.0305672
Creg1	0.0797403	1	0.0581074	1	0.0365397	1	1	0.0581292
Creld2	-0.190593	4.60202e-08	-0.085053	1	-0.130215	1	7.39089e-06	-0.135287
Crem	0.00955694	1	0.0130445	1	0.0722804	1	1	0.0316273
Crim1	-0.105647	0.00883716	-0.11165	3.43451e-05	-0.154523	1	3.90395e-05	-0.12394
Crip1	-0.236597	0.577907	-0.245703	0.758791	-0.0966341	1	0.94901	-0.192978
Crip2	-0.362373	7.55402e-23	-0.191941	7.21256e-12	-0.25028	0.00120674	2.33721e-33	-0.268198
Cript	-0.0574505	1	-0.0244151	1	-0.0260372	1	1	-0.0359676
Crk	-0.158886	0.000279719	-0.119483	0.0523228	-0.196552	0.18072	0.000254742	-0.158307
Crkl	-0.00545173	1	0.00166517	1	-0.0270695	1	1	-0.0102853
Crlf2	0.100198	0.752747	0.046567	1	0.0794737	1	0.996909	0.0754128
Crlf3	-0.0292927	1	-0.0118474	1	-0.0410714	1	1	-0.0274038
Crls1	0.0490841	1	0.0653521	1	0.030876	1	1	0.0484374
Crnkl1	0.0776203	1	0.082351	1	0.104249	1	1	0.0880735
Crot	0.00889402	1	-0.0290309	1	-0.0440027	1	1	-0.0213798
Crtap	0.0413692	1	0.0358165	1	0.0198798	1	1	0.0323552
Crtc1	-0.0122285	1	-0.00962579	1	0.00476709	1	1	-0.00569572
Crtc2	-0.0408888	1	0.00109118	1	-0.00791846	1	1	-0.0159053
Crtc3	-0.0231866	1	-0.00909509	1	-0.00599425	1	1	-0.0127586
Cry1	-0.0554462	0.0451907	-0.0359689	0.338571	-0.0523016	1	0.212913	-0.0479056
Cryab	-0.199418	0.95364	-0.220984	0.0118492	-0.248879	1	0.175503	-0.223093
Crybg1	-0.0314049	1	-0.0250027	1	-0.0870502	1	1	-0.0478193
Cryz	-0.0738275	0.047283	-0.0880445	0.0130571	-0.0632116	1	0.0220381	-0.0750279
Cryzl1	-0.032363	1	0.00491358	1	0.0335913	1	1	0.00204728
Cs	0.0475586	1	0.0243741	1	0.0115821	1	1	0.0278383
Csad	0.0323743	1	0.00107473	1	-0.0255524	1	1	0.00263222
Csde1	-0.0289359	1	0.00326406	1	-0.0308115	1	1	-0.0188278
Cse1l	0.0607847	1	0.0723808	1	0.0517989	1	1	0.0616548
Csf1	0.160829	0.000769803	0.123957	0.0088634	0.106918	1	0.000570703	0.130568
Csgalnact2	-0.0272284	1	-0.0208314	1	-0.0323293	1	1	-0.0267964
Csk	-0.0234274	1	-0.0220853	1	0.0237621	1	1	-0.0072502
Csnk1a1	0.171861	7.58028e-05	0.177016	1.308e-07	0.210686	0.819098	2.86354e-09	0.186521
Csnk1d	0.042141	1	0.0564091	1	0.011034	1	1	0.0365281
Csnk1e	0.110796	1	0.102493	1	0.203337	0.0924742	0.574726	0.138875
Csnk1g1	0.0287408	1	0.00998409	1	0.0925768	1	1	0.0437672
Csnk1g2	-0.0414073	1	-0.0364741	1	-0.0979133	1	1	-0.0585982
Csnk1g3	0.123963	1	0.100841	1	0.0736268	1	1	0.0994767
Csnk2a1	0.0724052	1	0.0779647	1	0.0878009	1	1	0.0793902
Csnk2a2	-0.0640024	1	-0.0587502	1	-0.0459698	1	1	-0.0562408
Csnk2b	-0.0287247	1	-0.00208945	1	0.0184088	1	1	-0.0041351
Cspg5	0.0115999	1	0.038686	1	0.0468478	1	1	0.0323779
Cspp1	0.041346	1	0.0794074	1	0.032504	1	1	0.0510858
Csrnp1	0.00283389	1	0.00224932	1	0.0367588	1	1	0.0139474
Csrp1	-0.170567	0.00382044	-0.0698266	1	0.0271662	1	0.0842992	-0.0710758
Csrp2	-0.575419	1.96641e-24	-0.660508	1.46959e-35	-0.72969	1.66933e-18	7.53346e-73	-0.655206
Cst3	-0.0160593	1	-0.100719	1	-0.276544	0.260973	0.847019	-0.131107
Cstb	0.18479	5.12391e-05	0.0846457	1	0.163418	1	0.00305776	0.144284
Cstf1	0.0373191	1	0.0507992	1	0.046385	1	1	0.0448344
Cstf2	0.0520274	1	0.0538501	1	0.0677154	1	1	0.0578643
Cstf2t	0.00828465	1	0.0110817	1	0.0125051	1	1	0.0106238
Cstf3	0.0124311	1	0.0180779	1	-0.0188344	1	1	0.00389151
CT025619.1	0.0820046	1	0.0405135	1	0.0425975	1	1	0.0550385
Ctbp1	-0.0181438	1	0.0183123	1	-0.0153367	1	1	-0.00505607
Ctbp2	-0.00940642	1	-0.0326107	1	0.00800269	1	1	-0.0113381
Ctbs	-0.0277509	1	-0.0103481	1	-0.0261608	1	1	-0.02142
Ctc1	0.015217	1	0.0335276	1	0.0444319	1	1	0.0310588
Ctcf	-0.0365343	1	-0.0094661	1	-0.10609	1	1	-0.0506969
Ctdnep1	-0.0869066	1	-0.0448465	1	-0.0420334	1	1	-0.0579288
Ctdp1	0.0214821	1	0.0448292	1	0.0377387	1	1	0.0346833
Ctdsp1	-0.0148733	1	-0.014633	1	-0.0323385	1	1	-0.0206149
Ctdsp2	0.0548376	1	0.0498418	1	0.0729192	1	1	0.0591995
Ctdspl	0.0167862	1	0.0331565	1	-0.0054504	1	1	0.0148308
Ctdspl2	0.0604355	1	0.0921252	1	0.0481329	1	1	0.0668979
Ctif	0.0088706	1	0.00588469	1	0.0324493	1	1	0.0157349
Ctnna1	0.208568	4.95924e-06	0.198899	8.96964e-09	0.253935	0.00345249	1.07556e-13	0.220467
Ctnnal1	-0.110274	8.03696e-06	-0.101295	7.12848e-05	-0.164532	0.0702576	1.25343e-08	-0.125367
Ctnnb1	0.083596	1	0.0154136	1	0.0658386	1	1	0.0549494
Ctnnbip1	-0.147112	1.50678e-05	-0.126823	0.000492175	-0.202861	0.0579179	1.09598e-07	-0.158932
Ctnnbl1	0.105814	0.020256	0.104157	0.326174	0.0950721	1	0.123009	0.101681
Ctnnd1	0.0662421	1	0.0353138	1	0.0654973	1	1	0.0556844
Ctps	-0.207834	1.61105e-10	-0.080167	1	-0.19001	0.12457	6.60258e-09	-0.159337
Ctps2	0.0759457	0.46359	0.0821548	0.0477614	0.0991001	0.014452	0.013256	0.0857335
Ctr9	-0.0313709	1	0.0268658	1	-0.0303253	1	1	-0.0116102
Ctsa	0.10835	1	0.011111	1	0.068262	1	1	0.0625743
Ctsb	0.137316	1	0.087509	1	0.0949595	1	1	0.106595
Ctsc	-0.0242626	1	-0.0460322	1	-0.015172	1	1	-0.0284889
Ctsd	-0.0504554	1	-0.0703841	1	-0.0114556	1	1	-0.0440984
Ctsl	0.295923	7.35318e-07	0.246348	2.67887e-13	0.456791	5.38105e-17	3.52361e-32	0.333021
Ctss	0.0162043	1	0.0359397	1	-0.0206094	1	1	0.0105115
Ctsz	0.0999924	0.848708	0.0503206	1	0.0721214	1	0.999349	0.0741448
Cttn	0.0334235	1	0.0446373	1	0.110935	1	1	0.0629987
Cttnbp2nl	0.0638774	1	0.0496705	1	0.16523	1	1	0.092926
Ctu2	-0.0216383	1	0.0141072	1	-0.000192905	1	1	-0.00257468
Ctxn1	0.198838	1.95723e-06	0.145524	0.000749494	0.299294	1.69839e-09	2.15015e-15	0.214552
Cuedc1	0.0379856	1	0.0420265	1	0.0832459	1	1	0.0544193
Cuedc2	0.0206929	1	-0.0171086	1	0.0765353	1	1	0.0267065
Cul1	0.014085	1	0.0265051	1	0.00414642	1	1	0.0149122
Cul2	0.0212318	1	0.0321246	1	0.0212667	1	1	0.0248743
Cul3	-0.0137634	1	-0.0457339	1	-0.183043	0.280417	0.863629	-0.0808468
Cul4a	0.0178649	1	0.0149058	1	0.0121509	1	1	0.0149739
Cul4b	0.159496	0.0211301	0.100379	0.998397	0.0571859	1	0.259553	0.105687
Cul5	-0.0348079	1	0.003774	1	-0.0501436	1	1	-0.0270591
Cul7	-0.0442151	1	-0.0187096	1	0.0231295	1	1	-0.0132651
Cuta	-0.183747	9.3683e-06	-0.10323	1	-0.202871	0.270721	0.000245743	-0.163283
Cutc	0.0285129	1	0.00239549	1	0.0477854	1	1	0.0262312
Cux1	0.050479	1	0.0590611	1	0.0749815	1	1	0.0615072
Cwc15	-0.0335285	1	-0.0173569	1	-0.0811035	1	1	-0.0439963
Cwc22	0.089786	1	0.0429032	1	0.0542153	1	1	0.0623015
Cwc25	0.071416	1	0.0365244	1	0.057387	1	1	0.0551091
Cwc27	-0.0144657	1	-0.00153406	1	-0.0030544	1	1	-0.0063514
Cwf19l2	0.0376258	1	0.0221869	1	-0.0225896	1	1	0.0124077
Cx3cl1	-0.0354443	1	-0.042037	1	-0.0649306	1	1	-0.0474707
Cxadr	-0.00126688	1	0.0188251	1	0.0150467	1	1	0.0108683
Cxcl1	-0.0763514	1	-0.047013	1	0.0493043	1	1	-0.0246867
Cxcl10	0.212349	1	0.166796	1	0.271177	1	1	0.216774
Cxcl2	-0.053751	1	-0.0308819	1	-0.0683096	1	1	-0.0509808
Cxcr6	0.0181103	1	-0.00836015	1	-0.0544424	1	1	-0.0148974
Cxxc1	0.0199439	1	0.0491537	1	0.0689872	1	1	0.0460283
Cyb561d2	0.0043718	1	0.0290386	1	0.0353678	1	1	0.0229261
Cyb5a	0.0606143	1	0.137572	0.246741	0.167948	1	0.833639	0.122045
Cyb5b	-0.0163677	1	0.00025038	1	-0.0441911	1	1	-0.0201028
Cyb5r1	-0.0571609	1	-0.0111491	1	-0.0421147	1	1	-0.0368083
Cyb5r3	-0.0534692	1	-0.0823196	1	-0.0996148	1	1	-0.0784679
Cyb5r4	-0.0121144	1	0.0124651	1	0.0284055	1	1	0.00958542
Cyc1	0.0118441	1	0.028039	1	-0.0531694	1	1	-0.00442879
Cycs	-0.0172939	1	0.0189729	1	-0.00623549	1	1	-0.0015188
Cyfip1	-0.0285115	1	-0.0160093	1	-0.0234058	1	1	-0.0226422
Cyhr1	-0.0312988	1	-0.0366244	1	-0.0107512	1	1	-0.0262248
Cyld	-0.0311517	1	-0.0212525	1	-0.070904	1	1	-0.0411027
Cyp20a1	0.0241191	1	-0.00584418	1	-0.041053	1	1	-0.0075927
Cyp4f13	0.0272763	1	0.0111448	1	0.0213535	1	1	0.0199248
Cyp4f16	-0.0644231	1.62564e-05	-0.0386649	1	-0.0567095	1	0.00118387	-0.0532658
Cyp51	-0.0255474	1	0.0149406	1	-0.0583984	1	1	-0.0230018
Cyr61	-0.313897	4.00744e-05	-0.232285	0.00948232	-0.17351	1	4.752e-05	-0.239897
Cystm1	-0.0956045	0.00103781	-0.0377495	1	-0.101801	1	0.0326634	-0.0783851
Cyth1	0.0134748	1	0.0345415	1	0.083212	1	1	0.0437428
Cyth2	0.0272856	1	0.0450146	1	-0.0106747	1	1	0.0205418
Cyth3	0.00483076	1	-0.01172	1	-0.0245779	1	1	-0.0104891
D030056L22Rik	-0.00678244	1	0.0265454	1	0.0782595	1	1	0.0326742
D10Jhu81e	0.0052771	1	0.0045068	1	-0.00579347	1	1	0.00133014
D10Wsu102e	-0.00515693	1	0.0307839	1	-0.0436607	1	1	-0.00601123
D16Ertd472e	-0.0268585	1	-0.0321754	1	-0.0342178	1	1	-0.0310839
D17Wsu92e	-0.0149703	1	3.65829e-05	1	-0.10777	1	1	-0.0409013
D1Ertd622e	-0.0065269	1	0.00399538	1	-0.0604249	1	1	-0.0209855
D230025D16Rik	-0.00730755	1	-0.00309702	1	-0.00836851	1	1	-0.0062577
D3Ertd254e	0.00637041	1	0.00383769	1	0.0117483	1	1	0.00731878
D3Ertd751e	-0.0582031	1	-0.0368215	1	-0.0537161	1	1	-0.0495802
D430042O09Rik	-0.0106004	1	-0.0269963	1	-0.0199727	1	1	-0.0191898
D5Ertd579e	0.0540035	1	0.0392398	1	0.0926163	1	1	0.0619532
D5Ertd605e	0.0336837	1	0.0332009	1	0.00262522	1	1	0.02317
D6Wsu163e	0.00479145	1	0.0185449	1	0.0328171	1	1	0.0187178
D8Ertd738e	-0.117376	0.0419861	-0.052428	1	-0.106166	1	0.386112	-0.09199
Daam1	0.0589983	1	0.0329768	1	0.0335289	1	1	0.0418346
Dab2	-0.0689528	0.00357572	-0.0217742	1	-0.0692327	1	0.0804617	-0.0533199
Dab2ip	0.0659451	1	0.091906	1	0.0689147	1	1	0.0755886
Dad1	-0.121935	0.015998	-0.0600067	1	-0.0892272	1	0.218942	-0.0903897
Dag1	-0.0198834	1	0.0256084	1	-0.0307913	1	1	-0.00835543
Dalrd3	-0.00502197	1	-0.00772674	1	0.032246	1	1	0.0064991
Dap	-0.275635	5.93966e-15	-0.287397	1.00168e-17	-0.388178	2.63199e-11	7.40732e-39	-0.31707
Dap3	0.028482	1	0.0161561	1	0.0422396	1	1	0.0289592
Dapk3	-0.0619011	1	-0.0606025	1	0.00300879	1	1	-0.0398316
Dapp1	-0.00145948	1	-0.0149911	1	-0.0308475	1	1	-0.015766
Dars	0.0468131	1	0.0715799	1	0.0920465	1	1	0.0701465
Dars2	0.00305079	1	0.0203151	1	0.0355109	1	1	0.0196256
Daxx	-0.00146136	1	-0.0109939	1	0.0310665	1	1	0.00620375
Dazap1	-0.0381027	1	-0.0152108	1	-0.0719682	1	1	-0.0417606
Dazap2	-0.0431658	1	-0.0396868	1	-0.0692876	1	1	-0.0507134
Dbf4	-0.113523	0.834808	0.026469	1	-0.116085	1	0.999143	-0.067713
Dbi	-0.385401	6.00657e-18	-0.330022	4.84382e-13	-0.320736	0.000453093	3.87917e-30	-0.345386
Dbn1	0.134238	0.000356566	0.128015	2.80499e-06	0.279679	4.07057e-18	7.76795e-24	0.180644
Dbnl	0.151102	0.016577	0.102636	1	0.164736	1	0.22385	0.139491
Dbp	0.0249697	1	0.0186874	1	0.0299476	1	1	0.0245349
Dbr1	0.0521998	1	0.0481027	1	0.104805	1	1	0.0683693
Dbt	-0.0446927	1	-0.0253966	1	-0.0572507	1	1	-0.0424467
Dcaf1	0.0396152	1	0.0278633	1	0.0052945	1	1	0.0242577
Dcaf10	-0.057241	0.314042	-0.0396094	1	-0.0528403	1	0.888417	-0.0498969
Dcaf11	-0.0439726	1	-0.011588	1	-0.0140988	1	1	-0.0232198
Dcaf12	-0.0731337	0.124669	-0.0647223	1	-0.104491	0.809056	0.597636	-0.0807823
Dcaf13	-0.0216034	1	0.02705	1	0.0477233	1	1	0.0177233
Dcaf15	-0.0125416	1	-0.00948909	1	-0.00512122	1	1	-0.00905063
Dcaf17	0.0496842	1	0.0437387	1	0.0530798	1	1	0.0488342
Dcaf4	0.0155099	1	0.0162922	1	0.0220816	1	1	0.0179612
Dcaf5	0.0561921	1	-0.014389	1	-0.0050166	1	1	0.0122622
Dcaf6	-0.00562744	1	-0.000772191	1	-0.0459598	1	1	-0.0174532
Dcaf7	-0.0150427	1	-0.0169872	1	-0.0549672	1	1	-0.028999
Dcaf8	0.0615323	1	0.0393216	1	0.0451005	1	1	0.0486515
Dcakd	0.0989256	1	0.0321411	1	0.0779611	1	1	0.0696759
Dcbld1	-0.00421472	1	-0.00249641	1	-0.0204747	1	1	-0.00906195
Dcbld2	0.00321112	1	-0.00366179	1	0.0250749	1	1	0.00820809
Dck	-0.00893654	1	0.000781387	1	-0.00218418	1	1	-0.00344644
Dclk1	0.120615	1	0.0886154	1	0.162734	0.0551391	0.44645	0.123988
Dclre1a	0.00241946	1	0.0336302	1	0.0029377	1	1	0.0129958
Dcp2	0.051099	1	0.0754526	1	0.0440629	1	1	0.0568715
Dcps	0.023913	1	0.0515655	1	0.00362835	1	1	0.0263689
Dctd	0.0384566	1	0.0124751	1	0.00601634	1	1	0.0189827
Dctn1	-0.026995	1	0.00312894	1	-0.0150563	1	1	-0.0129741
Dctn2	-0.0650541	1	-0.0684294	1	-0.00941315	1	1	-0.0476322
Dctn3	-0.17688	1.58404e-08	-0.165128	1.80567e-07	-0.180264	0.85781	1.47338e-12	-0.17409
Dctn4	0.116358	1	0.14469	0.020236	0.220492	0.00320344	0.00370444	0.160513
Dctn5	-0.00230583	1	0.0160781	1	-0.0015096	1	1	0.00408756
Dctn6	0.0325938	1	-0.021176	1	-0.0296817	1	1	-0.00608797
Dctpp1	-0.0294703	1	0.0613069	1	-0.0483074	1	1	-0.00549027
Dcun1d1	0.0255001	1	-0.00675032	1	-0.054752	1	1	-0.0120007
Dcun1d2	-0.015367	1	0.0139693	1	-0.00485003	1	1	-0.00208257
Dcun1d4	0.0277988	1	0.0138645	1	0.0201766	1	1	0.0206133
Dcun1d5	-0.03754	1	-0.0143812	1	-0.0462742	1	1	-0.0327318
Dcxr	-0.0202934	1	-0.0220094	1	-0.0396122	1	1	-0.027305
Dda1	-0.0923277	0.221883	-0.0243693	1	0.0060355	1	0.807439	-0.0368872
Ddah1	-0.164583	1.47769e-14	-0.135771	1.91255e-11	-0.141103	0.0899372	4.56644e-23	-0.147152
Ddah2	0.161937	0.0462662	0.0687377	1	0.170664	1	0.40696	0.13378
Ddb1	0.068443	1	0.0397244	1	0.0964722	1	1	0.0682132
Ddhd1	-0.0245332	1	-0.013949	1	-0.054331	1	1	-0.0309377
Ddhd2	0.0275495	1	-0.0195881	1	-0.0825055	1	1	-0.024848
Ddi2	-0.0292661	1	-0.0157688	1	-0.0420992	1	1	-0.0290447
Ddit3	0.000490664	1	-0.0473122	1	0.0225011	1	1	-0.00810684
Ddit4	-0.0903393	1	-0.0332213	1	-0.0872661	1	1	-0.0702756
Ddost	-0.296679	1.504e-19	-0.258602	1.42871e-15	-0.24476	0.00100176	7.85594e-34	-0.26668
Ddr2	-0.0188913	1	-0.0261904	1	-0.0480552	1	1	-0.0310456
Ddrgk1	0.292669	9.31353e-26	0.23082	3.57778e-15	0.319683	1.62186e-07	3.12495e-43	0.281057
Ddt	0.0742644	1	0.0145599	1	-0.0223119	1	1	0.0221708
Ddx1	-0.0292085	1	-0.00979047	1	-0.0158945	1	1	-0.0182978
Ddx10	0.00876912	1	0.0383086	1	0.0606438	1	1	0.0359072
Ddx11	0.000567556	1	0.0100702	1	-0.0344655	1	1	-0.00794259
Ddx17	0.0566351	1	0.0303381	1	0.0406831	1	1	0.0425521
Ddx18	-0.0630958	1	-0.0121326	1	-0.0502854	1	1	-0.041838
Ddx19a	-0.00965414	1	-0.00049382	1	0.00951095	1	1	-0.000212334
Ddx20	0.00519881	1	-0.000372818	1	-0.0442724	1	1	-0.0131488
Ddx21	-0.00741937	1	0.0509472	1	-0.0676651	1	1	-0.00804576
Ddx23	-0.00783896	1	-0.00353417	1	-0.0279727	1	1	-0.0131153
Ddx24	0.0186325	1	-0.0279998	1	-0.0174588	1	1	-0.00894201
Ddx27	0.216384	1.43415e-05	0.204229	9.45541e-09	0.226078	1	6.36757e-11	0.215564
Ddx28	0.0205256	1	0.0139132	1	0.027915	1	1	0.0207846
Ddx31	0.0162055	1	0.00631727	1	0.00802188	1	1	0.0101816
Ddx39	-0.214642	5.28534e-06	-0.135868	1	-0.276215	0.0101028	8.43412e-06	-0.208909
Ddx39b	0.175903	6.6819e-05	0.141429	0.02358	0.215112	0.0677509	1.55744e-05	0.177481
Ddx3x	-0.0250613	1	0.0208026	1	-0.0357354	1	1	-0.0133314
Ddx41	0.0987758	1	0.100592	1	0.096989	1	1	0.0987855
Ddx42	0.016937	1	0.0396037	1	0.0363024	1	1	0.0309477
Ddx46	-0.0162306	1	0.0174186	1	-0.0150466	1	1	-0.00461953
Ddx47	-0.057658	1	-0.0309063	1	-0.0370568	1	1	-0.0418737
Ddx49	0.0112143	1	0.0107523	1	0.00482026	1	1	0.00892896
Ddx5	0.404433	9.84724e-32	0.29533	1.10982e-26	0.420423	2.7571e-19	4.60841e-72	0.373395
Ddx50	-0.0378848	1	-0.0447569	1	-0.072397	1	1	-0.0516796
Ddx51	0.00639502	1	0.0092568	1	0.0530932	1	1	0.022915
Ddx52	-0.0627422	1	-0.0506493	1	-0.0562073	1	1	-0.0565329
Ddx54	-0.0149196	1	0.0106645	1	-0.0508244	1	1	-0.0183598
Ddx55	0.040355	1	0.0514615	1	0.100047	1	1	0.0639546
Ddx56	0.110029	0.0282634	0.0991141	1	0.148449	0.901289	0.290525	0.119198
Ddx58	0.0251762	1	-0.015694	1	-0.00373432	1	1	0.00191596
Ddx59	-0.00615758	1	-0.00523264	1	-0.0251022	1	1	-0.0121641
Ddx6	0.0362342	1	0.0833442	1	0.0584921	1	1	0.0593568
Ddx60	0.0125501	1	0.0123702	1	0.0500098	1	1	0.0249767
Deaf1	-0.0207784	1	-0.00512272	1	-0.0107836	1	1	-0.0122282
Decr1	0.189341	8.2885e-07	0.0765111	1	0.104925	1	9.37002e-05	0.123593
Decr2	-0.00750041	1	-0.00275272	1	0.0179279	1	1	0.00255826
Dedd	0.0091167	1	0.0101283	1	-0.0422583	1	1	-0.0076711
Def6	-0.0385198	1	-0.00560005	1	-0.00120772	1	1	-0.0151092
Def8	0.000499542	1	-0.00745142	1	0.000341169	1	1	-0.00220357
Degs1	-0.0750619	1	-0.0636499	1	-0.0555715	1	1	-0.0647611
Dek	0.0144508	1	0.122346	1	-0.0319773	1	1	0.0349399
Dennd1a	0.0380203	1	0.0242578	1	0.0171192	1	1	0.0264658
Dennd1b	0.00213052	1	-0.0493402	1	-0.0997025	1	1	-0.0489707
Dennd4a	-0.0332425	1	-0.0494463	1	-0.0452612	1	1	-0.04265
Dennd4c	-0.030176	1	-0.0142844	1	-0.0330238	1	1	-0.025828
Dennd5a	0.0121039	1	0.0163622	1	-0.0220706	1	1	0.00213186
Dennd5b	-0.0997632	0.793098	-0.0564635	1	-0.240057	0.25361	0.782385	-0.132095
Dennd6a	0.00610742	1	0.00869396	1	-0.0199594	1	1	-0.00171936
Denr	-0.0156256	1	-0.0124838	1	-0.0112174	1	1	-0.0131089
Depdc1a	-0.0506932	1	-0.0298564	1	-0.059996	1	1	-0.0468485
Depdc5	-0.00146823	1	0.00489795	1	0.0180761	1	1	0.00716861
Depdc7	0.0627239	1	0.0309903	1	-0.0175463	1	1	0.0253893
Deptor	0.0228114	1	0.00759601	1	0.0196712	1	1	0.0166929
Dera	-0.0832565	0.103485	-0.0558212	1	-0.0992014	1	0.604454	-0.0794264
Derl1	0.0111946	1	-0.0141769	1	-0.0634592	1	1	-0.0221472
Derl2	-0.00879044	1	-0.00531958	1	0.0148706	1	1	0.000253536
Desi1	-0.0365161	1	-0.00234117	1	-0.0507371	1	1	-0.0298648
Desi2	-0.0278025	1	-0.0416887	1	-0.00810003	1	1	-0.0258637
Det1	0.00538375	1	0.00617422	1	-0.0295615	1	1	-0.00600119
Dexi	-0.0427838	1	-0.0236649	1	-0.0128334	1	1	-0.0264274
Dgat1	0.0287235	1	0.0224948	1	0.0273804	1	1	0.0261996
Dgcr14	0.0107013	1	0.000790272	1	0.0186377	1	1	0.0100431
Dgcr2	-0.0228631	1	-0.00762218	1	-0.0145452	1	1	-0.0150102
Dgcr6	0.0423929	1	0.0399086	1	0.0522722	1	1	0.0448579
Dgcr8	0.0104688	1	0.0213746	1	0.02367	1	1	0.0185045
Dgkd	0.0128706	1	0.022825	1	0.00249518	1	1	0.0127303
Dgkz	0.085879	1	0.067224	1	0.0555301	1	1	0.0695444
Dguok	-0.0431379	1	-0.022425	1	-0.0661936	1	1	-0.0439188
Dhcr7	-0.0318446	1	-0.0135381	1	-0.0298619	1	1	-0.0250815
Dhdds	-0.00444516	1	-0.0158988	1	-0.0164746	1	1	-0.0122728
Dhfr	-0.0239259	1	0.0548507	1	0.0028395	1	1	0.0112548
Dhodh	0.000406559	1	-0.00445081	1	0.00271955	1	1	-0.000441566
Dhps	-0.0768618	1	-0.0941448	1	-0.0710913	1	1	-0.0806993
Dhrs1	0.043446	1	-0.0191546	1	-0.0846146	1	1	-0.0201077
Dhrs13	-0.0748887	0.0567536	-0.0192884	1	-0.0544343	1	0.453162	-0.0495371
Dhrs4	0.0373226	1	0.0317889	1	0.00653406	1	1	0.0252152
Dhrs7	0.186915	9.51712e-08	0.13213	1.78893e-05	0.15214	0.606531	4.22816e-10	0.157062
Dhrs7b	0.020951	1	0.0023029	1	-0.0443576	1	1	-0.00703457
Dhx15	-0.0500686	1	0.00285372	1	0.012854	1	1	-0.0114536
Dhx16	-0.0346789	1	0.000489566	1	0.011696	1	1	-0.00749776
Dhx29	0.0330154	1	0.0511912	1	0.0146211	1	1	0.0329426
Dhx30	0.0249371	1	0.0411233	1	0.0629997	1	1	0.04302
Dhx32	0.0395833	1	0.061132	1	0.0346033	1	1	0.0451062
Dhx33	-0.00155211	1	0.00517181	1	0.0138429	1	1	0.00582087
Dhx34	0.00728408	1	0.0155237	1	0.0303855	1	1	0.0177311
Dhx36	-0.027648	1	-0.013714	1	0.00572532	1	1	-0.0118789
Dhx37	-0.0130847	1	-0.00843462	1	0.0445468	1	1	0.00767585
Dhx38	-0.0338705	1	-0.0533037	1	-0.057419	1	1	-0.0481977
Dhx40	-0.0492916	1	-0.0771349	1	-0.0810772	1	1	-0.0691679
Dhx57	-0.00183657	1	0.020185	1	0.0583834	1	1	0.0255773
Dhx8	0.0742767	1	0.0586157	1	0.0956545	1	1	0.0761823
Dhx9	0.0547521	1	0.0881982	1	0.0847549	1	1	0.0759017
Diablo	0.0126066	1	-0.0149019	1	0.00419794	1	1	0.0006342
Diaph1	0.118729	1	0.118527	0.218599	0.120091	1	0.803679	0.119115
Diaph2	0.0610418	1	0.0317922	1	-0.0363368	1	1	0.0188324
Diaph3	-0.0575891	1	-0.00704982	1	-0.155674	1	1	-0.0734377
Dicer1	-0.000248277	1	-0.0161371	1	-0.0657483	1	1	-0.0273779
Dido1	0.0914875	1	0.0618008	1	0.144868	1	1	0.0993853
Diexf	-0.0215303	1	0.000109866	1	-0.0485569	1	1	-0.0233258
Dimt1	0.0567728	1	0.0795919	1	0.0929475	1	1	0.0764374
Dip2a	-0.00056903	1	-0.0186381	1	-0.0474928	1	1	-0.0222333
Dip2b	-0.0204873	1	0.000637286	1	-0.00722643	1	1	-0.00902548
Dip2c	0.0420457	1	0.0431108	1	-0.00674399	1	1	0.0261375
Dirc2	0.00152061	1	-0.0215137	1	-0.0309382	1	1	-0.0169771
Dis3	-0.0658304	1	-0.0238663	1	-0.057625	1	1	-0.0491072
Dis3l	-0.0297185	1	-0.0130967	1	-0.0513426	1	1	-0.0313859
Dis3l2	-0.0207064	1	0.00489116	1	-0.0302094	1	1	-0.0153415
Disp1	0.00409975	1	-0.00627005	1	0.00844984	1	1	0.00209318
Dixdc1	0.012529	1	-0.0145967	1	-0.00976712	1	1	-0.00394495
Dkc1	0.0616227	1	0.176616	0.017991	0.129861	1	0.235494	0.1227
Dlat	0.045674	1	0.0400209	1	0.052967	1	1	0.0462207
Dlc1	-0.132322	5.71311e-19	-0.120946	5.78144e-16	-0.160237	4.58958e-06	6.19291e-36	-0.137835
Dld	0.062352	1	0.0404441	1	0.057879	1	1	0.0535584
Dlg1	-0.00724641	1	0.0314453	1	-0.0328516	1	1	-0.00288426
Dlg3	0.0335558	1	0.0250657	1	-0.00309898	1	1	0.0185075
Dlg5	0.0445484	1	0.0392382	1	0.0714902	1	1	0.0517589
Dlgap4	0.149637	0.000864336	0.0948159	1	0.0825953	1	0.0284624	0.109016
Dlgap5	-0.0200154	1	0.0455242	1	-0.00273373	1	1	0.00759169
Dlk2	0.100983	1	0.0644573	1	0.00331509	1	1	0.0562518
Dlst	0.00233475	1	0.0204645	1	0.00939786	1	1	0.0107324
Dmac1	-0.0929376	0.125346	-0.087549	0.143855	-0.0547213	1	0.235822	-0.0784026
Dmac2	-0.0126505	1	0.00261133	1	0.0130597	1	1	0.00100682
Dmap1	-0.0321066	1	-0.0337648	1	-0.068391	1	1	-0.0447541
Dmrta2	-0.053979	1	-0.0472526	1	-0.068237	1	1	-0.0564895
Dmtf1	-0.021838	1	-0.0407827	1	-0.058404	1	1	-0.0403416
Dmwd	0.0114021	1	0.0163699	1	-0.038999	1	1	-0.00374236
Dmxl1	0.0202721	1	0.0513545	1	0.024468	1	1	0.0320315
Dnaaf5	0.00686643	1	0.0167789	1	0.00542895	1	1	0.00969142
[truncated: 6,604 more rows]

## Sheet: Clone2448_FindMarkers_by_sample
gene	logFC.DV1	adj.p.DV1	logFC.DV2	adj.p.DV2	logFC.DV3	adj.p.DV3	fisher.combined.pvalue	mean.logFC
0610009B22Rik	-0.028177	1	-0.0904063	1	-0.0125955	1	1	-0.0437263
0610009O20Rik	-0.00953955	1	-0.0106623	1	0.0662542	1	1	0.0153508
0610010F05Rik	-0.00503098	1	0.11818	1	0.0391454	1	1	0.0507647
0610010K14Rik	0.072253	1	0.160799	1	0.0722685	1	1	0.101774
0610012G03Rik	-0.134872	1	-0.0806731	1	-0.0684046	1	1	-0.0946498
0610030E20Rik	0.00394506	1	0.00580581	1	0.0339271	1	1	0.0145593
0610037L13Rik	0.000225125	1	0.0527077	1	0.153895	1	1	0.0689428
1110002L01Rik	-0.0106188	1	0.0374288	1	0.0503215	1	1	0.0257105
1110004E09Rik	-0.0775132	1	-0.136913	1	0.0652599	1	1	-0.0497222
1110004F10Rik	-0.00477779	1	0.0596249	1	-0.139339	1	1	-0.028164
1110008F13Rik	-0.0906476	1	-0.226059	1	-0.0118249	1	1	-0.109511
1110008L16Rik	-0.0129767	1	-0.061688	1	0.0233386	1	1	-0.0171087
1110008P14Rik	0.0850395	1	0.0233844	1	0.107372	1	1	0.0719321
1110012L19Rik	-0.160612	0.0762984	-0.202262	1	-0.140823	1	0.525203	-0.167899
1110032A03Rik	-0.00705383	1	0.0344458	1	0.0519726	1	1	0.0264548
1110038F14Rik	0.0476863	1	-0.083411	1	0.0367616	1	1	0.000345626
1110046J04Rik	0.0523066	1	-0.0323486	1	0.0223233	1	1	0.0140938
1110059E24Rik	-0.103829	1	0.0194184	1	-0.0308717	1	1	-0.0384275
1110059G10Rik	0.00579614	1	-0.0336246	1	-0.0792046	1	1	-0.0356777
1110065P20Rik	0.0839853	1	0.191846	1	0.0925688	1	1	0.1228
1190002N15Rik	-0.0207908	1	-0.00521616	1	-0.0254423	1	1	-0.0171497
1190007I07Rik	0.0213197	1	0.0159214	1	0.0229045	1	1	0.0200486
1300002E11Rik	-0.00486284	1	-0.0340865	1	-0.0248789	1	1	-0.0212761
1500011B03Rik	-0.0572533	1	-0.0413188	1	-0.0103979	1	1	-0.0363234
1500011K16Rik	0.0162956	1	0.079198	1	0.0775477	1	1	0.0576804
1600002K03Rik	0.000301596	1	-0.00479286	1	0.0208507	1	1	0.00545313
1600012H06Rik	-0.0356531	1	0.163432	1	0.0224892	1	1	0.0500892
1600020E01Rik	0.021573	1	-0.0359471	1	0.0150472	1	1	0.00022438
1700012B09Rik	0.544922	8.54557e-11	0.36207	1	-0.0369101	1	2.50308e-08	0.290027
1700017B05Rik	-0.0257273	1	-0.0534716	1	0.0207865	1	1	-0.0194708
1700020I14Rik	-0.0130776	1	-0.0485123	1	-0.0264745	1	1	-0.0293548
1700021F05Rik	0.00179081	1	-0.0200759	1	-0.0527972	1	1	-0.0236941
1700025G04Rik	0.0355756	1	0.135785	1	0.0442982	1	1	0.0718864
1700037H04Rik	-0.0570154	1	-0.0719788	1	-0.0504917	1	1	-0.0598286
1700052K11Rik	-0.08567	1	-0.100991	1	0.00825662	1	1	-0.0594682
1700086O06Rik	0.00488714	1	-0.0663434	1	0.0037236	1	1	-0.0192442
1700123O20Rik	0.00988514	1	0.0053146	1	0.0613231	1	1	0.0255076
1810009A15Rik	-0.0329105	1	-0.0443614	1	-0.0670884	1	1	-0.0481201
1810013L24Rik	0.0218141	1	0.0175528	1	-0.00404699	1	1	0.0117733
1810022K09Rik	-0.0004981	1	-0.237906	1	-0.0615056	1	1	-0.0999698
1810030O07Rik	-0.137734	1	-0.00199509	1	-0.0482553	1	1	-0.0626615
1810032O08Rik	0.0822549	1	0.0584623	1	0.0232052	1	1	0.0546408
1810037I17Rik	-0.127708	1	-0.145	1	-0.149391	1	1	-0.1407
1810043G02Rik	-0.0240847	1	-0.0650937	1	-0.079166	1	1	-0.0561148
1810055G02Rik	-0.108119	1	-0.0391571	1	-0.00219382	1	1	-0.0498235
1810058I24Rik	-0.130017	1	0.219221	1	0.0141254	1	1	0.0344429
1810062G17Rik	0.0244528	1	-0.0197951	1	0.0516758	1	1	0.0187778
2010107E04Rik	0.0274858	1	0.118514	1	0.0733469	1	1	0.0731157
2010111I01Rik	0.160688	1	0.0760604	1	0.13417	1	1	0.123639
2010320M18Rik	-0.0614882	1	0.0490475	1	0.0101218	1	1	-0.000772968
2200002D01Rik	-0.189854	1	-0.149515	1	-0.328517	0.779511	0.997861	-0.222629
2210016L21Rik	-0.064027	1	-0.0162261	1	-0.02506	1	1	-0.0351044
2210408I21Rik	-0.00259198	1	0.0276568	1	0.0209704	1	1	0.0153451
2300009A05Rik	-0.0386847	1	0.0701317	1	-0.0438028	1	1	-0.00411859
2310009B15Rik	0.165228	1	0.19876	1	0.183164	1	1	0.182384
2310011J03Rik	-0.0531974	1	-0.0227859	1	0.0445924	1	1	-0.0104636
2310022A10Rik	-0.0199953	1	0.0394629	1	-0.0373216	1	1	-0.00595134
2310022B05Rik	0.0916876	1	0.187766	1	0.114947	1	1	0.131467
2310030G06Rik	0.00763202	1	-0.0567452	1	0.054998	1	1	0.0019616
2310033P09Rik	-0.0772945	1	0.0768045	1	0.0430053	1	1	0.0141717
2310035C23Rik	-0.0162087	1	-0.0576797	1	0.00227634	1	1	-0.0238707
2310039H08Rik	-0.075088	1	-0.0367528	1	-0.172555	1	1	-0.0947984
2310057M21Rik	-0.0203665	1	0.0133488	1	-0.0126824	1	1	-0.00656669
2310061I04Rik	0.00284974	1	0.0125874	1	0.00580544	1	1	0.00708084
2410002F23Rik	0.0275093	1	-0.0252943	1	0.0802572	1	1	0.0274908
2410004B18Rik	0.0748387	1	-0.0637534	1	0.0683613	1	1	0.0264822
2410015M20Rik	0.0314094	1	-0.166877	1	-0.116821	1	1	-0.0840962
2410089E03Rik	-0.0335258	1	-0.0363134	1	-0.0384307	1	1	-0.03609
2410131K14Rik	0.0147046	1	0.0123558	1	-0.0158746	1	1	0.00372858
2510002D24Rik	0.0637726	1	0.0904284	1	0.0279793	1	1	0.0607268
2510039O18Rik	0.0649037	1	0.0653638	1	-0.0216964	1	1	0.0361904
2610001J05Rik	0.034186	1	0.1124	1	0.0819524	1	1	0.0761795
2610002M06Rik	-0.170038	0.125248	-0.206484	1	-0.240291	1	0.65572	-0.205605
2610044O15Rik8	-0.0044858	1	0.0101888	1	0.0495398	1	1	0.0184143
2610301B20Rik	-0.0165037	1	-0.0376213	1	-0.0185194	1	1	-0.0242148
2610507B11Rik	-0.0500895	1	0.103833	1	0.0907981	1	1	0.0481804
2610524H06Rik	-0.16266	0.625004	-0.257321	1	-0.0848225	1	0.987785	-0.168268
2700016F22Rik	-0.00823256	1	0.0729612	1	0.0314128	1	1	0.0320472
2700049A03Rik	-0.00250219	1	0.133857	1	-0.00123539	1	1	0.043373
2700062C07Rik	0.00142026	1	-0.0543688	1	0.0487863	1	1	-0.00138742
2700081O15Rik	-0.0621794	1	-0.148886	1	-0.0702166	1	1	-0.0937608
2700097O09Rik	0.0386488	1	-0.027978	1	-0.0292009	1	1	-0.00617671
2810004N23Rik	-0.0992614	1	-0.0282954	1	-0.102024	1	1	-0.0765271
2810006K23Rik	-0.0260768	1	0.0204275	1	0.0849409	1	1	0.0264305
2810403A07Rik	0.0771893	1	-0.0184946	1	0.0481399	1	1	0.0356116
2810474O19Rik	-0.131955	1	-0.0504379	1	-0.246862	1	1	-0.143085
2900026A02Rik	0.0313394	1	-0.0201517	1	0.0146827	1	1	0.0086235
2900060B14Rik	0.0298234	1	0.0359302	1	-0.00219153	1	1	0.0211874
2900097C17Rik	-0.146894	1	-0.167193	1	-0.163837	1	1	-0.159308
3010003L21Rik	-0.00474524	1	0.00980934	1	0.00282784	1	1	0.00263065
3110002H16Rik	-0.0401626	1	-0.00575444	1	0.0210379	1	1	-0.00829304
3110009E18Rik	0.0252933	1	0.0174713	1	0.0381621	1	1	0.0269756
3110040N11Rik	-0.0420003	1	-0.0117381	1	0.0653479	1	1	0.00386984
3110043O21Rik	0.0248646	1	0.0705508	1	-0.00954032	1	1	0.028625
3110062M04Rik	-0.00670146	1	-0.012439	1	0.00241652	1	1	-0.00557464
3110082I17Rik	0.0514775	1	-0.0114654	1	0.00989915	1	1	0.0166371
3300005D01Rik	0.0949881	1	0.0126204	1	-0.0558357	1	1	0.0172576
3830403N18Rik	-0.273962	0.00429699	-0.234906	1	-0.149728	1	0.0915269	-0.219532
3830406C13Rik	-0.0366528	1	0.0541826	1	0.0166753	1	1	0.0114017
4632415L05Rik	-0.0369262	1	-0.05121	1	-0.0420336	1	1	-0.0433899
4833420G17Rik	0.0597743	1	0.0946735	1	0.0529322	1	1	0.0691266
4833439L19Rik	0.0752376	1	0.108602	1	0.101545	1	1	0.0951284
4921524J17Rik	0.040641	1	-0.0400636	1	-0.000357514	1	1	7.3325e-05
4930402H24Rik	-0.00148842	1	-0.0277062	1	-0.0346991	1	1	-0.0212979
4930430F08Rik	0.0221148	1	0.0218176	1	0.0246547	1	1	0.0228624
4930453N24Rik	0.0534073	1	-0.00383616	1	-0.0193107	1	1	0.0100868
4930503L19Rik	0.00832772	1	0.0940817	1	-0.0259799	1	1	0.0254765
4930523C07Rik	0.26372	0.0585221	0.529995	1	0.262536	1	0.460362	0.352083
4930579G24Rik	-0.0321697	1	-0.0270446	1	-0.00830448	1	1	-0.0225063
4931406C07Rik	-0.0464616	1	-0.0444341	1	-0.00840499	1	1	-0.0331002
4931406P16Rik	-0.00996445	1	-0.0908927	1	-0.00391993	1	1	-0.0349257
4931428F04Rik	-0.0712566	1	-0.00143906	1	-0.0554816	1	1	-0.0427258
4932422M17Rik	-0.0210014	1	0.119811	1	0.0589719	1	1	0.0525939
4932438A13Rik	-0.0194645	1	-0.0777173	1	-0.0515951	1	1	-0.0495923
4933404O12Rik	0.0151093	1	-0.0473473	1	0.011953	1	1	-0.00676169
4933427D14Rik	-0.00381365	1	-0.073511	1	-0.0257492	1	1	-0.034358
4933434E20Rik	-0.0762492	1	-0.0950483	1	-0.077588	1	1	-0.0829618
5031425E22Rik	0.00627361	1	-0.027711	1	0.0479946	1	1	0.00885241
5031439G07Rik	-0.000189019	1	-0.0161909	1	0.00965011	1	1	-0.00224327
5033406O09Rik	-0.0132603	1	0.0289581	1	-0.0403946	1	1	-0.00823226
5033430I15Rik	0.0304534	1	0.201767	1	0.0610179	1	1	0.097746
5430416N02Rik	0.222615	1	0.331481	1	0.0249353	1	1	0.193011
5430421F17Rik	0.0234259	1	-0.0235506	1	-0.0522588	1	1	-0.0174612
5730455P16Rik	0.0310137	1	0.0443837	1	0.00577114	1	1	0.0270562
5730480H06Rik	-0.0131347	1	0.0788913	1	0.00452089	1	1	0.0234258
5730559C18Rik	-0.0532066	1	-0.0898099	1	0.000645692	1	1	-0.047457
5930430L01Rik	-0.0358196	1	-0.0204131	1	-0.0122148	1	1	-0.0228159
6030458C11Rik	-0.0133829	1	0.0221939	1	0.0244225	1	1	0.0110778
8030462N17Rik	0.0407948	1	0.0757209	1	-0.00235064	1	1	0.038055
9030025P20Rik	0.0186803	1	-0.0166202	1	-0.0617835	1	1	-0.0199078
9030624J02Rik	-0.0124867	1	-0.0164611	1	-0.0533577	1	1	-0.0274352
9130401M01Rik	0.0754914	1	-0.0795726	1	-0.0371547	1	1	-0.0137453
9230110C19Rik	0.000253312	1	-0.0523351	1	0.0117593	1	1	-0.0134408
9430015G10Rik	0.0250428	1	0.00664556	1	-0.00323335	1	1	0.009485
9430038I01Rik	-0.0462108	1	0.0133051	1	-0.047855	1	1	-0.0269202
9530068E07Rik	0.0323454	1	0.0333733	1	0.0479782	1	1	0.037899
9930021J03Rik	-0.152622	0.347016	-0.144895	1	-0.0566996	1	0.908652	-0.118072
A130010J15Rik	0.0128892	1	0.00780543	1	0.0154808	1	1	0.0120585
A230050P20Rik	0.0183471	1	0.0210902	1	0.00131211	1	1	0.0135831
A330069E16Rik	0.00601324	1	0.0319915	1	-0.00775409	1	1	0.0100836
A430005L14Rik	0.140855	1	0.133603	1	-0.0199608	1	1	0.0848324
A630089N07Rik	-0.00698715	1	-0.0161802	1	-0.0278756	1	1	-0.0170143
AA467197	-0.0123123	1	-0.187154	1	-0.146014	1	1	-0.11516
Aaas	-0.00176506	1	-0.00874184	1	0.0152523	1	1	0.0015818
Aacs	0.00195297	1	-0.011376	1	0.0225475	1	1	0.00437482
Aaed1	0.0460275	1	-0.0252925	1	-0.0210544	1	1	-0.000106478
Aak1	0.0387978	1	-0.0512653	1	0.0625413	1	1	0.0166913
Aamdc	-0.00228504	1	-0.00719042	1	-0.0722303	1	1	-0.0272352
Aamp	0.0147222	1	0.069312	1	-0.0134556	1	1	0.0235262
Aar2	-0.0147207	1	0.0431247	1	0.0227672	1	1	0.0170571
Aars	0.0552255	1	0.0222766	1	0.0516946	1	1	0.0430655
Aasdhppt	-0.0589371	1	-0.101135	1	-0.149644	1	1	-0.103239
Aatf	-0.0598357	1	-0.0585997	1	-0.0444681	1	1	-0.0543012
Abca1	-0.0277396	1	-0.00808406	1	-0.0747639	1	1	-0.0368625
Abca3	-0.0302453	1	-0.0552437	1	-0.0608592	1	1	-0.0487827
Abca5	-0.014888	1	0.0469198	1	0.015262	1	1	0.0157646
Abcb10	-0.0163625	1	-0.0078869	1	-0.0231894	1	1	-0.0158129
Abcb7	-0.0610009	1	-0.108726	1	-0.064401	1	1	-0.0780426
Abcb8	0.00456857	1	0.0610715	1	0.0202688	1	1	0.0286363
Abcb9	-0.0551355	1	-0.0418237	1	0.0361161	1	1	-0.020281
Abcc1	-0.0196485	1	-0.21566	1	0.0315784	1	1	-0.0679099
Abcd3	0.0099067	1	-0.0414067	1	-0.0283204	1	1	-0.0199401
Abcd4	-0.0177227	1	-0.0349521	1	-0.00819389	1	1	-0.0202895
Abce1	-0.0126733	1	0.130917	1	0.0255863	1	1	0.0479433
Abcf1	0.0108923	1	-0.126095	1	-0.0369656	1	1	-0.0507229
Abcf2	0.0703886	1	-0.0596388	1	0.0293997	1	1	0.0133832
Abcf3	0.00465741	1	-0.0674034	1	-0.0866007	1	1	-0.0497822
Abcg2	0.164155	0.0164287	0.127019	1	0.169379	1	0.222601	0.153518
Abhd10	-0.0131695	1	0.00107273	1	-0.040345	1	1	-0.0174806
Abhd11	-0.0135496	1	0.152115	1	0.0136099	1	1	0.0507251
Abhd12	-0.03208	1	-0.0570019	1	0.0435062	1	1	-0.0151919
Abhd13	0.0107439	1	-0.0312331	1	-0.0484212	1	1	-0.0229701
Abhd14a	0.0491844	1	0.0775627	1	-0.0247631	1	1	0.0339947
Abhd16a	0.0376856	1	-0.0167568	1	-0.0105291	1	1	0.00346656
Abhd17a	-0.0240222	1	0.0642358	1	0.0253285	1	1	0.0218474
Abhd17b	-0.0795925	1	0.0506377	1	-0.0464174	1	1	-0.0251241
Abhd17c	0.0212175	1	-0.0658802	1	-0.0452618	1	1	-0.0299748
Abhd18	-0.0444778	1	-0.0225776	1	-0.0110669	1	1	-0.0260408
Abhd2	0.133806	1	0.217702	1	0.0437583	1	1	0.131756
Abhd4	-0.0181594	1	0.0674914	1	-0.0289143	1	1	0.00680589
Abhd5	-0.00156321	1	0.126421	1	-0.047545	1	1	0.025771
Abhd6	-0.0179185	1	0.0525815	1	0.0233186	1	1	0.0193272
Abhd8	-0.128399	1	-0.0930116	1	-0.0822543	1	1	-0.101222
Abi1	-0.086249	1	-0.0672427	1	0.0243398	1	1	-0.0430506
Abi2	-0.0189228	1	0.0112255	1	0.0287152	1	1	0.007006
Abl1	-0.0710557	1	0.0488137	1	0.0118788	1	1	-0.00345441
Abl2	0.033314	1	0.189307	1	0.127791	1	1	0.116804
Abr	-0.0272959	1	0.0160611	1	0.0238953	1	1	0.00422016
Abracl	-0.0884204	1	-0.281928	1	-0.0317487	1	1	-0.134032
Abraxas1	0.00659445	1	-0.0477814	1	0.0686145	1	1	0.00914252
Abraxas2	0.0180973	1	0.108168	1	0.0298551	1	1	0.05204
Abt1	0.0593675	1	0.0837036	1	0.00572702	1	1	0.0495994
AC127341.3	0.0403768	1	-0.0301115	1	0.0625336	1	1	0.0242663
AC149090.1	-0.0329664	1	-0.0539711	1	0.069367	1	1	-0.00585682
AC160336.1	0.388994	1	0.407612	1	0.681962	1	1	0.492856
AC191865.2	-0.0159122	1	-0.0706412	1	0.0238859	1	1	-0.0208892
Acaa1a	-0.0137087	1	-0.0486218	1	-0.0519149	1	1	-0.0380818
Acaa2	-0.0492811	1	-0.0664435	1	-0.0233589	1	1	-0.0463612
Acaca	-0.0428527	1	-0.0163095	1	0.0497907	1	1	-0.00312382
Acad8	0.0249861	1	-0.0183372	1	-0.0224729	1	1	-0.00527467
Acad9	0.0474551	1	-0.0521173	1	0.0138485	1	1	0.00306208
Acadl	0.0674583	1	-0.0742629	1	-0.154005	1	1	-0.0536031
Acadm	0.0432768	1	0.0934336	1	-0.093667	1	1	0.0143478
Acads	-0.0486281	1	-0.151798	1	0.00156446	1	1	-0.0662871
Acadsb	-0.0368181	1	-0.101762	1	-0.0795143	1	1	-0.0726983
Acadvl	0.0274708	1	0.0865332	1	0.0587098	1	1	0.0575712
Acap1	-0.0130211	1	-0.0828442	1	0.0250353	1	1	-0.02361
Acap2	0.00775806	1	-0.0377458	1	-0.0328371	1	1	-0.0209416
Acap3	-0.011163	1	0.0359908	1	0.029625	1	1	0.0181509
Acat1	-0.072153	1	-0.109207	1	0.0246148	1	1	-0.0522484
Acat2	-0.0540524	1	0.0127423	1	-0.0788533	1	1	-0.0400545
Acbd3	0.065621	1	0.26201	1	0.05584	1	1	0.127824
Acbd4	-0.0792413	1	0.0120871	1	0.0111025	1	1	-0.0186839
Acbd5	-0.0383446	1	0.0799727	1	0.0156208	1	1	0.019083
Acbd6	-0.0770991	1	-0.0212683	1	0.0759975	1	1	-0.00745661
Acd	-0.00404718	1	0.00651363	1	0.122023	1	1	0.0414966
Acer3	0.0697404	1	1.54464e-05	1	0.0509344	1	1	0.0402301
Acin1	0.0476456	1	0.0859968	1	0.114711	1	1	0.0827844
Acly	-0.0420795	1	-0.088044	1	0.0132273	1	1	-0.0389654
Aco1	0.0141027	1	-0.0909262	1	0.0338222	1	1	-0.0143338
Aco2	-0.000322166	1	0.0127948	1	0.00915204	1	1	0.00720823
Acot13	0.0439369	1	0.0017031	1	-0.0557344	1	1	-0.0033648
Acot2	0.0230569	1	0.114743	1	-0.0488859	1	1	0.029638
Acot7	0.0458499	1	0.123187	1	-0.0576371	1	1	0.0371332
Acot8	-0.0401208	1	-0.0907847	1	0.0279362	1	1	-0.0343231
Acot9	-0.333661	1.42025e-06	-0.385631	1	-0.184745	1	0.000149287	-0.301346
Acox1	-0.0217777	1	-0.0945306	1	0.074228	1	1	-0.0140268
Acp1	0.0319134	1	0.0264736	1	0.0957455	1	1	0.0513775
Acp2	-0.0119904	1	-0.0484085	1	-0.0328821	1	1	-0.0310937
Acp6	-0.0829599	1	-0.0794139	1	-0.0362074	1	1	-0.0661937
Acsbg1	-0.0267386	1	-0.0122332	1	-0.0272099	1	1	-0.0220605
Acsl1	0.0195912	1	-0.00754825	1	0.0282874	1	1	0.0134435
Acsl3	-0.105243	1	-0.0916864	1	-0.0637062	1	1	-0.0868784
Acsl4	-0.175544	1	-0.253445	1	-0.118068	1	1	-0.182352
Acsl5	-0.161824	1	-0.0991075	1	-0.075163	1	1	-0.112031
Acss2	-0.00649191	1	0.0185861	1	0.00307245	1	1	0.00505553
Actb	0.0132494	1	-0.140044	1	-0.00841313	1	1	-0.0450692
Actg1	0.262317	1	0.289119	1	0.183338	1	1	0.244924
Actl6a	0.0383652	1	0.036902	1	0.0623916	1	1	0.0458863
Actn1	0.0440904	1	-0.0362871	1	-0.0404156	1	1	-0.0108708
Actn4	0.124825	1	0.0422567	1	0.0752694	1	1	0.0807837
Actr10	0.0243126	1	-0.133956	1	-0.00261608	1	1	-0.0374197
Actr1a	-0.122699	1	-0.0646787	1	-0.142747	1	1	-0.110042
Actr1b	0.014374	1	0.16407	1	0.00898618	1	1	0.0624766
Actr2	0.0346521	1	0.113468	1	-0.0892111	1	1	0.0196365
Actr3	0.00258131	1	0.136788	1	-0.0832995	1	1	0.0186898
Actr6	0.00409566	1	-0.0839942	1	-0.0580003	1	1	-0.0459663
Actr8	-0.00792562	1	-0.0548944	1	-0.0646229	1	1	-0.042481
Acvr1	-0.0215143	1	0.0792406	1	-0.0148845	1	1	0.0142806
Acy1	-0.00339733	1	-0.00937224	1	0.0171508	1	1	0.00146042
Acyp1	0.000526927	1	0.0515607	1	0.0219623	1	1	0.0246833
Acyp2	0.0348093	1	0.0422473	1	-0.0242054	1	1	0.0176171
Ada	-0.0225258	1	-0.028125	1	-0.0221019	1	1	-0.0242509
Adam10	-0.0206119	1	0.0835015	1	0.0155783	1	1	0.0261559
Adam15	0.0610153	1	0.0461229	1	0.0187885	1	1	0.0419756
Adam17	-0.015715	1	0.110309	1	-0.0325395	1	1	0.0206848
Adam9	0.0264867	1	0.0744761	1	-0.0334167	1	1	0.0225154
Adamts1	0.0942668	1	0.00470218	1	0.199632	1	1	0.0995335
Adamts4	-0.070694	1	-0.0227029	1	-0.0320481	1	1	-0.041815
Adamtsl3	-0.0561149	1	-0.0609213	1	0.0237835	1	1	-0.0310842
Adamtsl5	0.00271936	1	0.137947	1	0.000210543	1	1	0.0469589
Adar	-0.0139139	1	0.0057263	1	-0.0177638	1	1	-0.00865046
Adarb1	-0.035248	1	-0.0176799	1	0.000333592	1	1	-0.0175314
Adat2	-0.015214	1	-0.0301419	1	-0.0358933	1	1	-0.0270831
Adck1	-0.0123611	1	0.0137656	1	-0.00159586	1	1	-6.37792e-05
Adck5	-0.00715563	1	0.0662312	1	0.0175932	1	1	0.0255563
Adcy3	0.049955	1	-0.0529932	1	-0.00977911	1	1	-0.00427245
Adcy6	0.00971643	1	0.0268423	1	-0.0198898	1	1	0.0055563
Adcy7	0.044899	1	0.0240772	1	0.0126031	1	1	0.0271931
Add1	-0.0850931	1	-0.111695	1	-0.0568109	1	1	-0.0845329
Add3	-0.0648956	1	-0.0200242	1	-0.0656247	1	1	-0.0501815
Adgra3	0.0159223	1	0.0824809	1	0.04598	1	1	0.0481277
Adgre5	-0.0275076	1	0.0209353	1	0.0623464	1	1	0.0185914
Adgrl1	0.00725868	1	0.10778	1	0.0503416	1	1	0.0551269
Adgrl3	0.0807304	1	0.0253607	1	0.0426333	1	1	0.0495748
Adh5	0.0322592	1	0.0655675	1	0.104509	1	1	0.0674453
Adh7	-0.0204898	1	-0.095131	1	-0.0759413	1	1	-0.063854
Adi1	0.00715884	1	-0.0711951	1	0.00210471	1	1	-0.0206439
Adipor1	0.139999	1	0.200343	1	0.0768532	1	1	0.139065
Adipor2	-0.0655704	1	0.0181716	1	-0.0270153	1	1	-0.0248047
Adk	0.129555	1	0.127655	1	-0.00758565	1	1	0.0832082
Adm	-0.132562	1	0.19649	1	-0.0764595	1	1	-0.00417717
Adnp	0.0212193	1	-0.0636453	1	0.00100585	1	1	-0.0138067
Ado	0.0276218	1	0.0735166	1	0.022245	1	1	0.0411278
Adpgk	0.0140628	1	-0.0186031	1	0.0777006	1	1	0.0243867
Adprh	0.0205014	1	-0.00792696	1	-0.0418653	1	1	-0.00976361
Adprhl2	0.0299836	1	0.0796522	1	-0.0658982	1	1	0.0145792
Adprm	0.00304775	1	-0.0193136	1	-0.00801152	1	1	-0.00809247
Adrb2	0.00386691	1	-0.00979394	1	-0.030612	1	1	-0.0121797
Adrm1	-0.0895573	1	-0.15222	1	-0.0189433	1	1	-0.0869067
Adsl	0.0100998	1	-0.0218449	1	0.0566396	1	1	0.0149648
Adss	0.0465836	1	0.00175001	1	-0.046794	1	1	0.000513192
Adssl1	0.0318878	1	-0.0288149	1	0.203952	1	1	0.0690084
Aebp1	0.141708	1	-0.220824	1	0.0124356	1	1	-0.0222268
Aebp2	0.0230251	1	0.115648	1	-0.0301127	1	1	0.0361868
Aen	0.0335113	1	-0.0200151	1	-0.0261825	1	1	-0.00422876
Aes	-0.207159	1	-0.0486542	1	0.0039085	1	1	-0.0839683
Afap1	0.184691	1	0.272291	1	0.0483602	1	1	0.168447
Afdn	-0.0358165	1	-0.0502586	1	-0.109601	1	1	-0.0652254
Aff1	0.0156078	1	0.0194816	1	0.100379	1	1	0.045156
Aff4	-0.0221342	1	0.00832479	1	-0.0437242	1	1	-0.0191779
Afg3l1	0.000653916	1	-0.163305	1	-0.0365223	1	1	-0.0663911
Afg3l2	0.0253198	1	0.0853429	1	0.0413394	1	1	0.0506674
Afp	0.0276275	1	-0.232488	1	-0.0532387	1	1	-0.086033
Aftph	0.016871	1	-0.0952724	1	-0.0123596	1	1	-0.0302537
Aga	-0.00139153	1	-0.12753	1	0.0319203	1	1	-0.0323336
Agap1	-0.0263816	1	0.165885	1	0.0711918	1	1	0.0702316
Agap3	-0.0588199	1	0.0178268	1	-0.070588	1	1	-0.0371937
Agbl3	0.0158289	1	0.0512507	1	0.0226523	1	1	0.0299106
Agfg1	0.19596	1	0.0679391	1	0.111604	1	1	0.125168
Agfg2	-0.0287783	1	0.00257333	1	-0.0242353	1	1	-0.0168134
Aggf1	0.0446844	1	0.197405	1	0.0239703	1	1	0.0886865
Agk	-0.0392416	1	-0.0318373	1	-0.0331837	1	1	-0.0347542
Agl	-0.0102262	1	0.127389	1	-0.0993886	1	1	0.00592481
Ago1	-0.0195547	1	0.0512415	1	-0.032975	1	1	-0.000429424
Ago2	0.0561599	1	0.167071	1	-0.097927	1	1	0.0417681
Ago3	0.0491083	1	0.108239	1	0.0127193	1	1	0.056689
Agpat1	-0.0251435	1	-0.108809	1	-0.0598466	1	1	-0.0645996
Agpat2	-0.0239722	1	-0.111882	1	-0.115063	1	1	-0.0836391
Agpat3	-0.0941616	1	-0.0154408	1	0.00196212	1	1	-0.0358801
Agpat4	-0.0801452	1	-0.110865	1	-0.0143294	1	1	-0.0684465
Agpat5	0.0348439	1	-0.0640917	1	0.0591509	1	1	0.00996772
Agps	-0.0149379	1	-0.0330742	1	-0.10789	1	1	-0.0519674
Agrn	0.200184	0.00089876	0.314088	0.326517	0.21229	1	0.0123878	0.242187
Agtpbp1	0.0280329	1	-0.0350104	1	0.0108071	1	1	0.00127657
Agtrap	-0.0245188	1	0.0930266	1	0.0120728	1	1	0.0268602
Ahctf1	0.137765	1	-0.0235968	1	0.010008	1	1	0.041392
Ahcyl1	0.0263946	1	-0.0347598	1	-0.0911081	1	1	-0.0331577
Ahcyl2	-0.0441948	1	-0.0332256	1	0.0455721	1	1	-0.0106161
Ahdc1	0.0400399	1	0.0437208	1	0.0120834	1	1	0.031948
Ahi1	0.0813011	1	0.0090921	1	0.034954	1	1	0.0417824
Ahnak	-0.369909	0.0766759	-0.356912	1	-0.356414	1	0.52645	-0.361078
Ahnak2	-0.162973	1	-0.00489397	1	-0.183953	1	1	-0.117273
Ahr	0.00418221	1	-0.0550284	1	0.0601568	1	1	0.00310354
Ahsa1	0.00728514	1	-0.13988	1	0.0615936	1	1	-0.023667
Ahsa2	-0.0391379	1	-0.1812	1	-0.061401	1	1	-0.0939131
AI314180	0.0569829	1	-0.120825	1	0.0220654	1	1	-0.0139255
AI413582	-0.10641	1	0.0368802	1	-0.101585	1	1	-0.0570382
AI467606	-0.014315	1	-0.0310292	1	0.00851179	1	1	-0.0122775
AI597479	-0.0407141	1	-0.0320885	1	0.0554182	1	1	-0.0057948
AI837181	-0.109942	1	-0.162007	1	-0.0650482	1	1	-0.112332
Aida	-0.0842364	1	-0.0194914	1	0.0047251	1	1	-0.0330009
Aifm1	-0.437779	1.01613e-14	-0.406034	1	-0.341849	0.0371005	2.51507e-13	-0.395221
Aifm2	-0.000329074	1	-0.0474612	1	-0.0200888	1	1	-0.0226264
Aig1	0.113924	1	0.0154626	1	-0.0922916	1	1	0.012365
Aim2	0.0878171	1	0.0772284	1	-0.0807451	1	1	0.0281001
Aimp1	0.188771	0.0100857	0.198082	1	0.153585	1	0.162997	0.180146
Aimp2	0.12235	1	0.0555485	1	0.0370066	1	1	0.0716352
Aip	-0.0967322	1	-0.0593183	1	0.00664838	1	1	-0.0498007
Ajuba	-0.0386194	1	-0.0649397	1	-0.0108441	1	1	-0.0381344
Ak2	-0.0334799	1	0.0619367	1	-0.00841629	1	1	0.00668016
Ak4	0.194213	0.107343	0.3246	1	0.0739729	1	0.614219	0.197595
Ak6	0.0860631	1	0.0101714	1	-0.0325857	1	1	0.0212163
Akap1	-0.03784	1	-0.0168158	1	-0.0657635	1	1	-0.0401398
Akap10	0.0129351	1	-0.0736666	1	-0.0148497	1	1	-0.0251938
Akap11	-0.0580695	1	0.00170252	1	0.00352797	1	1	-0.017613
Akap12	0.0367915	1	0.0518459	1	0.0303558	1	1	0.0396644
Akap13	0.0371299	1	0.146853	1	-0.00319887	1	1	0.0602614
Akap7	0.000125255	1	-0.0395826	1	-0.00335195	1	1	-0.0142698
Akap8	-0.0286887	1	0.0559469	1	-0.0790228	1	1	-0.0172549
Akap8l	-0.125707	1	0.110278	1	-0.0827607	1	1	-0.0327298
Akap9	-0.179379	1	-0.23523	1	-0.0882512	1	1	-0.16762
Akip1	0.0120875	1	-0.104602	1	0.0261062	1	1	-0.0221361
Akirin1	-0.00665269	1	0.112917	1	-0.00450499	1	1	0.0339198
Akirin2	0.132051	1	0.118138	1	-0.0708554	1	1	0.0597778
Akr1a1	0.142311	1	0.271141	1	0.117687	1	1	0.177047
Akr1b10	-0.0372891	1	0.0117074	1	0.0437007	1	1	0.00603966
Akr1b3	0.00594038	1	-0.00186944	1	-0.0728596	1	1	-0.0229295
Akr1b8	0.0183625	1	-0.0640579	1	0.00144134	1	1	-0.0147513
Akr1c18	-0.426431	1	-0.544202	1	-0.407235	1	1	-0.459289
Akr1e1	0.0920428	1	0.0662535	1	-0.0698183	1	1	0.0294927
Akr7a5	0.0227784	1	-0.107448	1	-0.0266424	1	1	-0.037104
Akt1	-0.101384	1	-0.0229883	1	-0.00360371	1	1	-0.0426588
Akt1s1	0.10859	1	0.0939206	1	0.0883782	1	1	0.096963
Akt2	-0.00999308	1	0.0498291	1	-0.0292995	1	1	0.00351219
Akt3	0.0146572	1	-0.0115567	1	0.0574729	1	1	0.0201911
Aktip	-0.0788379	1	0.0333139	1	-0.0740463	1	1	-0.0398568
Alad	0.00150578	1	-0.162506	1	0.00212905	1	1	-0.052957
Alas1	0.0126548	1	-0.0112521	1	0.0170759	1	1	0.00615955
Aldh16a1	-0.0382799	1	0.0813063	1	-0.0521657	1	1	-0.00304643
Aldh18a1	-0.0746883	1	-0.0314713	1	-0.0373497	1	1	-0.0478364
Aldh1l2	-0.0296444	1	0.136542	1	-0.0515217	1	1	0.0184587
Aldh2	-0.140231	1	-0.447836	1	-0.219183	1	1	-0.269083
Aldh3a2	-0.0248704	1	-0.0533641	1	-0.0340283	1	1	-0.0374209
Aldh5a1	0.0335214	1	-0.00659892	1	0.0452387	1	1	0.0240537
Aldh7a1	-0.0373247	1	-0.0515709	1	0.0830521	1	1	-0.00194784
Aldh9a1	-0.107445	1	-0.171633	1	-0.142992	1	1	-0.14069
Aldoa	0.103893	1	0.163904	1	0.109453	1	1	0.12575
Alg1	0.0161441	1	0.0480752	1	-0.00181837	1	1	0.0208003
Alg10b	-0.0603911	1	0.101901	1	0.0239421	1	1	0.0218172
Alg11	0.028039	1	-0.0414469	1	-0.0291698	1	1	-0.0141926
Alg13	-0.0747858	1	-0.173018	1	0.00439152	1	1	-0.0811373
Alg14	0.0622054	1	0.0384948	1	0.0297253	1	1	0.0434752
Alg2	0.0055055	1	0.101048	1	-0.0150583	1	1	0.0304985
Alg3	-0.0203035	1	0.0659954	1	0.0212394	1	1	0.0223104
Alg5	-0.0363076	1	-0.0599774	1	-0.00374066	1	1	-0.0333419
Alg6	0.0256209	1	0.0286806	1	0.00758658	1	1	0.0206294
Alg8	0.0637122	1	-0.0137469	1	-0.0217754	1	1	0.00939662
Alkbh1	0.0502129	1	-0.0510892	1	0.0725609	1	1	0.0238948
Alkbh2	0.0250769	1	-0.013589	1	-0.0121447	1	1	-0.000218916
Alkbh3	-0.0518539	1	-0.178308	1	-0.109188	1	1	-0.113117
Alkbh5	0.0438375	1	0.00815987	1	0.0200523	1	1	0.0240166
Alkbh6	0.00206007	1	0.0414443	1	0.0680028	1	1	0.037169
Alkbh7	-0.0170817	1	0.0796253	1	0.0176103	1	1	0.0267179
Alkbh8	0.0138708	1	0.062074	1	0.00165982	1	1	0.0258682
Alms1	-0.0454584	1	-0.0556756	1	-0.0224868	1	1	-0.0412069
Alyref	0.157218	1	-0.00480004	1	-0.0324383	1	1	0.0399931
Amd1	-0.0785844	1	-0.0420913	1	-0.015627	1	1	-0.0454342
Amd2	0.0228829	1	0.146613	1	-0.019168	1	1	0.0501094
Amer1	-0.0951593	1	-0.0157735	1	-0.0442237	1	1	-0.0517188
Amfr	-0.0430739	1	-0.082622	1	-0.0807832	1	1	-0.0688264
Ammecr1	-0.100497	1	-0.140583	1	-0.0831169	1	1	-0.108066
Ammecr1l	-0.0402218	1	-0.0513479	1	-0.0153335	1	1	-0.0356344
Amn1	0.0662428	1	0.00303479	1	-0.00456181	1	1	0.0215719
Amot	-0.0643303	1	-0.119025	1	-0.0387091	1	1	-0.0740214
Amotl1	0.111952	1	-0.00940901	1	-0.0590491	1	1	0.0144978
Amotl2	0.138763	1	0.164689	1	0.142431	1	1	0.148628
Ampd2	0.0402757	1	-0.074006	1	-0.0270768	1	1	-0.0202691
Amz2	-0.0131484	1	0.035965	1	0.0573026	1	1	0.0267064
Anapc1	-0.0690528	1	-0.159164	1	-0.0324137	1	1	-0.0868769
Anapc10	-0.0204958	1	0.035198	1	-0.0854333	1	1	-0.0235771
Anapc11	0.12334	1	0.0601441	1	0.0321324	1	1	0.071872
Anapc13	0.0165043	1	-0.00242857	1	0.0588763	1	1	0.0243173
Anapc15	0.0706134	1	-0.0640089	1	0.0272686	1	1	0.011291
Anapc16	0.0914492	1	0.310139	1	-0.0359579	1	1	0.121877
Anapc2	-0.0639447	1	-0.11384	1	-0.0365816	1	1	-0.0714552
Anapc4	-0.0196683	1	-0.20088	1	-0.0947264	1	1	-0.105092
Anapc5	-0.0211144	1	-0.0861779	1	-0.0438458	1	1	-0.0503794
Anapc7	0.0366223	1	0.121434	1	0.0548089	1	1	0.0709551
Angel2	0.00278656	1	0.0653583	1	0.0395189	1	1	0.0358879
Angpt1	0.0785345	1	0.14333	1	0.0559268	1	1	0.0925971
Angpt2	0.0217143	1	0.043255	1	0.028189	1	1	0.0310528
Angptl2	-0.0498326	1	0.157674	1	-0.00561534	1	1	0.0340753
Angptl4	0.0268291	1	-0.132712	1	-0.0365472	1	1	-0.0474768
Angptl6	0.0190435	1	0.12366	1	0.00147887	1	1	0.0480609
Ank	0.204667	1	-0.00780071	1	0.0857606	1	1	0.0942089
Ankfy1	0.0675065	1	0.0454419	1	0.00926097	1	1	0.0407365
Ankhd1	-0.0658054	1	-0.129154	1	-0.037877	1	1	-0.0776123
Ankib1	-0.0427195	1	-0.0232882	1	0.00898298	1	1	-0.0190082
Ankle2	-0.0137844	1	-0.0576089	1	0.048051	1	1	-0.00778077
Ankmy1	-0.015326	1	-0.0641589	1	0.0152847	1	1	-0.0214001
Ankmy2	-0.02312	1	-0.0439489	1	0.0409474	1	1	-0.00870716
Ankra2	0.0428702	1	-0.00665902	1	-0.0194461	1	1	0.00558835
Ankrd1	-0.200798	1	-0.379331	1	-0.173142	1	1	-0.25109
Ankrd10	0.0505406	1	-0.0971179	1	0.0423759	1	1	-0.00140046
Ankrd11	-0.0348075	1	0.123638	1	-0.0624646	1	1	0.00878863
Ankrd12	-0.0222523	1	-0.109255	1	-0.0368179	1	1	-0.0561083
Ankrd13a	0.0212744	1	0.023006	1	-0.0314572	1	1	0.00427443
Ankrd13b	0.0238147	1	0.0842704	1	-0.00805185	1	1	0.0333444
Ankrd13c	-0.0215372	1	0.0644264	1	0.070892	1	1	0.0379271
Ankrd17	-0.0153394	1	0.0247128	1	-0.0793567	1	1	-0.0233278
Ankrd24	-0.0172124	1	-0.0127486	1	0.0692072	1	1	0.0130821
Ankrd26	-0.0885481	1	-0.102264	1	-0.0497761	1	1	-0.080196
Ankrd27	-0.0247374	1	0.0173634	1	-0.0320833	1	1	-0.0131524
Ankrd28	0.0348861	1	0.0200723	1	-0.0355822	1	1	0.00645874
Ankrd29	-0.00257402	1	0.0240127	1	-0.0471087	1	1	-0.00855669
Ankrd37	0.0206088	1	0.580197	1	-0.00295897	1	1	0.199282
Ankrd39	-0.0549917	1	0.006558	1	0.000688595	1	1	-0.015915
Ankrd40	-0.0166955	1	0.00245519	1	-0.0226804	1	1	-0.0123069
Ankrd44	-0.0438395	1	-0.0801295	1	-0.0859123	1	1	-0.0699604
Ankrd49	0.00680342	1	0.164291	1	0.0230791	1	1	0.0647247
Ankrd50	-0.0402715	1	-0.106798	1	0.0633028	1	1	-0.0279222
Ankrd52	-0.0304845	1	0.0293207	1	-0.0247544	1	1	-0.00863941
Ankrd54	0.0621311	1	-0.0567226	1	0.0124892	1	1	0.0059659
Ankrd9	0.150134	1	0.254845	1	0.0683841	1	1	0.157788
Anks1	-0.016599	1	-0.0481519	1	-0.0155146	1	1	-0.0267552
Anks1b	-0.0190395	1	0.0263861	1	-0.0451622	1	1	-0.0126052
Ankzf1	-0.0433427	1	-0.0302093	1	0.0314917	1	1	-0.0140201
Anln	0.0219356	1	0.0456319	1	-0.189818	1	1	-0.0407502
Ano10	-0.079171	1	-0.135812	1	0.0268662	1	1	-0.0627057
Ano6	0.122771	1	0.0589543	1	-0.0696134	1	1	0.0373705
Ano8	-0.028348	1	-0.0937294	1	0.0273236	1	1	-0.0315846
Anp32a	0.102726	1	0.0420539	1	-0.0336211	1	1	0.037053
Anp32b	0.0867087	1	0.272728	1	-0.048208	1	1	0.103743
Anp32e	0.0236405	1	-0.0831501	1	-0.0154039	1	1	-0.0249711
Antxr1	0.00925052	1	0.0407702	1	0.0247977	1	1	0.0249395
Antxr2	-0.0747792	1	-0.062796	1	-0.0520986	1	1	-0.0632246
Anxa1	-0.220657	1	-0.265766	1	-0.338713	1	1	-0.275045
Anxa11	0.0373014	1	0.197771	1	-0.0581167	1	1	0.0589851
Anxa2	0.214575	0.977928	-0.0988977	1	-0.0128957	1	0.999998	0.0342604
Anxa3	0.0859548	1	0.0507568	1	-0.164956	1	1	-0.00941473
Anxa4	-0.114071	1	-0.136984	1	-0.111831	1	1	-0.120962
Anxa5	0.544895	1.92613e-15	0.411348	1	0.254216	1	1.17286e-12	0.403486
Anxa6	0.14495	0.188702	0.300434	0.176836	0.0371635	1	0.339717	0.160849
Anxa7	0.000938162	1	-0.00422848	1	-0.0507823	1	1	-0.0180242
Anxa8	0.106214	1	0.0741202	1	-0.01356	1	1	0.0555916
Aox1	-0.00846352	1	0.0166657	1	-0.0156967	1	1	-0.00249816
Ap1ar	0.00534518	1	0.0170441	1	0.00817688	1	1	0.0101887
Ap1b1	0.0150971	1	-0.0251442	1	0.0572583	1	1	0.0157371
Ap1g1	-0.055204	1	0.00143645	1	0.0118931	1	1	-0.0139581
Ap1m1	-0.0390639	1	-0.159587	1	-0.0513918	1	1	-0.0833475
Ap1s1	-0.0486082	1	-0.0262556	1	-0.00632455	1	1	-0.0270628
Ap1s2	-0.114943	1	-0.0532221	1	-0.087837	1	1	-0.0853341
Ap2a1	-0.0137911	1	0.00329094	1	0.0116459	1	1	0.000381897
Ap2a2	-0.0333061	1	0.201889	1	-0.052814	1	1	0.0385897
Ap2b1	0.0105224	1	0.032593	1	0.0459626	1	1	0.0296927
Ap2m1	-0.0264631	1	-0.0312978	1	0.00847093	1	1	-0.01643
Ap2s1	-0.0871417	1	0.0971915	1	-0.0560558	1	1	-0.0153353
Ap3b1	0.04953	1	0.174729	1	0.0416463	1	1	0.0886351
Ap3d1	-0.0603146	1	-0.106362	1	0.0573174	1	1	-0.0364529
Ap3m1	-0.0367748	1	0.027433	1	-0.0184862	1	1	-0.00927596
Ap3s1	-0.0339887	1	-0.0963034	1	-0.0214064	1	1	-0.0505661
Ap3s2	-0.0317051	1	-0.0452954	1	-0.0045327	1	1	-0.0271778
Ap4m1	0.0274527	1	-0.0201437	1	0.0777205	1	1	0.0283432
Ap4s1	0.0323243	1	-0.0329092	1	0.0785433	1	1	0.0259862
Apaf1	-0.0389851	1	-0.040794	1	0.00326831	1	1	-0.0255036
Apba3	-0.0439229	1	-0.0608001	1	0.00680192	1	1	-0.0326404
Apbb1	0.0332348	1	-0.0262119	1	-0.00491321	1	1	0.000703241
Apbb1ip	-0.0310197	1	-0.120499	1	-0.0637231	1	1	-0.0717473
Apbb2	0.0447748	1	0.0656094	1	0.0121383	1	1	0.0408408
Apc	0.00313197	1	-0.00864896	1	-0.0114707	1	1	-0.00566255
Apeh	-0.010832	1	-0.0449535	1	-0.0609159	1	1	-0.0389005
Apex1	-0.132763	1	-0.121083	1	0.00465856	1	1	-0.0830625
Apex2	-0.0491196	1	-0.05738	1	-0.0134018	1	1	-0.0399671
Aph1a	0.026608	1	-0.0729872	1	-0.0637863	1	1	-0.0367218
Aph1b	-0.00552425	1	0.0388784	1	0.0421675	1	1	0.0251739
Api5	-0.00124948	1	0.0377843	1	-0.0902107	1	1	-0.017892
Apip	-0.147116	0.899741	-0.194962	1	-0.0359112	1	0.999818	-0.125996
Aplf	-0.0249935	1	-0.013292	1	-0.0367238	1	1	-0.0250031
Aplp2	-0.372144	1.9754e-05	-0.355735	1	-0.236739	1	0.00139266	-0.32154
Apmap	-0.0395825	1	-0.00034534	1	0.0076525	1	1	-0.0107585
Apobec3	-0.00159428	1	0.0304609	1	-0.00335934	1	1	0.00850243
Apobr	-0.059629	1	-0.0225526	1	0.0576335	1	1	-0.00818273
Apoe	-0.0127919	1	-0.146209	1	0.0657136	1	1	-0.0310958
Apol10b	-0.0471956	1	-0.0065591	1	-0.039501	1	1	-0.0310853
Apol7a	-0.0231898	1	0.0442156	1	0.024095	1	1	0.0150402
Apol9a	-0.115858	1	-0.123908	1	-0.152805	1	1	-0.130857
Apol9b	-0.0719119	1	-0.0671536	1	-0.0260667	1	1	-0.0550441
Apoo	-0.248375	1.92313e-06	-0.134723	1	-0.183417	1	0.000193803	-0.188838
Apool	-0.198381	0.0221504	-0.239319	1	-0.169258	1	0.267302	-0.202319
Apopt1	0.0380482	1	0.0103818	1	-0.069846	1	1	-0.00713866
App	-0.0988432	1	-0.00846201	1	0.197447	1	1	0.0300471
Appbp2	-0.050839	1	0.0304562	1	0.0532942	1	1	0.0109705
Appl1	-0.0266602	1	-0.036028	1	-0.0990107	1	1	-0.0538996
Appl2	-0.0166168	1	0.0432868	1	-0.0255421	1	1	0.000375952
Aprt	-0.100271	1	-0.208659	1	-0.0579	1	1	-0.122277
Aptx	0.011445	1	-0.0110841	1	-0.044617	1	1	-0.0147521
Aqp5	0.389725	0.000143101	0.347283	1	0.29275	1	0.00701632	0.343253
Aqr	-0.000612538	1	-0.0680206	1	-0.0132789	1	1	-0.027304
Araf	-0.189204	0.049566	-0.149451	1	-0.0924458	1	0.422194	-0.1437
Arcn1	0.0242484	1	0.0724525	1	-0.0400277	1	1	0.0188911
Areg	0.745022	8.34156e-09	0.534123	1	0.0849929	1	1.60675e-06	0.454713
Arf1	0.085658	1	0.0475864	1	0.0321151	1	1	0.0551199
Arf2	-0.00858935	1	0.0958046	1	0.0205796	1	1	0.0359316
Arf3	0.0141639	1	0.00309806	1	-0.0238024	1	1	-0.00218017
Arf4	0.0789177	1	0.15519	1	-0.0303033	1	1	0.0679349
Arf5	-0.155982	1	-0.254583	1	-0.0119304	1	1	-0.140832
Arf6	0.143141	1	0.369846	1	0.0741581	1	1	0.195715
Arfgap1	-0.0282966	1	-0.0806001	1	0.0576179	1	1	-0.0170929
Arfgap2	-0.0475831	1	-0.00405167	1	-0.040747	1	1	-0.0307939
Arfgap3	-0.0160548	1	-0.0501345	1	0.039237	1	1	-0.00898409
Arfgef1	0.0343203	1	-0.0547642	1	0.0502151	1	1	0.00992372
Arfip1	0.000276436	1	0.192337	1	0.0301523	1	1	0.0742551
Arfip2	0.0107651	1	0.0525772	1	0.0207469	1	1	0.0280297
Arfrp1	-0.028811	1	-0.0841653	1	-0.0773637	1	1	-0.0634467
Arglu1	-0.0394281	1	-0.153554	1	-0.0321783	1	1	-0.0750533
Arhgap1	0.00973422	1	-0.00280791	1	0.0245042	1	1	0.0104769
Arhgap10	0.145128	1	0.278458	1	-0.0668384	1	1	0.118916
Arhgap11a	0.0114211	1	-0.0583119	1	-0.0314708	1	1	-0.0261205
Arhgap12	-0.00611013	1	-0.0834746	1	0.02274	1	1	-0.0222816
Arhgap17	0.048345	1	-0.0320195	1	0.00845752	1	1	0.008261
Arhgap18	-0.0309707	1	0.0418018	1	-0.025502	1	1	-0.00489034
Arhgap19	-0.0404334	1	-0.0569467	1	-0.00138873	1	1	-0.0329229
Arhgap21	-0.0396653	1	-0.0736258	1	-0.0305042	1	1	-0.0479318
Arhgap22	0.00351237	1	-0.0117343	1	-0.0546597	1	1	-0.0209606
Arhgap23	-0.070258	1	-0.0309099	1	0.0491266	1	1	-0.0173471
Arhgap29	0.0543796	1	0.0258718	1	0.146492	1	1	0.0755812
Arhgap31	0.00911762	1	0.0817964	1	0.0499552	1	1	0.0469564
Arhgap35	-0.0199306	1	-0.0692187	1	0.0222375	1	1	-0.0223039
Arhgap42	0.07272	1	0.207024	1	0.112077	1	1	0.130607
Arhgap5	0.0880798	1	0.109128	1	-0.0463837	1	1	0.0502745
Arhgdia	0.0556247	1	0.0145245	1	-0.00995014	1	1	0.0200664
Arhgdib	0.136528	1	0.0662528	1	0.0589261	1	1	0.0872358
Arhgef1	0.00184922	1	-0.0833675	1	0.00972439	1	1	-0.0239313
Arhgef10l	0.0548334	1	0.00958634	1	-0.00590013	1	1	0.0195065
Arhgef11	0.00768437	1	0.0478596	1	-0.0550064	1	1	0.000179184
Arhgef12	0.0879133	1	0.101649	1	-0.0548536	1	1	0.044903
Arhgef17	-0.0129137	1	-0.00647228	1	0.0953558	1	1	0.0253233
Arhgef18	0.0237738	1	0.125308	1	0.0557259	1	1	0.0682693
Arhgef2	0.116965	1	0.192252	1	0.047752	1	1	0.11899
Arhgef25	-0.0112218	1	-0.0338843	1	0.0165392	1	1	-0.00952231
Arhgef28	0.0194482	1	0.0140599	1	0.0154288	1	1	0.0163123
Arhgef40	-0.00629225	1	0.0427682	1	0.0217026	1	1	0.0193928
Arhgef5	0.0363506	1	0.161154	1	0.0201198	1	1	0.0725415
Arhgef7	-0.0499062	1	-0.0201273	1	-0.0088043	1	1	-0.0262793
Arid1a	0.0610385	1	0.168161	1	0.146909	1	1	0.125369
Arid1b	-0.064683	1	-0.115662	1	-0.0415234	1	1	-0.073956
Arid2	0.017066	1	-0.0550595	1	0.0477145	1	1	0.00324036
Arid4a	0.0881017	1	0.0268763	1	0.0664516	1	1	0.0604765
Arid4b	0.0730219	1	0.276829	1	0.0469255	1	1	0.132259
Arid5a	0.0519766	1	0.152126	1	0.0493117	1	1	0.0844714
Arid5b	0.213685	1	0.191897	1	0.175833	1	1	0.193805
Arih1	0.015524	1	0.00351226	1	0.0205844	1	1	0.0132069
Arih2	-0.0210621	1	0.0165944	1	-0.0359852	1	1	-0.0134843
Arl1	-0.0596555	1	-0.0787549	1	-0.15808	1	1	-0.0988301
Arl13b	-0.0934113	1	0.114088	1	-0.0140844	1	1	0.00219736
Arl14ep	-0.009263	1	-0.0324025	1	0.0533835	1	1	0.003906
Arl16	0.0801553	1	0.118485	1	-0.0434127	1	1	0.0517424
Arl2	-0.20553	0.295961	-0.388912	0.634649	-0.247269	1	0.76454	-0.28057
Arl2bp	-0.0156216	1	0.0134738	1	-0.0890444	1	1	-0.0303974
Arl3	-0.185188	1	-0.249631	1	-0.192977	1	1	-0.209265
Arl4a	0.0265615	1	-0.0905577	1	0.114702	1	1	0.0169021
Arl4c	-0.0317179	1	-0.206847	1	-0.00584286	1	1	-0.0814691
Arl5a	0.022615	1	0.0914917	1	-0.00793576	1	1	0.0353903
Arl5b	0.0313774	1	-0.0763206	1	0.0314015	1	1	-0.00451393
Arl6	-0.0432744	1	-0.0411666	1	0.0468997	1	1	-0.0125137
Arl6ip1	-0.188477	1	-0.243782	1	-0.176521	1	1	-0.202927
Arl6ip4	-0.0027045	1	0.141909	1	-0.00495056	1	1	0.0447511
Arl6ip5	0.186013	0.181509	0.374673	1	0.0928474	1	0.75552	0.217844
Arl6ip6	-0.087895	1	-0.126719	1	-0.0679813	1	1	-0.0941985
Arl8a	-0.0230082	1	-0.00487788	1	-0.00547792	1	1	-0.0111213
Arl8b	-0.011748	1	0.136125	1	-0.0197688	1	1	0.0348696
Armc1	0.0281469	1	-0.0276489	1	-0.0566481	1	1	-0.0187167
Armc10	0.0154414	1	0.0638726	1	0.0187812	1	1	0.0326984
Armc6	-0.00378854	1	-0.0513422	1	-0.00799447	1	1	-0.0210417
Armc8	-0.0223576	1	-0.0607883	1	-0.0333019	1	1	-0.0388159
Armcx5	-0.115499	0.0115214	-0.0841911	1	-0.0873897	1	0.17772	-0.0956934
Armt1	0.0383879	1	0.123633	1	0.0194113	1	1	0.0604774
Arnt	-0.025053	1	0.132197	1	0.0184327	1	1	0.0418588
Arntl	-0.0143892	1	0.101904	1	0.0291391	1	1	0.0388845
Arpc1a	-0.0823794	1	-0.0551421	1	0.0349811	1	1	-0.0341801
Arpc1b	0.0877878	1	-0.0292327	1	-0.00888715	1	1	0.016556
Arpc2	0.103182	1	0.0762813	1	-0.0266237	1	1	0.0509464
Arpc3	0.0727859	1	0.16021	1	0.169677	1	1	0.134224
Arpc4	0.00876053	1	0.15995	1	0.0348343	1	1	0.0678482
Arpc5	0.00636918	1	0.072147	1	-0.157229	1	1	-0.0262375
Arpc5l	-0.0427328	1	-0.0451875	1	-0.0381897	1	1	-0.0420367
Arpin	-0.0245147	1	-0.0474956	1	-0.0304727	1	1	-0.034161
Arpp19	-0.032098	1	-0.0640041	1	-0.075617	1	1	-0.0572397
Arrb2	-0.0122673	1	-0.0313995	1	-0.0699884	1	1	-0.037885
Arrdc1	-0.0378391	1	0.0567391	1	0.00884823	1	1	0.0092494
Arsb	0.0501861	1	-0.0698751	1	-0.00232957	1	1	-0.00733952
Artn	-0.00961623	1	0.0375733	1	0.0111121	1	1	0.0130231
Arxes2	-0.0749749	1	0.00418165	1	-0.0190138	1	1	-0.0299357
As3mt	0.0280893	1	-0.0106233	1	0.051312	1	1	0.022926
Asah1	0.101176	1	0.0757816	1	0.0335136	1	1	0.0701571
Asap1	0.266491	0.0545232	0.225718	1	0.0604275	1	0.443854	0.184212
Asap2	0.0336684	1	-0.0345995	1	0.0318368	1	1	0.0103019
Asb13	0.0300415	1	0.0266398	1	0.0126595	1	1	0.0231136
Asb3	-0.0303554	1	-0.120332	1	-0.0734886	1	1	-0.0747255
Asb6	-0.0423892	1	-0.0198829	1	-0.0043293	1	1	-0.0222005
Asb7	-0.0151268	1	-0.000837719	1	0.0215824	1	1	0.00187261
Asb8	-0.0135477	1	-0.0226257	1	0.00153819	1	1	-0.011545
Ascc1	-0.0193968	1	-0.0243745	1	-0.0303069	1	1	-0.0246927
[truncated: 7,942 more rows]

## Sheet: Clone2874_FindMarkers_by_sample
gene	logFC.DV1	adj.p.DV1	logFC.DV2	adj.p.DV2	logFC.DV3	adj.p.DV3	fisher.combined.pvalue	mean.logFC
[truncated: 8,612 more rows]

[truncated: 1 more sheets: Clones751&1197&1240_FindMarkers]
