# Supplementary material for: Clonal transcriptomics identifies mechanisms of chemoresistance and empowers rational design of combination therapies
Source: eLife. 2022 Dec 16;11:e80981. doi: 10.7554/eLife.80981 (PMC9757829; doi:10.7554/eLife.80981)
Supplement: Supplementary file 10. — Differential gene set expression analysis was performed for each clone by comparing cells from a clonal lineage of interest to all assigned tumour cells within the same sample. All gene sets from the Molecular Signatures Database C2 curated gene set collection were included in the analysis that contained more than 20 genes detectable in our single cell data. Only vehicle-treated samples were included in the analysis. Clones were included in the analysis if there were at least 20 cells assigned to that clone in all three vehicle samples (DV1, DV2 and DV3). Gene set expression analysis was performed using AUCell and differential expression was calculated using Wilcoxon Rank Sum test. Tables show median AUCell score per sample for each gene set, enrichment in AUCell score relative to all assigned tumour cells within the same experiment (log2(median AUCell score clone of interest/median AUCell score all clones)) and adjusted p-value from Wilcoxon Rank Sum test of AUCell scores from clone of interest vs AUCell scores from all assigned tumours cells from the same sample. Fisher’s method was used to combine p-values from separate samples. Analysis for each clone is provided as a separate tab. In addition, analysis is included for the combined resistant clones 751 1197 and 1240. Due to their low representation in vehicle-treated samples cells assigned to these clones from all three vehicle-treated samples were combined for gene expression analysis and compared to all assigned tumour cells from the three samples. The tab ‘Data for Figure 4e and f’ provides the matrix of median AUCell scores used for the heatmap plotted in Figure 4e compiled from individual analyses. The tab ‘Data for Figure 4h’ provides median AUCell scores per sample for clones of interest for all samples and conditions where at least 20 cells per clone were present. Selected data from this table was plotted in Figure 4h. [file elife-80981-supp10.xlsx]

## Sheet: Clone118_AUCell_by_sample
geneset	median_AUCell.DV1	enrichment.DV1	adj.p.DV1	median_AUCell.DV2	enrichment.DV2	adj.p.DV2	median_AUCell.DV3	enrichment.DV3	adj.p.DV3	fisher.combined.pvalue	mean.enrichment
ABBUD_LIF_SIGNALING_1_DN	0.0745184	0.0129465	0.420238	0.0814731	0.0314415	0.829813	0.0815722	-0.0022529	0.757518	0.849869	0.014045
ABBUD_LIF_SIGNALING_1_UP	0.0289071	-0.143628	0.004418	0.0377002	0.00204493	0.904456	0.0344696	0.0388867	0.18807	0.025601	-0.0342322
ABE_INNER_EAR	0.310821	0.0845436	1.4e-23	0.300125	0.0586995	4.94e-08	0.304494	0.0883042	3.88e-13	1.31e-39	0.0771824
ABE_VEGFA_TARGETS_2HR	0.0301205	0.0234488	0.561431	0.0325223	0.0642894	0.252783	0.0349896	0.0450709	0.860043	0.648751	0.0442697
ABE_VEGFA_TARGETS_30MIN	0.0678021	-0.165298	4.84e-06	0.0647712	-0.319047	1.72e-07	0.0717407	-0.0844203	0.0189435	8.46e-12	-0.189588
ABRAHAM_ALPC_VS_MULTIPLE_MYELOMA_UP	0.0813646	0.0620228	0.0351788	0.0805576	0.0458319	0.0718131	0.0856077	0.0951854	0.00027414	8.02e-05	0.06768
ABRAMSON_INTERACT_WITH_AIRE	0.157122	-0.132552	4.1e-07	0.15412	-0.135561	0.00069119	0.154777	-0.190027	3.14e-09	8.07e-16	-0.152713
ACEVEDO_LIVER_CANCER_DN	0.096552	0.00998054	0.0191141	0.0946685	-0.0007365	0.929967	0.0968282	0.0410675	2.03e-06	5.96e-06	0.0167705
ACEVEDO_LIVER_CANCER_UP	0.13034	0.00034933	0.844078	0.129483	0.0203624	9.02e-05	0.127181	-0.0217611	8.68e-05	1.3e-06	-0.0003498
ACEVEDO_LIVER_CANCER_WITH_H3K27ME3_DN	0.0360846	-0.0205593	0.403632	0.0355963	-0.0525275	0.051766	0.0357502	-0.017568	0.35159	0.132123	-0.0302183
ACEVEDO_LIVER_CANCER_WITH_H3K27ME3_UP	0.0565736	0.124591	1.18e-39	0.0595025	0.221402	5.45e-39	0.0571461	0.109926	3.02e-18	4.65e-91	0.151973
ACEVEDO_LIVER_CANCER_WITH_H3K9ME3_DN	0.0341258	-0.0188303	0.267043	0.0350537	-0.0793117	0.0157383	0.0367428	-0.004088	0.678688	0.0685345	-0.0340767
ACEVEDO_LIVER_CANCER_WITH_H3K9ME3_UP	0.0186994	0.00494463	0.897155	0.0186263	-0.0439221	0.178614	0.018896	-0.0416109	0.263324	0.387166	-0.0268628
ACEVEDO_LIVER_TUMOR_VS_NORMAL_ADJACENT_TISSUE_DN	0.0781555	-0.0121727	0.640272	0.0787347	0.00264742	0.895108	0.0791281	0.0218118	0.0121432	0.127403	0.00409549
ACEVEDO_LIVER_TUMOR_VS_NORMAL_ADJACENT_TISSUE_UP	0.174911	0.0113133	0.123794	0.17	0.0220887	0.0105494	0.167026	-0.0184646	0.112896	0.00718557	0.00497913
ACEVEDO_METHYLATED_IN_LIVER_CANCER_DN	0.0400934	0.0211183	0.00260865	0.0399936	0.00436133	0.456535	0.0400909	0.0287006	0.0021266	0.00024545	0.0180601
ACEVEDO_NORMAL_TISSUE_ADJACENT_TO_LIVER_TUMOR_DN	0.0980198	-0.0157746	0.0489849	0.096735	-0.0006404	0.977747	0.0984304	0.00954927	0.29949	0.204431	-0.0022886
ACEVEDO_NORMAL_TISSUE_ADJACENT_TO_LIVER_TUMOR_UP	0.118278	0.0123029	0.137339	0.119578	0.0368868	0.00046402	0.117869	0.0139645	0.163025	0.00081359	0.0210514
ACOSTA_PROLIFERATION_INDEPENDENT_MYC_TARGETS_DN	0.0688075	0.0548994	0.00011142	0.0648913	0.0155621	0.354597	0.0657994	0.0665533	0.00079863	5.28e-06	0.0456716
ACOSTA_PROLIFERATION_INDEPENDENT_MYC_TARGETS_UP	0.0451902	-0.0357213	0.097914	0.0452615	-0.0334449	0.452414	0.0486513	-0.0414573	0.0364961	0.0454015	-0.0368745
ADDYA_ERYTHROID_DIFFERENTIATION_BY_HEMIN	0.142476	-0.0392763	0.0015937	0.147843	-0.034002	0.286753	0.144383	-0.0131367	0.496814	0.0101237	-0.028805
AFFAR_YY1_TARGETS_DN	0.0628546	-0.0489147	0.598975	0.0624024	-0.0103796	0.772254	0.0623493	-0.152874	0.00057368	0.0114469	-0.0707228
AFFAR_YY1_TARGETS_UP	0.0419787	0.107659	9.46e-11	0.042385	0.12073	5.29e-08	0.0432022	0.175977	6.51e-14	8.26e-28	0.134789
AGUIRRE_PANCREATIC_CANCER_COPY_NUMBER_DN	0.0748173	-0.0374993	6.01e-05	0.0771476	0.0249043	0.0352752	0.0764703	-0.0268258	0.011989	4.36e-06	-0.0131402
AGUIRRE_PANCREATIC_CANCER_COPY_NUMBER_UP	0.0865422	-0.0869638	2.72e-38	0.0904065	-0.0677791	1.77e-11	0.0896761	-0.0521918	4.97e-13	2.36e-57	-0.0689782
AIGNER_ZEB1_TARGETS	0.0323214	0.00282867	0.789522	0.0314225	-0.0230653	0.829415	0.0318656	0.0236939	0.0901965	0.46254	0.00115241
AIYAR_COBRA1_TARGETS_DN	0.140037	-0.0564796	0.00267916	0.134997	-0.0340974	0.0352752	0.1319	-0.0247648	0.11744	0.00086003	-0.0384473
AIYAR_COBRA1_TARGETS_UP	0.147353	0.053809	3.22e-08	0.141822	0.0785488	8.09e-06	0.14513	0.0641383	1.34e-05	2.97e-15	0.0654987
AKL_HTLV1_INFECTION_DN	0.0794107	0.0435016	0.00105891	0.0793423	0.0525365	6.03e-05	0.0780091	0.0406059	0.0111692	1.74e-07	0.045548
AKL_HTLV1_INFECTION_UP	0.24838	-0.0459554	2.14e-08	0.250494	-0.0736291	1.83e-07	0.246164	-0.0439893	7.67e-05	2.87e-16	-0.0545246
ALCALA_APOPTOSIS	0.201395	0.00131259	0.268836	0.19735	0.00835984	0.0191719	0.194541	-0.0012651	0.853177	0.0930111	0.00280245
ALCALAY_AML_BY_NPM1_LOCALIZATION_DN	0.0616786	-0.0250439	0.292096	0.0599203	-0.0009358	0.76506	0.0561165	-0.140686	0.00021583	0.00291013	-0.0555551
ALCALAY_AML_BY_NPM1_LOCALIZATION_UP	0.0391366	0.0310785	0.00703968	0.0380969	-0.0476933	0.011091	0.0386402	-0.0168968	0.546338	0.00263137	-0.0111705
ALFANO_MYC_TARGETS	0.101406	0.0052986	0.427163	0.100059	0.0172038	0.107581	0.098278	-0.0024852	0.711658	0.335849	0.00667239
ALONSO_METASTASIS_EMT_UP	0.122337	-0.0005992	0.806433	0.129191	0.0477218	0.00139013	0.125414	0.00984368	0.44506	0.0187131	0.0189888
ALONSO_METASTASIS_UP	0.206553	0.00503603	0.0385516	0.204787	0.0154714	0.00294599	0.199805	0.0129757	0.0677462	0.00063169	0.011161
ALTEMEIER_RESPONSE_TO_LPS_WITH_MECHANICAL_VENTILATION	0.0356241	0.0266485	0.120472	0.0343319	0.0574029	0.100958	0.0361703	0.171449	3.42e-07	8.6e-07	0.0851667
AMBROSINI_FLAVOPIRIDOL_TREATMENT_TP53	0.0223202	-0.0013832	0.978993	0.0236194	0.0687554	0.144742	0.0243831	0.0542205	0.200473	0.309692	0.0405309
AMIT_EGF_RESPONSE_120_HELA	0.0718976	-0.0317659	0.1626	0.0750988	0.0109183	0.506017	0.0721534	0.0167522	0.747194	0.472061	-0.0013652
AMIT_EGF_RESPONSE_120_MCF10A	0.096201	-0.0264313	0.165933	0.0953585	0.0283199	0.3629	0.0916887	-0.0426701	0.0877843	0.105646	-0.0135938
AMIT_EGF_RESPONSE_240_HELA	0.0903952	-0.0363139	0.0617473	0.0958994	0.0327088	0.233439	0.0885235	-0.0281151	0.325786	0.0973542	-0.0105734
AMIT_EGF_RESPONSE_40_HELA	0.171413	0.0103742	0.684446	0.182058	0.010192	0.662943	0.180821	0.118878	0.00012422	0.00330537	0.0464815
AMIT_EGF_RESPONSE_480_HELA	0.100879	-0.0209106	0.14618	0.102784	0.0193546	0.536091	0.101925	0.0154388	0.123644	0.158774	0.00462763
AMIT_EGF_RESPONSE_480_MCF10A	0.0388785	-0.0546185	0.207938	0.0386713	-0.126612	0.00855979	0.0420113	0.00370478	0.595316	0.0331765	-0.0591754
AMIT_EGF_RESPONSE_60_HELA	0.122094	0.00891017	0.857304	0.121691	-0.0396013	0.538175	0.12504	0.00729032	0.800819	0.920496	-0.0078003
AMIT_EGF_RESPONSE_60_MCF10A	0.19074	-0.0145178	0.44011	0.19273	-0.0233712	0.328197	0.197523	0.0553323	0.0445161	0.120767	0.00581443
AMIT_SERUM_RESPONSE_120_MCF10A	0.0551466	0.00257616	0.904484	0.0562983	0.0833347	0.173583	0.0529532	0.0641589	0.163	0.291318	0.0500232
AMIT_SERUM_RESPONSE_240_MCF10A	0.0590711	-0.0305626	0.0730759	0.061965	0.00666998	0.383988	0.0592426	-0.0443784	0.0284546	0.026805	-0.022757
AMIT_SERUM_RESPONSE_40_MCF10A	0.174476	-0.007145	0.807193	0.190487	0.0456432	0.341962	0.180237	0.0927386	0.0027557	0.0258372	0.0437456
AMIT_SERUM_RESPONSE_480_MCF10A	0.0636708	-0.0239057	0.436552	0.0652482	0.0223424	0.861954	0.0643189	-0.0612177	0.0220224	0.143195	-0.020927
AMIT_SERUM_RESPONSE_60_MCF10A	0.109361	-0.0378749	0.0766638	0.112987	-0.0623124	0.0134746	0.112162	0.0578045	0.040352	0.00258204	-0.0141276
AMUNDSON_RESPONSE_TO_ARSENITE	0.104145	-0.0106137	0.0176914	0.105401	-0.0070701	0.680679	0.105379	-0.0235879	0.0535899	0.022797	-0.0137572
ANASTASSIOU_MULTICANCER_INVASIVENESS_SIGNATURE	0.067798	0.0773599	0.00109059	0.071733	0.112622	3.9e-05	0.0732527	0.178222	4.16e-10	1.39e-14	0.122735
ANDERSEN_CHOLANGIOCARCINOMA_CLASS1	0.0391108	-0.0208199	0.508418	0.0383236	0.00329633	0.759878	0.0411443	-0.0365898	0.0223954	0.147354	-0.0180378
ANDERSEN_CHOLANGIOCARCINOMA_CLASS2	0.0364684	0.00491084	0.681093	0.0364816	0.00062575	0.843875	0.0350208	-0.0722399	0.00676875	0.0853797	-0.0222344
ANDERSEN_LIVER_CANCER_KRT19_DN	0.0291537	-0.12755	1.01e-07	0.0260714	-0.315356	2e-17	0.0265557	-0.146172	1.71e-05	7.63e-26	-0.196359
ANDERSEN_LIVER_CANCER_KRT19_UP	0.386211	-0.0030235	0.771519	0.384767	0.0113422	0.0241563	0.379399	-0.0143704	0.00873172	0.00777415	-0.0020172
APPEL_IMATINIB_RESPONSE	0.0496463	0.0292347	0.849622	0.0523364	0.0351347	0.209219	0.0539733	0.119563	0.00334642	0.0214199	0.0613107
APPIERTO_RESPONSE_TO_FENRETINIDE_DN	0.218726	0.0381888	1.41e-06	0.217658	0.056668	2.99e-09	0.210733	0.0211137	0.00862584	2.75e-14	0.0386568
APPIERTO_RESPONSE_TO_FENRETINIDE_UP	0.149416	0.03533	0.00477001	0.150696	0.101258	1.52e-10	0.147436	-0.007037	0.831583	2.57e-10	0.0431837
APRELIKOVA_BRCA1_TARGETS	0.291163	0.047265	1.65e-10	0.284292	0.0486707	8.8e-07	0.286595	0.012902	0.348258	3.76e-14	0.0362792
ASGHARZADEH_NEUROBLASTOMA_POOR_SURVIVAL_DN	0.0495662	-0.0866396	0.00740939	0.0501843	-0.151674	0.0007001	0.049486	-0.0933598	0.102147	6.35e-05	-0.110558
ASTIER_INTEGRIN_SIGNALING	0.0930689	-0.0172859	0.183074	0.0919471	-0.0160549	0.982451	0.0948482	0.0305355	0.0647059	0.178879	-0.0009351
ASTON_MAJOR_DEPRESSIVE_DISORDER_DN	0.0412014	0.0169919	0.0663473	0.0412719	0.0323828	0.164351	0.0426541	0.0227288	0.336558	0.0819495	0.0240345
ASTON_MAJOR_DEPRESSIVE_DISORDER_UP	0.0718316	-0.0382765	0.0053776	0.0744393	-0.0072264	0.922078	0.0763261	-0.0368708	0.0519614	0.0111847	-0.0274579
AUNG_GASTRIC_CANCER	0.157834	-0.003582	0.951299	0.156967	0.0387601	0.0105549	0.15777	-0.012628	0.225633	0.0580744	0.00751671
AZARE_NEOPLASTIC_TRANSFORMATION_BY_STAT3_UP	0.0852485	0.0287478	0.0298157	0.0865332	0.0288444	0.505843	0.0860801	0.0266649	0.165392	0.062251	0.0280857
AZARE_STAT3_TARGETS	0.115542	0.0236293	0.328485	0.119111	0.033939	0.738768	0.116527	-0.0309046	0.667585	0.725226	0.00888787
BACOLOD_RESISTANCE_TO_ALKYLATING_AGENTS_DN	0.10191	-0.0088371	0.26739	0.0980662	-0.043412	0.0184142	0.0976462	-0.0437091	0.00231388	0.00087912	-0.0319861
BAE_BRCA1_TARGETS_DN	0.118399	-0.0022421	0.790139	0.114504	-0.0282758	0.738802	0.116686	-0.0294688	0.390022	0.813894	-0.0199956
BAE_BRCA1_TARGETS_UP	0.189924	0.01689	0.0221029	0.187309	0.0285414	0.00326678	0.183719	0.0329763	0.00118031	1.28e-05	0.0261359
BAELDE_DIABETIC_NEPHROPATHY_DN	0.117713	-0.0051939	0.927267	0.119198	0.00099887	0.521123	0.119702	0.0126792	0.293975	0.68979	0.00282807
BAELDE_DIABETIC_NEPHROPATHY_UP	0.0727977	-0.00818	0.228749	0.0745362	0.0382043	0.00078764	0.073869	0.0182809	0.351386	0.00363382	0.0161017
BAKKER_FOXO3_TARGETS_DN	0.0823962	0.0464384	9.17e-09	0.0794581	0.0247632	0.00252785	0.0811335	0.0177893	0.198546	1.69e-09	0.0296636
BAKKER_FOXO3_TARGETS_UP	0.0389214	-0.115278	0.00048423	0.0453826	-0.0695826	0.154459	0.0472116	-0.0218901	0.709216	0.00314558	-0.0689167
BALDWIN_PRKCI_TARGETS_UP	0.097445	0.0437526	0.0027385	0.0957752	0.00937707	0.614742	0.095036	0.0445933	0.00110942	0.00018899	0.0325744
BANDRES_RESPONSE_TO_CARMUSTIN_MGMT_24HR_DN	0.107625	-0.0025679	0.815093	0.107729	0.0150897	0.247575	0.108068	0.00137904	0.60189	0.647424	0.00463359
BANDRES_RESPONSE_TO_CARMUSTIN_MGMT_48HR_DN	0.0961461	-0.0222293	0.00209541	0.0938406	-0.0286749	0.0962049	0.0943854	0.00240154	0.783859	0.0075941	-0.0161676
BANDRES_RESPONSE_TO_CARMUSTIN_WITHOUT_MGMT_48HR_DN	0.117197	-0.0153481	0.173853	0.114881	0.0068607	0.214695	0.112278	-0.0608462	0.00696573	0.0112647	-0.0231112
BARIS_THYROID_CANCER_DN	0.128451	0.0190555	0.0859911	0.124266	-0.0084364	0.691605	0.129798	0.013955	0.520704	0.325529	0.00819134
BARIS_THYROID_CANCER_UP	0.199764	-0.0125149	0.60299	0.202979	0.0202697	0.740368	0.195339	-0.016248	0.297922	0.671971	-0.0028311
BARRIER_CANCER_RELAPSE_NORMAL_SAMPLE_DN	0.0580256	-0.0155693	0.51877	0.0622038	-0.0382505	0.881472	0.0681449	0.093869	0.00478639	0.0566416	0.0133498
BARRIER_CANCER_RELAPSE_NORMAL_SAMPLE_UP	0.0294348	-0.0276564	0.0218329	0.0297513	-0.0363724	0.452099	0.0296121	-0.0189955	0.0954429	0.0303726	-0.0276748
BARRIER_COLON_CANCER_RECURRENCE_UP	0.136501	-0.0106911	0.749392	0.132602	0.0117578	0.227402	0.129648	-0.0171838	0.510095	0.558597	-0.0053724
BASAKI_YBX1_TARGETS_DN	0.0758682	0.0123668	0.24149	0.0756241	-0.0472761	0.00288544	0.0763381	0.0171921	0.224042	0.00752107	-0.0059057
BASAKI_YBX1_TARGETS_UP	0.0834066	-0.0599571	0.00109652	0.0822316	-0.0246768	0.0786525	0.079889	-0.149775	2.31e-07	6.55e-09	-0.0781362
BASSO_B_LYMPHOCYTE_NETWORK	0.209084	-0.0188821	0.0312166	0.200361	-0.0114757	0.312814	0.196831	-0.0606545	1.96e-07	4.25e-07	-0.0303374
BASSO_CD40_SIGNALING_DN	0.035823	0.107381	5.63e-07	0.0357651	0.074738	0.0469066	0.0366911	0.08482	0.00075597	6.57e-09	0.0889798
BASSO_CD40_SIGNALING_UP	0.072243	0.0145601	0.0810012	0.0730078	0.0284819	0.120126	0.072862	0.0422198	0.0151164	0.00717204	0.0284206
BASSO_HAIRY_CELL_LEUKEMIA_UP	0.121343	0.0566354	0.00018307	0.121931	0.0470089	0.00080134	0.122933	0.1186	2.52e-13	3.87e-17	0.0740814
BAUS_TFF2_TARGETS_UP	0.0688555	0.0250684	0.120516	0.0809733	0.133196	0.00011	0.0788335	0.108483	8.88e-05	2.74e-07	0.0889157
BECKER_TAMOXIFEN_RESISTANCE_DN	0.10282	0.048086	0.00118509	0.106498	0.11749	2.59e-07	0.106644	0.0615812	0.00044563	6.41e-11	0.0757192
BECKER_TAMOXIFEN_RESISTANCE_UP	0.0989856	0.0544826	0.00108787	0.100653	0.0467719	0.157973	0.108005	0.105943	4.84e-06	2e-07	0.0690659
BEGUM_TARGETS_OF_PAX3_FOXO1_FUSION_DN	0.0251703	-0.0591026	0.79223	0.0267202	-0.0388512	0.467908	0.0287921	0.0846626	0.043327	0.21948	-0.0044304
BEGUM_TARGETS_OF_PAX3_FOXO1_FUSION_UP	0.060393	0.0102782	0.514652	0.0678814	0.093798	0.00276383	0.0655091	0.0983224	1.85e-05	4.49e-06	0.0674662
BEIER_GLIOMA_STEM_CELL_DN	0.0589906	0.0132768	0.759537	0.057847	0.00659694	0.768879	0.0574134	0.00807514	0.691248	0.935965	0.0093163
BEIER_GLIOMA_STEM_CELL_UP	0.0150644	-0.0224721	0.867787	0.014355	-0.0235739	0.93986	0.0157739	-0.102273	0.346086	0.865117	-0.0494396
BENITEZ_GBM_PROTEASOME_INHIBITION_RESPONSE	0.0817849	-0.0432064	0.00304167	0.0846359	-0.0028228	0.799755	0.0844619	-0.0111406	0.836852	0.0537383	-0.0190566
BENNETT_SYSTEMIC_LUPUS_ERYTHEMATOSUS	0.0251744	0.113446	0.0582752	0.0242639	-0.0209396	0.958785	0.03059	0.242986	0.00632026	0.0143158	0.111831
BENPORATH_CYCLING_GENES	0.0907453	-0.0238146	0.156573	0.0914501	0.020067	0.881472	0.0884035	-0.10917	3.53e-06	5.9e-05	-0.0376392
BENPORATH_EED_TARGETS	0.0305158	0.0314277	0.000961	0.0317658	0.0673241	8.89e-05	0.0321396	0.0675992	4.54e-07	1.97e-11	0.0554504
BENPORATH_ES_1	0.0843587	-0.0403869	0.00668368	0.0852414	-0.0019033	0.722311	0.0836553	-0.119095	2.51e-08	3.45e-08	-0.0537949
BENPORATH_ES_2	0.0143663	-0.152213	0.0382489	0.0136036	-0.177048	0.252977	0.0140738	-0.126067	0.207452	0.0531919	-0.151776
BENPORATH_ES_CORE_NINE_CORRELATED	0.077126	-0.0970815	1.99e-07	0.0822448	-0.0411552	0.0580464	0.0835284	-0.091196	2.26e-06	1.36e-11	-0.0764776
BENPORATH_ES_WITH_H3K27ME3	0.015353	-0.0198541	0.919889	0.0176007	0.0650083	0.0212038	0.0170126	0.0866287	0.00035575	0.00057889	0.0439276
BENPORATH_MYC_MAX_TARGETS	0.188289	-0.0086628	0.0336038	0.186396	0.00881421	0.0265063	0.184102	-0.0136629	0.0139995	0.0009483	-0.0045038
BENPORATH_MYC_TARGETS_WITH_EBOX	0.204094	0.00981321	0.00301187	0.199343	0.00495298	0.473899	0.19873	-0.0040915	0.638102	0.0296091	0.00355823
BENPORATH_NANOG_TARGETS	0.114612	0.00231237	0.512762	0.116082	0.0227574	1.83e-06	0.115218	0.00791642	0.182572	2.36e-05	0.0109954
BENPORATH_NOS_TARGETS	0.0606269	-0.0127865	0.473354	0.0637448	0.00251075	0.538023	0.0626316	-0.0259615	0.337673	0.55581	-0.0120791
BENPORATH_OCT4_TARGETS	0.0711931	-0.0293767	2.33e-05	0.0730854	-0.0128763	0.394161	0.0727249	-0.0365971	0.00069214	1.26e-06	-0.0262834
BENPORATH_PRC2_TARGETS	0.0100829	-0.027493	0.986195	0.0119695	0.118005	0.0108475	0.0123809	0.161473	3.26e-05	4.4e-05	0.0839953
BENPORATH_PROLIFERATION	0.147063	-0.0667864	0.0198329	0.144542	-0.0139788	0.535835	0.136035	-0.189654	7.01e-10	2.64e-09	-0.0901397
BENPORATH_SOX2_TARGETS	0.111493	-0.0082597	0.0602904	0.112052	-0.0073177	0.415057	0.112218	-0.0072539	0.078257	0.0522426	-0.0076105
BENPORATH_SUZ12_TARGETS	0.0192758	-0.0111666	0.75688	0.0212159	0.0326737	0.109703	0.021158	0.0777229	0.00045413	0.0023778	0.0330767
BERENJENO_ROCK_SIGNALING_NOT_VIA_RHOA_DN	0.197392	0.00146835	0.853757	0.197519	0.0118917	0.226401	0.197496	0.016448	0.2244	0.393018	0.00993603
BERENJENO_ROCK_SIGNALING_NOT_VIA_RHOA_UP	0.0642933	-0.0683643	0.0006245	0.0633532	-0.225315	8.19e-10	0.0652606	-0.0078098	0.654877	1.48e-10	-0.100496
BERENJENO_TRANSFORMED_BY_RHOA_DN	0.0978816	0.0904062	3.31e-09	0.096605	0.0569868	0.00646678	0.0979739	0.156576	3.75e-13	1.18e-20	0.101323
BERENJENO_TRANSFORMED_BY_RHOA_FOREVER_DN	0.145855	0.00411769	0.513733	0.148667	0.12538	1.58e-06	0.147261	-0.0125242	0.517166	5.19e-05	0.0389912
BERENJENO_TRANSFORMED_BY_RHOA_REVERSIBLY_DN	0.0297005	-0.280145	3.61e-05	0.0329947	-0.28166	3.57e-05	0.0338741	-0.144044	0.0453465	1.77e-08	-0.235283
BERENJENO_TRANSFORMED_BY_RHOA_UP	0.165819	-0.0340727	0.0266587	0.162775	0.0165134	0.528377	0.159845	-0.0885133	4.98e-06	1.08e-05	-0.0353575
BERNARD_PPAPDC1B_TARGETS_DN	0.0253312	0.00437666	0.69034	0.0283106	0.00849598	0.940648	0.029097	0.0987208	0.00217044	0.04103	0.0371978
BERNARD_PPAPDC1B_TARGETS_UP	0.0931973	-0.0201343	0.133427	0.0950959	-0.0316888	0.183154	0.0947609	0.0166357	0.927896	0.27109	-0.0117291
BERTUCCI_INVASIVE_CARCINOMA_DUCTAL_VS_LOBULAR_DN	0.0360617	-0.0712237	0.00123633	0.0395474	-0.0471555	0.361628	0.0353591	-0.0940399	0.00430391	0.0001939	-0.0708064
BERTUCCI_INVASIVE_CARCINOMA_DUCTAL_VS_LOBULAR_UP	0.101907	0.00913392	0.862646	0.0951539	0.0122407	0.759641	0.0945268	-0.0192573	0.194704	0.660728	0.00070579
BERTUCCI_MEDULLARY_VS_DUCTAL_BREAST_CANCER_DN	0.0469427	0.0159626	0.367184	0.0481733	0.00657327	0.886925	0.0467951	0.0349856	0.158517	0.431353	0.0191738
BERTUCCI_MEDULLARY_VS_DUCTAL_BREAST_CANCER_UP	0.0662081	-0.0179273	0.339178	0.0671171	0.0492436	0.00118152	0.0661168	-0.0141427	0.707808	0.012062	0.00572454
BHAT_ESR1_TARGETS_NOT_VIA_AKT1_DN	0.0230545	0.0671276	0.0082259	0.0292942	0.184884	0.00045435	0.0299097	0.110859	0.00012214	1.16e-07	0.120957
BHAT_ESR1_TARGETS_NOT_VIA_AKT1_UP	0.0337859	-0.0198365	0.232722	0.0346374	0.0111997	0.797188	0.035385	-0.0355801	0.0231197	0.0914118	-0.014739
BHAT_ESR1_TARGETS_VIA_AKT1_DN	0.0212161	0.0841166	0.0107777	0.0264167	0.223268	3.71e-06	0.0271377	0.11097	0.00388833	4.34e-08	0.139452
BHAT_ESR1_TARGETS_VIA_AKT1_UP	0.0535671	-0.0299606	0.00739841	0.0544611	-0.0006499	0.971596	0.0549963	-0.0458088	0.00451391	0.002101	-0.0254731
BHATI_G2M_ARREST_BY_2METHOXYESTRADIOL_DN	0.124688	0.00104229	0.739873	0.123027	0.0116232	0.044277	0.126025	-0.0099471	0.462793	0.211691	0.00090614
BHATI_G2M_ARREST_BY_2METHOXYESTRADIOL_UP	0.120212	-0.0093218	0.771519	0.122348	0.0453197	0.00672536	0.11653	-0.012238	0.502546	0.0642681	0.00791997
BHATTACHARYA_EMBRYONIC_STEM_CELL	0.270005	-0.0143722	0.159034	0.269242	0.00916712	0.797188	0.261061	-0.074327	5.34e-08	1.33e-06	-0.0265107
BIDUS_METASTASIS_DN	0.0301278	0.0988917	1.04e-07	0.0320462	0.127345	1.83e-06	0.0331204	0.18996	2.64e-12	8.17e-22	0.138732
BIDUS_METASTASIS_UP	0.114541	-0.0200431	0.247614	0.112438	-0.0154883	0.526652	0.110228	-0.125952	1.32e-07	3.07e-06	-0.0538279
BILANGES_RAPAMYCIN_SENSITIVE_GENES	0.187384	-0.0142223	0.0054249	0.189221	-0.022708	0.00179603	0.184975	-0.0212533	0.00779923	1.15e-05	-0.0193946
BILANGES_RAPAMYCIN_SENSITIVE_VIA_TSC1_AND_TSC2	0.379234	-0.0158807	0.0014716	0.367926	-0.018665	0.00067061	0.359101	-0.048879	4.22e-08	2.11e-11	-0.0278082
BILANGES_SERUM_AND_RAPAMYCIN_SENSITIVE_GENES	0.673995	-0.0057466	0.0154755	0.672126	-0.0030401	0.170174	0.664288	0.00030235	0.835065	0.0568373	-0.0028281
BILANGES_SERUM_RESPONSE_TRANSLATION	0.509846	-0.0316483	1.16e-14	0.514231	-0.0233768	1.03e-05	0.505185	-0.0203303	0.00073313	1.18e-19	-0.0251185
BILANGES_SERUM_SENSITIVE_GENES	0.12664	-0.0328059	2.3e-05	0.125557	-0.0329027	0.00057065	0.126264	-0.0370918	8.75e-05	4.67e-10	-0.0342668
BILANGES_SERUM_SENSITIVE_VIA_TSC2	0.172952	0.0213736	0.00580665	0.180533	0.100555	2.35e-06	0.176278	0.0227963	0.151275	4.57e-07	0.0482415
BILBAN_B_CLL_LPL_DN	0.171205	0.0181257	0.17674	0.169542	0.0259264	0.421605	0.172528	0.0793115	0.00085634	0.00365716	0.0411212
BILBAN_B_CLL_LPL_UP	0.0451954	0.0318234	0.678031	0.0464802	-0.0088758	0.942318	0.0468866	0.0681478	0.0241714	0.214162	0.0303651
BILD_CTNNB1_ONCOGENIC_SIGNATURE	0.0782608	-0.0296025	0.035442	0.0799846	-0.0737993	0.00024892	0.0776879	-0.108864	9.4e-06	2.44e-08	-0.0707553
BILD_E2F3_ONCOGENIC_SIGNATURE	0.0361232	-0.0097831	0.984683	0.0367394	0.059395	0.0055085	0.0374661	-0.0047927	0.992719	0.106995	0.0149397
BILD_HRAS_ONCOGENIC_SIGNATURE	0.0915923	-0.0288715	0.288759	0.0926812	-0.026965	0.592458	0.0937133	0.0285647	0.14973	0.291479	-0.0090906
BILD_MYC_ONCOGENIC_SIGNATURE	0.0663614	-0.069574	1.43e-08	0.0658446	-0.0617397	0.00295749	0.0680432	-0.0549723	9.03e-05	2.23e-12	-0.0620953
BILD_SRC_ONCOGENIC_SIGNATURE	0.0275933	-0.0296822	0.44011	0.0301914	-0.0268358	0.398151	0.0318447	0.0494475	0.273632	0.414813	-0.0023568
BIOCARTA_AGR_PATHWAY	0.10505	0.0134241	0.124472	0.105382	0.0262513	0.0455978	0.106401	0.0548894	0.00577143	0.00211751	0.0315216
BIOCARTA_ALK_PATHWAY	0.0175855	-6.89e-08	0.627338	0.0190882	-0.129108	0.0646557	0.0187938	0.00546638	0.936125	0.365293	-0.0412139
BIOCARTA_AT1R_PATHWAY	0.146925	0.0398776	0.0001836	0.144309	0.0614957	0.00046201	0.145644	0.0371831	0.00864372	1.78e-07	0.0461855
BIOCARTA_ATRBRCA_PATHWAY	0	NA	3.48e-05	0	#NAME?	0.0361182	0	#NAME?	0.00178401	4.92e-07	NA
BIOCARTA_BAD_PATHWAY	0.0953722	-0.0214832	0.23276	0.0944645	0.00942951	0.99293	0.0866027	-0.0824337	0.00300403	0.024104	-0.0314958
BIOCARTA_BCR_PATHWAY	0.138085	0.0473134	2.72e-05	0.137182	0.0657572	3.85e-05	0.137945	0.0498062	0.00095725	4.12e-10	0.0542923
BIOCARTA_BIOPEPTIDES_PATHWAY	0.0971793	0.0626105	1.29e-05	0.0932547	0.0477888	0.0310158	0.0944827	0.035421	0.027955	2.09e-06	0.0486068
BIOCARTA_CARM_ER_PATHWAY	0.0650737	0.00786933	0.641601	0.0656932	0.0642482	0.0115129	0.065885	0.0363023	0.562905	0.0894506	0.0361399
BIOCARTA_CERAMIDE_PATHWAY	0.0457837	-0.0194997	0.752311	0.0417593	-0.178175	3.57e-05	0.0437125	-0.0275228	0.905171	0.00165654	-0.0750658
BIOCARTA_CREB_PATHWAY	0.0997845	0.0606599	0.0395256	0.0961811	0.0998605	0.0024707	0.091601	-0.0063509	0.475152	0.00281936	0.0513898
BIOCARTA_CTCF_PATHWAY	0.0546677	0.115689	0.00282711	0.0495546	-0.0424352	0.512162	0.0488472	0.0871067	0.154939	0.0100285	0.0534536
BIOCARTA_DEATH_PATHWAY	0.0706617	-0.0133362	0.6841	0.0680106	-0.0487242	0.0777212	0.0722367	0.0626775	0.0544998	0.0693103	0.00020574
BIOCARTA_EDG1_PATHWAY	0.0883344	0.00827398	0.82225	0.084933	0.0417865	0.354157	0.0791911	0.0244399	0.714883	0.791245	0.0248335
BIOCARTA_EGF_PATHWAY	0.0846481	0.02459	0.0861626	0.0897027	0.0604102	0.116195	0.0911605	0.0351389	0.0368567	0.0148141	0.0400464
BIOCARTA_EIF4_PATHWAY	0.16061	0.0225623	0.281802	0.160433	0.0611365	0.00542384	0.152523	-0.0289094	0.124873	0.00882444	0.0182631
BIOCARTA_ERK_PATHWAY	0.123832	0.0453071	4.15e-05	0.117769	0.0050166	0.450837	0.119336	0.0234139	0.0748695	0.00014739	0.0245792
BIOCARTA_FAS_PATHWAY	0.0950844	0.00037102	0.818448	0.100929	0.03718	0.00939804	0.09989	-0.0058167	0.95563	0.132175	0.0105781
BIOCARTA_FCER1_PATHWAY	0.113511	0.0377317	0.00633542	0.114063	0.0503639	0.0226401	0.117031	0.039426	0.0120619	0.00017695	0.0425072
BIOCARTA_FMLP_PATHWAY	0.128304	0.0609505	5.6e-07	0.121304	0.059877	0.00276383	0.125212	0.0718229	0.0001707	1.19e-10	0.0642168
BIOCARTA_G1_PATHWAY	0.0695723	0.015065	0.213325	0.0661947	0.00967611	0.367988	0.0656932	0.000648	0.809294	0.479951	0.00846305
BIOCARTA_G2_PATHWAY	0.0691867	-0.0251242	0.598975	0.0680021	-0.0341902	0.888887	0.067679	-0.105274	0.00268444	0.0414566	-0.054863
BIOCARTA_GH_PATHWAY	0.0242241	0.0783633	0.0885112	0.0223712	-0.0052623	0.880794	0.0234611	0.00167659	0.533064	0.383952	0.0249259
BIOCARTA_GLEEVEC_PATHWAY	0.106219	0.0741766	0.00158975	0.10388	0.0642272	0.0122663	0.105403	0.0705578	0.00560984	1.59e-05	0.0696539
BIOCARTA_GPCR_PATHWAY	0.165785	0.0453239	0.00044279	0.166835	0.0819858	5.45e-05	0.163822	0.0188536	0.340375	1.59e-06	0.0487211
BIOCARTA_HDAC_PATHWAY	0.123363	0.0275141	0.00941253	0.121711	0.0368307	0.00542598	0.117212	-0.0110322	0.720259	0.00232986	0.0177709
BIOCARTA_HER2_PATHWAY	0.0275813	0.0778066	0.131588	0.025426	-0.0543771	0.792966	0.0281875	0.0208336	0.931908	0.587947	0.0147543
BIOCARTA_HIVNEF_PATHWAY	0.0839947	0.00685481	0.876793	0.0857019	0.017601	0.544281	0.0842241	0.00962621	0.572693	0.857761	0.0113607
BIOCARTA_IGF1R_PATHWAY	0.100476	0.0221012	0.124323	0.101103	0.0948236	0.0351008	0.0938193	-0.0407107	0.108524	0.0179753	0.0254047
BIOCARTA_IL1R_PATHWAY	0.0679437	0.105718	0.00244922	0.0598321	0.0282156	0.273396	0.0660045	0.161742	7.11e-07	1.2e-07	0.0985587
BIOCARTA_IL2_PATHWAY	0.101889	0.0601264	0.00223534	0.102411	0.0749747	0.00106997	0.107177	0.0760896	0.00450218	2.02e-06	0.0703969
BIOCARTA_IL2RB_PATHWAY	0.0841924	0.040497	0.00142373	0.0839357	0.0420199	0.0153795	0.0819904	0.0208266	0.0826365	0.00018391	0.0344478
BIOCARTA_INFLAM_PATHWAY	0.0247525	0.00984797	0.70421	0.0203408	-0.365222	0.0406136	0.0207618	0.0707404	0.153791	0.093028	-0.0948778
BIOCARTA_INTEGRIN_PATHWAY	0.155766	0.0632603	3.51e-06	0.156228	0.101681	2.5e-07	0.151989	0.0541175	0.0037125	1.93e-12	0.0730196
BIOCARTA_KERATINOCYTE_PATHWAY	0.0795927	0.0306335	0.0204159	0.0779204	0.0694358	0.0430694	0.0805754	0.0891133	0.00024255	2.87e-05	0.0630609
BIOCARTA_MAPK_PATHWAY	0.0658976	0.0485831	0.00118248	0.0627926	0.0236039	0.622127	0.0666763	0.107043	9.13e-06	1.32e-06	0.0597434
BIOCARTA_MET_PATHWAY	0.132533	0.0661553	6.1e-09	0.128874	0.0465193	0.0695357	0.13009	0.075327	9.21e-05	1.99e-11	0.0626672
BIOCARTA_NFAT_PATHWAY	0.112775	0.02619	0.0229115	0.114662	0.0652727	8.2e-05	0.109922	-0.0169592	0.186265	4.42e-05	0.0248345
BIOCARTA_NFKB_PATHWAY	0.0417256	0.024662	0.596769	0.0373813	-0.0051897	0.662002	0.0401933	0.152205	0.00315966	0.0374944	0.0572256
BIOCARTA_NKT_PATHWAY	0.00314722	Inf	0.0003036	0	NA	0.935094	0	NA	0.00098031	3.62e-05	NA
BIOCARTA_NO1_PATHWAY	0.13051	0.0138453	0.118032	0.132918	0.076073	0.00047837	0.12204	-0.0288445	0.161643	0.00072955	0.0203579
BIOCARTA_NTHI_PATHWAY	0.0724186	0.161143	0.00037202	0.0681416	0.152079	0.00382167	0.0734637	0.302794	1.21e-08	9.22e-12	0.205339
BIOCARTA_NUCLEARRS_PATHWAY	0	NA	0.00553375	0	NA	0.0049942	0	NA	0.504399	0.00104111	NA
BIOCARTA_P38MAPK_PATHWAY	0.0918713	0.0293372	0.0281654	0.0898757	0.0553899	0.00786886	0.0905235	0.067146	0.00390853	9.74e-05	0.0506243
BIOCARTA_PDGF_PATHWAY	0.0901121	0.0105446	0.657713	0.0930782	0.0159551	0.817638	0.0962674	0.0404902	0.0465302	0.287474	0.02233
BIOCARTA_PPARA_PATHWAY	0.090191	-0.0189115	0.230358	0.0911282	0.0132489	0.704694	0.0904141	0.0397064	0.185973	0.320798	0.0113479
BIOCARTA_PTDINS_PATHWAY	0.11022	-0.0073472	0.611525	0.108789	0.0349624	0.386988	0.0993183	-0.0498124	0.257531	0.469984	-0.0073991
BIOCARTA_PYK2_PATHWAY	0.155563	0.0485699	1.59e-06	0.153274	0.0744736	3.88e-05	0.156707	0.0659558	0.00067041	2.1e-11	0.0629998
BIOCARTA_RACCYCD_PATHWAY	0.157535	0.0431867	0.0462075	0.141926	0.0566755	0.00662132	0.140836	0.0156097	0.304722	0.00497328	0.0384906
BIOCARTA_RAS_PATHWAY	0.162154	0.0401801	0.0145361	0.147989	0.0278545	0.134461	0.141171	-0.0045935	0.970613	0.0510469	0.0211471
BIOCARTA_RHO_PATHWAY	0.136778	0.0277955	0.182228	0.13427	0.0307196	0.1047	0.136273	0.0524611	0.0616595	0.0358745	0.036992
BIOCARTA_STRESS_PATHWAY	0.0733186	0.0254729	0.171582	0.0700885	0.0544478	0.199388	0.0759145	0.148364	4.36e-05	0.00015569	0.0760948
BIOCARTA_TCR_PATHWAY	0.124639	0.0431228	0.0058218	0.121844	0.0473951	0.0146659	0.123708	0.0582329	0.00076435	1.01e-05	0.0495836
BIOCARTA_TNFR1_PATHWAY	0.0936048	-0.0009419	0.862879	0.098068	0.0298073	0.0428663	0.0978968	-7.37e-08	0.997738	0.359544	0.00962175
BIOCARTA_TOLL_PATHWAY	0.104292	0.030294	0.0588188	0.0982719	0.0217895	0.098454	0.107153	0.128568	1.29e-05	1.14e-05	0.0602172
BIOCARTA_TPO_PATHWAY	0.0947358	0.0402223	0.0723247	0.0968582	0.0329442	0.415879	0.100846	0.0591622	0.0410958	0.0372221	0.0441096
BIOCARTA_VDR_PATHWAY	0.0864488	-0.112334	9.26e-06	0.0860026	-0.139614	0.00128545	0.0893258	-0.157113	6.23e-07	4.17e-12	-0.136353
BIOCARTA_VEGF_PATHWAY	0.125766	-0.0079483	0.301072	0.121774	-0.0287656	0.0345688	0.116897	-0.113458	3.68e-05	4.79e-05	-0.0500572
BIOCARTA_VIP_PATHWAY	0.156974	0.01979	0.159131	0.152312	0.0522304	0.0499387	0.151559	0.0222851	0.250462	0.0528644	0.0314352
BIOCARTA_WNT_PATHWAY	0.0585546	-0.0115822	0.20823	0.0605605	0.0690898	0.19589	0.0603687	0.0138125	0.931908	0.36552	0.0237734
BLALOCK_ALZHEIMERS_DISEASE_DN	0.235894	0.00198454	0.399123	0.231671	0.0106639	0.133683	0.22572	-0.0050411	0.423032	0.270341	0.00253578
BLALOCK_ALZHEIMERS_DISEASE_INCIPIENT_DN	0.182694	-0.0095314	0.0557645	0.177399	-0.0067002	0.614742	0.174685	-0.0178544	0.0485508	0.0463816	-0.011362
BLALOCK_ALZHEIMERS_DISEASE_INCIPIENT_UP	0.0695248	-0.0069385	0.531943	0.0713573	-0.0123822	0.0807158	0.0711108	-0.0089456	0.187868	0.140649	-0.0094221
BLALOCK_ALZHEIMERS_DISEASE_UP	0.13308	-0.0022104	0.874004	0.135113	-0.004005	0.660519	0.13679	0.00619882	0.519487	0.87855	-5.51e-06
BLANCO_MELO_BETA_INTERFERON_TREATED_BRONCHIAL_EPITHELIAL_CELLS_DN	0.0080055	0.131543	0.00551088	0.00802421	0.071928	0.651871	0.00738804	0.184614	0.0079026	0.00188148	0.129362
BLANCO_MELO_BETA_INTERFERON_TREATED_BRONCHIAL_EPITHELIAL_CELLS_UP	0.0275253	-0.0481464	0.472456	0.0294998	-0.0333828	0.399431	0.0295547	0.042822	0.113844	0.262425	-0.0129024
BLANCO_MELO_BRONCHIAL_EPITHELIAL_CELLS_INFLUENZA_A_DEL_NS1_INFECTION_DN	0.0170946	-0.272494	0.097914	0.0200153	-0.0119421	0.391698	0.0179311	-0.654171	7.87e-07	5.08e-06	-0.312869
BLANCO_MELO_BRONCHIAL_EPITHELIAL_CELLS_INFLUENZA_A_DEL_NS1_INFECTION_UP	0.0396873	0.0142772	0.554337	0.0418781	0.047041	0.285918	0.0420492	0.114712	4.75e-07	1.14e-05	0.0586766
BLANCO_MELO_BRONCHIAL_EPITHELIAL_CELLS_INFLUENZA_A_INFECTION_DN	0.0698561	0.00318056	0.919889	0.0688818	-0.0246096	0.287087	0.0680386	0.00072504	0.787159	0.790877	-0.0069013
BLANCO_MELO_BRONCHIAL_EPITHELIAL_CELLS_INFLUENZA_A_INFECTION_UP	0.0236001	-0.0242185	0.325135	0.0215459	-0.248202	4.97e-08	0.0234834	0.00173896	0.873152	2.58e-06	-0.0902271
BLANCO_MELO_COVID19_BRONCHIAL_EPITHELIAL_CELLS_SARS_COV_2_INFECTION_DN	0.0123791	0.162095	0.0213429	0.0132351	0.289891	0.00798745	0.0117293	0.0435416	0.717332	0.0061867	0.165176
BLANCO_MELO_COVID19_BRONCHIAL_EPITHELIAL_CELLS_SARS_COV_2_INFECTION_UP	0.0502596	0.0214585	0.342519	0.0489801	0.00739438	0.376535	0.0506443	0.0881482	0.00034524	0.00272562	0.0390004
BLANCO_MELO_COVID19_SARS_COV_2_INFECTION_A594_ACE2_EXPRESSING_CELLS_DN	0.101448	0.0531129	4.01e-09	0.0988391	0.0691805	1.7e-05	0.0963622	0.053367	1.99e-05	1.21e-15	0.0585535
BLANCO_MELO_COVID19_SARS_COV_2_INFECTION_A594_ACE2_EXPRESSING_CELLS_RUXOLITINIB_DN	0.111372	0.00132061	0.83492	0.109381	0.00070714	0.654061	0.108131	0.017934	0.0647059	0.350888	0.00665392
BLANCO_MELO_COVID19_SARS_COV_2_INFECTION_A594_ACE2_EXPRESSING_CELLS_RUXOLITINIB_UP	0.0436131	-0.0605462	0.0368732	0.0453832	-0.0793706	0.00460669	0.0473934	0.0260961	0.720259	0.00618905	-0.0379402
BLANCO_MELO_COVID19_SARS_COV_2_INFECTION_A594_ACE2_EXPRESSING_CELLS_UP	0.0498337	-0.0188777	0.657989	0.0506626	-0.0551493	0.191061	0.0530121	0.0726994	0.0255985	0.0746826	-0.0004426
BLANCO_MELO_COVID19_SARS_COV_2_INFECTION_A594_CELLS_DN	0.024746	0.289545	6.77e-14	0.019792	0.249507	0.00014469	0.0190929	0.10827	0.0126049	1.23e-16	0.215774
BLANCO_MELO_COVID19_SARS_COV_2_INFECTION_A594_CELLS_UP	0.011524	0.0107866	0.891839	0.0119424	0.0117135	0.77893	0.0134876	-0.0057274	0.841022	0.982614	0.0055909
BLANCO_MELO_COVID19_SARS_COV_2_INFECTION_CALU3_CELLS_UP	0.040797	-0.0126236	0.587144	0.0421463	-0.0224037	0.778338	0.0440157	0.0826099	0.00152198	0.0241376	0.0158609
BLANCO_MELO_COVID19_SARS_COV_2_LOW_MOI_INFECTION_A594_ACE2_EXPRESSING_CELLS_UP	0.0633579	-0.0515122	0.219029	0.0650021	-0.0689888	0.040325	0.0655142	0.0632163	0.0243892	0.00971186	-0.0190949
BLANCO_MELO_COVID19_SARS_COV_2_POS_PATIENT_LUNG_TISSUE_DN	0.0495688	0.0418558	1.46e-05	0.0490978	0.00283806	0.700212	0.0516088	0.0649538	3.49e-08	1.58e-10	0.0365492
BLANCO_MELO_COVID19_SARS_COV_2_POS_PATIENT_LUNG_TISSUE_UP	0.0249296	0.00100495	0.296073	0.0240907	0	0.642167	0.0249672	0.0346798	0.0802083	0.212472	0.0118949
BLANCO_MELO_HUMAN_PARAINFLUENZA_VIRUS_3_INFECTION_A594_CELLS_DN	0.00515469	0.287802	0.0047652	0.00489878	0.481127	0.00350549	0.00361011	-0.0431761	0.980986	0.00119178	0.241918
BLANCO_MELO_HUMAN_PARAINFLUENZA_VIRUS_3_INFECTION_A594_CELLS_UP	0.0430641	-0.0291186	0.180502	0.0449444	-0.0362332	0.352855	0.0461351	0.044119	0.015458	0.0313964	-0.0070776
BLANCO_MELO_INFLUENZA_A_INFECTION_A594_CELLS_DN	0.0650158	0.0232926	0.00312338	0.0643348	0.0107049	0.994387	0.0631711	0.00387245	0.594933	0.0500739	0.0126233
BLANCO_MELO_INFLUENZA_A_INFECTION_A594_CELLS_UP	0.111688	-0.0170937	0.128895	0.103013	-0.0467734	0.25792	0.10613	-0.0106668	0.519487	0.229617	-0.0248446
BLANCO_MELO_MERS_COV_INFECTION_MCR5_CELLS_DN	0.105736	0.0537359	1.92e-20	0.106112	0.0836327	4.07e-12	0.104357	0.0743959	1.53e-16	7.12e-44	0.0705882
BLANCO_MELO_MERS_COV_INFECTION_MCR5_CELLS_UP	0.0267826	-0.0221884	0.38216	0.0276899	0.0370262	0.67253	0.0273152	0.0685379	0.006595	0.0470071	0.0277919
BLANCO_MELO_RESPIRATORY_SYNCYTIAL_VIRUS_INFECTION_A594_CELLS_DN	0.00339924	-0.10883	0.570362	0.00410798	-0.0375562	0.845198	0.00316901	-0.133387	0.18924	0.57117	-0.0932578
BLANCO_MELO_RESPIRATORY_SYNCYTIAL_VIRUS_INFECTION_A594_CELLS_UP	0.0314421	-0.0377915	0.242203	0.0333832	-0.0228161	0.724159	0.0337098	0.0340429	0.0102341	0.0490238	-0.0088549
BLUM_RESPONSE_TO_SALIRASIB_DN	0.124941	-0.0327668	0.145452	0.123822	-0.0159384	0.383088	0.117644	-0.164464	1.21e-07	1.33e-06	-0.0710564
BLUM_RESPONSE_TO_SALIRASIB_UP	0.123128	-0.0014986	0.233224	0.121957	0.0128281	0.642475	0.125948	-0.0006196	0.691554	0.604809	0.00356996
BOCHKIS_FOXA2_TARGETS	0.0603485	7.55e-05	0.838338	0.0595716	-0.0037733	0.956858	0.059443	-0.0130907	0.720259	0.98166	-0.0055962
BOGNI_TREATMENT_RELATED_MYELOID_LEUKEMIA_DN	0.0692444	0.0359196	0.0274877	0.0687951	0.091094	0.00471025	0.0706042	0.0109139	0.124665	0.00117684	0.0459758
BOGNI_TREATMENT_RELATED_MYELOID_LEUKEMIA_UP	0.112463	0.00827348	0.570362	0.103814	-0.0746389	8.45e-06	0.110363	-0.0131507	0.497976	0.00023444	-0.0265054
BOHN_PRIMARY_IMMUNODEFICIENCY_SYNDROM_DN	0.0431452	0.0119404	0.31618	0.0474991	0.0553461	0.184256	0.04624	0.125558	0.00578147	0.0137973	0.0642816
BOHN_PRIMARY_IMMUNODEFICIENCY_SYNDROM_UP	0.182723	-0.0118718	0.750035	0.182265	0.043207	0.391698	0.17542	-0.0768164	0.00021048	0.00356475	-0.0151604
BONCI_TARGETS_OF_MIR15A_AND_MIR16_1	0.0538957	0.0214431	0.0273517	0.0538226	0.00983267	0.607449	0.0554677	0.0329401	0.169671	0.0679609	0.0214053
BONOME_OVARIAN_CANCER_POOR_SURVIVAL_UP	0.0898427	0.0307049	0.0344909	0.0887785	0.0548322	0.0768797	0.0875843	0.0257437	0.351674	0.0301401	0.0370936
BONOME_OVARIAN_CANCER_SURVIVAL_OPTIMAL_DEBULKING	0.0823276	0.00364043	0.453252	0.0808225	-0.0116908	0.396251	0.0799574	0.0159507	0.240991	0.392564	0.00263346
BONOME_OVARIAN_CANCER_SURVIVAL_SUBOPTIMAL_DEBULKING	0.0413086	-0.0081181	0.313735	0.0433483	0.00012514	0.998732	0.0439856	0.00172742	0.596826	0.763386	-0.0020885
BOQUEST_STEM_CELL_CULTURED_VS_FRESH_DN	0.0296611	0.0814114	0.0723697	0.0289262	-0.045108	0.91826	0.0283224	0.125652	0.188006	0.187229	0.0539852
BOQUEST_STEM_CELL_CULTURED_VS_FRESH_UP	0.0785742	0.00465171	0.476324	0.0795366	0.00541678	0.76506	0.0802367	0.0378383	0.00495386	0.049229	0.0159689
BOQUEST_STEM_CELL_DN	0.0302007	-0.0567459	5.2e-06	0.0318007	-0.0159646	0.369757	0.0325565	-0.0336086	0.0241452	7.45e-06	-0.0354397
BOQUEST_STEM_CELL_UP	0.0433093	0.122885	1.3e-08	0.0451425	0.133592	4.35e-06	0.0445298	0.158087	5.27e-11	4.54e-21	0.138188
BORCZUK_MALIGNANT_MESOTHELIOMA_DN	0.0192088	0.0155668	0.956616	0.020099	-0.0968878	0.00736649	0.0211859	-0.0133379	0.884558	0.118248	-0.031553
BORCZUK_MALIGNANT_MESOTHELIOMA_UP	0.219325	0.0111614	0.189976	0.210887	0.015406	0.347137	0.203756	-0.0481132	2.5e-07	2.96e-06	-0.0071819
BORLAK_LIVER_CANCER_EGF_UP	0.207069	0.0405644	1.85e-05	0.195814	-0.0281914	0.0172631	0.198028	0.0194651	0.0597802	3.38e-06	0.0106127
BOSCO_ALLERGEN_INDUCED_TH2_ASSOCIATED_MODULE	0.0407574	-0.0873691	4.68e-08	0.0427009	-0.109421	6.02e-07	0.0416561	-0.097589	8.34e-06	2.26e-16	-0.0981263
BOSCO_EPITHELIAL_DIFFERENTIATION_MODULE	0.0452687	0.00670386	0.817588	0.0413176	-0.0641856	0.121131	0.042951	0.0120031	0.618202	0.471071	-0.0151596
BOSCO_INTERFERON_INDUCED_ANTIVIRAL_MODULE	0.00493073	-0.24543	0.159883	0.0060766	-0.387993	0.00089338	0.00734979	-0.0902667	0.938042	0.00665658	-0.24123
BOSCO_TH1_CYTOTOXIC_MODULE	0.0127186	-0.0569964	0.14056	0.0124032	-0.0326454	0.663387	0.0137082	-0.0834301	0.593919	0.447462	-0.0576906
BOUDOUKHA_BOUND_BY_IGF2BP2	0.233998	0.0219977	3.99e-06	0.231934	0.0335155	6.01e-07	0.226266	-0.0037188	0.978449	9.06e-10	0.0172648
BOYAULT_LIVER_CANCER_SUBCLASS_G1_DN	0.077621	0.0365442	0.124302	0.0731421	0.0742999	0.0108057	0.0767368	0.0511295	0.00262996	0.00032622	0.0539912
BOYAULT_LIVER_CANCER_SUBCLASS_G1_UP	0.0964236	-0.013926	0.28373	0.0981505	-0.0248087	0.122836	0.0975655	-0.0579219	9.09e-07	5.3e-06	-0.0322189
BOYAULT_LIVER_CANCER_SUBCLASS_G12_UP	0.052435	0.113847	4.23e-07	0.0513397	0.109265	0.00060464	0.0527065	0.0730566	0.00663002	6.7e-10	0.0987227
BOYAULT_LIVER_CANCER_SUBCLASS_G123_DN	0.0216466	0.0754291	0.189605	0.0210698	-0.0264728	0.942523	0.0206796	0.101735	0.130797	0.276058	0.0502305
BOYAULT_LIVER_CANCER_SUBCLASS_G123_UP	0.15144	-0.0767783	4.59e-07	0.152543	-0.0484651	0.0476539	0.142754	-0.157435	8.33e-14	2.17e-18	-0.0942263
BOYAULT_LIVER_CANCER_SUBCLASS_G2	0.0148159	-0.0699955	0.586819	0.0141076	-0.0979896	0.764099	0.0155807	-0.0130559	0.980775	0.949435	-0.060347
BOYAULT_LIVER_CANCER_SUBCLASS_G23_UP	0.0743694	-0.0206437	0.819408	0.0769989	0.0994784	0.0868408	0.0723973	-0.170115	0.0162963	0.0354913	-0.0304267
BOYAULT_LIVER_CANCER_SUBCLASS_G3_DN	0.0143251	-5.04e-07	0.929975	0.0129639	-0.157044	0.051766	0.0134986	-0.0726145	0.401807	0.246213	-0.0765531
BOYAULT_LIVER_CANCER_SUBCLASS_G3_UP	0.174116	-0.0473845	2.65e-07	0.175526	-0.0149154	0.478107	0.171631	-0.0796732	2.32e-12	2.8e-16	-0.0473243
BOYAULT_LIVER_CANCER_SUBCLASS_G5_DN	0.129298	0.0446149	5.05e-05	0.12731	0.0386758	0.00268972	0.126146	0.040228	0.0136813	4.14e-07	0.0411729
BOYAULT_LIVER_CANCER_SUBCLASS_G6_UP	0.0408875	0.0266282	0.0919875	0.0362062	-0.125114	4.62e-05	0.0382861	-0.0297619	0.299457	0.00013583	-0.0427491
BOYLAN_MULTIPLE_MYELOMA_C_CLUSTER_DN	0.0934319	0.0911818	2.17e-05	0.0953056	0.0594688	0.0208987	0.102357	0.0775265	0.00067068	7.98e-08	0.076059
BOYLAN_MULTIPLE_MYELOMA_C_CLUSTER_UP	0.0305505	-0.195944	0.00067052	0.0312715	-0.160517	0.0128223	0.0321001	-0.16222	0.00039031	7.08e-07	-0.172894
BOYLAN_MULTIPLE_MYELOMA_C_D_DN	0.0287489	0.133745	1.75e-09	0.0302926	0.130612	5.59e-07	0.0299682	0.147698	1.17e-12	2.27e-24	0.137352
BOYLAN_MULTIPLE_MYELOMA_C_D_UP	0.0822538	-0.0451427	0.00015254	0.0837292	0.0125827	0.49169	0.0835807	-0.0551468	6.74e-05	1.02e-06	-0.0292356
BOYLAN_MULTIPLE_MYELOMA_C_DN	0.0722739	0.0504701	0.028862	0.0734706	0.0175224	0.137714	0.076988	0.11008	0.00019935	9.01e-05	0.0593575
BOYLAN_MULTIPLE_MYELOMA_C_UP	0.04068	-0.0581178	0.0309209	0.0428594	-0.0053254	0.934405	0.0410525	-0.132939	0.00032314	0.00074363	-0.0654607
BOYLAN_MULTIPLE_MYELOMA_D_CLUSTER_DN	0.0841811	0.106313	1.06e-09	0.089735	0.195119	1.81e-17	0.0847497	0.120903	1.39e-09	8.67e-32	0.140778
BOYLAN_MULTIPLE_MYELOMA_D_CLUSTER_UP	0.0688102	0.10404	2.74e-05	0.0682719	0.182929	6.32e-09	0.0699292	0.150478	2.2e-07	3.97e-17	0.145815
BOYLAN_MULTIPLE_MYELOMA_D_DN	0.080747	0.0983213	2.02e-11	0.0753127	-0.0182887	0.473193	0.0753612	0.0925978	5.64e-07	4.47e-15	0.0575435
BOYLAN_MULTIPLE_MYELOMA_D_UP	0.0484149	-0.0071212	0.618562	0.0505798	0.0817898	0.00685696	0.0511547	0.0345618	0.30072	0.038101	0.0364101
BOYLAN_MULTIPLE_MYELOMA_PCA1_UP	0.0304513	0.193192	8.38e-18	0.0292671	0.1051	0.00115644	0.0297327	0.17752	7.52e-12	1.93e-28	0.158604
BOYLAN_MULTIPLE_MYELOMA_PCA3_DN	0.0371076	0.0603264	0.021439	0.0409041	0.113497	0.0001479	0.0389534	0.0749812	0.00584088	3.28e-06	0.0829349
BOYLAN_MULTIPLE_MYELOMA_PCA3_UP	0.0425838	0.0470471	0.0245094	0.0459598	0.169199	1.61e-09	0.0473437	0.0645455	0.0130569	2.21e-10	0.0935972
BRACHAT_RESPONSE_TO_CAMPTOTHECIN_DN	0.28193	-0.0154736	0.0163483	0.275989	-0.0326818	0.0406298	0.27287	-0.0294108	0.00285597	0.00019154	-0.0258554
BRACHAT_RESPONSE_TO_CAMPTOTHECIN_UP	0.030864	0.0796219	0.0565344	0.0317847	0.122028	0.132306	0.0294759	-0.0199663	0.950217	0.129221	0.0605613
BRACHAT_RESPONSE_TO_CISPLATIN	0.0280833	0.0412844	0.0249927	0.0270545	0.00505349	0.521123	0.0277049	0.0882327	0.00702978	0.00490107	0.0448569
BRACHAT_RESPONSE_TO_METHOTREXATE_DN	0.266255	-0.0292147	0.0344352	0.261753	-0.0348757	0.219867	0.2567	-0.0423742	0.0064531	0.002941	-0.0354882
BRACHAT_RESPONSE_TO_METHOTREXATE_UP	0.0357639	0.0738559	0.00192209	0.0358865	0.0718691	0.0345003	0.0378893	0.201789	0.00081656	8.54e-06	0.115838
BREDEMEYER_RAG_SIGNALING_NOT_VIA_ATM_DN	0.029033	-0.0248826	0.757954	0.0265843	-0.104385	0.0177107	0.0274475	-0.108403	0.00182429	0.00166478	-0.0792235
BREDEMEYER_RAG_SIGNALING_NOT_VIA_ATM_UP	0.0265374	-0.0562022	0.00816461	0.0276567	-0.0753917	0.0172562	0.0295503	0.0540568	0.0847495	0.00091443	-0.0258457
BREDEMEYER_RAG_SIGNALING_VIA_ATM_NOT_VIA_NFKB_DN	0.051593	0.0277449	0.137043	0.0483278	-0.0350582	0.588969	0.0481693	-0.0300672	0.319337	0.292548	-0.0124602
BREDEMEYER_RAG_SIGNALING_VIA_ATM_NOT_VIA_NFKB_UP	0.0502024	0.0141101	0.290762	0.0493571	0.082569	0.0272594	0.0523275	0.105781	4.73e-05	4.69e-05	0.0674866
BRIDEAU_IMPRINTED_GENES	0.0337706	0.0812142	4.9e-05	0.0327304	0.106645	0.00202356	0.03118	0.0575402	0.0125616	2.89e-07	0.0817999
BROCKE_APOPTOSIS_REVERSED_BY_IL6	0.0768566	-0.0325696	0.0336293	0.0784403	-0.0220572	0.279419	0.0766855	0.0214253	0.354258	0.0764947	-0.0110672
BROWN_MYELOID_CELL_DEVELOPMENT_DN	0.135016	-0.0580038	1.96e-06	0.133332	-0.0015692	0.580534	0.132509	-0.104539	9.02e-10	6.47e-13	-0.0547038
BROWN_MYELOID_CELL_DEVELOPMENT_UP	0.0754417	9.56e-08	0.613821	0.0786619	0.00776784	0.595067	0.0781941	0.0311726	0.0483862	0.232923	0.0129802
BROWNE_HCMV_INFECTION_10HR_DN	0.0773915	-0.0135253	0.456781	0.0803833	-0.0224475	0.226732	0.0806415	0.0410612	0.0690681	0.12978	0.00169611
BROWNE_HCMV_INFECTION_10HR_UP	0.0563335	0.0110518	0.541673	0.0541926	-0.0117367	0.211384	0.0553461	0.0112497	0.118185	0.19702	0.0035216
BROWNE_HCMV_INFECTION_12HR_DN	0.0426558	-0.0371036	0.028862	0.0466234	0.00178398	0.954815	0.04522	0.00961737	0.903565	0.286641	-0.0085674
BROWNE_HCMV_INFECTION_12HR_UP	0.030868	0.0501669	0.00795027	0.0314413	0.0561487	0.0919284	0.0328517	0.0654126	0.00028945	2.84e-05	0.0572427
BROWNE_HCMV_INFECTION_14HR_DN	0.0536946	-0.0302797	0.0014577	0.0554395	-0.0471626	3.91e-07	0.054328	-0.0304056	0.00966121	2e-09	-0.0359493
BROWNE_HCMV_INFECTION_14HR_UP	0.0588407	-0.0511318	0.00397944	0.0598969	-0.0098665	0.907851	0.0610129	-0.060652	0.00228999	0.00067159	-0.0405501
BROWNE_HCMV_INFECTION_16HR_DN	0.0769954	-0.0318556	0.0221332	0.0767178	-0.0317009	0.428764	0.0750183	-0.0179624	0.174768	0.0462624	-0.027173
BROWNE_HCMV_INFECTION_16HR_UP	0.029475	0.0186968	0.568999	0.0311058	-0.013012	0.817387	0.0333153	-0.0176284	0.654986	0.881937	-0.0039812
BROWNE_HCMV_INFECTION_18HR_DN	0.0631153	0.0550766	6.66e-05	0.0620704	0.03999	0.00480654	0.0618464	0.107824	4.85e-11	1.22e-14	0.06763
BROWNE_HCMV_INFECTION_18HR_UP	0.0516129	-0.0194231	0.0559367	0.0526708	-0.0008067	0.531029	0.0535275	-0.0265479	0.17491	0.104397	-0.0155925
BROWNE_HCMV_INFECTION_1HR_DN	0.0318718	-0.0295178	0.0426402	0.0349542	0.0319108	0.367173	0.0338375	-0.0037713	0.897909	0.201842	-0.0004595
BROWNE_HCMV_INFECTION_1HR_UP	0.0293225	0.109238	0.00204336	0.0271511	-0.0313643	0.724159	0.0261814	0.0553964	0.16984	0.0109676	0.0444235
BROWNE_HCMV_INFECTION_20HR_DN	0.0521636	0.0162702	0.399867	0.0560816	0.0506802	0.152468	0.0541037	0.0446747	0.0390734	0.0602191	0.0372083
BROWNE_HCMV_INFECTION_20HR_UP	0.0380357	0.00846408	0.376815	0.0378167	-0.0128766	0.745729	0.0403454	0.0130664	0.226142	0.480011	0.00288461
BROWNE_HCMV_INFECTION_24HR_DN	0.102212	0.0325086	0.00125854	0.102306	0.0330906	0.0326061	0.0999349	0.0302104	0.00301604	1.77e-05	0.0319365
BROWNE_HCMV_INFECTION_24HR_UP	0.054413	-0.0478067	0.00553375	0.0553428	0.0148159	0.468903	0.054107	-0.047847	0.00047096	0.00013112	-0.0269459
BROWNE_HCMV_INFECTION_2HR_DN	0.0858773	0.00293214	0.927759	0.0844191	0.0149757	0.959849	0.0799651	-0.108487	0.00794656	0.128842	-0.0301931
BROWNE_HCMV_INFECTION_2HR_UP	0.0781382	0.0225791	0.454217	0.0777032	-0.0583156	0.687734	0.0798324	0.100215	0.00223085	0.0241727	0.021493
BROWNE_HCMV_INFECTION_30MIN_DN	0.0249187	-0.0464079	0.129924	0.0255561	-0.0122616	0.942318	0.0262684	-0.0382377	0.53691	0.488215	-0.0323024
BROWNE_HCMV_INFECTION_30MIN_UP	0.079178	0.16298	2.22e-09	0.081504	0.182956	1.06e-06	0.0772846	0.20663	8.46e-10	3.06e-21	0.184189
BROWNE_HCMV_INFECTION_48HR_DN	0.0784338	0.0584902	2.6e-10	0.0787116	0.0409296	0.00023916	0.0792849	0.0763353	2.35e-14	2.88e-24	0.058585
BROWNE_HCMV_INFECTION_48HR_UP	0.0426235	-0.0352395	0.0366193	0.0434666	-0.0137809	0.45196	0.0437191	-0.0352865	0.0297117	0.0185048	-0.0281023
BROWNE_HCMV_INFECTION_4HR_DN	0.0367925	-0.0079801	0.780526	0.0384762	0.0188708	0.637274	0.0384524	0.0427401	0.0189625	0.155992	0.0178769
BROWNE_HCMV_INFECTION_4HR_UP	0.0456895	0.0502423	0.209571	0.0444498	0.16533	0.00471713	0.0466699	0.0729463	0.00184976	0.00018559	0.096173
BROWNE_HCMV_INFECTION_6HR_DN	0.0201808	-0.0646452	0.00934797	0.0233135	-0.0656399	0.0262815	0.0228751	-0.0214178	0.34143	0.00456616	-0.0505676
BROWNE_HCMV_INFECTION_6HR_UP	0.0394569	-0.0156853	0.716619	0.0390985	-0.0004483	0.744024	0.0390013	-0.050781	0.169013	0.567966	-0.0223048
BROWNE_HCMV_INFECTION_8HR_DN	0.0395514	-0.0129275	0.667025	0.0416518	0.036842	0.543343	0.0385814	0.0340109	0.873152	0.890022	0.0193085
BROWNE_HCMV_INFECTION_8HR_UP	0.0657451	-0.0106623	0.288962	0.0657178	0.0139424	0.623688	0.0681056	0.00712517	0.55272	0.594324	0.00346842
BROWNE_INTERFERON_RESPONSIVE_GENES	0.0263319	-0.0301229	0.6841	0.0307997	0.0762564	0.532101	0.0344977	0.119274	0.0193025	0.128226	0.0551358
BRUECKNER_TARGETS_OF_MIRLET7A3_DN	0.16405	0.0419579	9.24e-07	0.161589	0.0541578	4.32e-06	0.162673	0.0636138	1.9e-07	6.92e-16	0.0532432
BRUECKNER_TARGETS_OF_MIRLET7A3_UP	0.0554801	-0.0378492	0.00643198	0.0582346	-0.0668596	0.00193423	0.0600644	-0.0284864	0.138954	0.00017683	-0.0443984
BRUINS_UVC_RESPONSE_EARLY_LATE	0.0626851	-0.0241484	0.00664534	0.0627994	-0.0365868	0.00018998	0.0639663	-0.0347304	0.00113451	3.28e-07	-0.0318219
BRUINS_UVC_RESPONSE_LATE	0.108196	0.00543118	0.053821	0.107837	0.00849081	0.086218	0.107555	0.00263952	0.878227	0.0882024	0.0055205
BRUINS_UVC_RESPONSE_MIDDLE	0.0206758	-0.190817	1.15e-06	0.0229471	-0.188652	2.24e-05	0.0243083	-0.112164	0.00257121	3.26e-11	-0.163878
BRUINS_UVC_RESPONSE_VIA_TP53_GROUP_A	0.0370796	0.0232461	0.0412126	0.0386182	0.0524169	0.00043531	0.0379442	0.0552148	1.7e-06	9.71e-09	0.0436259
BRUINS_UVC_RESPONSE_VIA_TP53_GROUP_B	0.058943	0.0253216	0.0395842	0.0601581	0.023672	0.190109	0.0601125	0.0660728	0.00029445	0.00021888	0.0383554
BRUINS_UVC_RESPONSE_VIA_TP53_GROUP_C	0.0349549	-0.139001	1.95e-16	0.0361237	-0.125823	5.14e-06	0.0342488	-0.148594	1.92e-07	4.03e-25	-0.137806
BRUINS_UVC_RESPONSE_VIA_TP53_GROUP_D	0.0397522	-0.0048282	0.774265	0.0411742	0.00936917	0.30491	0.0419536	-0.0109798	0.515874	0.648154	-0.0021463
BRUNO_HEMATOPOIESIS	0.126695	0.0454484	0.00083155	0.126457	0.0196804	0.139035	0.126309	0.0562883	0.00013875	2.89e-06	0.0404724
BUFFA_HYPOXIA_METAGENE	0.259447	-0.0570569	1.92e-06	0.269495	-0.0406057	0.111702	0.262464	-0.0636367	1.78e-06	1.67e-10	-0.0537664
BURTON_ADIPOGENESIS_1	0.0939577	-0.0050748	0.955237	0.0915218	-0.0836421	0.169652	0.0971148	0.147657	0.0124765	0.0534731	0.0196468
BURTON_ADIPOGENESIS_10	0.0578189	-0.14732	2.93e-06	0.0620854	-0.0525725	0.662943	0.0605535	-0.0605457	0.0666471	1.84e-05	-0.0868128
BURTON_ADIPOGENESIS_11	0.0583423	0.0852344	0.00010016	0.061481	0.0635118	0.0781019	0.0596513	0.0909525	0.00154367	2.24e-06	0.0798996
BURTON_ADIPOGENESIS_12	0.0573627	-0.120721	0.00115062	0.0579058	-0.169706	2.31e-05	0.0639294	-0.11311	0.00374679	2.88e-08	-0.134512
BURTON_ADIPOGENESIS_2	0.119982	0.0272732	0.00138073	0.121395	0.112311	1.54e-10	0.119216	0.047979	5.08e-05	8.68e-15	0.0625211
BURTON_ADIPOGENESIS_3	0.0596679	-0.132459	0.190785	0.0576503	0.00070145	0.993869	0.0556641	-0.448953	0.00058881	0.00575061	-0.19357
BURTON_ADIPOGENESIS_4	0.157611	0.0194759	0.0811869	0.144325	-0.0174572	0.425453	0.141847	-0.0666313	0.0008744	0.0019803	-0.0215375
BURTON_ADIPOGENESIS_5	0.166172	0.0266702	0.0148029	0.158044	0.0647961	0.00161823	0.152331	-0.0050151	0.648615	0.00113997	0.0288171
BURTON_ADIPOGENESIS_6	0.104204	-0.0056376	0.748606	0.107254	0.0359871	0.0654766	0.101108	0.00853491	0.149462	0.131879	0.0129615
BURTON_ADIPOGENESIS_7	0.181765	0.0748767	3.39e-13	0.173554	0.0572618	0.00082597	0.169047	0.0564411	2.11e-05	6.7e-18	0.0628599
BURTON_ADIPOGENESIS_8	0.157982	0.0235989	0.0210614	0.157853	-0.0005912	0.897411	0.15616	0.0210983	0.121788	0.0587461	0.014702
BURTON_ADIPOGENESIS_9	0.0928201	0.012043	0.0722919	0.0954917	0.0266595	0.0733585	0.0926818	0.0386993	0.00319953	0.00122695	0.0258006
BURTON_ADIPOGENESIS_PEAK_AT_0HR	0.0870082	0.058054	0.00015953	0.0905062	0.118549	1.86e-08	0.0903128	0.0786403	1.19e-05	2.66e-14	0.0850811
BURTON_ADIPOGENESIS_PEAK_AT_16HR	0.0809224	-0.0264254	0.876793	0.08052	0.0158689	0.932047	0.0811199	-0.112576	0.0230853	0.24247	-0.0410441
BURTON_ADIPOGENESIS_PEAK_AT_24HR	0.0654656	-0.107316	0.0317605	0.0648888	0	0.662651	0.0578571	-0.406978	5.87e-06	1.77e-05	-0.171431
BURTON_ADIPOGENESIS_PEAK_AT_2HR	0.154528	0.0377066	0.0481104	0.161067	0.0648322	0.424437	0.157495	0.121678	7.68e-05	0.00016259	0.0747388
BURTON_ADIPOGENESIS_PEAK_AT_8HR	0.118591	-0.0316129	0.00272038	0.114356	-0.0561886	0.0112996	0.114605	-0.0004175	0.618202	0.00134845	-0.0294063
BUYTAERT_PHOTODYNAMIC_THERAPY_STRESS_DN	0.0656625	0.0126032	0.0780288	0.0641209	-0.007372	0.951423	0.0639917	-0.0162513	0.433806	0.332917	-0.0036734
BUYTAERT_PHOTODYNAMIC_THERAPY_STRESS_UP	0.0766792	-0.0288513	0.372396	0.0797499	-0.0283661	0.375532	0.0817482	0.017731	0.471557	0.489	-0.0131621
BYSTROEM_CORRELATED_WITH_IL5_DN	0.0656927	-0.046531	0.104885	0.0659511	-0.0417124	0.230966	0.0640098	-0.049467	0.0555606	0.039653	-0.0459035
BYSTROEM_CORRELATED_WITH_IL5_UP	0.0919196	0.00663152	0.0824462	0.0938942	0.0651998	0.0103992	0.0947262	0.00932251	0.763355	0.0230431	0.0270513
BYSTRYKH_HEMATOPOIESIS_STEM_CELL_AND_BRAIN_QTL_CIS	0.140139	0.0770827	8.68e-22	0.137419	0.0816872	1.32e-09	0.139457	0.105081	6.03e-20	4.52e-46	0.0879503
BYSTRYKH_HEMATOPOIESIS_STEM_CELL_AND_BRAIN_QTL_TRANS	0.0922903	-0.0217627	0.00168435	0.088583	-0.0286568	0.0143929	0.0887544	-0.0372736	8.66e-05	4.63e-07	-0.029231
BYSTRYKH_HEMATOPOIESIS_STEM_CELL_QTL_CIS	0.109518	0.0381105	1.96e-08	0.108665	0.0461142	1.54e-05	0.107764	0.0573017	1.46e-08	5.05e-18	0.0471755
BYSTRYKH_HEMATOPOIESIS_STEM_CELL_QTL_TRANS	0.0882604	0.0194931	1.84e-07	0.0880671	0.0337132	4.17e-09	0.0880977	0.0147349	0.00262426	1.75e-15	0.022647
CADWELL_ATG16L1_TARGETS_DN	0.0338687	0.0870525	0.0145384	0.0404491	0.378512	3.59e-14	0.0406383	0.20238	1.28e-06	8.26e-19	0.222648
CADWELL_ATG16L1_TARGETS_UP	0.0132355	-0.0313098	0.428613	0.0147716	0.122619	0.351585	0.0146538	0.0678642	0.323022	0.418159	0.0530578
CAFFAREL_RESPONSE_TO_THC_24HR_5_DN	0.199577	-0.020872	0.254356	0.196575	0.00741838	0.982852	0.188827	-0.0593792	0.00098031	0.0107525	-0.0242776
CAFFAREL_RESPONSE_TO_THC_24HR_5_UP	0.204045	-0.041878	0.00020447	0.20756	0.00238899	0.827035	0.194201	-0.0515382	5.82e-06	2.33e-07	-0.0303424
CAFFAREL_RESPONSE_TO_THC_DN	0.178148	0.00210871	0.976047	0.174128	0.00805584	0.954815	0.170983	-0.0274731	0.0741935	0.500616	-0.0057695
CAFFAREL_RESPONSE_TO_THC_UP	0.110814	-0.0060853	0.798452	0.10827	-0.0117609	0.47295	0.116701	0.0192223	0.552169	0.791659	0.00045872
CAIRO_HEPATOBLASTOMA_CLASSES_DN	0.0547576	0.0177869	0.285921	0.0548138	0.00285801	0.913225	0.0542614	0.0661759	0.0001707	0.00272785	0.0289403
CAIRO_HEPATOBLASTOMA_CLASSES_UP	0.218441	-0.0450044	1.2e-06	0.21765	-0.0141367	0.290352	0.212331	-0.0824884	7.19e-11	1.93e-14	-0.0472098
CAIRO_HEPATOBLASTOMA_DN	0.0258554	-0.0232733	0.463452	0.0276751	0.045883	0.254178	0.0264137	0.0419832	0.0560306	0.122925	0.021531
CAIRO_HEPATOBLASTOMA_UP	0.0819585	0.0179339	0.00861142	0.0816339	0.0122771	0.45196	0.0818078	0.00245541	0.764015	0.0705999	0.0108888
CAIRO_LIVER_DEVELOPMENT_DN	0.0203096	0.0464024	0.17491	0.0196828	-0.101203	0.0265063	0.0202413	0.0728254	0.0170118	0.00434397	0.00600812
CAIRO_LIVER_DEVELOPMENT_UP	0.0887339	0.0778917	6.15e-20	0.0889597	0.119457	8.17e-21	0.0884418	0.0888048	1.79e-13	6.55e-49	0.0953844
CAIRO_PML_TARGETS_BOUND_BY_MYC_UP	0.24963	0.00224	0.98319	0.247154	0.0148195	0.369757	0.24281	-0.058237	0.00020127	0.00408749	-0.0137258
CAMPS_COLON_CANCER_COPY_NUMBER_DN	0.0702385	0.0752604	3.97e-06	0.0717831	0.0539196	0.133161	0.0734415	0.088458	0.00310232	3.7e-07	0.072546
CAMPS_COLON_CANCER_COPY_NUMBER_UP	0.0941063	0.0600549	2.5e-09	0.0933945	0.106846	1.97e-14	0.0899279	0.0524709	0.00025301	2.3e-23	0.0731241
CARD_MIR302A_TARGETS	0.0926393	-0.019761	0.155048	0.0910778	-0.0836218	0.00013881	0.0927053	-0.0406858	0.00130015	4.75e-06	-0.0480229
CASORELLI_ACUTE_PROMYELOCYTIC_LEUKEMIA_DN	0.155705	-0.0146924	0.141143	0.152472	0.00248498	0.982852	0.150007	-0.0671985	3.55e-06	5.96e-05	-0.0264686
CASORELLI_ACUTE_PROMYELOCYTIC_LEUKEMIA_UP	0.106945	0.0141418	0.544165	0.10834	0.0111824	0.552067	0.107277	0.0800045	4.31e-05	0.00097879	0.0351096
CASORELLI_APL_SECONDARY_VS_DE_NOVO_UP	0.103024	0.0580866	0.0011319	0.101322	0.0184555	0.942581	0.0991792	0.0429967	0.112345	0.00608803	0.0398463
CASTELLANO_NRAS_TARGETS_UP	0.0586748	0.0585568	0.00535224	0.0626125	0.138641	0.00037353	0.0615484	0.101706	4.96e-05	2.87e-08	0.0996347
CEBALLOS_TARGETS_OF_TP53_AND_MYC_DN	0.113713	0.0987102	1.41e-07	0.0973566	0.00338084	0.813198	0.0964577	-0.0130067	0.961355	1.6e-05	0.0296948
CERIBELLI_GENES_INACTIVE_AND_BOUND_BY_NFY	0	NA	0.00436851	0	NA	0.195196	0	NA	0.379169	0.0133638	NA
CERVERA_SDHB_TARGETS_1_DN	0.0264602	0.523562	2.97e-09	0.0256932	0.523355	5.93e-08	0.029056	0.579845	9.12e-13	3.39e-25	0.542254
CERVERA_SDHB_TARGETS_1_UP	0.0430964	0.020682	0.650964	0.0478237	0.04639	0.474118	0.044382	0.0630887	0.0467223	0.205115	0.0433869
CERVERA_SDHB_TARGETS_2	0.0209809	0.159103	7.56e-08	0.0245641	0.286694	1.11e-11	0.0241138	0.259462	5.24e-13	1.1e-27	0.235087
CHANDRAN_METASTASIS_DN	0.0480088	0.0131781	0.141832	0.0486205	-0.0274048	0.242465	0.0491305	0.0646925	1.12e-05	4.82e-05	0.0168219
CHANDRAN_METASTASIS_TOP50_DN	0.156403	0.0775508	6.35e-13	0.147064	0.036402	0.00293106	0.145147	0.0650117	0.00010959	1.98e-16	0.0596548
CHANDRAN_METASTASIS_TOP50_UP	0.194289	-0.0412861	0.0001698	0.188034	-0.0959868	4.31e-08	0.186213	-0.0760147	9.34e-07	5.61e-15	-0.0710959
CHANDRAN_METASTASIS_UP	0.0888457	-0.0053678	0.588493	0.0884925	-0.0483503	0.00730054	0.0907622	-0.0306954	0.0334527	0.0070407	-0.0281378
CHANG_IMMORTALIZED_BY_HPV31_DN	0.0880754	0.0412568	0.0232078	0.0890701	0.0318345	0.259539	0.0900497	0.0440976	0.0261997	0.00758613	0.039063
CHANG_IMMORTALIZED_BY_HPV31_UP	0.0325497	-0.117837	4.28e-08	0.0331693	-0.229622	1.39e-13	0.0348217	-0.132644	4.88e-05	4.81e-22	-0.160034
CHANGOLKAR_H2AFY_TARGETS_DN	0.0463458	-0.119385	4.75e-09	0.0469032	-0.106535	0.0186633	0.0464227	-0.152899	8.16e-07	5.27e-14	-0.126273
CHANGOLKAR_H2AFY_TARGETS_UP	0.0507535	0.0698366	6.45e-05	0.0500891	0.0752048	0.00099697	0.0497974	0.0786287	0.00750083	1.22e-07	0.0745567
CHARAFE_BREAST_CANCER_BASAL_VS_MESENCHYMAL_DN	0.0243683	0.00183767	0.884373	0.0261211	-0.0488526	0.881539	0.0256402	0.180107	0.0353029	0.304032	0.044364
CHARAFE_BREAST_CANCER_BASAL_VS_MESENCHYMAL_UP	0.0370389	0.0158856	0.301072	0.0367833	0.0115426	0.364174	0.0374684	0.0703239	0.00067437	0.00412242	0.032584
CHARAFE_BREAST_CANCER_LUMINAL_VS_BASAL_DN	0.0888697	0.0117463	0.258095	0.0936478	0.0591707	0.00042604	0.091462	0.0417547	1.4e-05	3.51e-07	0.0375572
CHARAFE_BREAST_CANCER_LUMINAL_VS_BASAL_UP	0.0444969	0.0212655	0.0166615	0.0447038	0.0253293	0.297554	0.0443253	0.00467428	0.394134	0.0521588	0.0170897
CHARAFE_BREAST_CANCER_LUMINAL_VS_MESENCHYMAL_DN	0.0896848	0.00601229	0.44011	0.091402	0.0128045	0.401919	0.0893286	0.0229785	0.0134501	0.0601642	0.0139318
CHARAFE_BREAST_CANCER_LUMINAL_VS_MESENCHYMAL_UP	0.0291616	0.0708913	7.85e-08	0.0274769	0.00505674	0.483691	0.0278081	0.0663439	0.00010748	1.52e-09	0.0474306
CHAUHAN_RESPONSE_TO_METHOXYESTRADIOL_DN	0.304188	0.0295415	4.98e-11	0.296171	0.0153584	0.0028794	0.293306	0.0281287	4.27e-05	5.05e-15	0.0243429
CHAUHAN_RESPONSE_TO_METHOXYESTRADIOL_UP	0.25322	-0.0248579	0.00954995	0.244526	-0.0019551	0.649312	0.241062	-0.070942	2.69e-06	2.99e-06	-0.032585
CHEBOTAEV_GR_TARGETS_DN	0.0282921	0.197862	1.53e-13	0.0281077	0.164788	7.68e-09	0.0287061	0.17375	2.22e-09	6.24e-27	0.1788
CHEBOTAEV_GR_TARGETS_UP	0.01779	0.0977411	0.0146687	0.017885	0.239982	2.24e-05	0.0182251	0.0999881	0.0418607	2.51e-06	0.145904
CHEMNITZ_RESPONSE_TO_PROSTAGLANDIN_E2_DN	0.0337413	0.0437098	3.02e-05	0.0335414	0.0436506	0.00055132	0.0348592	0.0648552	4.17e-05	2.92e-10	0.0507386
CHEMNITZ_RESPONSE_TO_PROSTAGLANDIN_E2_UP	0.0756739	-0.0470923	0.0378211	0.0742391	-0.0424303	0.237897	0.0741581	-0.188785	1.71e-06	2.78e-06	-0.0927692
CHEN_ETV5_TARGETS_SERTOLI	0.0241302	-0.0255084	0.894354	0.0192181	-0.356856	2.57e-08	0.0194333	-0.160811	0.0126859	7.7e-08	-0.181059
CHEN_HOXA5_TARGETS_9HR_DN	0.0681648	0.0391413	0.104232	0.0665895	0.0756048	0.0855822	0.0624866	0.0250803	0.476155	0.09079	0.0466088
CHEN_HOXA5_TARGETS_9HR_UP	0.074263	-0.0535647	0.00125946	0.0737057	-0.128992	8.15e-06	0.0777473	-0.0090295	0.186695	4.26e-07	-0.0638621
CHEN_LIVER_METABOLISM_QTL_CIS	0.0581458	-0.0005402	0.497617	0.0604326	0.0400657	0.228038	0.0589211	0.0350854	0.0551768	0.118606	0.0248703
CHEN_LUNG_CANCER_SURVIVAL	0.35018	0.0663892	6.1e-28	0.332759	0.0511751	2.63e-08	0.328632	0.0585279	1.12e-09	9.29e-41	0.0586974
CHEN_LVAD_SUPPORT_OF_FAILING_HEART_DN	0.0369413	0.0453084	0.0879691	0.037166	0.052548	0.0194314	0.0384673	0.10295	0.00018204	3.99e-05	0.0669356
CHEN_LVAD_SUPPORT_OF_FAILING_HEART_UP	0.0801425	-0.0456064	0.414847	0.0897768	0.0598758	0.0377415	0.0894381	0.0958586	0.0010751	0.0012188	0.0367093
CHEN_METABOLIC_SYNDROM_NETWORK	0.0856274	0.0250613	0.00015259	0.0871763	0.0345018	8.45e-06	0.085574	0.0401377	4.04e-07	3.42e-13	0.0332336
CHEN_NEUROBLASTOMA_COPY_NUMBER_GAINS	0.0889818	-0.003747	0.437715	0.0895158	0.0283912	0.862856	0.0889373	-0.0478506	0.0240467	0.152154	-0.0077354
CHENG_IMPRINTED_BY_ESTRADIOL	0.0322096	0.0528292	0.00548007	0.0320911	-0.0258846	0.717106	0.0334098	0.0639502	0.0180836	0.00399182	0.0302982
CHENG_RESPONSE_TO_NICKEL_ACETATE	0.099927	-0.0296	0.186861	0.0975089	-0.0185119	0.973628	0.0988868	-0.0104789	0.990438	0.753596	-0.0195302
CHEOK_RESPONSE_TO_HD_MTX_DN	0.0612117	-0.0421991	0.33271	0.0648616	0.0561544	0.296125	0.0626427	0.058184	0.562905	0.447793	0.0240464
CHEOK_RESPONSE_TO_MERCAPTOPURINE_AND_HD_MTX_DN	0.0559887	0.0792431	0.0222506	0.0455941	0.0192306	0.559146	0.0492558	-0.0026884	0.882349	0.172244	0.0319284
CHESLER_BRAIN_HIGHEST_EXPRESSION	0.288019	0.0353694	4.47e-09	0.280577	0.0511185	5.59e-07	0.279866	0.0276904	0.00526326	1.05e-14	0.0380594
CHESLER_BRAIN_HIGHEST_GENETIC_VARIANCE	0.0851659	0.0401164	0.00164114	0.0852332	0.0768462	7.07e-06	0.0842336	0.0495683	0.00011522	5.37e-10	0.0555103
CHESLER_BRAIN_QTL_CIS	0.111418	0.0883786	4.5e-20	0.108753	0.136298	4.12e-19	0.110117	0.0981806	2.62e-14	3.44e-48	0.107619
CHIANG_LIVER_CANCER_SUBCLASS_CTNNB1_DN	0.0419384	0.0360147	0.00254807	0.0464031	0.119738	1.4e-05	0.0440796	0.119924	2.07e-11	6.73e-16	0.0918921
CHIANG_LIVER_CANCER_SUBCLASS_CTNNB1_UP	0.0116706	0.153654	0.00067052	0.0126805	0.138063	0.00826345	0.0123475	0.134955	0.00125509	1.36e-06	0.142224
CHIANG_LIVER_CANCER_SUBCLASS_INTERFERON_DN	0	NA	0.245303	0.00017825	-2.71049	0.10327	0.00078593	4.01495	0.354292	0.150969	NA
CHIANG_LIVER_CANCER_SUBCLASS_POLYSOMY7_DN	0.0257092	-0.315338	3.14e-12	0.0292924	-0.274175	0.00012869	0.0284613	-0.206221	5.17e-05	2.24e-17	-0.265245
CHIANG_LIVER_CANCER_SUBCLASS_POLYSOMY7_UP	0.00886605	-0.0554241	0.32125	0.00754656	-0.300528	0.00496621	0.010064	0.0898504	0.512015	0.0272722	-0.0887006
CHIANG_LIVER_CANCER_SUBCLASS_PROLIFERATION_DN	0.0152212	0.0694498	0.00411885	0.0154436	0.0867962	0.157333	0.0154496	0.171469	0.00075557	5.93e-05	0.109238
CHIANG_LIVER_CANCER_SUBCLASS_PROLIFERATION_UP	0.0552028	-0.0345303	0.402048	0.0565005	-0.0143931	0.688164	0.055385	-0.152792	3.96e-05	0.00085114	-0.0672385
CHIANG_LIVER_CANCER_SUBCLASS_UNANNOTATED_DN	0.197782	-0.017111	0.0531102	0.188378	-0.015518	0.434967	0.185097	-0.0447053	1.07e-06	4.23e-06	-0.0257781
CHIANG_LIVER_CANCER_SUBCLASS_UNANNOTATED_UP	0.0650932	-0.0465724	0.055045	0.0651883	-0.128885	8.42e-05	0.0681441	0.0248849	0.386822	0.00018242	-0.0501907
CHIARADONNA_NEOPLASTIC_TRANSFORMATION_CDC25_DN	0.125337	0.0507983	2.78e-05	0.124137	0.0646786	0.00221817	0.121535	0.0691505	1.57e-05	3.99e-10	0.0615425
CHIARADONNA_NEOPLASTIC_TRANSFORMATION_CDC25_UP	0.110764	0.0589804	1.14e-11	0.110565	0.0801205	8.1e-11	0.109188	0.0453702	0.00010406	1.65e-22	0.0614903
CHIARADONNA_NEOPLASTIC_TRANSFORMATION_KRAS_CDC25_DN	0.0815306	0.160541	2.94e-15	0.0833674	0.234213	3.86e-17	0.0808674	0.126158	8.92e-09	4.17e-36	0.173637
CHIARADONNA_NEOPLASTIC_TRANSFORMATION_KRAS_CDC25_UP	0.202474	0.0499933	1.12e-05	0.197024	0.0797002	2.9e-12	0.19752	0.0612088	3.05e-07	1.44e-20	0.0636341
CHIARADONNA_NEOPLASTIC_TRANSFORMATION_KRAS_DN	0.0652841	0.0501228	0.013083	0.0682884	0.0664285	0.159784	0.0658613	0.0842378	0.0008556	0.00018209	0.0669297
CHIARADONNA_NEOPLASTIC_TRANSFORMATION_KRAS_UP	0.127368	-0.0068597	0.87583	0.124134	0.0214905	0.417834	0.121711	-0.0703481	0.0501313	0.238343	-0.0185724
CHIARETTI_ACUTE_LYMPHOBLASTIC_LEUKEMIA_ZAP70	0.0137479	-0.0360173	0.467235	0.0174227	0.148965	0.0800297	0.0174854	0.0521711	0.372345	0.200612	0.0550397
CHIARETTI_T_ALL_REFRACTORY_TO_THERAPY	0.0847198	0.123705	1.54e-06	0.0720649	-0.0521931	0.812566	0.0808407	0.140033	0.00040476	1.28e-07	0.070515
CHIBA_RESPONSE_TO_TSA	0.186288	0.025538	0.357982	0.189102	0.0545059	0.0107591	0.187483	0.0694247	0.00043876	0.00017341	0.0498228
CHIBA_RESPONSE_TO_TSA_UP	0.139738	0.0662115	1.57e-07	0.135816	0.0492996	0.00199901	0.132806	0.0454439	0.00076435	1.09e-10	0.0536517
CHICAS_RB1_TARGETS_CONFLUENT	0.102162	0.0353824	1.5e-06	0.103115	0.0610916	3.94e-08	0.100618	0.0378907	2.11e-06	1.23e-16	0.0447883
CHICAS_RB1_TARGETS_GROWING	0.0760446	-0.0456415	0.138241	0.0778464	0.021093	0.717387	0.0761022	-0.143353	5.37e-05	0.00046265	-0.0559672
CHICAS_RB1_TARGETS_LOW_SERUM	0.246527	0.00061909	0.906792	0.250728	0.00659766	0.706562	0.238202	-0.006854	0.672345	0.946324	0.00012092
CHICAS_RB1_TARGETS_SENESCENT	0.0871502	-0.0001704	0.873461	0.0864962	0.0110065	0.566081	0.0875209	-0.0191402	0.0610901	0.3209	-0.002768
CHIN_BREAST_CANCER_COPY_NUMBER_UP	0.080236	-0.0729128	0.0325356	0.0847788	-0.0268555	0.30491	0.0864749	-0.0552769	0.0739501	0.0251366	-0.0516817
CHNG_MULTIPLE_MYELOMA_HYPERPLOID_DN	0.10413	0.0472474	0.00322432	0.099762	0.0774737	0.00036337	0.100294	0.0655719	0.00121508	3.26e-07	0.063431
CHNG_MULTIPLE_MYELOMA_HYPERPLOID_UP	0.585813	-0.0078774	0.00129534	0.584594	-0.0062858	0.0908647	0.579655	-0.0100724	0.00047961	8.86e-06	-0.0080785
CHO_NR4A1_TARGETS	0.0475515	-0.0468595	0.136107	0.0495265	0.0298088	0.443497	0.0546285	-0.0036731	0.906504	0.444683	-0.0069079
CHOI_ATL_STAGE_PREDICTOR	0.219868	-0.0483658	1.01e-08	0.219008	-0.0348229	0.00078343	0.215126	-0.0788331	2e-11	2.08e-19	-0.0540072
CHOW_RASSF1_TARGETS_DN	0.195118	0.0539796	3.3e-07	0.187623	0.0702138	0.00091243	0.190788	0.0668128	7.26e-06	1.32e-12	0.0636687
CHOW_RASSF1_TARGETS_UP	0.0996601	0.0115284	0.378749	0.0969688	-0.0427712	0.497873	0.0939235	-0.119171	0.00106691	0.00920066	-0.0501378
CHUNG_BLISTER_CYTOTOXICITY_DN	0.032838	-0.0358231	0.22775	0.0358949	0.0253323	0.840072	0.0352404	0.0495607	0.301729	0.457151	0.0130233
CHUNG_BLISTER_CYTOTOXICITY_UP	0.116996	-0.0255217	0.0214686	0.117175	0.0349148	0.0364921	0.114546	-0.0157081	0.137984	0.00560325	-0.002105
CHYLA_CBFA2T3_TARGETS_DN	0.0159456	-0.0168806	0.271069	0.0158027	-0.0539936	0.0961708	0.0163192	-0.0259468	0.102244	0.0652875	-0.0322737
CHYLA_CBFA2T3_TARGETS_UP	0.0399855	0.0240805	0.0115335	0.0411082	-0.0002376	0.776066	0.0412212	0.0251214	0.0980345	0.0287888	0.0163215
CLASPER_LYMPHATIC_VESSELS_DURING_METASTASIS_DN	0.0731039	0.105128	2.46e-07	0.0717839	0.0831586	0.0900527	0.0713778	0.165519	1.45e-08	2.17e-13	0.117936
COATES_MACROPHAGE_M1_VS_M2_DN	0.0351597	-0.102758	0.100188	0.0422885	0.0245276	0.846775	0.0384088	-0.0304024	0.477163	0.378462	-0.0362108
COATES_MACROPHAGE_M1_VS_M2_UP	0.0293756	0.123665	3.48e-09	0.0280863	0.163785	3.26e-08	0.0292798	0.181345	2.54e-09	4.77e-22	0.156265
COLDREN_GEFITINIB_RESISTANCE_DN	0.0260768	0.112959	1.82e-16	0.0275593	0.187621	8.9e-19	0.0266376	0.126194	7.14e-13	6.58e-43	0.142258
COLDREN_GEFITINIB_RESISTANCE_UP	0.0504539	0.0734087	0.00016746	0.0460262	-0.0806564	0.00362158	0.0477935	0.0131883	0.14033	1.27e-05	0.0019802
COLIN_PILOCYTIC_ASTROCYTOMA_VS_GLIOBLASTOMA_DN	0.220936	-0.0167003	0.137043	0.221409	-0.0449588	0.00489065	0.221094	0.0217444	0.309272	0.00942073	-0.0133049
COLIN_PILOCYTIC_ASTROCYTOMA_VS_GLIOBLASTOMA_UP	0.0701834	0.199423	4.78e-38	0.0694301	0.254651	1.19e-26	0.0718621	0.265889	8.5e-31	1.12e-89	0.239988
COLINA_TARGETS_OF_4EBP1_AND_4EBP2	0.0587351	-0.0158299	0.44109	0.061796	0.028936	0.0722217	0.0601759	-0.0299868	0.38211	0.184126	-0.0056269
COLLER_MYC_TARGETS_UP	0.274852	-0.03586	0.00300121	0.271829	0.00674762	0.438094	0.264233	-0.118899	1.91e-11	1.31e-11	-0.0493371
CONCANNON_APOPTOSIS_BY_EPOXOMICIN_DN	0.097337	0.00513297	0.695893	0.0986675	0.035982	0.328537	0.0926648	-0.0872565	0.00143568	0.0135221	-0.0153805
CONCANNON_APOPTOSIS_BY_EPOXOMICIN_UP	0.0840676	-0.0470251	0.00020964	0.0868356	-0.0097907	0.78714	0.0880304	0.0127791	0.549446	0.00486257	-0.0146789
CONRAD_STEM_CELL	0.0682141	0.082663	0.00299034	0.0709366	0.163429	2.9e-06	0.0684186	0.0754583	0.0281375	6.55e-08	0.107183
CORRE_MULTIPLE_MYELOMA_DN	0.0343453	0.00915429	0.836452	0.0340159	0.00118931	0.888429	0.033224	0.0323108	0.349871	0.846137	0.0142182
CORRE_MULTIPLE_MYELOMA_UP	0.0181398	-0.134602	8.34e-06	0.0197436	-0.0097328	0.78714	0.0209404	-0.071445	0.0475945	4.01e-05	-0.0719265
COULOUARN_TEMPORAL_TGFB1_SIGNATURE_DN	0.0388104	0.0186678	0.31024	0.0399286	0.0358466	0.443994	0.0392252	0.119814	3.74e-05	0.00044969	0.0581093
COULOUARN_TEMPORAL_TGFB1_SIGNATURE_UP	0.0774427	-0.0600615	0.0165104	0.0818989	-0.0461602	0.0286973	0.0822008	0.0162438	0.802477	0.0151633	-0.0299926
COWLING_MYCN_TARGETS	0.0373392	-0.0695163	0.00458741	0.0386897	-0.0429086	0.358353	0.0389087	0.0149646	0.430376	0.0244529	-0.0324868
CREIGHTON_AKT1_SIGNALING_VIA_MTOR_DN	0.25236	0.0450476	0.00039694	0.235546	0.0150747	0.790562	0.230575	0.0203538	0.520287	0.00779448	0.0268254
CREIGHTON_AKT1_SIGNALING_VIA_MTOR_UP	0.149431	0.018477	0.0344907	0.145189	0.0408554	0.00451916	0.140842	-0.002353	0.999856	0.0075108	0.0189932
CREIGHTON_ENDOCRINE_THERAPY_RESISTANCE_1	0.0897078	-0.0333099	1.84e-06	0.0890927	-0.0321294	0.00034421	0.0890177	-0.0509289	1.1e-09	6.38e-16	-0.0387894
CREIGHTON_ENDOCRINE_THERAPY_RESISTANCE_2	0.024451	0.010697	0.127821	0.0245097	0.0190408	0.383572	0.0257143	0.0515812	0.00651419	0.0132362	0.0271064
CREIGHTON_ENDOCRINE_THERAPY_RESISTANCE_3	0.0520981	0.0343888	1.13e-06	0.0533356	0.0435801	0.00107758	0.0539012	0.0665512	3.82e-11	4.84e-17	0.0481734
CREIGHTON_ENDOCRINE_THERAPY_RESISTANCE_4	0.0772881	0.026955	0.00019932	0.0783044	0.064769	3.8e-11	0.0765915	-0.0017238	0.962356	4.1e-12	0.0300001
CREIGHTON_ENDOCRINE_THERAPY_RESISTANCE_5	0.060397	0.0440479	0.00028282	0.0604387	0.031577	0.0590629	0.0612202	0.0974881	1.88e-06	9.97e-09	0.0577043
CROMER_METASTASIS_DN	0.107621	-0.02853	0.00084054	0.107104	-0.0157651	0.42365	0.104798	-0.0434951	0.00274916	0.00010824	-0.0292634
CROMER_METASTASIS_UP	0.0868155	0.0366358	0.00331477	0.0823609	-0.039932	0.199015	0.0837971	-0.0040511	0.967407	0.0226038	-0.0024491
CROMER_TUMORIGENESIS_DN	0.0320326	0.0448935	0.389418	0.0346459	0.124368	0.0233772	0.0346459	0.100943	0.0232434	0.00957549	0.0900681
CROMER_TUMORIGENESIS_UP	0.0644448	0.0412104	0.00469232	0.0720306	0.158337	1.32e-10	0.0684617	0.0587869	0.00270565	1.03e-12	0.0861115
CROONQUIST_IL6_DEPRIVATION_DN	0.0848198	-0.108744	0.0527625	0.0810821	-0.0044361	0.36984	0.0713165	-0.553229	6.8e-07	2.44e-06	-0.222136
CROONQUIST_NRAS_SIGNALING_DN	0.0802001	-0.128922	0.0788926	0.0763946	-0.0104492	0.513689	0.0713749	-0.541847	5.28e-07	3.73e-06	-0.227073
CROONQUIST_NRAS_SIGNALING_UP	0.0386936	0.0496514	0.0191543	0.0413339	0.142313	0.00388397	0.04028	0.0863704	0.00690533	6.18e-05	0.0927782
CROONQUIST_NRAS_VS_STROMAL_STIMULATION_DN	0.144114	0.0460711	0.0743072	0.14278	0.0706108	0.00352087	0.140162	-0.0055732	0.830307	0.00977652	0.0370362
CROONQUIST_NRAS_VS_STROMAL_STIMULATION_UP	0.0275155	0.023616	0.782315	0.0269875	-0.116729	0.616931	0.0289776	-0.0170853	0.757457	0.918539	-0.0367328
CROONQUIST_STROMAL_STIMULATION_UP	0.172935	0.0635955	0.00101373	0.168188	0.0242681	0.0657351	0.169512	0.0852302	4.15e-08	1.06e-09	0.057698
CUI_GLUCOSE_DEPRIVATION	0.134732	0.0188225	0.0459947	0.134017	0.0658741	1.21e-05	0.131831	0.0218342	0.0454346	4.33e-06	0.0355103
CUI_TCF21_TARGETS_2_DN	0.0494158	0.00083361	0.702446	0.0517217	-0.0179453	0.578104	0.0524505	0.0657532	0.0309663	0.188008	0.0162138
CUI_TCF21_TARGETS_2_UP	0.0964361	0.0011697	0.578484	0.091523	0.00581714	0.200634	0.0904878	-0.0766031	0.00042247	0.00294965	-0.0232054
CUI_TCF21_TARGETS_DN	0.034933	-0.213003	9.35e-10	0.0379837	-0.15789	0.00250408	0.0334798	-0.235851	2.61e-05	4.49e-14	-0.202248
CUI_TCF21_TARGETS_UP	0.0423338	0.331679	1.54e-19	0.0428073	0.493282	6.58e-16	0.0414622	0.183846	0.00044407	1.7e-34	0.336269
DACOSTA_ERCC3_ALLELE_XPCS_VS_TTD_DN	0.0357912	-0.243675	5.83e-11	0.0365014	-0.26431	1.22e-09	0.0340479	-0.294307	6.61e-14	1.33e-29	-0.26743
DACOSTA_ERCC3_ALLELE_XPCS_VS_TTD_UP	0.0400737	0.0251749	0.00012209	0.040177	0.0127672	0.154949	0.0411062	0.0489633	1.36e-05	6.87e-08	0.0289685
DACOSTA_UV_RESPONSE_VIA_ERCC3_COMMON_DN	0.0560601	-0.0603517	0.00514059	0.0601769	-0.0812167	0.00495082	0.0620062	-0.0528915	0.0217923	6.61e-05	-0.06482
DACOSTA_UV_RESPONSE_VIA_ERCC3_COMMON_UP	0.0719469	0.0210411	0.0140905	0.0736252	0.0845315	0.00043531	0.0754714	0.0755093	0.00092611	1.14e-06	0.0603607
DACOSTA_UV_RESPONSE_VIA_ERCC3_DN	0.068576	-0.0301006	0.0901933	0.0734416	-0.0405705	0.100958	0.0757103	-0.0261793	0.0847095	0.0261123	-0.0322834
DACOSTA_UV_RESPONSE_VIA_ERCC3_TTD_DN	0.0495879	0.00832872	0.759913	0.0510865	-0.0197649	0.640304	0.053437	0.0394281	0.0940912	0.404668	0.00933064
DACOSTA_UV_RESPONSE_VIA_ERCC3_TTD_UP	0.124599	0.0380008	0.00012502	0.119902	-0.0195174	0.464369	0.125948	0.05162	0.00069012	6.53e-06	0.0233678
DACOSTA_UV_RESPONSE_VIA_ERCC3_UP	0.110271	0.0135387	0.0322341	0.107782	0.0130236	0.465313	0.110056	0.0498323	8.46e-10	4.33e-09	0.0254649
DACOSTA_UV_RESPONSE_VIA_ERCC3_XPCS_DN	0.0364706	0.0703189	0.00204975	0.0387408	0.0666237	0.123363	0.0410869	0.111645	0.00120277	3.91e-05	0.0828627
DACOSTA_UV_RESPONSE_VIA_ERCC3_XPCS_UP	0.0568061	0.0151885	0.452897	0.0529312	-0.14021	0.00074361	0.0574332	-0.0327445	0.302678	0.00534448	-0.0525887
DAIRKEE_CANCER_PRONE_RESPONSE_BPA	0.157417	-0.0307322	0.0472798	0.153112	-0.0252097	0.303323	0.149041	-0.099561	6.17e-07	1.69e-06	-0.0518343
DAIRKEE_CANCER_PRONE_RESPONSE_BPA_E2	0.224541	-0.0146399	0.0452948	0.219569	0.00222651	0.689572	0.217332	-0.0430207	0.00220882	0.00389688	-0.018478
DAIRKEE_CANCER_PRONE_RESPONSE_E2	0.0736827	-0.0181889	0.596769	0.0692918	0.00117997	0.603261	0.0700567	-0.0515711	0.0475887	0.228479	-0.02286
DANG_BOUND_BY_MYC	0.212319	-0.0047178	0.213209	0.210003	0.00829098	0.0187839	0.206723	-0.0161147	0.00013869	6.62e-05	-0.0041805
DANG_MYC_TARGETS_DN	0.139541	0.0475992	0.00760211	0.137425	-0.0047101	0.679368	0.137661	0.0589347	0.0170313	0.0047449	0.0339413
DANG_MYC_TARGETS_UP	0.351079	-0.0218943	0.00823101	0.34732	-0.0029319	0.817387	0.33915	-0.0502893	6.2e-08	1.07e-07	-0.0250385
DANG_REGULATED_BY_MYC_DN	0.131701	0.0317871	0.00051817	0.134754	0.0673576	6.31e-05	0.132694	0.0597142	1.15e-06	1.92e-11	0.0529529
DANG_REGULATED_BY_MYC_UP	0.16682	-0.0539051	9.07e-05	0.16057	-0.0477938	0.0409328	0.161872	-0.0837283	8.62e-08	1.42e-10	-0.0618091
DARWICHE_PAPILLOMA_PROGRESSION_RISK	0.02307	-0.139671	6.64e-08	0.0250449	-0.084113	0.00514173	0.0245119	-0.0374833	0.148984	1.55e-08	-0.087089
DARWICHE_PAPILLOMA_RISK_HIGH_DN	0.058283	0.00074378	0.506893	0.0588075	0.0171072	0.179044	0.0601985	0.00877637	0.235651	0.261708	0.00887578
DARWICHE_PAPILLOMA_RISK_HIGH_UP	0.187313	-0.0218205	7.02e-07	0.183401	-0.0255088	0.00070912	0.182749	-0.0236393	0.00011122	2.76e-11	-0.0236562
DARWICHE_PAPILLOMA_RISK_LOW_DN	0.0536355	-0.0223403	0.00460603	0.0541191	-0.0191105	0.251396	0.0559207	-0.014868	0.196472	0.0101399	-0.0187729
DARWICHE_PAPILLOMA_RISK_LOW_UP	0.183553	-0.0103453	0.0474945	0.179748	-0.0106939	0.237031	0.179713	-0.0096739	0.0886505	0.0317185	-0.0102377
DARWICHE_SKIN_TUMOR_PROMOTER_DN	0.0870433	-0.0089543	0.17491	0.0868807	0.00556008	0.718702	0.0879488	-0.0103711	0.0852313	0.16955	-0.0045885
DARWICHE_SKIN_TUMOR_PROMOTER_UP	0.153129	-0.0154441	0.00121804	0.150317	-0.0217013	0.00381695	0.150181	-0.0105831	0.183688	9.62e-05	-0.0159095
DARWICHE_SQUAMOUS_CELL_CARCINOMA_DN	0.053428	0.0237701	0.0207164	0.0539035	0.0479012	0.00982604	0.0548712	0.012935	0.287862	0.00341186	0.0282021
DARWICHE_SQUAMOUS_CELL_CARCINOMA_UP	0.190208	-0.0224781	3.65e-09	0.186953	-0.0226935	2.32e-05	0.186072	-0.0234741	0.00014593	9.85e-15	-0.0228819
DASU_IL6_SIGNALING_SCAR_UP	0.0580466	-0.059023	0.0226269	0.0579165	-0.0807592	0.0867292	0.0548658	-0.085706	0.00228999	0.00040047	-0.0751628
DASU_IL6_SIGNALING_UP	0.08333	-0.0448355	0.0853627	0.0785397	-0.14903	1.2e-05	0.0794209	-0.0123436	0.504932	6.23e-05	-0.0687365
DAUER_STAT3_TARGETS_DN	0.0579278	0.0242265	0.228132	0.0579921	0.0654561	0.166551	0.0592926	0.0167878	0.684121	0.294009	0.0354901
DAUER_STAT3_TARGETS_UP	0.0568932	-0.0105337	0.724096	0.0640852	0.115999	0.0830789	0.0632079	0.108884	0.00023467	0.00105215	0.0714496
DAVICIONI_MOLECULAR_ARMS_VS_ERMS_DN	0.060203	0.0348808	0.00507937	0.0590084	0.0208187	0.0642722	0.0602053	0.0701029	0.00022804	1.13e-05	0.0419341
DAVICIONI_MOLECULAR_ARMS_VS_ERMS_UP	0.0482786	0.0281375	0.00200886	0.0485993	0.0174658	0.30814	0.0490386	0.00611805	0.958263	0.0213737	0.0172405
DAVICIONI_PAX_FOXO1_SIGNATURE_IN_ARMS_UP	0.057115	0.0321055	0.0327808	0.0560812	0.0239233	0.500577	0.0568993	0.0854605	0.00595316	0.00516422	0.0471631
DAVICIONI_RHABDOMYOSARCOMA_PAX_FOXO1_FUSION_UP	0.058066	0.0275863	0.0590682	0.0599336	0.0841771	5.11e-05	0.0597709	0.102006	2.23e-07	2.83e-10	0.0712565
DAVICIONI_TARGETS_OF_PAX_FOXO1_FUSIONS_DN	0.0368426	0.0189927	0.289891	0.0360024	-0.0366623	0.315406	0.0362248	-0.0272949	0.0592853	0.107486	-0.0149881
DAVICIONI_TARGETS_OF_PAX_FOXO1_FUSIONS_UP	0.0864431	0.0497521	1.7e-05	0.0873069	0.0452603	0.00551124	0.0869207	0.0949886	3.12e-09	1.98e-13	0.0633337
DAVIES_MULTIPLE_MYELOMA_VS_MGUS_DN	0.0910216	-0.0174782	0.508418	0.0888832	-0.052281	0.201336	0.0891083	0.0167574	0.783859	0.537988	-0.0176673
DAWSON_METHYLATED_IN_LYMPHOMA_TCL1	0.0211881	-0.0160646	0.216032	0.0217721	0.013364	0.439172	0.0221188	-0.0071243	0.786521	0.519603	-0.003275
DAZARD_RESPONSE_TO_UV_NHEK_DN	0.0415114	-0.0492059	0.0528256	0.0447284	-0.0725786	0.00963406	0.0455778	-0.082731	0.00055107	3.64e-05	-0.0681719
DAZARD_RESPONSE_TO_UV_NHEK_UP	0.239771	0.00076195	0.753413	0.241377	0.0138672	0.118533	0.237571	0.0153435	0.012767	0.0350455	0.00999091
DAZARD_RESPONSE_TO_UV_SCC_DN	0.0480067	-0.111438	0.00035853	0.0537413	-0.0517539	0.0812989	0.0529202	-0.0847241	0.00123823	5.95e-06	-0.0826387
DAZARD_RESPONSE_TO_UV_SCC_UP	0.206159	0.0333773	2.25e-07	0.203854	0.0622655	9.47e-15	0.19571	0.00481911	0.144281	3.92e-19	0.0334873
DAZARD_UV_RESPONSE_CLUSTER_G1	0.356277	-0.0080112	0.0401676	0.359692	-0.0043781	0.662651	0.349502	-0.0221139	4.33e-05	0.00012472	-0.0115011
DAZARD_UV_RESPONSE_CLUSTER_G6	0.043766	-0.0451546	0.0374589	0.0465732	-0.0275814	0.361968	0.0475529	-0.0626387	0.00086363	0.0008996	-0.0451249
DE_YY1_TARGETS_DN	0.128097	-0.009297	0.705032	0.126512	-0.0366417	0.222244	0.122883	-0.0423675	0.0165364	0.0639756	-0.0294354
DEBIASI_APOPTOSIS_BY_REOVIRUS_INFECTION_DN	0.0550178	0.0399975	0.00082358	0.0550868	0.0009641	0.881539	0.0563581	0.0379851	0.00633859	0.00040865	0.0263156
DEBIASI_APOPTOSIS_BY_REOVIRUS_INFECTION_UP	0.0770271	-0.0053152	0.796105	0.0808449	0.0186541	0.518873	0.0809276	0.00692089	0.243206	0.596578	0.00675326
DELACROIX_RAR_BOUND_ES	0.0644836	-0.0188869	0.0607336	0.0647661	-0.0214026	0.179867	0.0640226	0.00751609	0.495133	0.107324	-0.0109245
DELACROIX_RAR_TARGETS_DN	0.104432	0.0487322	0.0734975	0.0987742	0.127455	0.00015629	0.104988	-0.0085364	0.893722	0.00080547	0.0558836
DELACROIX_RAR_TARGETS_UP	0.122099	0.0436569	0.0410814	0.11396	-0.0492906	0.252783	0.115046	0.0513339	0.0262672	0.0116975	0.0152334
DELACROIX_RARG_BOUND_MEF	0.109076	0.0196798	0.00059018	0.109126	0.0131038	0.130241	0.108732	0.0451441	4.69e-07	1.13e-08	0.0259759
DELASERNA_MYOD_TARGETS_DN	0.0708707	0.0121574	0.111196	0.0666293	-0.0890342	2.58e-05	0.067022	0.0179853	0.41367	0.00012797	-0.0196305
DELASERNA_MYOD_TARGETS_UP	0.0448783	-0.0478448	0.0847734	0.0454639	-0.0171432	0.91826	0.0459043	-0.0599888	0.0339806	0.0649319	-0.041659
DELPUECH_FOXO3_TARGETS_DN	0.0929991	-0.136473	0.0122573	0.0960171	-0.0331209	0.182899	0.0969686	-0.233807	5.97e-06	2.46e-06	-0.134467
DELPUECH_FOXO3_TARGETS_UP	0.072772	0.0571183	0.00109526	0.0781119	0.125102	0.00062045	0.0742361	0.0946528	7.88e-05	1.63e-08	0.0922912
DELYS_THYROID_CANCER_DN	0.0425135	0.0473325	0.00831579	0.0424429	0.0304362	0.226036	0.0431427	0.101063	5.11e-06	1.82e-06	0.0596105
DELYS_THYROID_CANCER_UP	0.073243	0.0260533	0.0248171	0.0756345	0.0463132	0.0311292	0.0748733	0.0736828	4.38e-07	8.83e-08	0.0486831
DEMAGALHAES_AGING_UP	0.194603	-0.0241684	0.0522641	0.197102	-0.0168865	0.0986612	0.195488	-0.0044394	0.921563	0.0981576	-0.0151648
DEN_INTERACT_WITH_LCA5	0.437872	-0.00882	0.483104	0.43062	-0.0024757	0.738742	0.424221	-0.0364987	1.29e-05	0.00040784	-0.0159315
DER_IFN_ALPHA_RESPONSE_UP	0.121035	0.0214979	0.0978997	0.122416	0.0471687	0.0124086	0.122237	0.0395564	0.00150165	0.0001852	0.0360743
DER_IFN_BETA_RESPONSE_UP	0.145146	0.00730911	0.411401	0.145335	0.020907	0.133005	0.146404	0.0138026	0.188034	0.165134	0.0140062
DER_IFN_GAMMA_RESPONSE_UP	0.140132	0.0294853	0.0159809	0.141026	0.0569896	0.00441961	0.140159	0.0277736	0.00328674	3.09e-05	0.0380828
DESERT_PERIPORTAL_HEPATOCELLULAR_CARCINOMA_SUBCLASS_UP	0.0113719	-0.0057823	0.910976	0.0115938	-0.0225549	0.780344	0.0111045	0.115549	0.0336375	0.279828	0.0290705
DESERT_PERIVENOUS_HEPATOCELLULAR_CARCINOMA_SUBCLASS_UP	0.057246	-0.0082721	0.182414	0.0562425	-0.0443902	0.0105945	0.0578964	-0.002974	0.79633	0.0437838	-0.0185454
DESERT_STEM_CELL_HEPATOCELLULAR_CARCINOMA_SUBCLASS_UP	0.151784	-0.0314814	3.26e-07	0.152666	-0.0295378	0.00579887	0.149449	-0.0749007	5.21e-16	1.56e-21	-0.0453066
DEURIG_T_CELL_PROLYMPHOCYTIC_LEUKEMIA_DN	0.0591664	0.00774637	0.372908	0.0595444	-0.0041227	0.476566	0.0590945	-0.0072618	0.685665	0.648298	-0.0012127
DEURIG_T_CELL_PROLYMPHOCYTIC_LEUKEMIA_UP	0.0747332	-0.0075376	0.0561484	0.0741498	-0.0143049	0.0806681	0.0727745	-0.0477441	3.97e-05	2.47e-05	-0.0231955
DIAZ_CHRONIC_MEYLOGENOUS_LEUKEMIA_DN	0.132627	0.0157701	0.00894762	0.134258	0.00829691	0.120148	0.135077	0.0376635	0.00060041	7.54e-05	0.0205769
DIAZ_CHRONIC_MEYLOGENOUS_LEUKEMIA_UP	0.237122	-0.0115109	0.00680127	0.233292	-0.0029005	0.927388	0.23022	-0.0293462	6.44e-09	1.26e-08	-0.0145858
DING_LUNG_CANCER_EXPRESSION_BY_COPY_NUMBER	0.0670183	-0.118594	9.69e-24	0.067137	-0.130094	1.58e-16	0.0666362	-0.146564	3.94e-20	5.51e-55	-0.131751
DING_LUNG_CANCER_MUTATED_SIGNIFICANTLY	0.0752484	-0.0395283	0.00348593	0.072708	-0.111693	0.00052034	0.0732868	-0.0503861	0.0845083	2.14e-05	-0.0672024
DIRMEIER_LMP1_RESPONSE_EARLY	0.197909	-0.0156878	0.296073	0.195157	-0.0207153	0.330238	0.196692	0.0426756	0.00306678	0.0125987	0.00209081
DIRMEIER_LMP1_RESPONSE_LATE_DN	0.361404	0.0235477	5.58e-05	0.356347	0.0264675	0.00027839	0.353714	0.0317977	9.51e-05	5.9e-10	0.027271
DIRMEIER_LMP1_RESPONSE_LATE_UP	0.0895781	-0.030474	0.0476176	0.0858731	-0.0762577	0.0028721	0.0921955	-0.0207959	0.340375	0.00282678	-0.0425092
DITTMER_PTHLH_TARGETS_DN	0.144648	-0.0337348	9.41e-06	0.151104	0.0225189	0.0372539	0.145718	-0.0181651	0.155035	8.57e-06	-0.0097937
DITTMER_PTHLH_TARGETS_UP	0.187298	0.0114392	0.127703	0.183644	0.0137205	0.113314	0.177396	-0.0085399	0.321111	0.0966443	0.00553991
DOANE_BREAST_CANCER_CLASSES_DN	0.126376	0.0565104	7.57e-06	0.12651	0.108869	7.29e-08	0.122035	0.00173548	0.929441	2.2e-10	0.0557049
DOANE_BREAST_CANCER_CLASSES_UP	0.0174636	0.0484072	0.079827	0.0180398	-0.0288644	0.608616	0.0173813	0.130687	0.0048453	0.0104168	0.0500766
DOANE_BREAST_CANCER_ESR1_DN	0.0352101	0.192141	1.46e-08	0.032197	0.425361	1.94e-10	0.0342631	0.206172	0.00123823	4.08e-18	0.274558
DOANE_BREAST_CANCER_ESR1_UP	0.0276199	0.0679175	0.00475814	0.0266598	-0.0254039	0.724159	0.0291441	0.138826	1.76e-05	9.42e-06	0.0604464
DOANE_RESPONSE_TO_ANDROGEN_DN	0.0726112	0.0471253	6.41e-10	0.0736052	0.0692743	1.41e-07	0.073169	0.0363612	0.00163083	1.45e-16	0.0509202
DOANE_RESPONSE_TO_ANDROGEN_UP	0.0472632	-0.0028802	0.866865	0.0509421	0.0650842	0.00335642	0.0496545	-0.0099321	0.800101	0.059226	0.017424
DODD_NASOPHARYNGEAL_CARCINOMA_DN	0.162899	-0.0519141	1.42e-06	0.162193	-0.0297394	0.0433603	0.161261	-0.0946413	4.42e-12	2.6e-16	-0.058765
DODD_NASOPHARYNGEAL_CARCINOMA_UP	0.0456048	0.0340162	0.0009937	0.0479759	0.059761	0.00295726	0.0471206	0.0759911	2.22e-07	2.76e-10	0.0565894
DORN_ADENOVIRUS_INFECTION_12HR_DN	0.15082	-0.0274695	0.116115	0.150656	-0.0072557	0.857143	0.145237	-0.0147632	0.785912	0.531501	-0.0164961
DORN_ADENOVIRUS_INFECTION_12HR_UP	0.0872419	0.0243509	0.199753	0.0836283	0.0549763	0.380471	0.0817847	-0.0132085	0.515922	0.371862	0.0220396
DORN_ADENOVIRUS_INFECTION_24HR_DN	0.16272	-0.0013625	0.631685	0.160644	0.0150981	0.417418	0.155636	-0.0059569	0.825141	0.802487	0.00259289
DORN_ADENOVIRUS_INFECTION_32HR_DN	0.170164	0.00429444	0.799311	0.167248	0.0196263	0.185615	0.161641	0.0182679	0.372471	0.446963	0.0140629
DORN_ADENOVIRUS_INFECTION_48HR_DN	0.16456	0.00550656	0.820515	0.163724	0.0359829	0.186004	0.156243	0.0139596	0.439694	0.49326	0.018483
DORSAM_HOXA9_TARGETS_DN	0.150066	-0.0201617	0.245724	0.148685	0.00177383	0.791925	0.148756	-0.0475564	0.0061472	0.0363238	-0.0219814
DORSAM_HOXA9_TARGETS_UP	0.139677	0.0377275	0.00625089	0.132566	0.00024162	0.852113	0.132499	-0.0172901	0.573117	0.071933	0.00689303
DORSEY_GAB2_TARGETS	0.0805692	-0.0273952	0.817749	0.0800881	-0.0239739	0.982206	0.0753279	0.0298888	0.369908	0.876512	-0.0071601
DOUGLAS_BMI1_TARGETS_DN	0.0247252	-0.0212369	0.604099	0.0268638	-0.0504412	0.139877	0.0286927	0.0892123	0.00075004	0.00363699	0.00584471
DOUGLAS_BMI1_TARGETS_UP	0.0560857	-0.0015614	0.955859	0.0579224	0.00854834	0.632903	0.0572166	-0.0226215	0.130933	0.5347	-0.0052115
DUAN_PRDM5_TARGETS	0.0159137	-0.031615	0.523578	0.0188598	0.0635486	0.177979	0.0172882	0.00449535	0.701145	0.486742	0.012143
DUNNE_TARGETS_OF_AML1_MTG8_FUSION_UP	0.0331315	0.058032	0.143096	0.036694	0.0865875	0.0625487	0.0379578	0.0976947	0.022375	0.00916737	0.0807714
DURAND_STROMA_NS_UP	0.0141116	0.0350845	0.293849	0.0150703	0.114474	0.00551793	0.015479	0.145183	0.00020127	4.16e-05	0.0982472
DURAND_STROMA_S_UP	0.013808	0.0471093	0.0638207	0.0153592	0.0751747	0.026693	0.0147913	0.100718	0.00057052	0.00010756	0.0743339
DURCHDEWALD_SKIN_CARCINOGENESIS_DN	0.0701976	-0.0143812	0.523728	0.0734149	-0.0159878	0.369757	0.0725434	-0.0113441	0.67193	0.666042	-0.0139043
DURCHDEWALD_SKIN_CARCINOGENESIS_UP	0.039657	-0.115317	8.43e-05	0.0370451	-0.144022	3.96e-05	0.0362579	-0.0824392	0.0315613	3.04e-08	-0.113926
DUTERTRE_ESTRADIOL_RESPONSE_24HR_DN	0.0632062	-0.0158623	0.814164	0.0668865	0.00491668	0.820514	0.0666714	0.0594027	0.0285871	0.244289	0.0161523
DUTERTRE_ESTRADIOL_RESPONSE_24HR_UP	0.0316906	-0.0964461	0.562853	0.0320079	-0.0130185	0.831452	0.0315876	-0.328527	0.0002038	0.0050653	-0.145997
DUTERTRE_ESTRADIOL_RESPONSE_6HR_DN	0.0197096	-0.0173165	0.378375	0.0230504	0.142533	0.00273115	0.0217238	0.0442843	0.427077	0.017022	0.0565001
DUTERTRE_ESTRADIOL_RESPONSE_6HR_UP	0.0582392	-0.022389	0.0342437	0.059301	-0.0049741	0.413153	0.0600214	-0.0316488	0.244406	0.0785799	-0.0196706
DUTTA_APOPTOSIS_VIA_NFKB	0.10251	-0.010938	0.606794	0.102441	-0.0041668	0.887971	0.10015	-0.0590874	0.0151883	0.142008	-0.0247307
EBAUER_MYOGENIC_TARGETS_OF_PAX3_FOXO1_FUSION	0.0506981	-0.093012	0.00033321	0.0529975	-0.11731	0.0231151	0.0548955	-0.0495009	0.173744	0.00014182	-0.0866077
EBAUER_TARGETS_OF_PAX3_FOXO1_FUSION_DN	0.0190417	0.0431976	0.592514	0.0192664	-0.0291462	0.450078	0.0200903	0.0520192	0.173659	0.407171	0.0220235
EBAUER_TARGETS_OF_PAX3_FOXO1_FUSION_UP	0.0557405	0.00894231	0.356609	0.0550472	0.00231658	0.993852	0.0545218	0.0136181	0.568179	0.782686	0.00829234
EGUCHI_CELL_CYCLE_RB1_TARGETS	0.0466122	-0.349629	0.234269	0.0514841	-0.0134538	0.916395	0.0425443	-0.943853	0.00020058	0.00265184	-0.435645
EHLERS_ANEUPLOIDY_UP	0.0877247	-0.0225321	0.119564	0.0954006	0.0439624	0.21348	0.0899381	-0.0061759	0.785472	0.251652	0.00508479
EINAV_INTERFERON_SIGNATURE_IN_CANCER	0.0399602	0.0960967	0.602695	0.031445	-0.226316	0.0744941	0.0452873	0.102515	0.0467471	0.0549439	-0.0092348
ELLWOOD_MYC_TARGETS_DN	0.104453	0.0834041	1.72e-09	0.0959212	0.0645546	0.00166735	0.0971074	0.103977	3.12e-07	8.13e-16	0.0839787
ELVIDGE_HIF1A_AND_HIF2A_TARGETS_DN	0.0835072	-0.0737562	0.115096	0.0916026	-0.0517922	0.449478	0.0867752	-0.0402924	0.0805904	0.0896188	-0.0552803
ELVIDGE_HIF1A_AND_HIF2A_TARGETS_UP	0.0341728	-0.0210339	0.942097	0.0339995	0.170796	0.00643585	0.0363354	-0.0251412	0.828808	0.102026	0.0415405
ELVIDGE_HIF1A_TARGETS_DN	0.0876087	-0.0452275	0.724096	0.0984759	0.0374449	0.341005	0.0916731	-0.0387737	0.31692	0.531612	-0.0155188
ELVIDGE_HIF1A_TARGETS_UP	0.0408676	-0.0046184	0.919889	0.040144	0.073505	0.00587994	0.0435283	-0.0041483	0.887173	0.0988236	0.0215795
ELVIDGE_HYPOXIA_BY_DMOG_DN	0.0539295	-0.0202112	0.531996	0.0564421	0.0907146	0.00015367	0.05696	-0.0293343	0.269569	0.0015253	0.0137231
ELVIDGE_HYPOXIA_BY_DMOG_UP	0.0914975	-0.0326195	0.352373	0.0989523	-0.0099758	0.413685	0.0922877	-0.0295812	0.200758	0.315084	-0.0240589
ELVIDGE_HYPOXIA_DN	0.074646	-0.0352892	0.0401415	0.0770473	0.0583059	0.0153795	0.0752721	-0.0506816	0.00405886	0.00024321	-0.0092216
ELVIDGE_HYPOXIA_UP	0.0981824	-0.0086486	0.884333	0.103575	0	0.951423	0.100125	0.0106469	0.860469	0.995583	0.00066611
ENGELMANN_CANCER_PROGENITORS_DN	0.0274044	-0.0452536	0.0919875	0.0288851	-0.0688716	0.0915866	0.0251872	0.0428183	0.576135	0.099609	-0.023769
ENGELMANN_CANCER_PROGENITORS_UP	0.0408848	-0.0983533	3.91e-05	0.0421812	-0.0755794	0.0351008	0.0412818	-0.137375	3.51e-05	1.48e-08	-0.103769
ENK_UV_RESPONSE_EPIDERMIS_DN	0.075731	-0.0049834	0.92186	0.0805334	0.0448552	0.0151409	0.0785387	0.033793	0.0345503	0.0182286	0.0245549
ENK_UV_RESPONSE_EPIDERMIS_UP	0.0851777	-0.0108431	0.140972	0.0867515	0.0324949	0.00078226	0.0841493	-0.0245591	0.0187741	0.00020648	-0.0009691
ENK_UV_RESPONSE_KERATINOCYTE_DN	0.112254	-0.0314174	0.00013954	0.112495	-0.0403136	0.00045463	0.112059	-0.0645213	1.75e-10	8.9e-15	-0.0454174
ENK_UV_RESPONSE_KERATINOCYTE_UP	0.24269	0.0186523	1.13e-06	0.239251	0.0287522	5.16e-06	0.236139	0.0348077	1.08e-10	7.81e-19	0.0274041
EPPERT_CE_HSC_LSC	0.0236009	-0.0085589	0.909342	0.0231983	-0.229858	1.57e-07	0.0233856	-0.0240549	0.359742	8.17e-06	-0.0874907
EPPERT_HSC_R	0.066059	0.0299462	0.0223264	0.0662482	-0.0194752	0.826983	0.0695691	0.0627717	0.00095725	0.00126941	0.0244142
EPPERT_LSC_R	0.0589943	0.00235231	0.784899	0.0578794	-0.0485262	0.0395506	0.0581677	-0.0109243	0.702668	0.264843	-0.0190327
EPPERT_PROGENITOR	0.0843727	-0.0225052	0.140335	0.0839707	-0.0294915	0.738038	0.0857049	-0.0636302	0.00025065	0.00174725	-0.0385423
FAELT_B_CLL_WITH_VH_REARRANGEMENTS_DN	0.181436	0.0513484	5.13e-07	0.175294	0.0927943	4.82e-14	0.168523	0.0228199	0.0447254	1.34e-18	0.0556542
FAELT_B_CLL_WITH_VH_REARRANGEMENTS_UP	0.130902	-0.0323558	0.0146687	0.130059	-0.0449453	0.0007001	0.126642	-0.0020741	0.534953	0.00047499	-0.0264584
FAELT_B_CLL_WITH_VH3_21_DN	0.136576	-0.0027112	0.629282	0.13549	-0.0283133	0.0547764	0.132946	0.00261003	0.967407	0.339584	-0.0094715
FAELT_B_CLL_WITH_VH3_21_UP	0.0917774	0.0239312	0.497383	0.0932363	0.0710195	0.00133989	0.093372	-0.0313726	0.173687	0.00591983	0.0211927
FALVELLA_SMOKERS_WITH_LUNG_CANCER	0.109545	-0.0245749	0.906419	0.115556	0.0523572	0.200666	0.111042	0.01197	0.881123	0.722326	0.0132508
FARDIN_HYPOXIA_11	0.131928	-0.0915438	0.0295846	0.140525	-0.11797	0.0695916	0.129536	-0.119824	0.00368221	0.00062385	-0.109779
FARMER_BREAST_CANCER_APOCRINE_VS_BASAL	0.0650053	0.0226311	0.00332673	0.0649733	0.0299272	0.054715	0.0638497	-0.0066023	0.633151	0.00589913	0.0153187
FARMER_BREAST_CANCER_APOCRINE_VS_LUMINAL	0.0650475	0.0277009	0.00023094	0.064187	0.0326537	0.218928	0.0632623	0.0220815	0.0719486	0.00033449	0.0274787
FARMER_BREAST_CANCER_BASAL_VS_LULMINAL	0.0776429	0.00726598	0.173834	0.0751255	-0.0012776	0.525651	0.0745184	-0.0284297	0.00296826	0.0116453	-0.0074804
FARMER_BREAST_CANCER_CLUSTER_1	0.0108835	0.12878	0.428613	0.00870336	0.342958	0.339556	0.0108922	0.145117	0.0704276	0.164725	0.205618
FARMER_BREAST_CANCER_CLUSTER_2	0.0379702	-0.050851	0.555228	0.0343415	-0.0304536	0.758855	0.0325328	-0.356239	0.00062769	0.0114167	-0.145848
FERNANDEZ_BOUND_BY_MYC	0.170606	0.00814297	0.0519839	0.166706	-0.0045259	0.876055	0.165957	0.00091916	0.834755	0.365535	0.00151207
FERRANDO_T_ALL_WITH_MLL_ENL_FUSION_DN	0.220724	-0.0086449	0.256984	0.207533	-0.0355288	0.0788379	0.203588	-0.0799754	8.77e-07	3.16e-06	-0.041383
FERRANDO_T_ALL_WITH_MLL_ENL_FUSION_UP	0.143096	-0.0059173	0.145227	0.141991	-0.0790813	4.98e-09	0.144308	0.00147017	0.881869	1.57e-07	-0.0278428
FERREIRA_EWINGS_SARCOMA_UNSTABLE_VS_STABLE_DN	0.0515449	0.0230342	0.112418	0.0480098	-0.0813798	0.0266289	0.0516922	0.0447319	0.0494907	0.00721352	-0.0045379
FERREIRA_EWINGS_SARCOMA_UNSTABLE_VS_STABLE_UP	0.0742943	-0.0555107	0.00934797	0.0717102	-0.0251447	0.555523	0.0693412	-0.193061	4.38e-06	3.94e-06	-0.0912389
FEVR_CTNNB1_TARGETS_DN	0.14479	-0.0605703	1.95e-05	0.142002	-0.0467129	0.0102483	0.139213	-0.126471	7.41e-11	1.17e-14	-0.0779179
FEVR_CTNNB1_TARGETS_UP	0.0614421	0.0153001	0.0861626	0.0654002	0.0560901	0.00038858	0.0648334	0.0769565	7.59e-09	1.15e-10	0.0494489
FIGUEROA_AML_METHYLATION_CLUSTER_1_DN	0.0272009	-0.0383192	0.00044682	0.0283324	-0.107722	9.12e-08	0.0289204	-0.0236018	0.0447254	7.17e-10	-0.0565476
FIGUEROA_AML_METHYLATION_CLUSTER_1_UP	0.040804	-0.0628269	1.06e-08	0.040978	-0.0961036	8.04e-08	0.040418	-0.0662544	4.27e-05	3.8e-17	-0.0750616
FIGUEROA_AML_METHYLATION_CLUSTER_2_UP	0.0251537	-0.0052196	0.863623	0.026803	-0.0221342	0.42365	0.0252698	-0.0867668	0.0581323	0.260837	-0.0380402
FIGUEROA_AML_METHYLATION_CLUSTER_3_DN	0.0658719	-0.0167741	0.497383	0.0699193	0.00050479	0.960214	0.0710687	0.00547126	0.70664	0.903174	-0.0035993
FIGUEROA_AML_METHYLATION_CLUSTER_3_UP	0.052133	-0.0307135	0.00165617	0.0532056	-0.0375469	0.0319058	0.0523595	-0.0334506	0.00088247	7.48e-06	-0.0339036
FIGUEROA_AML_METHYLATION_CLUSTER_4_UP	0.0673998	-0.0246322	0.0167984	0.0678196	-0.0292934	0.306734	0.0664244	-0.0625398	0.00012214	7.38e-05	-0.0388218
FIGUEROA_AML_METHYLATION_CLUSTER_5_DN	0.024778	0.028256	0.456688	0.0252778	0.269412	6.7e-09	0.0236823	0.0931092	0.147305	1.15e-07	0.130259
FIGUEROA_AML_METHYLATION_CLUSTER_6_DN	0.00855392	0.00569106	0.488353	0.00720684	-0.122719	0.576175	0.00846972	-0.365436	0.183335	0.43119	-0.160821
FIGUEROA_AML_METHYLATION_CLUSTER_6_UP	0.0584828	0.0127429	0.129981	0.0603685	0.0225925	0.494602	0.058169	-0.0099134	0.476155	0.323373	0.00847399
FIGUEROA_AML_METHYLATION_CLUSTER_7_UP	0.0507635	-0.0648477	1.88e-05	0.0540788	-0.0552914	0.00896557	0.0517787	-0.0738545	0.00012072	6.69e-09	-0.0646645
FIRESTEIN_CTNNB1_PATHWAY	0.0247004	-0.0710692	0.553664	0.0236244	-0.190029	0.03832	0.0296527	-0.0622929	0.0963596	0.053905	-0.107797
FIRESTEIN_PROLIFERATION	0.0294125	-0.0188877	0.454923	0.0293203	-0.0285182	0.287907	0.0308759	-0.0396147	0.0117225	0.0437082	-0.0290069
FISCHER_DIRECT_P53_TARGETS_META_ANALYSIS	0.0590759	0.0421805	0.00361307	0.0586181	-0.007515	0.82799	0.0596088	0.037919	0.00399856	0.00091583	0.0241948
FISCHER_DREAM_TARGETS	0.101348	-0.0508827	0.00477389	0.101057	-0.0056224	0.27366	0.0967491	-0.177168	6.23e-09	2.87e-09	-0.077891
FISCHER_G1_S_CELL_CYCLE	0.0387575	-0.0384472	0.167307	0.0391526	-0.0590571	0.14571	0.0415581	-0.0567068	0.0293261	0.0246477	-0.0514037
FISCHER_G2_M_CELL_CYCLE	0.0520357	-0.0159144	0.53824	0.0543615	0.0395106	0.783511	0.0508472	-0.177228	1.44e-05	0.00051807	-0.0512106
FLECHNER_BIOPSY_KIDNEY_TRANSPLANT_OK_VS_DONOR_DN	0.0954233	-0.0433831	0.202463	0.0950697	-0.0358359	0.172469	0.0965515	0.0212912	0.606041	0.260042	-0.0193093
FLECHNER_BIOPSY_KIDNEY_TRANSPLANT_OK_VS_DONOR_UP	0.183873	-0.005834	0.24557	0.182907	0.00352928	0.889819	0.180071	-0.013502	0.00030669	0.00380592	-0.0052689
FLECHNER_BIOPSY_KIDNEY_TRANSPLANT_REJECTED_VS_OK_DN	0.134838	0.0113458	0.00321199	0.13219	0.00588579	0.130818	0.130765	-0.0005532	0.868469	0.0146865	0.00555947
FLECHNER_BIOPSY_KIDNEY_TRANSPLANT_REJECTED_VS_OK_UP	0.0619924	0.00606823	0.487534	0.0636088	0.0258034	0.658315	0.064011	0.0405505	0.123089	0.373407	0.0241407
FLECHNER_PBL_KIDNEY_TRANSPLANT_OK_VS_DONOR_DN	0.131335	-0.0219599	0.138117	0.133902	0.011108	0.858824	0.129992	-0.0340081	0.0886505	0.167496	-0.0149533
FLECHNER_PBL_KIDNEY_TRANSPLANT_OK_VS_DONOR_UP	0.264605	-0.0022274	0.586577	0.259874	-0.0029738	0.440826	0.257573	-0.0205361	4.55e-05	0.00090352	-0.0085791
FLECHNER_PBL_KIDNEY_TRANSPLANT_REJECTED_VS_OK_DN	0.20997	-0.017878	0.00176414	0.210639	-0.0159074	0.0193627	0.207359	-0.0354231	8.85e-05	6.44e-07	-0.0230695
FLECHNER_PBL_KIDNEY_TRANSPLANT_REJECTED_VS_OK_UP	0.123755	-0.0189724	0.0287393	0.122464	-0.0185187	0.20857	0.119266	-0.025828	0.0409134	0.0107583	-0.0211063
FLORIO_NEOCORTEX_BASAL_RADIAL_GLIA_DN	0.039549	-0.0295668	0.631548	0.0389834	0.0178894	0.411562	0.0377584	-0.299206	0.00049931	0.00648874	-0.103628
FLORIO_NEOCORTEX_BASAL_RADIAL_GLIA_UP	0.0137079	0.0843819	6.24e-05	0.0153268	0.173187	2.43e-07	0.0147462	0.114477	0.00197213	1.55e-11	0.124015
FLOTHO_PEDIATRIC_ALL_THERAPY_RESPONSE_DN	0.0246034	0.149514	0.00149255	0.0218697	0.126891	0.0927428	0.0261615	0.201712	0.00085634	1.71e-05	0.159372
FLOTHO_PEDIATRIC_ALL_THERAPY_RESPONSE_UP	0.470483	-0.0111127	0.00032977	0.473246	-0.0089631	0.0593921	0.465613	-0.0114528	0.00415712	1.23e-05	-0.0105095
FONTAINE_FOLLICULAR_THYROID_ADENOMA_DN	0.142972	0.00573991	0.516001	0.140468	0.00973023	0.360945	0.136698	-0.0255671	0.0109521	0.0538167	-0.0033656
FONTAINE_FOLLICULAR_THYROID_ADENOMA_UP	0.0645769	0.0831574	4.37e-16	0.0651903	0.145931	2.41e-12	0.0652061	0.102665	1.4e-09	5.14e-33	0.110584
FONTAINE_PAPILLARY_THYROID_CARCINOMA_DN	0.0176288	0.165652	7.61e-08	0.0175212	0.0872165	0.0506467	0.0176049	0.107744	0.0189625	2.17e-08	0.120204
FONTAINE_PAPILLARY_THYROID_CARCINOMA_UP	0.119244	0.0204421	0.0131496	0.116172	-0.007627	0.602027	0.118038	0.0212757	0.0312782	0.0108402	0.0113636
FONTAINE_THYROID_TUMOR_UNCERTAIN_MALIGNANCY_DN	0.0759398	0.0755609	6.18e-09	0.0744766	0.0793876	7.49e-05	0.0732707	0.0743838	0.00081861	2.53e-13	0.0764441
FONTAINE_THYROID_TUMOR_UNCERTAIN_MALIGNANCY_UP	0.0311945	-0.0474383	0.0663464	0.0360312	-0.0290219	0.293139	0.0354766	0.0254868	0.994312	0.246171	-0.0169911
FORTSCHEGGER_PHF8_TARGETS_DN	0.0753415	0.00856765	0.0213172	0.0776316	0.0311291	0.00231098	0.0772531	0.0158197	0.0402164	0.00019882	0.0185055
FORTSCHEGGER_PHF8_TARGETS_UP	0.0534721	0.00188255	0.44202	0.0529475	0.0151878	0.466403	0.0541544	-0.0249478	0.136312	0.30775	-0.0026258
FOSTER_KDM1A_TARGETS_DN	0.0462345	-0.02093	0.0485931	0.0464481	0.00895274	0.724159	0.0468344	-0.0334005	0.0136813	0.0182049	-0.0151259
FOSTER_KDM1A_TARGETS_UP	0.0220509	0.0302505	0.0251901	0.0222206	-0.0216378	0.082419	0.0225601	0.0696109	0.0110542	0.00157751	0.0260745
FOSTER_TOLERANT_MACROPHAGE_DN	0.0511803	-0.0325268	0.232233	0.0544654	0.0124294	0.41366	0.0544135	0.0167793	0.265573	0.290787	-0.001106
FOSTER_TOLERANT_MACROPHAGE_UP	0.0494306	0.0168229	0.220896	0.0485942	-0.0080723	0.993852	0.0491303	0.0169265	0.182328	0.376123	0.00855905
FOURNIER_ACINAR_DEVELOPMENT_LATE_2	0.159379	-0.0247861	0.148255	0.160232	0.029959	0.438094	0.153331	-0.0971971	6.09e-07	6.46e-06	-0.0306747
FOURNIER_ACINAR_DEVELOPMENT_LATE_DN	0.146023	-0.0422958	0.00517307	0.149626	0	0.953407	0.14178	-0.100586	2.82e-06	2.55e-06	-0.0476271
FRASOR_RESPONSE_TO_ESTRADIOL_DN	0.0678824	0.0267898	0.263781	0.0728006	0.0915479	0.00085543	0.0714412	0.0550488	0.0269425	0.00051759	0.0577955
FRASOR_RESPONSE_TO_ESTRADIOL_UP	0.0554958	0.0101537	0.741583	0.0541221	-0.0391325	0.373004	0.0575105	-0.022792	0.475152	0.668758	-0.017257
FRASOR_RESPONSE_TO_SERM_OR_FULVESTRANT_DN	0.0548423	-0.163796	0.0794327	0.0539547	-0.0495733	0.836296	0.0496196	-0.448856	0.00011934	0.00064786	-0.220742
FRASOR_TAMOXIFEN_RESPONSE_UP	0.0586297	-0.0067992	0.962569	0.0567055	-0.130406	1.59e-05	0.0569023	-0.0824211	0.0100158	2.14e-05	-0.0732087
FRIDMAN_IMMORTALIZATION_DN	0.0734197	0.055459	0.037262	0.0721137	0.044146	0.357848	0.0760422	0.0958872	0.00096637	0.00097476	0.0651641
FRIDMAN_SENESCENCE_UP	0.119043	0.00333966	0.817588	0.126189	0.0228563	0.324213	0.123655	0.0380311	0.00354187	0.0302942	0.021409
FUJII_YBX1_TARGETS_DN	0.0619641	-0.0684305	0.00242135	0.0615459	-0.0755451	0.0214569	0.0621021	-0.1547	1.28e-07	2.37e-09	-0.0995585
FUJII_YBX1_TARGETS_UP	0.0690316	0.0385676	0.0582532	0.068937	0.0279853	0.269254	0.0713374	0.0723276	0.0472842	0.0253454	0.0462935
FULCHER_INFLAMMATORY_RESPONSE_LECTIN_VS_LPS_DN	0.05413	0.00644939	0.878299	0.0577598	0.0248936	0.252977	0.056373	0.0408401	0.0237049	0.105382	0.024061
FULCHER_INFLAMMATORY_RESPONSE_LECTIN_VS_LPS_UP	0.0933338	-0.0008141	0.490297	0.0914271	-0.0090391	0.226299	0.0900219	-0.0027548	0.840411	0.576908	-0.0042027
FURUKAWA_DUSP6_TARGETS_PCI35_DN	0.0384861	-0.0091545	0.631548	0.0395287	0.0865535	0.445346	0.0352329	-0.283726	0.00130015	0.0147103	-0.0687758
FURUKAWA_DUSP6_TARGETS_PCI35_UP	0.0445571	0.00223974	0.787989	0.0459835	-0.0304313	0.207889	0.0447771	0.0481699	0.117221	0.245114	0.00665943
GABRIELY_MIR21_TARGETS	0.0431132	-0.0072383	0.469304	0.043893	-0.106342	0.00197559	0.04769	-0.0174457	0.307527	0.0121111	-0.0436754
GAJATE_RESPONSE_TO_TRABECTEDIN_UP	0.158352	0.0528933	4.29e-05	0.163363	0.115037	9.48e-07	0.16281	0.0897492	1.6e-07	5.35e-15	0.0858933
GAL_LEUKEMIC_STEM_CELL_DN	0.0418186	-0.011298	0.759028	0.0411234	-0.0489514	0.888887	0.0401873	-0.137627	9.64e-05	0.00371394	-0.0659587
GAL_LEUKEMIC_STEM_CELL_UP	0.0277345	0.0306177	0.470529	0.0287248	0.0351281	0.230661	0.0299127	0.0277187	0.295264	0.331976	0.0311548
GALE_APL_WITH_FLT3_MUTATED_UP	0.0434572	-0.0909908	0.00134914	0.0478898	0.00399744	0.920595	0.0466243	-0.0842152	0.00750188	0.00074235	-0.0570695
GALINDO_IMMUNE_RESPONSE_TO_ENTEROTOXIN	0.147136	-0.002772	0.636383	0.146163	-0.0147938	0.982206	0.147257	0.0620231	0.00057648	0.0145426	0.0148191
GALLUZZI_PERMEABILIZE_MITOCHONDRIA	0.148739	0.00564012	0.536452	0.146511	0.0189295	0.125031	0.138675	-0.0411882	0.0136813	0.0297773	-0.0055395
GARCIA_TARGETS_OF_FLI1_AND_DAX1_DN	0.0759775	-0.0715351	4.71e-07	0.0755119	-0.0539982	0.00409728	0.0758833	-0.0597409	0.00030983	2.54e-10	-0.0617581
GARCIA_TARGETS_OF_FLI1_AND_DAX1_UP	0.0405611	-0.0151421	0.0589912	0.0412585	-0.0071871	0.923754	0.0412823	0.0114004	0.952399	0.432564	-0.0036429
GARGALOVIC_RESPONSE_TO_OXIDIZED_PHOSPHOLIPIDS_BLACK_UP	0.0344559	0.0606921	0.303174	0.0394011	0.127895	0.0871697	0.0415188	0.187936	0.00718349	0.00878703	0.125508
GARGALOVIC_RESPONSE_TO_OXIDIZED_PHOSPHOLIPIDS_BLUE_DN	0.01065	-0.149322	0.00521366	0.011972	-0.236994	0.00258077	0.0112925	-0.198749	0.0110795	2.09e-05	-0.195022
GARGALOVIC_RESPONSE_TO_OXIDIZED_PHOSPHOLIPIDS_BLUE_UP	0.0695859	-0.0341767	0.0545475	0.0715419	0.00165918	0.913045	0.0739471	0.0185106	0.674959	0.341139	-0.0046689
GARGALOVIC_RESPONSE_TO_OXIDIZED_PHOSPHOLIPIDS_GREEN_DN	0.0384012	0.107982	0.00012123	0.0366473	0.0380484	0.54106	0.0394628	0.0509476	0.0886505	0.00049843	0.0656595
GARGALOVIC_RESPONSE_TO_OXIDIZED_PHOSPHOLIPIDS_GREEN_UP	0.0200278	-0.027222	0.910591	0.0244421	0.103332	0.208335	0.0217172	0.189287	0.0398438	0.134673	0.0884657
GARGALOVIC_RESPONSE_TO_OXIDIZED_PHOSPHOLIPIDS_GREY_DN	0.0324788	-0.106378	1.93e-05	0.0348267	-0.128594	0.00212372	0.0337585	-0.0632262	0.00992377	1.04e-07	-0.0993996
GARGALOVIC_RESPONSE_TO_OXIDIZED_PHOSPHOLIPIDS_MAGENTA_UP	0.160398	-0.0347338	0.0203831	0.170649	0	0.792534	0.167699	0.00177759	0.970613	0.216207	-0.0109854
GARGALOVIC_RESPONSE_TO_OXIDIZED_PHOSPHOLIPIDS_PINK_DN	0.0225612	0.156378	0.00022109	0.0234362	0.0488595	0.376548	0.0248315	0.098064	0.0165825	0.00014568	0.1011
GARGALOVIC_RESPONSE_TO_OXIDIZED_PHOSPHOLIPIDS_RED_DN	0.0273393	-0.176316	1.89e-06	0.0266777	-0.261092	3.98e-06	0.0240315	-0.270404	2.11e-05	1.11e-13	-0.235937
GARGALOVIC_RESPONSE_TO_OXIDIZED_PHOSPHOLIPIDS_TURQUOISE_DN	0.0275477	0.0428353	0.399867	0.0261391	0.051179	0.637709	0.0272884	-0.080691	0.238624	0.469605	0.00444111
GARGALOVIC_RESPONSE_TO_OXIDIZED_PHOSPHOLIPIDS_TURQUOISE_UP	0.0658544	-0.0570857	0.0598417	0.074857	-0.0033309	0.613521	0.0753761	0.0952576	0.0590375	0.0562431	0.0116137
GARGALOVIC_RESPONSE_TO_OXIDIZED_PHOSPHOLIPIDS_YELLOW_DN	0.0143101	-0.165234	0.134277	0.019198	-0.13156	0.247069	0.0171882	-0.372582	0.00160171	0.00315008	-0.223126
GARGALOVIC_RESPONSE_TO_OXIDIZED_PHOSPHOLIPIDS_YELLOW_UP	0.0303654	0.0761312	0.112205	0.0334634	0.0731957	0.0750305	0.0355682	0.168726	0.00409335	0.00220794	0.106018
GARY_CD5_TARGETS_DN	0.138684	-0.0467299	6.94e-05	0.136307	-0.0211418	0.840441	0.137814	-0.0613557	1.14e-06	1.99e-08	-0.0430758
GARY_CD5_TARGETS_UP	0.0913743	-0.0016499	0.679724	0.0906405	-0.0238567	0.21877	0.0939027	0.0257254	0.0231197	0.0782608	7.29e-05
GAURNIER_PSMD4_TARGETS	0.0259825	0.067605	0.114815	0.0246693	-0.0040151	0.99514	0.0261269	0.164714	1.55e-05	0.00018101	0.0761014
GAUSSMANN_MLL_AF4_FUSION_TARGETS_A_DN	0.0132	0.173301	0.00330147	0.0146588	0.159445	0.0234586	0.0152274	0.256618	1.24e-05	2.28e-07	0.196455
GAUSSMANN_MLL_AF4_FUSION_TARGETS_A_UP	0.042805	-0.006278	0.764752	0.045459	-0.0367482	0.205838	0.0463274	0.00696738	0.40839	0.482811	-0.0120196
GAUSSMANN_MLL_AF4_FUSION_TARGETS_B_UP	0.0146742	0.0713639	0.796249	0.0175921	-0.0502255	0.699289	0.0210906	0.0643946	0.533064	0.876295	0.028511
GAUSSMANN_MLL_AF4_FUSION_TARGETS_C_UP	0.0854732	0.0480251	2.72e-06	0.0837021	0.0234249	0.0591063	0.0845179	0.0164795	0.195838	5.28e-06	0.0293098
GAUSSMANN_MLL_AF4_FUSION_TARGETS_D_UP	0.0442403	0.343982	4.45e-23	0.0482561	0.603992	1.75e-36	0.0480343	0.412153	6.03e-20	7.54e-74	0.453376
GAUSSMANN_MLL_AF4_FUSION_TARGETS_E_UP	0.0457607	-0.0210789	0.267607	0.0483488	-0.0047343	0.576208	0.0466953	0.0137429	0.294528	0.402918	-0.0040234
GAUSSMANN_MLL_AF4_FUSION_TARGETS_F_DN	0.0105088	-0.0194521	0.55043	0.00989063	-0.167868	0.166413	0.0095974	-0.146034	0.0840523	0.136342	-0.111118
GAUSSMANN_MLL_AF4_FUSION_TARGETS_F_UP	0.0283748	-0.0364771	0.418082	0.0311315	-0.0013859	0.77726	0.0302447	0.125262	7.39e-05	0.00163802	0.0291331
GAUSSMANN_MLL_AF4_FUSION_TARGETS_G_DN	0.0408656	0.0806955	0.0001565	0.0427811	0.1033	0.103562	0.0458437	0.04805	0.144286	0.00022923	0.0773486
GAUSSMANN_MLL_AF4_FUSION_TARGETS_G_UP	0.0237212	-0.007416	0.569461	0.0248559	0.0270354	0.329538	0.0245339	-0.0235993	0.468038	0.561284	-0.0013266
GAVIN_FOXP3_TARGETS_CLUSTER_P2	0.0210079	0.136925	6.87e-05	0.0206705	0.0492253	0.224171	0.021809	0.0911479	0.00435474	1.03e-05	0.0924326
GAVIN_FOXP3_TARGETS_CLUSTER_P3	0.0417603	-0.0258195	0.391903	0.0426146	-0.0394461	0.047488	0.0418578	0.00172781	0.933082	0.2304	-0.0211793
GAVIN_FOXP3_TARGETS_CLUSTER_P4	0.0294594	0.13611	4.88e-07	0.0309953	0.207417	6.01e-07	0.0293095	0.156435	7.11e-10	2.71e-19	0.166654
GAVIN_FOXP3_TARGETS_CLUSTER_P6	0.0602005	-0.0663414	0.419808	0.0643722	0.0969485	0.255283	0.0599256	-0.20879	0.00106079	0.00583477	-0.0593941
GAVIN_FOXP3_TARGETS_CLUSTER_P7	0.0571731	0.10215	3.42e-06	0.0618629	0.181459	1.1e-08	0.0572708	0.0896949	5.48e-06	2.01e-16	0.124435
GAVIN_FOXP3_TARGETS_CLUSTER_T4	0.119717	0.00520185	0.348453	0.122315	0.0337369	0.0286973	0.118537	0.0175554	0.234442	0.0595269	0.0188314
GAVIN_FOXP3_TARGETS_CLUSTER_T7	0.254476	-0.0178189	0.00027273	0.250946	-0.0095137	0.794031	0.247427	-0.0117738	0.0115612	0.00024304	-0.0130354
GAVIN_PDE3B_TARGETS	0.0133023	0.174498	0.0657029	0.0118543	-0.318645	0.234321	0.0129993	0.422532	0.0344948	0.0196342	0.0927951
GAZDA_DIAMOND_BLACKFAN_ANEMIA_ERYTHROID_DN	0.0777389	0.0293881	1.95e-05	0.0781915	0.0297248	4.95e-06	0.0799924	0.0479994	1.86e-06	1.25e-13	0.0357041
GAZDA_DIAMOND_BLACKFAN_ANEMIA_ERYTHROID_UP	0.0225892	-0.0292857	0.728753	0.0249326	0.0286639	0.966199	0.0277119	0.0877293	0.983238	0.993695	0.0290358
GAZDA_DIAMOND_BLACKFAN_ANEMIA_MYELOID_DN	0.176573	-0.0091257	0.328278	0.181665	0.00141031	0.794031	0.176484	-0.0035324	0.904331	0.8225	-0.0037493
GAZDA_DIAMOND_BLACKFAN_ANEMIA_MYELOID_UP	0.0218162	-0.238058	9.28e-10	0.0244768	-0.20738	0.00022151	0.0231288	-0.207139	0.00310232	4.13e-13	-0.217526
GAZDA_DIAMOND_BLACKFAN_ANEMIA_PROGENITOR_DN	0.120708	-0.0147933	0.295371	0.120708	0.0188985	0.857731	0.118044	-0.081805	0.00013982	0.00225863	-0.0258999
GAZDA_DIAMOND_BLACKFAN_ANEMIA_PROGENITOR_UP	0.112883	-0.0221098	0.0316382	0.113012	0.00027446	0.887971	0.108934	-0.0283656	0.15098	0.0907025	-0.0167337
GAZIN_EPIGENETIC_SILENCING_BY_KRAS	0.0238264	-0.160948	0.00998375	0.0266047	-0.22916	0.0105945	0.0272614	-0.217164	0.015458	0.00016855	-0.202424
GEISS_RESPONSE_TO_DSRNA_UP	0.121383	-0.004699	0.673273	0.123464	0.00809005	0.991338	0.119454	0.0474942	0.00964982	0.120903	0.0169618
GENTILE_RESPONSE_CLUSTER_D3	0.0707653	-0.0034135	0.96605	0.0730175	0.00866664	0.675326	0.0723469	-0.0066705	0.866848	0.979745	-0.0004725
GENTILE_UV_HIGH_DOSE_DN	0.0837338	-0.0344177	0.00586805	0.0867783	-0.011323	0.729476	0.084484	-0.0363992	0.00892094	0.00240265	-0.02738
GENTILE_UV_LOW_DOSE_DN	0.0379391	-0.0403771	0.737706	0.0402238	-0.104812	0.019734	0.0418305	-0.0214545	0.576488	0.144406	-0.0555478
GENTILE_UV_LOW_DOSE_UP	0.0757716	-0.0772777	0.00342045	0.076987	-0.0291117	0.519708	0.0802025	-0.0238785	0.60001	0.0333403	-0.0434226
GENTILE_UV_RESPONSE_CLUSTER_D2	0.0650156	-0.0393389	0.198262	0.0660228	-0.0487945	0.195017	0.0620038	-0.0806484	0.01989	0.026053	-0.0562606
GENTILE_UV_RESPONSE_CLUSTER_D4	0.0562374	-0.115452	9.9e-09	0.0641895	-0.0457763	0.0532446	0.0579358	-0.213639	7.26e-11	4e-17	-0.124955
GENTILE_UV_RESPONSE_CLUSTER_D5	0.0843639	-0.0331273	0.0656002	0.0838664	0.0140409	0.735387	0.0839476	-0.0017438	0.703859	0.343087	-0.0069434
GENTILE_UV_RESPONSE_CLUSTER_D6	0.0614043	0.0155489	0.357982	0.0612893	-0.025354	0.233731	0.060234	-0.0012507	0.609843	0.428722	-0.0036852
GENTILE_UV_RESPONSE_CLUSTER_D7	0.0960504	-0.0506471	0.00561625	0.0994416	0.00324444	0.952472	0.0966494	-0.0354797	0.485464	0.0640789	-0.0276275
GENTILE_UV_RESPONSE_CLUSTER_D8	0.108191	0.0186505	0.168695	0.109142	0.0355128	0.103006	0.109111	0.00041436	0.894194	0.214982	0.0181925
GENTILE_UV_RESPONSE_CLUSTER_D9	0.0973323	-0.0152667	0.704361	0.106869	0.0735748	0.140147	0.106324	-0.0289173	0.0849931	0.144378	0.0097969
GENTLES_LEUKEMIC_STEM_CELL_UP	0	NA	0.200869	0	NA	0.193837	0	NA	0.0634917	0.0618491	NA
GEORGES_CELL_CYCLE_MIR192_TARGETS	0.078553	-0.0218442	0.194826	0.0822348	0.0242622	0.909653	0.0810178	-0.0623261	0.0526699	0.154926	-0.0199694
GEORGES_TARGETS_OF_MIR192_AND_MIR215	0.0532393	-0.0196448	0.0196691	0.0552588	-0.0047522	0.488166	0.0554163	-0.0352445	0.012653	0.00615437	-0.0198805
GERHOLD_ADIPOGENESIS_DN	0.277395	0.00417662	0.200173	0.276946	0.0279274	0.0104707	0.269777	0.0133815	0.0259641	0.00321202	0.0151618
GERHOLD_ADIPOGENESIS_UP	0.157775	-0.0178615	0.0147174	0.154462	-0.0689432	2.38e-06	0.149421	-0.044454	0.0171111	1.48e-07	-0.0437529
GERY_CEBP_TARGETS	0.058769	0.0327861	0.470287	0.0587884	0.00995303	0.831452	0.0608618	0.129898	0.00056348	0.00988672	0.0575458
GESERICK_TERT_TARGETS_DN	0.168283	0.00781658	0.746907	0.161817	-0.0651616	0.104791	0.15887	0.0569202	0.427537	0.340258	-0.0001416
GHANDHI_BYSTANDER_IRRADIATION_UP	0.0209606	-0.017135	0.621363	0.020917	-0.0646201	0.407585	0.0229206	0.0919672	0.116352	0.316342	0.00340402
GHANDHI_DIRECT_IRRADIATION_DN	0	NA	0.640678	0	NA	0.558612	0.00196353	2.66025	0.0975141	0.348444	NA
GHANDHI_DIRECT_IRRADIATION_UP	0.0277049	-0.0152129	0.930031	0.0310888	0.128407	0.00014696	0.0319443	0.0988494	0.00346374	5.76e-05	0.0706812
GILDEA_METASTASIS	0.1313	0.0556282	0.0065375	0.123992	-0.0063146	0.813198	0.129112	0.0386987	0.200822	0.0333643	0.0293374
GINESTIER_BREAST_CANCER_20Q13_AMPLIFICATION_DN	0.0584821	-0.0205809	0.119233	0.0583549	-0.0179662	0.607449	0.059663	-0.0559034	0.00228999	0.0078928	-0.0314835
GINESTIER_BREAST_CANCER_20Q13_AMPLIFICATION_UP	0.0875637	-0.0355538	1.63e-05	0.0860318	-0.116462	5.85e-12	0.0848003	-0.0419175	0.00041118	4.1e-17	-0.0646446
GINESTIER_BREAST_CANCER_ZNF217_AMPLIFIED_DN	0.0535208	-0.0188179	0.175337	0.0540964	-0.0153751	0.267119	0.0561475	-0.0262139	0.0358542	0.0466862	-0.0201356
GINESTIER_BREAST_CANCER_ZNF217_AMPLIFIED_UP	0.052127	0.0423126	0.0356287	0.052372	-0.0193997	0.758412	0.0510687	-0.005879	0.873152	0.277602	0.00567798
GNATENKO_PLATELET_SIGNATURE	0.462031	0.00599557	0.28621	0.452529	0.00805607	0.286753	0.445468	-0.0083915	0.93525	0.526719	0.0018867
GOBERT_CORE_OLIGODENDROCYTE_DIFFERENTIATION	0.00468138	-0.715969	4.78e-07	0.00843717	-0.468808	3.72e-05	0.00953186	-0.225277	0.171554	1.16e-09	-0.470018
GOBERT_OLIGODENDROCYTE_DIFFERENTIATION_DN	0.0565119	0.0068269	0.232197	0.0591346	-0.001272	0.992885	0.0592374	0.0569675	9.86e-05	0.00156516	0.0208408
GOBERT_OLIGODENDROCYTE_DIFFERENTIATION_UP	0.0604831	-0.0670203	0.0970658	0.0619765	0.0579015	0.829813	0.0592224	-0.251192	0.00031465	0.00171282	-0.0867702
GOLDRATH_ANTIGEN_RESPONSE	0.139558	0.00419332	0.200173	0.140073	0.0223661	0.051137	0.135762	-0.0376729	0.0236079	0.0106343	-0.0037045
GOLDRATH_HOMEOSTATIC_PROLIFERATION	0.174616	0.00421749	0.918372	0.171223	0.0337651	0.0515369	0.16594	-0.0321361	0.00161758	0.00424053	0.00194882
GOLDRATH_IMMUNE_MEMORY	0.0376258	0.166053	8.31e-13	0.0383892	0.191117	4.59e-06	0.0384063	0.263934	5.94e-15	6.18e-29	0.207034
GOTTWEIN_TARGETS_OF_KSHV_MIR_K12_11	0.0617255	-0.0348066	0.13829	0.0670999	0.0246481	0.387453	0.0673964	0.00902031	0.854914	0.404785	-0.0003794
GOTZMANN_EPITHELIAL_TO_MESENCHYMAL_TRANSITION_DN	0.157817	0.00446569	0.502144	0.155725	0.0103445	0.323156	0.155057	0.0190384	0.0889789	0.205282	0.0112829
GOTZMANN_EPITHELIAL_TO_MESENCHYMAL_TRANSITION_UP	0.107048	0.00944575	0.311742	0.108664	-0.0060772	0.895108	0.110155	0.0374889	0.155627	0.393275	0.0136192
GOZGIT_ESR1_TARGETS_DN	0.0446429	0.0480584	0.00156961	0.0470603	0.0489003	0.117189	0.0475019	0.116175	2.01e-08	1.38e-09	0.0710445
GOZGIT_ESR1_TARGETS_UP	0.0439272	0.0578088	8.01e-06	0.0460432	0.124469	5.4e-08	0.0440012	0.0347653	0.0032664	8.75e-13	0.0723478
GRABARCZYK_BCL11B_TARGETS_DN	0.0637539	0.061072	7.85e-08	0.060428	0.0539319	0.00910444	0.0613619	0.0836073	3.75e-05	1.39e-11	0.0662037
GRABARCZYK_BCL11B_TARGETS_UP	0.103447	0.0058469	0.418984	0.106248	-0.0049456	0.641937	0.104537	-0.0215328	0.172016	0.406958	-0.0068771
GRADE_COLON_AND_RECTAL_CANCER_DN	0.0180106	0.16762	6.02e-10	0.018381	0.164766	2.08e-05	0.0182246	0.205549	5.61e-09	9.5e-20	0.179311
GRADE_COLON_AND_RECTAL_CANCER_UP	0.194078	-0.0385315	3.83e-07	0.188307	-0.0259731	0.00094801	0.185385	-0.0631394	5.25e-10	1.85e-16	-0.042548
GRADE_COLON_VS_RECTAL_CANCER_DN	0.0386246	-0.189516	4.31e-13	0.0376949	-0.232927	1.61e-14	0.0364453	-0.148702	1e-07	2.08e-30	-0.190382
GRADE_COLON_VS_RECTAL_CANCER_UP	0.0566503	-0.0047816	0.818448	0.0556891	-0.0342369	0.544825	0.0558562	-0.0482978	0.0902619	0.377265	-0.0291054
GRAESSMANN_APOPTOSIS_BY_DOXORUBICIN_DN	0.162643	-0.019913	0.00044404	0.16317	-0.0350731	2.81e-07	0.163581	-0.0311756	4.73e-07	4.34e-14	-0.0287206
GRAESSMANN_APOPTOSIS_BY_DOXORUBICIN_UP	0.0715495	0.007031	0.11228	0.072801	0.0196122	0.65011	0.0734246	0.042427	2.73e-07	3.5e-06	0.0230234
GRAESSMANN_APOPTOSIS_BY_SERUM_DEPRIVATION_DN	0.0584728	-0.0344699	0.0586306	0.0616401	-0.0047856	0.738043	0.0587027	-0.0390713	0.184229	0.139549	-0.0261089
GRAESSMANN_APOPTOSIS_BY_SERUM_DEPRIVATION_UP	0.0608064	-0.028892	8.92e-06	0.0608384	-0.0444816	7.73e-05	0.0618613	-0.0108329	0.156533	3.1e-08	-0.0280688
GRAESSMANN_RESPONSE_TO_MC_AND_DOXORUBICIN_DN	0.0882703	-0.0625828	2.12e-21	0.0888125	-0.0736999	2.84e-13	0.0893813	-0.0707489	1.42e-15	5.29e-45	-0.0690105
GRAESSMANN_RESPONSE_TO_MC_AND_DOXORUBICIN_UP	0.0438969	0.0175823	0.097914	0.043274	-0.0243233	0.112161	0.0448785	0.0621917	3.01e-06	5.51e-06	0.0184835
GRAESSMANN_RESPONSE_TO_MC_AND_SERUM_DEPRIVATION_DN	0.0730064	-0.018662	0.140335	0.0744048	-0.001417	0.778279	0.0737467	-0.0459266	0.00823034	0.0293179	-0.0220019
GRAESSMANN_RESPONSE_TO_MC_AND_SERUM_DEPRIVATION_UP	0.0419369	-0.0092388	0.958294	0.0419687	-0.014196	0.406113	0.0420273	0.0141428	0.18448	0.509943	-0.0030973
GRAHAM_CML_DIVIDING_VS_NORMAL_QUIESCENT_DN	0.0676101	0.00627496	0.956808	0.0692669	0.0103798	0.808143	0.0687613	0.0300512	0.116231	0.56727	0.0155686
GRAHAM_CML_DIVIDING_VS_NORMAL_QUIESCENT_UP	0.0945247	-0.0871835	0.0157868	0.0903514	-0.035634	0.399431	0.0840246	-0.284971	1.61e-08	2.93e-08	-0.135929
GRAHAM_CML_QUIESCENT_VS_NORMAL_DIVIDING_UP	0.0803714	0.0288186	0.414225	0.0843583	0.0385384	0.163197	0.0854701	0.0162184	0.29856	0.252674	0.0278585
GRAHAM_CML_QUIESCENT_VS_NORMAL_QUIESCENT_DN	0.0631898	0.0044773	0.642812	0.0684941	0.068722	0.170875	0.0666607	0.0573696	0.00803985	0.0289278	0.043523
GRAHAM_CML_QUIESCENT_VS_NORMAL_QUIESCENT_UP	0.0751908	-0.0284764	0.705456	0.0779601	0.0100135	0.539833	0.0734589	-0.142838	0.00018448	0.00395491	-0.0537669
GRAHAM_NORMAL_QUIESCENT_VS_NORMAL_DIVIDING_DN	0.0588521	-0.195808	0.00797871	0.0577887	-0.0053642	0.146147	0.0516619	-0.515294	2.35e-07	7.28e-08	-0.238822
GRAHAM_NORMAL_QUIESCENT_VS_NORMAL_DIVIDING_UP	0.0945725	-0.0061751	0.995244	0.0981134	0.0158583	0.59522	0.0999216	0.0255386	0.0452746	0.299467	0.0117406
GREENBAUM_E2A_TARGETS_UP	0.124385	-0.0395505	0.116766	0.12482	-0.0352879	0.413475	0.123812	-0.140943	8.45e-07	6.64e-06	-0.0719273
GREGORY_SYNTHETIC_LETHAL_WITH_IMATINIB	0.113498	0.0607896	5.68e-16	0.115199	0.0886448	2.21e-17	0.113672	0.0670739	7.88e-12	4.95e-40	0.0721694
GRESHOCK_CANCER_COPY_NUMBER_UP	0.0826378	-0.0060704	0.776182	0.0852532	0.0247611	0.500577	0.0853874	-0.00943	0.784616	0.882096	0.0030869
GROSS_ELK3_TARGETS_DN	0.11612	0.0539017	0.00986178	0.12079	0.0731947	0.00053101	0.113899	0.0528651	0.014583	1.16e-05	0.0599872
GROSS_ELK3_TARGETS_UP	0.133791	0.13771	1.52e-13	0.13499	0.205936	3.92e-17	0.126979	0.103632	4.35e-07	8.9e-33	0.149093
GROSS_HIF1A_TARGETS_DN	0.226382	-0.106258	4.76e-06	0.250034	0.00519773	0.745026	0.222881	-0.0740005	0.00145792	1.05e-06	-0.0583534
GROSS_HYPOXIA_VIA_ELK3_AND_HIF1A_DN	0.0671131	-0.0201559	0.0683824	0.0633831	-0.0157658	0.651119	0.064478	-0.0782273	0.00042757	0.00135047	-0.0380497
GROSS_HYPOXIA_VIA_ELK3_AND_HIF1A_UP	0.134307	-0.0398819	0.105521	0.144321	0.012791	0.984895	0.136998	0.00274271	0.99434	0.604077	-0.0081161
GROSS_HYPOXIA_VIA_ELK3_DN	0.101579	-0.0674451	0.00145857	0.104587	-0.066014	0.0219917	0.103836	-0.0334316	0.131361	0.00037912	-0.0556302
GROSS_HYPOXIA_VIA_ELK3_ONLY_DN	0.0546184	0.0717382	0.0045798	0.053719	0.0636161	0.157688	0.0528602	-0.0136457	0.369822	0.0115051	0.0405695
GROSS_HYPOXIA_VIA_ELK3_ONLY_UP	0.0565761	-0.13493	0.00012895	0.0568424	-0.137913	0.00127525	0.0571863	-0.11015	0.0662482	2.04e-06	-0.127664
GROSS_HYPOXIA_VIA_ELK3_UP	0.0917418	0.027965	0.223927	0.0892434	0.0366988	0.126806	0.0877335	-0.0515115	0.0126477	0.0145049	0.00438407
GROSS_HYPOXIA_VIA_HIF1A_DN	0.108271	-0.0073524	0.980035	0.113607	0.0319865	0.215324	0.105837	0.0276526	0.394134	0.547193	0.0174289
GROSS_HYPOXIA_VIA_HIF1A_UP	0.150806	-0.0312527	0.024408	0.145605	-0.0023483	0.879274	0.145472	-0.0843537	2.48e-05	6.37e-05	-0.0393182
GRUETZMANN_PANCREATIC_CANCER_DN	0.129695	0.0162585	0.0001699	0.129623	0.0109107	0.172689	0.131308	0.0101659	0.031128	0.00010192	0.012445
GRUETZMANN_PANCREATIC_CANCER_UP	0.17064	0.0105606	0.0175692	0.170084	0.0189226	0.0404279	0.167458	0.00011337	0.977378	0.0241026	0.00986552
GRYDER_PAX3FOXO1_ENHANCERS_IN_TADS	0.125916	-0.0101631	0.0451182	0.127245	0.0108845	0.0233668	0.126828	-0.0088093	0.0589278	0.00357838	-0.002696
GRYDER_PAX3FOXO1_ENHANCERS_KO_DOWN	0.0829666	0.021397	0.00042414	0.0831691	0.0304137	3.55e-05	0.0842443	0.0296102	0.00067184	3.51e-09	0.0271403
GRYDER_PAX3FOXO1_TOP_ENHANCERS	0.105119	-0.0105218	0.0253155	0.106989	0.017498	0.00963406	0.106299	-0.0096142	0.118253	0.0019062	-0.0008794
GU_PDEF_TARGETS_DN	0.0714845	0.220337	8e-10	0.0469797	-0.225501	0.00039095	0.0509782	-0.0291188	0.576915	8.32e-11	-0.0114274
GU_PDEF_TARGETS_UP	0.0462778	0.00700546	0.488085	0.0448963	-0.137321	0.00628453	0.0474872	0.0570208	0.148984	0.017487	-0.0244315
GUENTHER_GROWTH_SPHERICAL_VS_ADHERENT_DN	0.129118	0.0111556	0.598868	0.127606	-0.0189748	0.793628	0.127551	0.0336763	0.371505	0.74821	0.00861902
GUILLAUMOND_KLF10_TARGETS_DN	0.125508	0.0351933	0.0601327	0.124744	0.0670839	0.0207024	0.122987	0.0658893	0.00049931	7.3e-05	0.0560555
GUILLAUMOND_KLF10_TARGETS_UP	0.0292179	-0.0804578	0.00629135	0.0260069	-0.23171	1.37e-07	0.026943	-0.210455	0.00026655	1.04e-10	-0.174208
GUO_HEX_TARGETS_DN	0.0754245	-0.0375406	0.00258156	0.0731548	-0.029701	0.363177	0.0730525	-0.0215556	0.192917	0.00845582	-0.0295991
GUO_HEX_TARGETS_UP	0.0755991	-0.0285324	0.373716	0.0780664	-0.0258487	0.340694	0.0752734	-0.0654538	0.0862499	0.172285	-0.039945
GUO_TARGETS_OF_IRS1_AND_IRS2	0.0876364	-0.0327088	0.00265099	0.0854255	-0.0699617	2.23e-05	0.0854899	-0.0243948	0.0564513	7.05e-07	-0.0423551
GUTIERREZ_CHRONIC_LYMPHOCYTIC_LEUKEMIA_DN	0.0228384	-0.0145351	0.965776	0.0246815	-0.0049069	0.916238	0.0247095	0.085112	0.0729983	0.483969	0.02189
GUTIERREZ_MULTIPLE_MYELOMA_UP	0.278032	-0.0040703	0.730348	0.270145	0.00691266	0.652618	0.25792	-0.0241154	0.0472913	0.270122	-0.007091
GYORFFY_DOXORUBICIN_RESISTANCE	0.0580987	-0.0034698	0.988001	0.0604554	0.0285281	0.356874	0.0596591	0.0433212	0.505185	0.750536	0.0227932
GYORFFY_MITOXANTRONE_RESISTANCE	0.0179261	-0.163569	0.0510322	0.0218146	-0.108993	0.182899	0.0224872	-0.248052	0.00124229	0.0008922	-0.173538
HADDAD_B_LYMPHOCYTE_PROGENITOR	0.0468656	-0.0373049	0.0112886	0.0490919	-0.0256771	0.22418	0.0495258	-0.0140751	0.13014	0.0135577	-0.0256857
HADDAD_T_LYMPHOCYTE_AND_NK_PROGENITOR_DN	0.0409167	0.0566862	7.55e-05	0.0401032	0.0467674	0.0102812	0.0394637	0.046267	0.0175087	2.49e-06	0.0499069
HADDAD_T_LYMPHOCYTE_AND_NK_PROGENITOR_UP	0.0550654	-0.0075802	0.737706	0.0613472	0.0585704	0.0515369	0.0615272	0.0647596	0.0270588	0.0324495	0.0385833
HAHTOLA_MYCOSIS_FUNGOIDES_CD4_DN	0.173204	-0.0245741	0.00118839	0.16834	-0.0223179	0.0483367	0.168701	-0.0465199	1.31e-06	2.23e-08	-0.0311373
HAHTOLA_MYCOSIS_FUNGOIDES_CD4_UP	0.101765	-0.0336413	0.136398	0.0988639	-0.0749701	0.133161	0.103508	0.0568777	0.0876405	0.0448862	-0.0172446
HAHTOLA_MYCOSIS_FUNGOIDES_SKIN_DN	0.155497	-0.0514332	0.00138194	0.158343	-0.070892	0.00238315	0.159967	-0.0553335	0.0445431	2.06e-05	-0.0592196
HAHTOLA_MYCOSIS_FUNGOIDES_SKIN_UP	0.173807	0.0194072	1.43e-05	0.17081	0.0445618	7.72e-06	0.167337	0.0130362	0.106133	4.01e-09	0.0256684
HAHTOLA_SEZARY_SYNDROM_DN	0.0166421	0.036379	0.272644	0.0149348	-0.0127536	0.404396	0.0186312	0.161446	0.0016292	0.00840964	0.0616905
HAHTOLA_SEZARY_SYNDROM_UP	0.118644	-0.0325743	0.0363304	0.117468	-0.0268179	0.429904	0.114893	-0.0933411	3.05e-05	5.79e-05	-0.0509111
HALMOS_CEBPA_TARGETS_DN	0.0365793	0.161604	0.00371582	0.0343956	0.0274302	0.756179	0.0307909	0.135938	0.0634917	0.0083639	0.108324
HALMOS_CEBPA_TARGETS_UP	0.0276562	-0.0690078	0.117594	0.0333715	0.0326603	0.938984	0.0315822	0.0272367	0.866387	0.583642	-0.0030369
HAMAI_APOPTOSIS_VIA_TRAIL_DN	0.0406562	0.0161963	0.20153	0.0397055	0.0389178	0.134196	0.0392607	0.0404738	0.05939	0.045184	0.0318626
HAMAI_APOPTOSIS_VIA_TRAIL_UP	0.102695	-0.0264583	0.00040665	0.105913	-0.0394616	7.32e-05	0.104608	-0.0953946	2.44e-10	5.96e-15	-0.0537715
HAN_JNK_SINGALING_DN	0.105438	0.0311434	0.078638	0.100427	-0.0134893	0.741413	0.0962887	-0.0362125	0.335711	0.247995	-0.0061861
HAN_JNK_SINGALING_UP	0.0925741	0.0692315	0.0109843	0.101282	0.162753	6.08e-06	0.106785	0.18662	1.18e-08	5.03e-13	0.139535
HAN_SATB1_TARGETS_DN	0.0509326	0.0262367	0.0458351	0.0521896	0.022083	0.51594	0.0528923	0.0594122	7.9e-06	2.55e-05	0.0359106
HAN_SATB1_TARGETS_UP	0.050829	-0.0036376	0.689154	0.0529095	0.00569015	0.621835	0.0522963	0.0312982	0.0331714	0.203269	0.0111169
HANN_RESISTANCE_TO_BCL2_INHIBITOR_DN	0.0547365	-0.0595037	0.0398365	0.0530612	0.0278736	0.242636	0.0514875	-0.0295674	0.61979	0.115095	-0.0203991
HANN_RESISTANCE_TO_BCL2_INHIBITOR_UP	0.0545326	-0.0508069	0.17	0.0533428	-0.0122067	0.76506	0.0517705	-0.0269817	0.505275	0.488151	-0.0299984
HARRIS_BRAIN_CANCER_PROGENITORS	0.108346	0.135855	2.55e-21	0.109107	0.212536	2.64e-20	0.105432	0.0624633	2.63e-05	9.59e-42	0.136951
HARRIS_HYPOXIA	0.19618	-0.0151633	0.169773	0.198086	-0.0328482	0.262743	0.193973	-0.0341078	0.0297134	0.0392035	-0.0273731
HASLINGER_B_CLL_WITH_13Q14_DELETION	0.0774399	0.0809684	0.00662167	0.0810601	0.0580948	0.296148	0.0812791	0.127733	3.03e-05	9.27e-06	0.0889322
HASLINGER_B_CLL_WITH_17P13_DELETION	0.20132	0.0297472	0.00043718	0.194484	0.00425311	0.357046	0.19056	0.0175717	0.703859	0.00567681	0.0171906
HATADA_METHYLATED_IN_LUNG_CANCER_UP	0.0386436	0.0414412	4.59e-07	0.038063	0.0607427	5.91e-08	0.0380116	0.035188	0.0075552	1.42e-13	0.0457906
HECKER_IFNB1_TARGETS	0.0312937	-0.034966	0.44228	0.0320523	-0.048937	0.33984	0.0347896	0.0581989	0.0517064	0.1372	-0.008568
HEIDENBLAD_AMPLICON_12P11_12_UP	0.0709353	0.158726	9.93e-12	0.07116	0.281273	2.51e-17	0.0663238	0.0277875	0.0695469	3.92e-26	0.155929
HEIDENBLAD_AMPLICON_8Q24_DN	0.0870453	0.0140325	0.365995	0.0853976	0.0548006	0.00728666	0.0856597	0.102918	3.47e-05	1.37e-05	0.0572505
HEIDENBLAD_AMPLICON_8Q24_UP	0.0285776	-0.141395	2.96e-05	0.0297231	-0.179162	0.00221294	0.0316882	-0.116963	0.0105272	1.69e-07	-0.14584
HEIDENBLAD_AMPLIFIED_IN_PANCREATIC_CANCER	0.0365144	-0.0851556	0.00057203	0.0361703	-0.117794	0.00074472	0.038026	-0.0891033	0.00401449	3.85e-07	-0.097351
HELLEBREKERS_SILENCED_DURING_TUMOR_ANGIOGENESIS	0.0751452	0.0625252	0.00050536	0.0759163	0.0830369	0.00746567	0.0783221	0.127633	9.51e-07	1.34e-09	0.091065
HELLER_HDAC_TARGETS_DN	0.101847	-0.0231791	0.00126385	0.101581	0.00630433	0.815213	0.103349	-0.0235701	0.00588899	0.00051673	-0.0134817
HELLER_HDAC_TARGETS_SILENCED_BY_METHYLATION_DN	0.0797792	-0.0106541	0.121215	0.0799304	-0.0021497	0.885643	0.0812843	-0.0116687	0.324807	0.348274	-0.0081575
HELLER_HDAC_TARGETS_SILENCED_BY_METHYLATION_UP	0.0826884	0.0212746	0.01213	0.0841651	0.00892506	0.956858	0.0841147	0.061922	0.00037781	0.00039221	0.0307072
HELLER_HDAC_TARGETS_UP	0.0697076	0.021271	0.0569992	0.0709612	0.00982657	0.525346	0.0701713	0.0248168	0.0287008	0.0283402	0.0186381
HELLER_SILENCED_BY_METHYLATION_DN	0.073911	-0.0755903	4.19e-06	0.0766685	0.0060536	0.559146	0.0783354	-0.0396984	0.155778	4.59e-05	-0.0364117
HELLER_SILENCED_BY_METHYLATION_UP	0.0615254	0.0581384	6.83e-07	0.0611954	0.0436403	0.0719657	0.0614287	0.0642762	0.00113155	1.69e-08	0.0553516
HENDRICKS_SMARCA4_TARGETS_DN	0.0753916	0.0204107	0.169053	0.0788893	0.0792871	0.00044315	0.0798861	0.0657679	0.0222732	0.00017153	0.0551552
HENDRICKS_SMARCA4_TARGETS_UP	0.152282	-0.0019828	0.845389	0.152321	-0.0102476	0.434967	0.155424	0.00519306	0.632784	0.819296	-0.0023458
HERNANDEZ_ABERRANT_MITOSIS_BY_DOCETACEL_2NM_DN	0.0819693	-0.0418363	0.00994101	0.0854423	0	0.781827	0.0864553	0.0279039	0.117836	0.029733	-0.0046442
HERNANDEZ_ABERRANT_MITOSIS_BY_DOCETACEL_2NM_UP	0.0402299	0.0988281	9.24e-07	0.0435676	0.158442	9.75e-09	0.0447723	0.212573	6.66e-09	8.17e-20	0.156615
HERNANDEZ_MITOTIC_ARREST_BY_DOCETAXEL_1_DN	0.106716	0.0429968	0.00895788	0.103819	0.0484562	0.00974915	0.101904	-0.0096773	0.632861	0.00325289	0.0272585
HERNANDEZ_MITOTIC_ARREST_BY_DOCETAXEL_1_UP	0.14702	0.12637	1.35e-15	0.147879	0.140031	3.55e-08	0.14341	0.141897	1.07e-14	1.84e-33	0.136099
HERNANDEZ_MITOTIC_ARREST_BY_DOCETAXEL_2_UP	0.0812026	-0.0331551	0.0562278	0.0873761	0.0340963	0.153936	0.0855248	0.0178143	0.133498	0.0353972	0.00625182
HESS_TARGETS_OF_HOXA9_AND_MEIS1_DN	0.0599474	0.0745014	0.00130039	0.0640382	0.103774	0.00109536	0.0632725	0.189558	6.18e-10	5.61e-13	0.122611
HESS_TARGETS_OF_HOXA9_AND_MEIS1_UP	0.155234	-0.0413466	0.00360026	0.147563	-0.0296083	0.421654	0.143158	-0.159358	9.04e-09	4.65e-09	-0.076771
HILLION_HMGA1_TARGETS	0.267153	0.0142469	0.00067629	0.265682	0.0340548	9.33e-10	0.260753	0.0153984	0.00343822	1.31e-12	0.0212334
HILLION_HMGA1B_TARGETS	0.326353	0.00788023	0.0205863	0.322417	0.0206754	0.00024207	0.31357	0.0161359	0.00210336	1.97e-06	0.0148972
HINATA_NFKB_TARGETS_FIBROBLAST_UP	0.133218	-0.0003898	0.866441	0.130304	-0.0113382	0.46212	0.131275	0.0197381	0.176777	0.506408	0.00267001
HINATA_NFKB_TARGETS_KERATINOCYTE_UP	0.103628	0.0186704	0.038697	0.101583	0.0682153	0.0627013	0.103078	0.0840589	3.5e-06	1.63e-06	0.0569815
HIRSCH_CELLULAR_TRANSFORMATION_SIGNATURE_DN	0.111936	0.0466823	2.09e-08	0.113261	0.0800179	4.21e-08	0.112059	0.0100344	0.319337	1.91e-13	0.0455782
HIRSCH_CELLULAR_TRANSFORMATION_SIGNATURE_UP	0.0699239	0.0213546	0.0246576	0.0705087	0.047579	0.00728666	0.0702858	0.0652491	7.19e-07	3.66e-08	0.0447276
HOEBEKE_LYMPHOID_STEM_CELL_DN	0.147961	0.0235405	0.00012088	0.148372	0.0349003	0.00193157	0.14557	0.0201604	0.0098499	5.03e-07	0.0262004
HOEBEKE_LYMPHOID_STEM_CELL_UP	0.0884232	-0.03306	0.0725699	0.0904481	-0.0392445	0.0695357	0.0883285	-0.0628115	0.00182249	0.00073424	-0.0450387
HOEGERKORP_CD44_TARGETS_DIRECT_UP	0.00157572	Inf	0.0975846	0.00752484	2.58496	0.00063009	0.00964723	0.65139	0.0291184	0.00018225	Inf
HOELZEL_NF1_TARGETS_DN	0.0160243	0.0641309	0.0274735	0.0188957	0.100591	0.0206042	0.018195	0.152784	0.00054703	3.97e-05	0.105835
HOELZEL_NF1_TARGETS_UP	0.0501951	-0.0327236	0.256931	0.0558484	0.0353164	0.458794	0.0536302	0.0441967	0.041167	0.0995929	0.0155965
HOFFMANN_IMMATURE_TO_MATURE_B_LYMPHOCYTE_DN	0.107958	0.0617788	1.86e-09	0.104544	0.0642174	0.00455326	0.10444	0.0710733	3.97e-05	2.25e-13	0.0656899
HOFFMANN_IMMATURE_TO_MATURE_B_LYMPHOCYTE_UP	0.0298614	0.0211458	0.966193	0.0298021	-0.0368125	0.376186	0.0282913	-0.0025156	0.582795	0.795689	-0.0060608
HOFFMANN_LARGE_TO_SMALL_PRE_BII_LYMPHOCYTE_DN	0.0442367	-0.0032751	0.96903	0.0461343	0.0394412	0.0642722	0.0475356	0.0733483	0.00012408	0.00063403	0.0365048
HOFFMANN_LARGE_TO_SMALL_PRE_BII_LYMPHOCYTE_UP	0.114704	-0.067648	0.0905279	0.114018	0.0114044	0.898258	0.107164	-0.276182	9.66e-06	8.95e-05	-0.110809
HOFFMANN_PRE_BI_TO_LARGE_PRE_BII_LYMPHOCYTE_DN	0.0899425	0.0362623	0.0297212	0.0947723	0.0652168	0.00861727	0.0926006	0.0731988	0.00042937	1.6e-05	0.058226
HOFFMANN_PRE_BI_TO_LARGE_PRE_BII_LYMPHOCYTE_UP	0.0665822	-0.0061862	0.449085	0.0694842	-0.0396202	0.157988	0.0749884	0.029125	0.978441	0.501601	-0.0055605
HOFFMANN_SMALL_PRE_BII_TO_IMMATURE_B_LYMPHOCYTE_DN	0.036475	-0.104092	0.00258836	0.0407126	-0.0148613	0.675313	0.0352214	-0.219989	7.7e-06	2.47e-06	-0.11298
HOFFMANN_SMALL_PRE_BII_TO_IMMATURE_B_LYMPHOCYTE_UP	0.052496	0.0245413	0.144301	0.0519578	0.0288906	0.206318	0.0541049	0.0241193	0.75122	0.268857	0.0258504
HOFMANN_CELL_LYMPHOMA_DN	0.0598139	0.0581602	0.00483173	0.0553335	-0.0212546	0.78325	0.0565563	0.0239399	0.638282	0.0608262	0.0202819
HOFMANN_CELL_LYMPHOMA_UP	0.0880174	0.0246621	0.459516	0.0833596	0.00172237	0.566367	0.0807075	-0.0773005	0.0221117	0.11198	-0.016972
HOFMANN_MYELODYSPLASTIC_SYNDROM_LOW_RISK_DN	0.266316	0.0679162	7.37e-07	0.248408	0.0882448	1.68e-05	0.2435	0.0331012	0.0114152	6.63e-11	0.0630874
HOLLEMAN_ASPARAGINASE_RESISTANCE_ALL_DN	0.170425	-0.0147923	0.174916	0.167847	-0.041048	0.0413248	0.161388	-0.0367537	0.00755339	0.00322065	-0.0308647
HOLLEMAN_ASPARAGINASE_RESISTANCE_B_ALL_UP	0.485199	-0.0042494	0.240048	0.484071	0.00381929	0.209219	0.477857	-0.010788	0.0539911	0.0660964	-0.0037394
HOLLEMAN_VINCRISTINE_RESISTANCE_ALL_UP	0.0592829	0.00800703	0.588515	0.064257	0.0994093	0.00180272	0.0599785	0.0203469	0.311278	0.0135866	0.0425878
HOLLEMAN_VINCRISTINE_RESISTANCE_B_ALL_UP	0.0389786	-0.0345326	0.488353	0.042583	0.0762834	0.281721	0.0400751	-0.0214059	0.408418	0.450834	0.00678161
HOLLERN_EMT_BREAST_TUMOR_DN	0.00160058	-0.038819	0.87583	0.00229174	0.0703892	0.66045	0.00230629	0.148467	0.587198	0.904448	0.0600125
HOLLERN_EMT_BREAST_TUMOR_UP	0.0850199	0.0846213	3.06e-10	0.0842165	0.052611	0.010243	0.0835517	0.0947355	1.12e-05	2.66e-14	0.0773226
HOLLERN_MICROACINAR_BREAST_TUMOR_UP	0.00837146	1.05917	1.23e-06	0.00561301	0.150906	0.663387	0.00503633	0.194219	0.296393	3.19e-05	0.468098
HOLLERN_SOLID_NODULAR_BREAST_TUMOR_DN	0.111839	0.0709864	1.47e-05	0.104124	0.00418074	0.684077	0.103951	0.0347654	0.0657846	7.71e-05	0.0366442
HOLLERN_SQUAMOUS_BREAST_TUMOR	0.013824	-0.0402319	0.595137	0.0143688	-0.0450312	0.244935	0.0150706	0.0515948	0.46197	0.494119	-0.0112227
HOLLMANN_APOPTOSIS_VIA_CD40_DN	0.106409	0.0206158	0.00594557	0.107043	0.0155137	0.00396581	0.106915	0.03717	1.58e-07	1.39e-09	0.0244332
HOLLMANN_APOPTOSIS_VIA_CD40_UP	0.10691	-0.0105002	0.047446	0.10585	-0.0144547	0.168236	0.106395	-0.0075954	0.276862	0.057039	-0.0108501
HONMA_DOCETAXEL_RESISTANCE	0.417229	-0.0017065	0.836776	0.419343	0.0228052	0.00029603	0.416272	0.00889118	0.277807	0.00388883	0.00999666
HOOI_ST7_TARGETS_DN	0.0587732	0.0714357	1.28e-06	0.0597319	0.0724045	0.0001222	0.0606465	0.0952606	1.15e-08	1.59e-15	0.0797003
HOOI_ST7_TARGETS_UP	0.0398026	-0.0239823	0.227483	0.0398391	-0.0391798	0.27366	0.0415208	0.00604643	0.845687	0.435817	-0.0190386
HOQUE_METHYLATED_IN_CANCER	0.0415671	0.223658	5.52e-18	0.0401603	0.201425	3.3e-07	0.040277	0.167577	7.24e-07	3.21e-27	0.197553
HORIUCHI_WTAP_TARGETS_DN	0.123204	-0.0164206	0.436775	0.121086	0.0126622	0.792966	0.115264	-0.139076	2.35e-06	9.24e-05	-0.0476115
HORIUCHI_WTAP_TARGETS_UP	0.0213572	0.0106871	0.900207	0.0238207	0.00692669	0.45196	0.0239152	0.114844	0.00084431	0.0140108	0.0441525
HORTON_SREBF_TARGETS	0.015295	0.0524161	0.259563	0.0149558	0.275035	0.0151059	0.0173156	0.22855	0.0462106	0.00846757	0.185334
HOSHIDA_LIVER_CANCER_LATE_RECURRENCE_DN	0.0518828	-0.0820646	9.73e-05	0.0501036	-0.0485529	0.0214744	0.0494748	-0.0579934	0.0126996	4.53e-06	-0.0628703
HOSHIDA_LIVER_CANCER_LATE_RECURRENCE_UP	0.0775298	0.115417	6.18e-09	0.0823453	0.157664	2.05e-09	0.078623	0.139822	1.46e-09	3.35e-23	0.137634
HOSHIDA_LIVER_CANCER_SUBCLASS_S1	0.12081	0.0496129	1.37e-11	0.119355	0.0456633	8.02e-06	0.118278	0.0357336	9.32e-05	1.13e-17	0.0436699
HOSHIDA_LIVER_CANCER_SUBCLASS_S2	0.13972	-0.0372878	1.34e-06	0.141045	-0.0318105	0.00786886	0.138449	-0.0541616	1.18e-06	6.78e-12	-0.0410866
HOSHIDA_LIVER_CANCER_SUBCLASS_S3	0.0621196	0.0191181	0.0517703	0.0601281	-0.0011661	0.845893	0.061116	0.0699059	4.9e-05	0.00021307	0.029286
HOSHIDA_LIVER_CANCER_SURVIVAL_DN	0.0832344	-0.0052391	0.975357	0.0783017	-0.002787	0.998732	0.0762736	-0.026953	0.324923	0.890064	-0.0116597
HOSHIDA_LIVER_CANCER_SURVIVAL_UP	0.0783737	0.017091	0.225333	0.0822024	0.0233869	0.260174	0.0824303	0.0373749	0.0360779	0.055253	0.0259509
HOUSTIS_ROS	0.261112	-0.0032868	0.332677	0.252137	-0.0107206	0.274111	0.246996	-0.020722	0.0698664	0.120016	-0.0115765
HOWLIN_CITED1_TARGETS_1_DN	0.0458957	0.0590347	0.00908646	0.0529657	0.258703	1.18e-08	0.0504584	0.14046	0.00024039	1.35e-11	0.152733
HOWLIN_CITED1_TARGETS_1_UP	0.0285233	-0.0422775	0.119564	0.0336507	0.0108965	0.986093	0.0353978	0.0450714	0.538557	0.479821	0.00456346
HOWLIN_PUBERTAL_MAMMARY_GLAND	0.0612983	0.189377	3.14e-12	0.0646509	0.229767	5.64e-11	0.0603888	0.242364	3.71e-12	1.97e-30	0.220503
HSIAO_HOUSEKEEPING_GENES	0.50042	0.00240611	0.380756	0.493149	0.00406628	0.10327	0.486235	0.00203031	0.576915	0.271154	0.00283424
HSIAO_LIVER_SPECIFIC_GENES	0.0264471	-0.0264261	0.0139952	0.0264089	-0.0900291	7.87e-05	0.0257776	0.00369295	0.929752	0.00011256	-0.0375874
HU_ANGIOGENESIS_DN	0.238833	-0.0145853	0.398716	0.234918	0.0324183	0.0278365	0.228943	-0.0258789	0.113179	0.0376708	-0.002682
HU_GENOTOXIC_DAMAGE_24HR	0.198812	-0.0191033	0.119564	0.194375	-0.0164844	0.444327	0.1967	-0.0228293	0.0325145	0.0476633	-0.0194723
HU_GENOTOXIC_DAMAGE_4HR	0.0924675	-0.0055358	0.993485	0.0927638	-0.0119294	0.852007	0.0952621	-0.0891601	0.00989218	0.144187	-0.0355418
HU_GENOTOXIN_ACTION_DIRECT_VS_INDIRECT_24HR	0.201384	-0.015364	0.0666766	0.193799	-0.0409816	0.00046402	0.192178	-0.0445441	4.27e-05	3.04e-07	-0.0336299
HU_GENOTOXIN_ACTION_DIRECT_VS_INDIRECT_4HR	0.127677	-0.0140496	0.329265	0.118123	-0.0805828	0.00093505	0.116893	-0.0307491	0.190408	0.00341308	-0.0417938
HUANG_DASATINIB_RESISTANCE_DN	0.0298574	-0.0167246	0.569499	0.0313329	-0.0005087	0.998732	0.0323497	0.0118781	0.228975	0.666282	-0.0017851
HUANG_DASATINIB_SENSITIVITY_UP	0.0625738	-0.0354236	0.178112	0.0705853	0.023751	0.491146	0.0697373	0.0836999	1.75e-05	0.00015911	0.0240091
HUANG_FOXA2_TARGETS_DN	0.111911	0.0682625	6.12e-06	0.108306	0.0692758	7.1e-05	0.111702	0.0958203	3.93e-06	1.05e-12	0.0777862
HUANG_FOXA2_TARGETS_UP	0.0181264	-0.0060634	0.906792	0.0168456	-0.174921	0.167944	0.0208577	0.0135576	0.885565	0.675731	-0.0558087
HUANG_GATA2_TARGETS_DN	0.058961	-0.0910053	1.27e-08	0.0614992	-0.0749307	0.0766638	0.0654652	-0.0607011	0.00513451	1.83e-09	-0.0755457
HUANG_GATA2_TARGETS_UP	0.13747	0.0297372	0.00240457	0.138183	0.0247122	0.00775907	0.135337	0.0674874	3.63e-09	3.33e-11	0.0406456
HUMMEL_BURKITTS_LYMPHOMA_UP	0.0759376	-0.0281543	0.0602904	0.0817045	0.0269975	0.883098	0.0767132	-0.0317386	0.0519313	0.0670253	-0.0109651
HUMMERICH_SKIN_CANCER_PROGRESSION_DN	0.0948057	0.0392667	2.75e-05	0.0935902	0.039057	0.00842917	0.0915109	0.0257783	0.0255985	1.18e-06	0.0347007
HUMMERICH_SKIN_CANCER_PROGRESSION_UP	0.161947	0.0401182	9.11e-06	0.162213	0.0635853	8.18e-07	0.160267	0.0477675	9.74e-05	4.67e-13	0.0504903
HUNSBERGER_EXERCISE_REGULATED_GENES	0.129802	0.0519307	7.02e-05	0.123994	-0.0141048	0.463909	0.129632	0.0763914	0.00920236	3.86e-05	0.0380724
HUPER_BREAST_BASAL_VS_LUMINAL_DN	0.105273	0.0247383	0.041633	0.0936604	-0.0793085	0.00022328	0.0957894	0.0121876	0.594686	0.00047751	-0.0141275
HUPER_BREAST_BASAL_VS_LUMINAL_UP	0.0265079	-0.184802	4.66e-08	0.0267178	-0.248342	3.23e-06	0.0267451	-0.234366	1.03e-09	2.03e-19	-0.222503
HUTTMANN_B_CLL_POOR_SURVIVAL_DN	0.0199389	-0.030519	0.650964	0.0239405	0.03693	0.398151	0.0259	0.0463102	0.142321	0.359448	0.0175737
HUTTMANN_B_CLL_POOR_SURVIVAL_UP	0.0710436	0.0114722	0.553987	0.0714034	0.00751365	0.684895	0.0729219	0.0814037	4.02e-08	2.76e-06	0.0334632
HWANG_PROSTATE_CANCER_MARKERS	0.305575	-0.0152392	0.303174	0.30118	-0.0313096	0.0750305	0.299838	-0.0075735	0.961355	0.265247	-0.0180408
ICHIBA_GRAFT_VERSUS_HOST_DISEASE_35D_DN	0.0294442	0.00716368	0.968367	0.03228	-0.0561099	0.395805	0.0306352	0.0540371	0.14525	0.448681	0.00169698
ICHIBA_GRAFT_VERSUS_HOST_DISEASE_35D_UP	0.0614328	-0.0103916	0.966244	0.066194	0.0387625	0.0117021	0.0648348	0.0203254	0.0151199	0.00808544	0.0162321
ICHIBA_GRAFT_VERSUS_HOST_DISEASE_D7_DN	0.0472516	-0.0289493	0.302533	0.047327	-0.001967	0.458794	0.0470364	-0.0948412	0.00017241	0.00163322	-0.0419192
ICHIBA_GRAFT_VERSUS_HOST_DISEASE_D7_UP	0.0526129	-0.009038	0.845389	0.0541519	-0.0290149	0.344958	0.0566497	0.0813234	0.00705416	0.0541493	0.0144235
IGARASHI_ATF4_TARGETS_DN	0.0547661	-0.0563395	0.00204024	0.0560194	-0.0178084	0.687734	0.057237	-0.0478749	0.182839	0.0111469	-0.0406743
IGLESIAS_E2F_TARGETS_UP	0.247837	0.021958	9.22e-06	0.246523	0.0236691	0.00218995	0.242072	0.0212573	0.0190287	9.9e-08	0.0222948
IIZUKA_LIVER_CANCER_PROGRESSION_G1_G2_DN	0.149174	-0.0150423	0.301072	0.146903	-0.0124031	0.618168	0.154115	0.00179612	0.433806	0.539573	-0.0085497
IIZUKA_LIVER_CANCER_PROGRESSION_G2_G3_UP	0.140004	0.00508196	0.4376	0.128004	0.0139391	0.693647	0.120911	-0.0020175	0.949973	0.869906	0.00566787
IKEDA_MIR1_TARGETS_UP	0.162058	0.00632147	0.497187	0.164116	0.0235637	0.417276	0.156011	-0.0145905	0.392608	0.541829	0.00509824
IKEDA_MIR133_TARGETS_UP	0.134119	0.0163915	0.0773399	0.13706	0.0599026	0.0513268	0.129995	-0.033772	0.113634	0.0173119	0.014174
IKEDA_MIR30_TARGETS_UP	0.0793359	-0.0373383	0.0799609	0.0820521	-0.0733741	0.0438787	0.0819535	-0.0661519	0.0118299	0.00257298	-0.0589548
INGRAM_SHH_TARGETS_DN	0.0583412	0.0493489	0.00044658	0.0576177	0.0417518	0.173829	0.0566571	0.027373	0.0986661	0.00062928	0.0394912
INGRAM_SHH_TARGETS_UP	0.0517376	0.0941627	4.56e-07	0.0541632	0.116051	7.4e-05	0.0526672	0.0799151	0.00108486	1.87e-11	0.0967097
IRITANI_MAD1_TARGETS_DN	0.298505	-0.0552555	2.15e-07	0.291448	-0.0440783	0.0270577	0.294392	-0.0600454	6.88e-09	3.01e-14	-0.0531264
ISHIDA_E2F_TARGETS	0.0505995	-0.251038	0.00840335	0.0493871	-0.116413	0.207007	0.0416295	-0.877676	1.68e-06	6.25e-07	-0.415042
ISSAEVA_MLL2_TARGETS	0.0771955	-0.0028648	0.893923	0.075789	-0.0111538	0.468758	0.0732124	-0.01666	0.396879	0.732246	-0.0102262
IVANOVA_HEMATOPOIESIS_EARLY_PROGENITOR	0.0681331	-0.0171515	0.239749	0.0680229	0.00225606	0.56598	0.069129	-0.0237504	0.023508	0.0742164	-0.0128819
IVANOVA_HEMATOPOIESIS_INTERMEDIATE_PROGENITOR	0.0919826	-0.0340988	0.00163452	0.0900615	-0.0018748	0.907719	0.0903124	-0.0229775	0.00897242	0.00100171	-0.0196503
IVANOVA_HEMATOPOIESIS_LATE_PROGENITOR	0.0717873	-0.0044425	0.491417	0.0712439	0.0172197	0.0281416	0.0715073	0.00344676	0.894548	0.186047	0.00540801
IVANOVA_HEMATOPOIESIS_MATURE_CELL	0.0470371	0.0236237	0.077086	0.0487846	0.0344426	0.147405	0.0475714	0.0215661	0.166335	0.050908	0.0265441
IVANOVA_HEMATOPOIESIS_STEM_CELL	0.0509111	-0.001843	0.639345	0.052394	-0.0382721	0.420703	0.0543999	0.0339915	0.322212	0.557819	-0.0020412
IVANOVA_HEMATOPOIESIS_STEM_CELL_AND_PROGENITOR	0.0461604	0.016458	0.0299732	0.046875	-0.0027793	0.793572	0.0478301	0.0175457	0.259182	0.117362	0.0104081
IVANOVA_HEMATOPOIESIS_STEM_CELL_LONG_TERM	0.0178693	-0.023764	0.498539	0.0197085	-0.0787957	0.00464831	0.0201527	-0.0432814	0.543231	0.0377311	-0.0486137
IVANOVSKA_MIR106B_TARGETS	0.0314202	-0.0486391	0.00519054	0.0333645	-0.0054488	0.891438	0.0338947	0.0158501	0.618202	0.0686728	-0.0127459
IWANAGA_CARCINOGENESIS_BY_KRAS_DN	0.063062	0.022	0.110176	0.0610987	-0.0410979	0.013895	0.06252	0.011291	0.616373	0.0304095	-0.0026023
IWANAGA_CARCINOGENESIS_BY_KRAS_PTEN_DN	0.0499	-0.0124395	0.391465	0.0506319	-0.0289281	0.125881	0.0502792	-0.0102299	0.570246	0.307742	-0.0171992
IWANAGA_CARCINOGENESIS_BY_KRAS_PTEN_UP	0.052201	-0.0708808	2.9e-12	0.0541358	-0.0759192	5.48e-09	0.0537937	-0.0669203	2.79e-08	9.09e-25	-0.0712401
IWANAGA_CARCINOGENESIS_BY_KRAS_UP	0.049827	0.00547764	0.301021	0.0515113	0.0302117	0.329118	0.0515038	0.00289424	0.912184	0.568709	0.0128612
IWANAGA_E2F1_TARGETS_INDUCED_BY_SERUM	0.0609544	-0.0946307	0.116912	0.0687205	0.115196	0.0294479	0.064331	-0.146295	0.0495961	0.00807748	-0.0419097
IZADPANAH_STEM_CELL_ADIPOSE_VS_BONE_DN	0.0268242	0.15168	3.94e-08	0.03002	0.20347	1.61e-06	0.0293319	0.0867317	0.00110575	5.11e-14	0.147294
IZADPANAH_STEM_CELL_ADIPOSE_VS_BONE_UP	0.0851996	-0.015634	0.302699	0.0873958	0.0220592	0.380865	0.0875996	0.0245519	0.240991	0.30571	0.0103257
JAATINEN_HEMATOPOIETIC_STEM_CELL_DN	0.0221534	0.0187237	0.978764	0.0250118	0.0787974	0.0720547	0.0241548	0.144927	9.24e-06	7.6e-05	0.0808158
JAATINEN_HEMATOPOIETIC_STEM_CELL_UP	0.0570501	0.0177897	0.00609743	0.0571458	0.0464416	7.91e-06	0.0570545	-0.0150694	0.248138	2.22e-06	0.0163873
JACKSON_DNMT1_TARGETS_UP	0.0938491	0.00965635	0.486122	0.100361	0.125376	4.88e-07	0.0980716	0.0738556	6.42e-06	6.07e-10	0.0696292
JAEGER_METASTASIS_DN	0.0322468	0.0307283	0.331676	0.0315712	-0.0533672	0.0584268	0.0323985	0.0224529	0.323542	0.118717	-6.2e-05
JAEGER_METASTASIS_UP	0.0898631	-0.0091391	0.40066	0.0860342	-0.070763	0.0920454	0.0849108	-0.112856	6.14e-05	0.00022294	-0.0642528
JAERVINEN_AMPLIFIED_IN_LARYNGEAL_CANCER	0.0994963	-0.0223597	0.331137	0.0952648	-0.021949	0.376116	0.0979891	-0.0116685	0.481976	0.466374	-0.0186591
JAIN_NFKB_SIGNALING	0.07139	-0.0809677	8.14e-08	0.0699396	-0.116302	5.74e-08	0.07142	-0.124217	8.56e-12	7.08e-23	-0.107162
JAZAERI_BREAST_CANCER_BRCA1_VS_BRCA2_DN	0.0708368	0.0644175	4.44e-06	0.0656264	0.0610518	0.00074472	0.069468	0.10798	1.7e-08	4.16e-14	0.0778163
JAZAERI_BREAST_CANCER_BRCA1_VS_BRCA2_UP	0.105563	2.87e-08	0.550891	0.10936	0.0332365	0.0482644	0.104394	-0.0089955	0.887173	0.277566	0.00808032
JAZAG_TGFB1_SIGNALING_DN	0.0638298	-0.0717048	0.00416179	0.0685742	0.0604165	0.384582	0.0646857	-0.0488006	0.0354025	0.00331973	-0.0200296
JAZAG_TGFB1_SIGNALING_UP	0.0481864	0.00791777	0.534615	0.0459275	0.00024	0.980866	0.0471926	0.0253431	0.333923	0.745998	0.011167
JAZAG_TGFB1_SIGNALING_VIA_SMAD4_DN	0.0455774	0.0187874	0.118032	0.0444312	-0.0051542	0.901691	0.0465514	0.0433549	0.101562	0.170524	0.018996
JAZAG_TGFB1_SIGNALING_VIA_SMAD4_UP	0.0733362	-0.0006621	0.867137	0.0736308	0.00810372	0.896709	0.0742705	-0.0102637	0.258784	0.782494	-0.0009407
JECHLINGER_EPITHELIAL_TO_MESENCHYMAL_TRANSITION_DN	0.0892136	0.103448	0.00038299	0.090104	0.0325128	0.61461	0.0905701	0.178733	2.27e-06	1.34e-07	0.104898
JECHLINGER_EPITHELIAL_TO_MESENCHYMAL_TRANSITION_UP	0.135267	0.0527738	4e-05	0.134325	0.116542	1.7e-11	0.134454	0.0722743	1.54e-05	1.15e-17	0.0805301
JEON_SMAD6_TARGETS_UP	0.140466	0.0467525	0.0187759	0.14838	0.108074	0.00039095	0.144305	0.0960532	8.74e-05	1.58e-07	0.0836265
JEPSEN_SMRT_TARGETS	0.12338	0.0181292	0.21077	0.121154	-0.0393558	0.613311	0.127867	0.0813027	2.73e-07	5.83e-06	0.0200254
JI_METASTASIS_REPRESSED_BY_STK11	0.0289095	0.0859593	0.066561	0.0404862	0.354083	1.82e-05	0.039618	0.393342	1.87e-07	1.03e-10	0.277795
JI_RESPONSE_TO_FSH_DN	0.150507	-0.0072224	0.724179	0.152746	-0.0195169	0.0798762	0.149135	-0.0558833	0.00152068	0.00474502	-0.0275408
JI_RESPONSE_TO_FSH_UP	0.0812721	0.031637	0.0258172	0.0800619	0.0301871	0.141694	0.0804543	0.0672416	9.18e-05	4.26e-05	0.0430219
JIANG_AGING_CEREBRAL_CORTEX_DN	0.270674	0.00163537	0.938401	0.26755	-0.0049964	0.895216	0.261831	-0.0202251	0.0197717	0.224124	-0.0078621
JIANG_AGING_CEREBRAL_CORTEX_UP	0.351572	0.00384981	0.569797	0.35175	0.012202	0.0383818	0.349306	-0.0160674	0.0292363	0.0226364	-5.21e-06
JIANG_AGING_HYPOTHALAMUS_DN	0.178665	0.054996	1.67e-07	0.178547	0.0747693	0.00023624	0.179042	0.0449146	0.0003717	7.91e-12	0.0582266
JIANG_AGING_HYPOTHALAMUS_UP	0.351638	0.0020982	0.835818	0.348827	0.0169306	0.0321356	0.337604	-0.0248962	0.0320823	0.0283972	-0.0019558
JIANG_HYPOXIA_CANCER	0.136157	0.0789441	6.01e-12	0.129073	0.089778	1.6e-07	0.131106	0.0641619	8.34e-06	1.18e-20	0.077628
JIANG_HYPOXIA_NORMAL	0.109089	-0.0055109	0.876793	0.1136	0.0340429	0.0192598	0.111056	0.00996838	0.341129	0.112058	0.0128335
JIANG_TIP30_TARGETS_UP	0.126234	0.0254603	0.0781462	0.135815	0.121904	1.94e-12	0.132649	0.0629849	0.00031233	3.53e-14	0.0701165
JIANG_VHL_TARGETS	0.114082	0.0104162	0.290256	0.113297	-0.0171632	0.290356	0.113484	0.0015887	0.828808	0.503125	-0.0017194
JINESH_BLEBBISHIELD_TO_IMMUNE_CELL_FUSION_PBSHMS_DN	0.0619163	0.028839	5.05e-05	0.0621365	0.0565525	0.00023002	0.0610679	0.0316405	0.0001459	6.7e-10	0.0390107
JINESH_BLEBBISHIELD_TO_IMMUNE_CELL_FUSION_PBSHMS_UP	0.0900947	-0.0194971	0.0248171	0.0927809	-0.013628	0.4657	0.0903521	-0.0119556	0.317965	0.0820268	-0.0150269
JINESH_BLEBBISHIELD_TRANSFORMED_STEM_CELL_SPHERES_DN	0.0800386	-5.96e-05	0.54905	0.0784843	-0.0191432	0.549228	0.0817352	0.0159064	0.319334	0.585374	-0.0010988
JINESH_BLEBBISHIELD_TRANSFORMED_STEM_CELL_SPHERES_UP	0.0881555	0.00241256	0.194469	0.0908653	0.0385987	0.00074472	0.0892404	0.022206	0.00342513	6e-05	0.0210724
JINESH_BLEBBISHIELD_VS_LIVE_CONTROL_DN	0.108635	0.0135732	0.00442664	0.108401	0.0114765	0.0529624	0.107739	0.0229552	0.00081133	2.59e-05	0.0160016
JINESH_BLEBBISHIELD_VS_LIVE_CONTROL_UP	0.0832162	0.0300401	9.39e-05	0.082339	0.0320489	0.00115456	0.0852953	0.0321289	0.00179776	5.33e-08	0.0314059
JISON_SICKLE_CELL_DISEASE_DN	0.267247	-0.019479	2.56e-10	0.266064	-0.0232637	4.88e-11	0.263551	-0.0229278	4.69e-10	1.36e-26	-0.0218902
JISON_SICKLE_CELL_DISEASE_UP	0.142008	0.0247595	1.84e-05	0.140846	0.04048	0.00151456	0.139379	0.0528109	3.16e-08	5.61e-13	0.0393501
JOHANSSON_BRAIN_CANCER_EARLY_VS_LATE_DN	0.142084	0.0565443	4.47e-05	0.139961	0.0659617	9.64e-05	0.144199	0.0816281	6.15e-06	1.38e-11	0.0680447
JOHANSSON_GLIOMAGENESIS_BY_PDGFB_UP	0.29058	0.00416459	0.581227	0.289499	0.0113238	0.186101	0.283739	-0.0187004	0.141451	0.212912	-0.0010707
JOHNSTONE_PARVB_TARGETS_1_DN	0.0771655	0.0240445	0.257259	0.0805733	0.0479101	0.0789088	0.0796961	0.014981	0.466061	0.156306	0.0289785
JOHNSTONE_PARVB_TARGETS_2_DN	0.0818229	0.00255607	0.626698	0.0849077	0.0440568	0.00010143	0.0840184	-0.0109969	0.838199	0.00315696	0.011872
JOHNSTONE_PARVB_TARGETS_2_UP	0.184876	0.0272955	1.91e-07	0.180249	-0.0037682	0.405637	0.18347	0.0323213	4.98e-07	1.97e-11	0.0186162
JOHNSTONE_PARVB_TARGETS_3_DN	0.112902	-0.0305629	0.0396019	0.113847	0.00660062	0.956858	0.112339	-0.0886772	1.65e-07	1.24e-06	-0.0375465
JOHNSTONE_PARVB_TARGETS_3_UP	0.108474	0.0174489	0.0841157	0.109302	0.00362374	0.879115	0.11013	0.0691049	3.57e-06	3.45e-05	0.0300592
JOSEPH_RESPONSE_TO_SODIUM_BUTYRATE_DN	0.110978	-0.0070886	0.390672	0.10641	-0.0288252	0.157333	0.105655	-0.0574852	0.00028347	0.00125439	-0.031133
JOSEPH_RESPONSE_TO_SODIUM_BUTYRATE_UP	0.231706	0.0376946	1.1e-05	0.23558	0.0154334	0.115241	0.228263	0.0382709	0.0160816	3.58e-06	0.0304663
KAAB_FAILED_HEART_ATRIUM_DN	0.200528	0.0288352	4.33e-15	0.196773	0.0369951	3.05e-09	0.192255	0.0164269	0.0105561	2.37e-22	0.0274191
KAAB_FAILED_HEART_ATRIUM_UP	0.0447424	0.150832	0.00024642	0.0431074	0.118749	0.0642482	0.0453691	0.192521	0.00103466	2.94e-06	0.154034
KAAB_FAILED_HEART_VENTRICLE_DN	0.128767	0.0665977	2.44e-06	0.121904	-0.0133383	0.783134	0.124246	0.0556336	0.00301118	1.15e-06	0.0362977
KAAB_HEART_ATRIUM_VS_VENTRICLE_DN	0.0969324	-0.0098556	0.137301	0.0945847	-0.0123094	0.651119	0.0920876	-0.0282516	0.0458476	0.0885574	-0.0168055
KAAB_HEART_ATRIUM_VS_VENTRICLE_UP	0.0858674	0.0470036	0.00016083	0.0860541	0.0148005	0.194624	0.0859677	0.0739975	3.93e-10	6.72e-12	0.0452672
KAMIKUBO_MYELOID_CEBPA_NETWORK	0.0619082	0.0570349	0.00990652	0.0609504	-0.0020363	0.982996	0.0588412	0.121603	4.92e-08	1.21e-07	0.0588671
KAMMINGA_EZH2_TARGETS	0.0545575	-0.0798431	0.40312	0.0572548	-0.0354676	0.648289	0.0561352	-0.348452	4.17e-05	0.00084646	-0.154588
KAMMINGA_SENESCENCE	0.0661808	-0.0369778	0.120765	0.0636134	-0.0860658	0.0009023	0.0646206	-0.0566345	0.0138542	0.00015735	-0.0598927
KAN_RESPONSE_TO_ARSENIC_TRIOXIDE	0.0876544	-0.0042998	0.821485	0.0925052	0.0611608	9.31e-05	0.0927245	-0.003187	0.76553	0.00340947	0.0178913
KANG_DOXORUBICIN_RESISTANCE_UP	0.0471415	-0.288122	0.255671	0.0483398	0.018947	0.378174	0.0407854	-0.843031	3.63e-05	0.00032444	-0.370735
KANG_IMMORTALIZED_BY_TERT_DN	0.0243884	0.181558	2.6e-06	0.026186	0.200231	0.00023136	0.0261331	0.233046	3.55e-06	1.29e-12	0.204945
KANG_IMMORTALIZED_BY_TERT_UP	0.0746171	0.044078	0.00050844	0.0779085	0.109701	3.96e-11	0.0718389	0.00794988	0.890578	9.57e-12	0.0539098
KANNAN_TP53_TARGETS_DN	0.0873914	-0.0027771	0.455714	0.0838553	-0.0275464	0.233027	0.0806729	-0.130891	0.00118894	0.00634726	-0.0537381
KANNAN_TP53_TARGETS_UP	0.0438726	0.0387246	0.429541	0.0440719	0.0555219	0.382955	0.0426625	0.0494307	0.0313761	0.103921	0.0478924
KARLSSON_TGFB1_TARGETS_DN	0.120673	0.0351847	0.0190864	0.116913	0.00312044	0.439577	0.116405	0.0561283	9.62e-06	1.22e-05	0.0314778
KARLSSON_TGFB1_TARGETS_UP	0.257671	-0.0418296	0.00111791	0.257868	0.00129591	0.709697	0.252115	-0.069394	5.37e-05	6.9e-06	-0.0366426
KASLER_HDAC7_TARGETS_1_UP	0.0464757	0.0373806	0.00101512	0.045736	0.0643192	0.00748714	0.0464757	0.0361997	0.0334527	3.34e-05	0.0459665
KASLER_HDAC7_TARGETS_2_DN	0.100568	0.0732423	0.0413888	0.096157	0.0218079	0.793079	0.09326	0.0974206	0.0642369	0.0551288	0.0641569
KATSANOU_ELAVL1_TARGETS_DN	0.0273058	-0.110711	5.64e-07	0.026847	-0.220812	2.07e-12	0.0285055	-0.0888829	0.0020822	2.86e-18	-0.140136
KATSANOU_ELAVL1_TARGETS_UP	0.0443975	0.0618178	3.6e-08	0.0439433	0.0351692	0.0278643	0.0443998	0.102512	4.2e-09	3.55e-15	0.0664995
KAUFFMANN_DNA_REPAIR_GENES	0.0583258	-0.0486502	0.0156432	0.054559	-0.121157	0.00221058	0.0568831	-0.133877	6.42e-07	7.25e-09	-0.101228
KAUFFMANN_DNA_REPLICATION_GENES	0.0787119	-0.0130782	0.696155	0.0775173	-0.0288598	0.274502	0.0766466	-0.140897	8.97e-05	0.00123753	-0.0609451
KAUFFMANN_MELANOMA_RELAPSE_UP	0.0527743	-0.151665	0.0743804	0.054955	-0.060657	0.634141	0.0536392	-0.359743	1.1e-05	6.23e-05	-0.190688
KAYO_AGING_MUSCLE_DN	0.174483	-0.0077231	0.574265	0.171519	0.0183527	0.0143929	0.167385	-0.0036719	0.608216	0.102052	0.00231924
KAYO_AGING_MUSCLE_UP	0.0475469	-0.0248516	0.204635	0.0479693	-0.0146717	0.674736	0.049294	-0.0143392	0.42709	0.462163	-0.0179542
KAYO_CALORIE_RESTRICTION_MUSCLE_DN	0.126236	0.00054292	0.536679	0.121662	0.00360585	0.521123	0.120134	-0.007162	0.618202	0.742621	-0.0010044
KAYO_CALORIE_RESTRICTION_MUSCLE_UP	0.127665	0.0396316	0.00018702	0.12693	0.00917084	0.64029	0.126322	0.0476988	0.00647778	8.85e-05	0.0321671
KEGG_ABC_TRANSPORTERS	0	NA	0.105438	0	NA	0.929386	0	NA	0.15098	0.208463	NA
KEGG_ACUTE_MYELOID_LEUKEMIA	0.0641489	0.0481802	0.0336293	0.0596303	0.0307829	0.40035	0.0607964	0.0285817	0.220338	0.0704807	0.0358483
KEGG_ADHERENS_JUNCTION	0.104598	0.00663111	0.679009	0.10636	0.0285665	0.163031	0.105771	0.0287998	0.0806461	0.15044	0.0213325
KEGG_ADIPOCYTOKINE_SIGNALING_PATHWAY	0.0302976	0.0580638	0.0630282	0.0296402	0.0503142	0.58058	0.0284152	0.0936963	0.0502737	0.0499131	0.0673581
KEGG_ALANINE_ASPARTATE_AND_GLUTAMATE_METABOLISM	0.0408074	0.0359995	0.648423	0.037677	-0.008652	0.683221	0.0412465	-0.0206594	0.145912	0.484144	0.00222935
KEGG_ALDOSTERONE_REGULATED_SODIUM_REABSORPTION	0.023265	-0.0844339	0.124472	0.0231465	-0.146206	0.0843216	0.0264249	-0.0160841	0.769409	0.140755	-0.0822414
KEGG_ALLOGRAFT_REJECTION	0	NA	0.546794	0	NA	0.141521	0	NA	0.638102	0.421345	NA
KEGG_ALZHEIMERS_DISEASE	0.315695	0.0168032	0.00409772	0.316289	0.0317674	0.00075115	0.302223	0.0199313	0.0406323	1.79e-05	0.022834
KEGG_AMINO_SUGAR_AND_NUCLEOTIDE_SUGAR_METABOLISM	0.0507783	-0.060413	0.212364	0.0561288	0.00044654	0.910677	0.0574752	-0.0102111	0.974816	0.765508	-0.0233925
KEGG_AMINOACYL_TRNA_BIOSYNTHESIS	0.0754175	-0.131222	2.75e-05	0.0814673	-0.0183049	0.524783	0.0875536	-0.155367	1.45e-05	5.66e-08	-0.101631
KEGG_AMYOTROPHIC_LATERAL_SCLEROSIS_ALS	0.0696078	0.00487834	0.863824	0.0672176	0.0174959	0.466403	0.0671933	-0.0129887	0.788474	0.890825	0.00312852
KEGG_ANTIGEN_PROCESSING_AND_PRESENTATION	0.154964	0.0262695	0.00365713	0.152364	0.0362842	0.00214859	0.152889	0.0352766	0.00171166	2.47e-06	0.0326101
KEGG_APOPTOSIS	0.0435979	0.0108145	0.550879	0.0423803	0.0174135	0.78081	0.0415864	0.00216777	0.66187	0.867044	0.0101319
KEGG_ARACHIDONIC_ACID_METABOLISM	0.0422869	-0.0060556	0.866865	0.042109	0.00771836	0.937805	0.039909	-0.0469455	0.0242267	0.248937	-0.0150943
KEGG_ARGININE_AND_PROLINE_METABOLISM	0.07645	0.0808154	1.86e-06	0.0723022	0.0843352	0.0411128	0.0754322	0.0706491	0.054149	8.54e-07	0.0785999
KEGG_ARRHYTHMOGENIC_RIGHT_VENTRICULAR_CARDIOMYOPATHY_ARVC	0.0812851	0.00208874	0.783256	0.0805913	-0.0382248	0.00724379	0.0811969	0.00156798	0.905739	0.103612	-0.0115227
KEGG_AUTOIMMUNE_THYROID_DISEASE	0	NA	0.631548	0	NA	0.205838	0	NA	0.608921	0.534532	NA
KEGG_AXON_GUIDANCE	0.0613912	0.036637	5.69e-05	0.0596546	0.0160886	0.156388	0.0604307	0.0477056	0.00469025	6.77e-06	0.0334771
KEGG_B_CELL_RECEPTOR_SIGNALING_PATHWAY	0.0966821	0.078127	1.57e-09	0.0914956	0.0841053	0.00021482	0.0931111	0.0995247	3.77e-07	1.26e-16	0.0872523
KEGG_BASAL_CELL_CARCINOMA	0.00368916	-0.354143	0.0171934	0.00514697	-0.42024	0.00418805	0.00566018	0.063958	0.693061	0.0029925	-0.236808
KEGG_BASAL_TRANSCRIPTION_FACTORS	0.0463924	-0.0340916	0.229298	0.0465034	0.0341275	0.110404	0.0472799	0.0294088	0.502335	0.189363	0.00981491
KEGG_BASE_EXCISION_REPAIR	0.0444722	-0.0784128	0.00021448	0.0454681	-0.0555775	0.37815	0.0463953	-0.0907046	0.00439333	4.49e-05	-0.0748983
KEGG_BETA_ALANINE_METABOLISM	0.0738196	0.0889033	0.00036652	0.0708224	0.0452949	0.398101	0.0697616	0.0284855	0.255543	0.00235596	0.0542279
KEGG_BLADDER_CANCER	0.0729174	0.00830003	0.881491	0.0681025	-0.0194758	0.343232	0.0682004	-0.0344157	0.045124	0.19813	-0.0151971
KEGG_BUTANOATE_METABOLISM	0.0439399	0.0274361	0.935967	0.0385006	-0.196848	1.51e-05	0.0401088	-0.0127034	0.964293	0.00102383	-0.0607052
KEGG_CALCIUM_SIGNALING_PATHWAY	0.0599736	-0.0056094	0.780978	0.0591957	-0.0029447	0.929386	0.0582914	-0.0244857	0.0568823	0.382579	-0.0110133
KEGG_CARDIAC_MUSCLE_CONTRACTION	0.310102	0.0173287	5.92e-05	0.310057	0.0359274	4.83e-06	0.300464	0.00403895	0.867449	6.64e-08	0.0190983
KEGG_CELL_ADHESION_MOLECULES_CAMS	0.0164267	0.0748368	0.00015859	0.0166946	0.090758	0.00230877	0.0173709	0.144361	5.64e-07	9.44e-11	0.103318
KEGG_CELL_CYCLE	0.0806049	-0.0039227	0.939719	0.0802964	-0.0102497	0.691605	0.0780478	-0.0784325	0.00055092	0.0144708	-0.0308683
KEGG_CHEMOKINE_SIGNALING_PATHWAY	0.0554	0.0226158	0.011283	0.0525436	0.0124715	0.45196	0.0520533	0.0322894	0.0593243	0.0126865	0.0224589
KEGG_CHRONIC_MYELOID_LEUKEMIA	0.068387	0.0774894	0.00012635	0.0614639	0.0125357	0.375334	0.0621729	0.0273552	0.0510898	0.0002363	0.0391267
KEGG_CITRATE_CYCLE_TCA_CYCLE	0.110523	-0.0636848	0.0029146	0.0996101	-0.110447	0.0004765	0.101952	-0.0598324	0.233098	4.13e-05	-0.077988
KEGG_COLORECTAL_CANCER	0.0955441	-8.88e-05	0.866865	0.093198	0.00803231	0.576175	0.0921514	0.00405618	0.850662	0.944198	0.00399989
KEGG_COMPLEMENT_AND_COAGULATION_CASCADES	0.00440435	-0.112873	0.231331	0.00330478	-0.188661	0.720284	0.00200474	0.226771	0.468038	0.530743	-0.024921
KEGG_CYSTEINE_AND_METHIONINE_METABOLISM	0.0808856	0.0267899	0.0170258	0.0826255	0.099707	1.33e-05	0.0834154	-0.0120266	0.519487	1.7e-05	0.0381568
KEGG_CYTOKINE_CYTOKINE_RECEPTOR_INTERACTION	0.00811036	-0.0854575	0.0602805	0.00824879	-0.214697	0.00173028	0.0087001	0.0434118	0.686803	0.0040178	-0.0855807
KEGG_CYTOSOLIC_DNA_SENSING_PATHWAY	0.0550107	-0.0295191	0.201287	0.0522896	-0.0282945	0.464586	0.0563001	0.0805199	0.0925846	0.147421	0.00756877
KEGG_DILATED_CARDIOMYOPATHY	0.105667	0.0458715	1.16e-10	0.103763	0.022631	0.0049942	0.10322	0.0213184	0.00099735	3.78e-13	0.0299403
KEGG_DNA_REPLICATION	0.0403929	-0.0520407	0.311513	0.0378226	-0.129511	0.282442	0.0402466	-0.103326	0.145016	0.189765	-0.0949592
KEGG_DRUG_METABOLISM_CYTOCHROME_P450	0.0351993	0.0756034	0.00826046	0.0337681	0.105855	0.0460097	0.0302923	0.206253	0.0001587	9.4e-06	0.129237
KEGG_DRUG_METABOLISM_OTHER_ENZYMES	0.0573938	-0.0134666	0.237963	0.0508215	-0.0357416	0.65291	0.0498725	-0.110014	0.0125066	0.0519473	-0.0530741
KEGG_ECM_RECEPTOR_INTERACTION	0.0545639	0.0643148	0.00818009	0.0569249	0.0612313	0.0405911	0.0559318	0.116603	1.5e-05	1.01e-06	0.0807164
KEGG_ENDOCYTOSIS	0.0525268	0.00409897	0.704361	0.0548525	-0.01336	0.528063	0.0550309	0.0096817	0.515874	0.770126	0.00014021
KEGG_ENDOMETRIAL_CANCER	0.0582143	0.0731736	0.00124299	0.0549709	0.027812	0.567478	0.0566035	0.067698	0.00982788	0.00057842	0.0562279
KEGG_EPITHELIAL_CELL_SIGNALING_IN_HELICOBACTER_PYLORI_INFECTION	0.102779	0.0445517	0.00149973	0.0990558	0.0486815	0.00041346	0.100197	0.0558781	0.00011045	2.04e-08	0.0497038
KEGG_ERBB_SIGNALING_PATHWAY	0.0495887	-0.0091242	0.267043	0.0498293	-0.0128026	0.956858	0.0508472	-0.0130679	0.86041	0.805124	-0.0116649
KEGG_ETHER_LIPID_METABOLISM	0.0600698	0.102718	4.32e-06	0.0568408	0.0650737	0.0295463	0.0586256	0.0938471	0.00073688	2.73e-08	0.0872129
KEGG_FATTY_ACID_METABOLISM	0.0546814	0.0496871	0.0901941	0.0504094	-0.0287489	0.511281	0.0502225	0.0893816	0.00641335	0.0124634	0.0367733
KEGG_FC_EPSILON_RI_SIGNALING_PATHWAY	0.0386873	0.054074	0.00124321	0.0364404	0.0828262	0.0177418	0.0366177	0.0261147	0.517166	0.00088003	0.0543383
KEGG_FC_GAMMA_R_MEDIATED_PHAGOCYTOSIS	0.0845138	0.00604725	0.631548	0.085709	0.036733	0.022125	0.0819046	0.0192532	0.13072	0.0496527	0.0206778
KEGG_FOCAL_ADHESION	0.0939417	0.0557684	9.35e-10	0.0942295	0.0925137	1.09e-06	0.0943254	0.0900065	7.76e-10	1.26e-21	0.0794295
KEGG_FRUCTOSE_AND_MANNOSE_METABOLISM	0.0799185	-0.037054	0.278538	0.0868248	0.0355023	0.234285	0.0842754	-0.0209527	0.0920101	0.115273	-0.0075014
KEGG_GALACTOSE_METABOLISM	0.0606788	-0.0622844	0.223051	0.0708637	0.0772023	0.324213	0.0645097	-0.0497123	0.502784	0.356562	-0.0115982
KEGG_GAP_JUNCTION	0.103829	-0.0095587	0.242203	0.100878	-0.0565295	0.00013877	0.101593	-0.0106854	0.409606	0.00103027	-0.0255912
KEGG_GLIOMA	0.0909177	0.0475384	0.00020442	0.0861987	0.0306108	0.107171	0.0863243	0.0205181	0.414173	0.00072597	0.0328891
KEGG_GLUTATHIONE_METABOLISM	0.100316	0.0236138	0.0968729	0.100826	0.0909154	0.00060832	0.0936882	0.0265693	0.104869	0.00052482	0.0470328
KEGG_GLYCEROLIPID_METABOLISM	0.0352651	0.128506	9.22e-06	0.0319992	0.0946767	0.00320408	0.0342228	0.149564	3.58e-06	5.04e-11	0.124249
KEGG_GLYCEROPHOSPHOLIPID_METABOLISM	0.00767648	0.0995357	0.131865	0.00924444	0.239773	0.0237271	0.0105021	0.187419	0.0896092	0.0119522	0.175576
KEGG_GLYCINE_SERINE_AND_THREONINE_METABOLISM	0.0332298	0.0316957	0.881093	0.0279844	0.0369939	0.491837	0.0319082	-0.0508382	0.315028	0.679033	0.00595045
KEGG_GLYCOLYSIS_GLUCONEOGENESIS	0.200729	-0.0135005	0.0859615	0.201275	-0.0026094	0.881971	0.194957	-0.0340274	0.00214867	0.00778056	-0.0167124
KEGG_GLYCOSAMINOGLYCAN_BIOSYNTHESIS_HEPARAN_SULFATE	0.00062302	-2.24998	0.0169929	0.00343504	-0.89743	0.021974	0.00670169	0.486877	0.314636	0.00599098	-0.886844
KEGG_GLYCOSYLPHOSPHATIDYLINOSITOL_GPI_ANCHOR_BIOSYNTHESIS	0	NA	0.227514	0	NA	0.0927663	0.00120944	2.03562	0.546222	0.177789	NA
KEGG_GNRH_SIGNALING_PATHWAY	0.0811077	0.0206954	0.0374589	0.080131	0.0318267	0.0105549	0.0801622	0.0233866	0.0802083	0.00206166	0.0253029
KEGG_HEDGEHOG_SIGNALING_PATHWAY	0.0156377	-0.121788	0.0045839	0.0175174	-0.15307	0.00716685	0.0174688	-0.0382984	0.274549	0.00072231	-0.104386
KEGG_HEMATOPOIETIC_CELL_LINEAGE	0.0166594	-0.0838383	0.00739943	0.0175477	-0.0470964	0.623368	0.0164374	-0.0456144	0.61671	0.0684009	-0.0588497
KEGG_HISTIDINE_METABOLISM	0.0243626	0.0270935	0.759913	0.02017	-0.330011	0.00042604	0.0218414	0.0340813	0.888442	0.0121946	-0.089612
KEGG_HOMOLOGOUS_RECOMBINATION	0.0243484	-0.109071	0.00190632	0.024136	-0.0854695	0.151935	0.0222663	-0.0663631	0.433806	0.00632257	-0.086968
KEGG_HUNTINGTONS_DISEASE	0.323263	0.0153257	0.0496831	0.321737	0.0281605	0.0238798	0.307075	0.0048083	0.607246	0.0247927	0.0160982
KEGG_HYPERTROPHIC_CARDIOMYOPATHY_HCM	0.100128	0.0506524	8.23e-11	0.0979798	0.0256595	0.00389468	0.0979592	0.0241242	0.00303382	6.16e-13	0.0334787
KEGG_INOSITOL_PHOSPHATE_METABOLISM	0.0331399	0.0667721	0.00123633	0.0339925	0.116645	0.00253025	0.0322736	0.026051	0.158542	6e-05	0.0698227
KEGG_INSULIN_SIGNALING_PATHWAY	0.074056	0.0136492	0.0978997	0.0747474	0.0536627	2.74e-05	0.0729259	0.00047573	0.784299	0.00020936	0.0225959
KEGG_INTESTINAL_IMMUNE_NETWORK_FOR_IGA_PRODUCTION	0	NA	0.0327808	0	NA	0.0214325	0	NA	0.0169767	0.0009136	NA
KEGG_JAK_STAT_SIGNALING_PATHWAY	0.0187271	0.0848743	0.00412828	0.020648	0.178475	3.05e-06	0.0206386	0.124398	8.65e-05	4.44e-10	0.129249
KEGG_LEISHMANIA_INFECTION	0.0637001	0.0451316	0.00454047	0.0624906	0.0505785	0.181498	0.0655752	0.127859	1.31e-06	2.53e-07	0.0745231
KEGG_LEUKOCYTE_TRANSENDOTHELIAL_MIGRATION	0.105776	0.0367301	1.65e-05	0.100386	0.0242276	0.00609662	0.0992117	0.0326406	0.0170719	3.86e-07	0.0311994
KEGG_LONG_TERM_DEPRESSION	0.0883058	0.0927631	1.35e-15	0.0832041	0.0607712	0.00099535	0.0833764	0.0515845	0.0206921	2.95e-17	0.0683729
KEGG_LONG_TERM_POTENTIATION	0.102566	0.0534696	2.12e-06	0.0974438	0.0276382	0.067385	0.095858	0.00702489	0.304033	7.02e-06	0.0293776
KEGG_LYSINE_DEGRADATION	0.0515832	-0.049913	0.0124246	0.0485811	-0.216963	1.6e-06	0.0531983	-0.0756825	0.00777577	4.32e-08	-0.114186
KEGG_LYSOSOME	0.0478044	0.0477599	0.0081721	0.0482459	0.0687032	0.026028	0.0493744	0.093963	4.17e-05	1.7e-06	0.070142
KEGG_MAPK_SIGNALING_PATHWAY	0.0544695	0.01934	0.0133989	0.0536602	0.0145794	0.663387	0.0546827	0.0698993	0.00053917	0.00042299	0.0346062
KEGG_MELANOGENESIS	0.0621222	0.0308721	0.0287025	0.0593769	-0.0205369	0.613691	0.0592321	-0.0018649	0.74042	0.192443	0.00282344
KEGG_MELANOMA	0.0580055	0.090495	6.68e-06	0.0541255	0.0576286	0.255994	0.0544901	0.0603778	0.050576	1.29e-05	0.0695005
KEGG_METABOLISM_OF_XENOBIOTICS_BY_CYTOCHROME_P450	0.0346182	0.0825939	0.0132544	0.033725	0.136031	0.0214982	0.0295067	0.212779	0.00027508	1.19e-05	0.143801
KEGG_MISMATCH_REPAIR	0.03856	-0.147207	0.0114321	0.0366404	-0.209453	0.00960818	0.0392504	-0.134067	0.0164191	0.00018339	-0.163576
KEGG_MTOR_SIGNALING_PATHWAY	0.0867693	-0.0121948	0.282657	0.0867314	0.0152371	0.497651	0.0834207	-0.0462632	0.0876405	0.185631	-0.0144069
KEGG_N_GLYCAN_BIOSYNTHESIS	0.0596479	0.0507979	0.0192893	0.0580318	0.110438	0.00033528	0.0579821	0.101216	0.00500355	5.4e-06	0.0874839
KEGG_NATURAL_KILLER_CELL_MEDIATED_CYTOTOXICITY	0.0255857	0.0433147	0.0219202	0.0251846	0.0449093	0.76506	0.0258203	0.0110355	0.642394	0.170154	0.0330865
KEGG_NEUROACTIVE_LIGAND_RECEPTOR_INTERACTION	0.00689263	-0.0081476	0.482719	0.00685917	-0.016328	0.294639	0.00688148	0.0105606	0.188475	0.299376	-0.0046383
KEGG_NEUROTROPHIN_SIGNALING_PATHWAY	0.129703	0.037881	6.02e-09	0.121948	0.019867	0.00765879	0.120681	0.0169311	0.11608	1.95e-09	0.024893
KEGG_NICOTINATE_AND_NICOTINAMIDE_METABOLISM	0.0202006	0.0254963	0.852846	0.0241854	0.219642	0.0616123	0.0185698	0.0180415	0.930035	0.419035	0.0877266
KEGG_NOD_LIKE_RECEPTOR_SIGNALING_PATHWAY	0.0638665	0.00638189	0.818448	0.0607657	-0.0268461	0.193806	0.0635296	0.0312508	0.0747306	0.18101	0.00359555
KEGG_NON_SMALL_CELL_LUNG_CANCER	0.0529019	0.0479941	0.026313	0.0510309	0.0979517	0.0231385	0.0491878	-0.0157406	0.726544	0.0170522	0.0434017
KEGG_NOTCH_SIGNALING_PATHWAY	0.0290934	0.0241742	0.726677	0.0340149	0.0562071	0.356734	0.033682	0.00067901	0.721684	0.763491	0.0270201
KEGG_NUCLEOTIDE_EXCISION_REPAIR	0.060235	0.0450338	0.600326	0.0618903	0.07494	0.0574308	0.0598879	0.00795471	0.735839	0.289825	0.0426428
KEGG_O_GLYCAN_BIOSYNTHESIS	0	NA	0.107571	0	NA	7.32e-05	0	NA	0.280196	0.00021818	NA
KEGG_OLFACTORY_TRANSDUCTION	0.0395743	0.0434339	1.08e-06	0.0388906	0.0666112	0.00018759	0.0394376	0.0380125	0.00492447	4.09e-10	0.0493525
KEGG_OOCYTE_MEIOSIS	0.10919	0.0355883	0.0008717	0.108522	0.0272573	0.198928	0.104842	-0.0072619	0.392623	0.00385519	0.0185279
KEGG_OXIDATIVE_PHOSPHORYLATION	0.440422	0.0225017	0.00090538	0.439827	0.0412723	0.00027839	0.422286	0.0200781	0.0301018	1.48e-06	0.0279507
KEGG_P53_SIGNALING_PATHWAY	0.056252	0.0161197	0.656367	0.0547704	0.045843	0.321346	0.053804	-0.0284262	0.256108	0.441712	0.0111789
KEGG_PANCREATIC_CANCER	0.072017	-0.0119209	0.840202	0.0671997	-0.0504223	0.058263	0.067242	-0.0065654	0.669597	0.336284	-0.0229695
KEGG_PARKINSONS_DISEASE	0.466991	0.0106208	0.12653	0.464889	0.0245716	0.0173435	0.444844	-0.0001493	0.894246	0.0523223	0.011681
KEGG_PATHOGENIC_ESCHERICHIA_COLI_INFECTION	0.288754	0.00441324	0.467149	0.280991	-0.0138539	0.104791	0.277318	-0.0051473	0.596826	0.314782	-0.0048627
KEGG_PATHWAYS_IN_CANCER	0.073433	0.0106813	0.0447	0.0721385	0.00225747	0.985121	0.0717201	0.018614	0.209201	0.153588	0.0105176
KEGG_PENTOSE_PHOSPHATE_PATHWAY	0.117345	-0.0364857	0.088655	0.117385	0.0136141	0.631327	0.112896	-0.0275763	0.298157	0.224781	-0.016816
KEGG_PEROXISOME	0.0374096	0.023243	0.0787466	0.03703	0.0313966	0.329933	0.0377228	0.117535	4.21e-07	2.05e-06	0.0573916
KEGG_PHOSPHATIDYLINOSITOL_SIGNALING_SYSTEM	0.0334793	0.0633749	0.00019069	0.0339068	0.0359347	0.0642722	0.0338338	0.0525167	0.00411421	8.02e-06	0.0506088
KEGG_PORPHYRIN_AND_CHLOROPHYLL_METABOLISM	0.0770501	-0.0273556	0.00053636	0.0768142	-0.0744992	0.00016059	0.078997	-0.0382756	0.0270307	5.09e-07	-0.0467101
KEGG_PPAR_SIGNALING_PATHWAY	0.0516253	0.0525633	0.00016727	0.0547696	0.119361	9.68e-07	0.0513226	0.0639096	0.00130015	9.6e-11	0.0786112
KEGG_PRIMARY_IMMUNODEFICIENCY	0.00164182	Inf	0.0165521	0.00048811	Inf	0.0666339	0.00038827	Inf	0.371214	0.0160603	Inf
KEGG_PRION_DISEASES	0.0845572	-0.0170474	0.206461	0.0820386	-0.0918352	0.00624129	0.0841315	0.0305334	0.45311	0.0211163	-0.0261164
KEGG_PROGESTERONE_MEDIATED_OOCYTE_MATURATION	0.0518831	-0.0082096	0.449245	0.0502941	-0.0593464	0.0917428	0.048789	-0.0579186	0.00706617	0.012314	-0.0418249
KEGG_PROPANOATE_METABOLISM	0.0656609	-0.0199823	0.384601	0.0626617	-0.115923	0.00032207	0.0645963	-0.0165229	0.349871	0.00266586	-0.0508094
KEGG_PROSTATE_CANCER	0.0806567	0.0613565	5.53e-05	0.0751988	0.0159656	0.563773	0.0794545	0.0749124	7.47e-06	6.27e-08	0.0507449
KEGG_PROTEASOME	0.401266	-0.0276248	0.023881	0.386017	0.00192192	0.559982	0.37879	-0.0010727	0.790211	0.168034	-0.0089252
KEGG_PROTEIN_EXPORT	0.219447	0.0215674	0.035442	0.213875	0.0372374	0.0781019	0.211	-0.0032571	0.503714	0.0407044	0.0185159
KEGG_PURINE_METABOLISM	0.0676311	-0.0135327	0.453026	0.0676441	0.00011112	0.956789	0.0660208	-0.0153805	0.276859	0.644173	-0.0096007
KEGG_PYRIMIDINE_METABOLISM	0.0698965	-0.0140623	0.866865	0.0708228	-0.0101369	0.474338	0.0696629	-0.0162549	0.486461	0.780951	-0.0134847
KEGG_PYRUVATE_METABOLISM	0.131656	0.0564906	7.21e-07	0.121064	0.0133472	0.303323	0.125995	0.051192	0.00027135	1.79e-08	0.0403432
KEGG_REGULATION_OF_ACTIN_CYTOSKELETON	0.105864	0.0275068	5.54e-05	0.10184	0.00184279	0.273616	0.102992	0.0340333	0.0003014	9.35e-07	0.0211277
KEGG_RENAL_CELL_CARCINOMA	0.121798	0.0295519	0.00019918	0.117372	0.0208191	0.161796	0.112391	0.00271746	0.834755	0.00179954	0.0176961
KEGG_RETINOL_METABOLISM	0.017847	-0.0136752	0.985619	0.0162889	0.2726	0.0488013	0.0141076	0.0561194	0.446895	0.26251	0.105015
KEGG_RIBOSOME	0.839862	-0.0069319	5.36e-15	0.84311	-0.0061694	2.19e-05	0.836047	-0.0067515	1.22e-07	2.62e-23	-0.0066176
KEGG_RIG_I_LIKE_RECEPTOR_SIGNALING_PATHWAY	0.0376915	0.0308555	0.759028	0.0354776	0.0523845	0.59871	0.0385784	0.0866275	0.0362729	0.223066	0.0566225
KEGG_RNA_DEGRADATION	0.113822	-0.0349579	0.0123606	0.109781	-0.0389776	0.299614	0.109306	-0.12427	2.75e-08	2.94e-08	-0.0660685
KEGG_RNA_POLYMERASE	0.113304	0.0598164	0.0294334	0.108171	0.0394848	0.23875	0.109233	0.0402967	0.115279	0.0271006	0.0465326
KEGG_SELENOAMINO_ACID_METABOLISM	0.00860212	-0.0026941	0.662652	0.0105155	0.0957584	0.913312	0.00911664	-0.0573663	0.734683	0.951056	0.0118993
KEGG_SMALL_CELL_LUNG_CANCER	0.06535	0.0486652	0.00082169	0.0636284	0.0677019	0.0101568	0.0626873	0.0579103	0.0203943	2.35e-05	0.0580925
KEGG_SNARE_INTERACTIONS_IN_VESICULAR_TRANSPORT	0.0427538	0.139001	0.00036092	0.0412451	0.0101243	0.862856	0.0421215	0.199773	0.00073323	3.04e-05	0.1163
KEGG_SPHINGOLIPID_METABOLISM	0.00233526	-0.231326	0.680965	0.00377703	0.023459	0.630784	0.00371611	-0.18474	0.502475	0.800457	-0.130869
KEGG_SPLICEOSOME	0.210133	-0.0489082	0.00187751	0.205599	-0.0098958	0.52446	0.195533	-0.124936	3.45e-08	1.07e-08	-0.0612466
KEGG_STARCH_AND_SUCROSE_METABOLISM	0.0381346	-0.0650042	0.228622	0.0444699	-0.0791187	0.108439	0.0445925	-0.0818255	0.123257	0.0719842	-0.0753161
KEGG_SYSTEMIC_LUPUS_ERYTHEMATOSUS	0.0904236	-0.0532481	1.02e-06	0.0881452	-0.0509475	0.0112349	0.0859648	-0.101635	4.83e-10	4.59e-15	-0.0686102
KEGG_T_CELL_RECEPTOR_SIGNALING_PATHWAY	0.0669535	0.0760992	2.58e-07	0.0633295	0.0681117	0.00258077	0.0639553	0.0700223	0.00014543	4.64e-11	0.0714111
KEGG_TASTE_TRANSDUCTION	0.0695714	0.0205644	0.00627014	0.069756	0.0478786	0.00036668	0.068079	0.0121139	0.275166	7.41e-05	0.0268523
KEGG_TGF_BETA_SIGNALING_PATHWAY	0.0623308	0.0689819	0.00134185	0.060465	0.0194863	0.104536	0.0583559	0.0479158	0.00697151	0.00010814	0.0454613
KEGG_THYROID_CANCER	0.0987629	0.0263101	0.419808	0.0938173	0.0219554	0.739154	0.0965013	0.0116569	0.994312	0.884669	0.0199741
KEGG_TIGHT_JUNCTION	0.107979	0.0278691	0.00055222	0.103067	0.014886	0.105849	0.1015	0.0153095	0.110441	0.00054458	0.0193549
KEGG_TOLL_LIKE_RECEPTOR_SIGNALING_PATHWAY	0.061048	0.0540094	0.00111317	0.0591665	0.0517288	0.0106249	0.0608327	0.0867994	1.42e-05	4.64e-08	0.0641792
KEGG_TRYPTOPHAN_METABOLISM	0.0242723	-0.0196468	0.773898	0.0217874	-0.263769	5.76e-08	0.0232517	0.00413576	0.980775	7.06e-06	-0.0930934
KEGG_TYPE_I_DIABETES_MELLITUS	0.0527391	0.276814	1.17e-46	0.0524089	0.355471	8.04e-26	0.0534116	0.270186	2.38e-30	6.09e-97	0.300824
KEGG_TYPE_II_DIABETES_MELLITUS	0.0351994	-0.0378022	0.372908	0.0424528	0.0373793	0.226172	0.0395603	-0.0481955	0.249845	0.259375	-0.0162061
KEGG_TYROSINE_METABOLISM	0.0601492	0.0608013	0.00410894	0.0565175	0.0501803	0.0771808	0.0559306	0.00632211	0.557178	0.00830042	0.0391013
KEGG_UBIQUITIN_MEDIATED_PROTEOLYSIS	0.100216	0.0242872	0.00065198	0.0973949	0.0273711	0.026504	0.0937662	-0.0083618	0.374274	0.00054544	0.0144322
KEGG_VALINE_LEUCINE_AND_ISOLEUCINE_DEGRADATION	0.0397424	0.0115169	0.862646	0.0326527	-0.273142	6.03e-10	0.0353184	-0.0362775	0.72527	9.74e-08	-0.0993009
KEGG_VASCULAR_SMOOTH_MUSCLE_CONTRACTION	0.0762417	0.0483767	7.47e-11	0.0738551	0.0408912	0.00116622	0.0729187	0.0284209	0.0223954	1.19e-12	0.0392296
KEGG_VASOPRESSIN_REGULATED_WATER_REABSORPTION	0.0875134	0.0469732	0.00053909	0.0915806	0.0351963	0.15703	0.0911534	0.00734344	0.411608	0.00222813	0.0298377
KEGG_VEGF_SIGNALING_PATHWAY	0.0619087	0.0735737	5.08e-06	0.0581565	0.0564739	0.00346329	0.057731	0.0316935	0.268977	9.65e-07	0.0539137
KEGG_VIBRIO_CHOLERAE_INFECTION	0.173739	0.0605036	4.48e-13	0.172289	0.0834175	2.36e-13	0.171633	0.0709469	7.12e-11	2.52e-32	0.0716227
KEGG_VIRAL_MYOCARDITIS	0.0970477	-0.002553	0.729968	0.0994197	0.058021	0.00086759	0.0950263	-0.0487496	0.00623962	0.00035895	0.00223946
KEGG_WNT_SIGNALING_PATHWAY	0.061708	0.0309179	0.0142467	0.0613177	0.0494716	0.00451869	0.0621561	0.0315401	0.0607349	0.00035572	0.0373099
KENNY_CTNNB1_TARGETS_DN	0.142839	0.0321844	0.00034206	0.139308	0.00031486	0.876215	0.138207	0.0451669	0.0102181	0.00028878	0.0258887
KENNY_CTNNB1_TARGETS_UP	0.0941327	-0.055552	0.0376228	0.094898	0.0205338	0.778338	0.0908673	-0.142575	4.6e-06	1.91e-05	-0.0591979
KERLEY_RESPONSE_TO_CISPLATIN_UP	0.110992	0.0133037	0.0861626	0.116355	0.0643367	0.00129998	0.110799	0.056143	0.00196517	2.95e-05	0.0445945
KESHELAVA_MULTIPLE_DRUG_RESISTANCE	0.085345	0.0546596	3.4e-05	0.0866034	0.0862098	0.00071097	0.0837265	0.120261	4.83e-10	9.35e-15	0.0870434
KHETCHOUMIAN_TRIM24_TARGETS_UP	0.206247	-0.0111221	0.372908	0.21123	-0.0293611	0.294941	0.208702	0.00313971	0.630354	0.50128	-0.0124478
KIM_ALL_DISORDERS_CALB1_CORR_DN	0.0388781	0.0411149	8.31e-05	0.0390474	0.0183059	0.415057	0.0386627	0.0248995	0.225633	0.00063768	0.0281068
KIM_ALL_DISORDERS_CALB1_CORR_UP	0.177292	-0.0032785	0.545788	0.173724	0.00617016	0.777464	0.17143	-0.0094802	0.0457051	0.246607	-0.0021962
KIM_ALL_DISORDERS_DURATION_CORR_DN	0.217224	0.0236036	0.00852515	0.21337	0.050652	3.33e-05	0.205667	0.00542812	0.360863	1.5e-05	0.0265612
KIM_ALL_DISORDERS_OLIGODENDROCYTE_NUMBER_CORR_DN	0.0468879	-0.0309785	0.428295	0.050177	-0.0376705	0.0603266	0.0520207	-0.0620479	0.195231	0.102293	-0.0435656
KIM_ALL_DISORDERS_OLIGODENDROCYTE_NUMBER_CORR_UP	0.247138	0.00824391	0.00792071	0.241132	0.0114625	0.0143929	0.236432	0.00967775	0.0172206	0.00019727	0.00979473
KIM_BIPOLAR_DISORDER_OLIGODENDROCYTE_DENSITY_CORR_DN	0.00679542	-0.250564	0.0336293	0.00871866	-0.0374747	0.353461	0.0090898	-0.294464	0.00507271	0.00349235	-0.194167
KIM_BIPOLAR_DISORDER_OLIGODENDROCYTE_DENSITY_CORR_UP	0.264278	0.0102276	0.00238058	0.258295	0.0227611	0.00114348	0.253298	0.0101439	0.0322453	1.31e-05	0.0143775
KIM_GASTRIC_CANCER_CHEMOSENSITIVITY	0.0364498	0.0452058	0.00999027	0.0353723	0.0517456	0.145067	0.0351427	0.018778	0.271634	0.0155786	0.0385764
KIM_GERMINAL_CENTER_T_HELPER_UP	0.066058	-0.0058527	0.621511	0.0641016	-0.0248231	0.528377	0.0655785	-0.0455488	0.147392	0.4169	-0.0254082
KIM_GLIS2_TARGETS_UP	0.0938521	0.114754	6.36e-15	0.101185	0.246272	5.93e-25	0.0978542	0.130712	7.62e-11	1.83e-45	0.163913
KIM_LIVER_CANCER_POOR_SURVIVAL_DN	0.0081944	-0.280965	0.0510704	0.00697647	-0.702319	0.00045626	0.00895117	-0.139754	0.300018	0.00058255	-0.374346
KIM_LIVER_CANCER_POOR_SURVIVAL_UP	0.226239	-0.0167384	0.342563	0.229823	0.00779813	0.291003	0.224646	-0.0155445	0.0336115	0.0768488	-0.0081616
KIM_MYC_AMPLIFICATION_TARGETS_DN	0.0168318	-0.0298285	0.20823	0.0176832	-0.156525	0.00193423	0.0193811	0.0316861	0.592317	0.0105269	-0.0515559
KIM_MYC_AMPLIFICATION_TARGETS_UP	0.158089	-0.0219415	0.00200886	0.158072	-0.0188455	0.285338	0.158304	-0.0297103	0.00014544	1.25e-05	-0.0234991
KIM_MYCN_AMPLIFICATION_TARGETS_DN	0.0192618	-0.0413269	0.341684	0.0199944	-0.179594	0.00360515	0.0215954	0.0404301	0.658686	0.0271334	-0.0601636
KIM_MYCN_AMPLIFICATION_TARGETS_UP	0.0622412	0.0123236	0.0472048	0.0628174	0.0662741	0.00010171	0.0630657	0.0394392	0.0841684	5.01e-05	0.0393456
KIM_RESPONSE_TO_TSA_AND_DECITABINE_UP	0.0482059	0.0762116	1.97e-07	0.0512502	0.161636	2.89e-14	0.0477633	0.0676431	0.00027135	2.41e-21	0.10183
KIM_TIAL1_TARGETS	0.138974	-0.0449353	0.00183683	0.138909	-0.0577151	0.00100945	0.132989	-0.0669073	0.00017294	8.4e-08	-0.0565192
KIM_WT1_TARGETS_12HR_DN	0.136903	-0.0192445	0.0614302	0.139216	0.0574507	0.00081071	0.133938	-0.0208001	0.0756729	0.00034474	0.00580201
KIM_WT1_TARGETS_12HR_UP	0.0606526	0.0102403	0.557204	0.0610454	0.0104201	0.291003	0.0638157	0.0746957	0.00663645	0.0335622	0.0317854
KIM_WT1_TARGETS_8HR_DN	0.0862241	0.0165895	0.171058	0.0839796	0.0192504	0.199674	0.0825027	-0.0305883	0.0612248	0.0547989	0.00175056
KIM_WT1_TARGETS_8HR_UP	0.0912778	-0.0079808	0.756816	0.0929293	0.0164763	0.45385	0.0937148	0.021874	0.317562	0.618505	0.0101231
KIM_WT1_TARGETS_DN	0.0843143	-0.0007381	0.951343	0.0854921	0.0327793	0.0187369	0.0849312	-0.0287639	0.0172919	0.0128735	0.00109243
KIM_WT1_TARGETS_UP	0.0765633	-0.0507781	0.0568475	0.0802569	-0.0100884	0.539833	0.0799332	0.0368009	0.161808	0.101188	-0.0080219
KINSEY_TARGETS_OF_EWSR1_FLII_FUSION_DN	0.0704727	0.0601876	2.6e-06	0.0735317	0.0753539	0.0005948	0.0731794	0.101755	1.47e-08	1.76e-14	0.0790989
KINSEY_TARGETS_OF_EWSR1_FLII_FUSION_UP	0.133702	-0.0329229	0.00023543	0.130622	-0.0316559	0.226172	0.130436	-0.0974579	7.76e-10	2.09e-11	-0.0540122
KLEIN_PRIMARY_EFFUSION_LYMPHOMA_DN	0.0436039	0.0473058	0.00148419	0.044678	0.085039	0.00240979	0.0420055	0.0145662	0.149462	6.4e-05	0.0489703
KLEIN_PRIMARY_EFFUSION_LYMPHOMA_UP	0.0823427	0.0589515	0.00810866	0.0788714	0.0104754	0.669089	0.0832144	0.0260651	0.240841	0.0387908	0.0318307
KLEIN_TARGETS_OF_BCR_ABL1_FUSION	0.0175242	0.0497288	0.10475	0.0150983	-0.0865089	0.092849	0.0162264	0.071898	0.169637	0.0460848	0.011706
KOBAYASHI_EGFR_SIGNALING_24HR_DN	0.083807	-0.0935958	0.00178241	0.0822713	0.00648034	0.399048	0.07995	-0.324333	4.34e-07	8.1e-08	-0.13715
KOBAYASHI_EGFR_SIGNALING_24HR_UP	0.0618756	0.0743673	2.25e-06	0.0681242	0.176196	1.13e-10	0.0678165	0.214759	2.78e-17	1.99e-29	0.155107
KOHOUTEK_CCNT1_TARGETS	0.0706957	0.0523546	0.00922199	0.0632034	-0.131886	0.0007177	0.0686237	0.126291	5.14e-05	8.86e-08	0.0155867
KOHOUTEK_CCNT2_TARGETS	0.0138551	0.01016	0.759195	0.0152163	-0.0719257	0.149678	0.0157268	0.156055	0.0184684	0.0549408	0.0314297
KOINUMA_TARGETS_OF_SMAD2_OR_SMAD3	0.117096	-0.0007686	0.955237	0.120567	0.00024412	0.793079	0.119408	0.00735173	0.539675	0.938059	0.00227575
KOKKINAKIS_METHIONINE_DEPRIVATION_48HR_DN	0.101984	0.0385516	0.0250302	0.0998446	-0.0041392	0.78325	0.0982491	-0.0178775	0.930035	0.237444	0.00551165
KOKKINAKIS_METHIONINE_DEPRIVATION_48HR_UP	0.0709677	0.0214563	0.0827935	0.0688902	0.0324665	0.623324	0.0675762	0.0776164	6.62e-06	4.33e-05	0.0438464
KOKKINAKIS_METHIONINE_DEPRIVATION_96HR_DN	0.0894119	8.79e-05	0.403571	0.0888729	-0.0189646	0.438094	0.0861399	-0.0317445	0.41558	0.51572	-0.0168737
KOKKINAKIS_METHIONINE_DEPRIVATION_96HR_UP	0.0780987	0.0606574	1.72e-05	0.0743869	0.0416788	0.252977	0.0750549	0.0912275	9.09e-07	1.47e-09	0.0645213
KONDO_COLON_CANCER_HCP_WITH_H3K27ME1	0.0405505	-0.01026	0.949911	0.0411294	-0.0056291	0.895216	0.0408882	-0.0096124	0.471557	0.934853	-0.0085005
KONDO_EZH2_TARGETS	0.0404266	0.13575	5.07e-15	0.0433118	0.180425	1.26e-13	0.0426427	0.184119	6.84e-18	2.32e-41	0.166765
KONDO_PROSTATE_CANCER_HCP_WITH_H3K27ME3	0.0287476	-0.0028186	0.848151	0.0298064	0.0456133	0.133161	0.0298064	-0.0300714	0.250576	0.309013	0.00424109
KONDO_PROSTATE_CANCER_WITH_H3K27ME3	0.0046595	-0.0929533	0.799659	0.00581531	0.0949757	0.312561	0.00501792	0.187691	0.0843073	0.259372	0.0632379
KONG_E2F3_TARGETS	0.0439894	-0.201238	0.0768039	0.0447747	-0.0188219	0.623324	0.0432443	-0.496402	1.6e-06	1.16e-05	-0.23882
KORKOLA_CORRELATED_WITH_POU5F1	0	NA	0.734682	0.00227883	Inf	0.00071834	0.00102547	Inf	0.00475854	0.00024368	NA
KORKOLA_EMBRYONAL_CARCINOMA_UP	0.143663	0.00550863	0.749686	0.144812	0.0631807	6.83e-05	0.139958	-0.0159024	0.333923	0.00123549	0.0175956
KORKOLA_SEMINOMA_UP	0.126334	0.0238305	0.0140686	0.12842	0.098991	1.05e-11	0.125401	0.023811	0.156999	1.22e-11	0.0488775
KORKOLA_TERATOMA	0.124632	-0.00317	0.458052	0.134146	0.0943041	0.00111416	0.128348	0.00148395	0.598341	0.0127795	0.0308727
KORKOLA_YOLK_SAC_TUMOR	0.0196785	0.0986382	7.63e-13	0.0201215	0.16711	9.99e-16	0.0201643	0.0541724	0.0021266	3.93e-27	0.10664
KOYAMA_SEMA3B_TARGETS_DN	0.0787468	-0.0001365	0.882529	0.0794948	0.00777763	0.881971	0.0774609	0.00735429	0.444723	0.90817	0.00499848
KOYAMA_SEMA3B_TARGETS_UP	0.0561286	0.0953549	4.8e-13	0.0547425	0.0444198	0.0593796	0.0548924	0.094295	3.16e-10	1.32e-20	0.0780233
KRASNOSELSKAYA_ILF3_TARGETS_DN	0.0168741	-0.250461	7.72e-07	0.0177361	-0.361821	1.58e-07	0.022485	-0.211794	0.00048074	4.31e-14	-0.274692
KRASNOSELSKAYA_ILF3_TARGETS_UP	0.073309	0.00931285	0.308354	0.0752759	0.0341747	0.701782	0.0781417	0.0859847	0.0168177	0.0814676	0.0431574
KRIEG_HYPOXIA_NOT_VIA_KDM3A	0.0971806	-0.0225391	0.0294123	0.100638	-0.00562	0.792966	0.0984996	-0.0232586	0.0191276	0.0171642	-0.0171392
KRIEG_HYPOXIA_VIA_KDM3A	0.107267	0.00032013	0.667025	0.101538	-0.0458807	0.0987552	0.0993739	-0.0593955	0.00296627	0.00899021	-0.0349854
KRIEG_KDM3A_TARGETS_NOT_HYPOXIA	0.0953348	0.0433945	1.26e-05	0.091829	0.04844	8.86e-05	0.0910954	0.0217622	0.00721147	2.85e-09	0.0378655
KRIGE_AMINO_ACID_DEPRIVATION	0.086983	-0.0886094	0.00274875	0.0863739	-0.177005	0.00117241	0.0999858	-0.0874271	0.0067551	3.79e-06	-0.117681
KRIGE_RESPONSE_TO_TOSEDOSTAT_24HR_DN	0.149991	-0.0194606	0.0333558	0.146836	0.00016507	0.697328	0.145864	-0.0443209	2.31e-05	6.42e-05	-0.0212054
KRIGE_RESPONSE_TO_TOSEDOSTAT_24HR_UP	0.0596298	-0.0173131	0.39422	0.0605403	-0.0412539	0.049661	0.0623668	0.00582876	0.466817	0.152783	-0.0175794
KRIGE_RESPONSE_TO_TOSEDOSTAT_6HR_DN	0.143959	-0.0114507	0.242203	0.140628	0.00929474	0.717711	0.138982	-0.0349485	0.0004602	0.00439419	-0.0123681
KRIGE_RESPONSE_TO_TOSEDOSTAT_6HR_UP	0.075189	-0.0335303	1.4e-08	0.0763365	-0.0403281	3.3e-07	0.0778347	-0.0302324	0.00041836	1.69e-15	-0.0346969
KUMAR_AUTOPHAGY_NETWORK	0.0664173	-0.0216415	0.192855	0.069525	0.0472772	0.0457098	0.0692363	-0.0292151	0.0206392	0.0084955	-0.0011931
KUMAR_PATHOGEN_LOAD_BY_MACROPHAGES	0.0569506	0.00562677	0.681036	0.0576434	0.0445738	0.00188793	0.0560064	0.00321588	0.616644	0.0266626	0.0178055
KUMAR_TARGETS_OF_MLL_AF9_FUSION	0.0749942	0.0339398	2.4e-05	0.0754905	0.0395834	1.1e-07	0.0763245	0.0569824	4.09e-06	8.71e-15	0.0435019
KUNINGER_IGF1_VS_PDGFB_TARGETS_DN	0.0734304	0.134573	3.6e-12	0.0773407	0.222656	4.07e-12	0.080021	0.143971	1.14e-06	3.79e-26	0.167067
KUNINGER_IGF1_VS_PDGFB_TARGETS_UP	0.0262423	0.0471179	0.00626166	0.0268007	0.0774917	0.00041195	0.0265158	0.00062011	0.692967	0.00018199	0.0417432
KUROZUMI_RESPONSE_TO_ONCOCYTIC_VIRUS	0.0235542	0.00101588	0.94631	0.0235708	-2.26e-07	0.642475	0.0235873	0.00101442	0.518902	0.889379	0.00067669
KUUSELO_PANCREATIC_CANCER_19Q13_AMPLIFICATION	0.0619841	-0.0560621	0.00599266	0.0634274	-0.0453536	0.190623	0.0632121	-0.0613766	0.0199266	0.00156683	-0.0542641
KYNG_DNA_DAMAGE_BY_4NQO	0.141386	0.0597391	8.91e-08	0.135414	0.0308129	0.0177418	0.136479	0.0720148	4.37e-06	3.9e-12	0.054189
KYNG_DNA_DAMAGE_BY_4NQO_OR_UV	0.0811595	-0.0018173	0.764752	0.0832694	0.0187309	0.291849	0.0822017	-0.0106209	0.834755	0.762403	0.00209756
KYNG_DNA_DAMAGE_BY_GAMMA_AND_UV_RADIATION	0.0837934	0.0248657	0.124914	0.0892758	0.108689	4.62e-07	0.087305	0.0464423	0.0664719	7.98e-07	0.0599991
KYNG_DNA_DAMAGE_BY_GAMMA_RADIATION	0.0974417	0.00182859	0.661974	0.0952648	-0.0403824	0.0419535	0.0946533	-0.0189445	0.21946	0.116454	-0.0191661
KYNG_DNA_DAMAGE_BY_UV	0.0441669	-0.0749482	0.00023906	0.0442411	-0.0862716	0.0427399	0.0438227	-0.0211712	0.235259	0.0002347	-0.060797
KYNG_DNA_DAMAGE_DN	0.165601	0.00589997	0.148048	0.165262	0.00920251	0.42365	0.161263	0.0114346	0.117636	0.132509	0.0088457
KYNG_DNA_DAMAGE_UP	0.0568376	0.0439749	0.00044078	0.0564845	0.0393064	0.0018486	0.0549198	-0.0011104	0.691554	6.7e-05	0.0273903
KYNG_ENVIRONMENTAL_STRESS_RESPONSE_NOT_BY_4NQO_IN_WS	0.141479	0.011875	0.350383	0.131878	-0.0454538	0.0152584	0.132452	-0.0064718	0.907932	0.0996122	-0.0133502
KYNG_ENVIRONMENTAL_STRESS_RESPONSE_NOT_BY_GAMMA_IN_OLD	0.0635413	-0.0566499	0.0800457	0.0638325	-0.0283336	0.328755	0.0613004	-0.0005958	0.990433	0.294475	-0.0285264
KYNG_ENVIRONMENTAL_STRESS_RESPONSE_NOT_BY_GAMMA_IN_WS	0.134752	-0.0431509	0.0004279	0.129999	-0.101582	4.21e-08	0.132092	-0.05063	0.00118775	1.13e-11	-0.0651208
KYNG_ENVIRONMENTAL_STRESS_RESPONSE_NOT_BY_UV_IN_OLD	0.113146	-0.0278168	0.0243965	0.110943	-0.028159	0.360268	0.107663	-0.0090208	0.843157	0.1329	-0.0216656
KYNG_ENVIRONMENTAL_STRESS_RESPONSE_UP	0.238836	0.0468955	2.1e-10	0.235615	0.0565655	1.59e-06	0.225582	0.0310128	0.0283631	7.66e-15	0.0448246
KYNG_RESPONSE_TO_H2O2	0.167975	0.00220899	0.821431	0.167228	0.0225497	0.0515369	0.167485	0.0421506	0.00031045	0.00099101	0.0223031
KYNG_RESPONSE_TO_H2O2_VIA_ERCC6_DN	0.204975	0.0113116	0.139853	0.203505	0.0247673	0.0436541	0.200912	0.0161564	0.0689017	0.0164009	0.0174118
KYNG_RESPONSE_TO_H2O2_VIA_ERCC6_UP	0.0700814	0.0116337	0.764833	0.0654501	0.0668239	0.0332645	0.0675337	-0.0010544	0.598297	0.212226	0.0258011
KYNG_WERNER_SYNDROM_AND_NORMAL_AGING_DN	0.106799	-0.0002195	0.92633	0.105945	0.00736121	0.49169	0.10459	0.0165414	0.0681711	0.326026	0.00789439
KYNG_WERNER_SYNDROM_AND_NORMAL_AGING_UP	0.0666875	-0.0544477	0.00014503	0.0668543	-0.0501915	0.0017872	0.0660046	-0.066254	0.00663645	3.87e-07	-0.0569644
LA_MEN1_TARGETS	0.0418851	-0.0570096	0.403632	0.0428016	0.0406731	0.81618	0.0421262	0.0110551	0.689809	0.813423	-0.0017605
LAIHO_COLORECTAL_CANCER_SERRATED_DN	0.0711399	-0.0097042	0.916236	0.0709999	-0.0530771	0.00784364	0.0722702	-0.0025935	0.99913	0.130112	-0.0217916
LAIHO_COLORECTAL_CANCER_SERRATED_UP	0.278142	0.0108331	0.0207808	0.281323	0.0553711	4.95e-13	0.269651	0.00499398	0.337256	2.04e-12	0.0237327
LANDIS_BREAST_CANCER_PROGRESSION_DN	0.0782405	0.0864931	4.57e-09	0.0803496	0.0985087	4.59e-06	0.0810392	0.142168	1.05e-11	3.69e-22	0.109057
LANDIS_BREAST_CANCER_PROGRESSION_UP	0.0703853	0.0280893	0.131868	0.0699103	0.00280349	0.849663	0.0686294	0.0123559	0.60001	0.493703	0.0144163
LANDIS_ERBB2_BREAST_PRENEOPLASTIC_DN	0.0849381	0.0355099	0.0468357	0.0799703	-0.0290034	0.332337	0.0828027	0.0720612	0.00071575	0.00086275	0.0261893
LANDIS_ERBB2_BREAST_TUMORS_324_DN	0.0837355	0.0403269	0.00147504	0.0852734	0.0234915	0.36598	0.0837865	0.06784	3.77e-07	5.55e-08	0.0438861
LANDIS_ERBB2_BREAST_TUMORS_324_UP	0.116253	0.0788687	1.95e-15	0.114026	0.0829368	4.08e-08	0.113207	0.0621904	2.3e-07	4.14e-26	0.0746653
LANDIS_ERBB2_BREAST_TUMORS_65_DN	0.0459714	0.101419	0.00119158	0.0407154	-0.0281763	0.888429	0.0456246	0.143691	0.00098891	0.00011471	0.0723112
LANDIS_ERBB2_BREAST_TUMORS_65_UP	0.169866	0.132934	2.04e-17	0.173503	0.289942	7.03e-35	0.165488	0.131147	1e-10	1.43e-57	0.184674
LANG_MYB_FAMILY_TARGETS	0.169037	-0.0252432	0.157169	0.172757	0.00182167	0.735653	0.169487	-0.0207253	0.354292	0.380935	-0.0147156
LASTOWSKA_COAMPLIFIED_WITH_MYCN	0.086735	-0.0277215	0.198865	0.0917603	0.0791629	0.003289	0.0894595	-0.0477524	0.0768205	0.00300919	0.00122968
LASTOWSKA_NEUROBLASTOMA_COPY_NUMBER_DN	0.0830165	0.0130272	0.0376228	0.0849844	0.0837437	2.14e-24	0.0857033	0.0177348	0.0336375	5.25e-24	0.0381686
LASTOWSKA_NEUROBLASTOMA_COPY_NUMBER_UP	0.0965894	-0.0001595	0.701224	0.0960316	0.0207595	0.330238	0.0948071	-0.0362543	0.0083096	0.0515789	-0.0052181
LAU_APOPTOSIS_CDKN2A_UP	0.0849092	-0.0017679	0.866865	0.0852997	0.00971813	0.563753	0.0838615	0.00347459	0.905171	0.950302	0.00380826
LE_EGR2_TARGETS_DN	0.0536368	0.0490407	0.0116544	0.0539235	0.0809712	0.0783348	0.0521232	0.0723479	0.0535899	0.0029443	0.0674533
LE_EGR2_TARGETS_UP	0.108673	-0.0515245	0.420442	0.105556	0.0111507	0.345881	0.105142	-0.172828	0.00056871	0.00451417	-0.0710672
LEE_AGING_CEREBELLUM_DN	0.0465049	-0.0204666	0.582675	0.0478632	0.0719498	0.0010598	0.0461698	-0.0171685	0.893695	0.0202227	0.0114382
LEE_AGING_CEREBELLUM_UP	0.100761	-0.0095599	0.386092	0.105441	0.0210172	0.145067	0.103013	0.0132082	0.179622	0.162731	0.00822183
LEE_AGING_MUSCLE_DN	0.112027	0.0665085	1.43e-08	0.11908	0.130871	1.06e-17	0.11574	0.0990927	2.15e-11	1.11e-32	0.0988241
LEE_AGING_MUSCLE_UP	0.199154	0.0117796	0.102057	0.202591	0.0468838	4.46e-05	0.200261	0.0358948	0.0083036	6.2e-06	0.0315194
LEE_AGING_NEOCORTEX_DN	0.0858405	-0.0335077	0.012977	0.0854446	-0.0254494	0.170174	0.0813603	-0.0546625	0.00014722	4.15e-05	-0.0378732
LEE_AGING_NEOCORTEX_UP	0.181101	0.0126632	0.0141776	0.183258	0.0135585	0.103585	0.182659	0.0323218	0.00035994	6.34e-05	0.0195145
LEE_BMP2_TARGETS_DN	0.126692	-0.0501772	0.00070996	0.122763	-0.0186502	0.569098	0.122267	-0.127568	5.59e-08	7.37e-09	-0.065465
LEE_BMP2_TARGETS_UP	0.0509602	0.0822789	3.37e-07	0.0499192	0.0268507	0.269714	0.0514211	0.121992	1.79e-11	1.43e-15	0.0770405
LEE_CALORIE_RESTRICTION_MUSCLE_DN	0.0743424	-0.0402845	0.0154857	0.0732152	-0.124469	4.6e-06	0.0770774	-0.0436983	0.0555606	8.21e-07	-0.069484
LEE_CALORIE_RESTRICTION_MUSCLE_UP	0.168331	-0.0635034	9.32e-11	0.168509	-0.0509717	0.00371823	0.165197	-0.042704	0.0015921	3.6e-13	-0.052393
LEE_CALORIE_RESTRICTION_NEOCORTEX_DN	0.126908	0.0265785	0.00572821	0.122926	0.0374471	0.00699543	0.12178	0.0140987	0.916487	0.0023267	0.0260414
LEE_CALORIE_RESTRICTION_NEOCORTEX_UP	0.0443715	-0.0731709	8.8e-05	0.0444201	-0.0625511	0.0335455	0.045623	-0.0468718	0.0585973	2.38e-05	-0.0608646
LEE_DIFFERENTIATING_T_LYMPHOCYTE	0.0440178	0.0455466	6.42e-05	0.0449326	0.0711833	2.75e-05	0.0460904	0.0720606	6.36e-06	6.17e-12	0.0629302
LEE_DOUBLE_POLAR_THYMOCYTE	0	NA	0.00452449	0	NA	0.00128564	0	NA	0.0608991	4.47e-05	NA
LEE_EARLY_T_LYMPHOCYTE_DN	0.0686941	0.00278584	0.907116	0.0673557	-0.0303321	0.523923	0.0657722	0.00655472	0.144866	0.499561	-0.0069972
LEE_EARLY_T_LYMPHOCYTE_UP	0.037272	-0.17354	0.00383083	0.0382989	-0.0681481	0.0433603	0.0361	-0.44064	1.08e-06	4.93e-08	-0.227443
LEE_LIVER_CANCER_ACOX1_DN	0.0037702	-0.392062	0.0433758	0.00608278	0.150526	0.994643	0.00653828	0.16183	0.487766	0.259163	-0.0265687
LEE_LIVER_CANCER_ACOX1_UP	0.138967	-0.0195269	0.0425024	0.139936	-0.0275113	0.248596	0.13622	-0.0079035	0.644739	0.125579	-0.0183139
LEE_LIVER_CANCER_CIPROFIBRATE_DN	0	NA	0.0845472	0.00090741	1.40718	0.6217	0	#NAME?	0.901825	0.412285	NA
LEE_LIVER_CANCER_CIPROFIBRATE_UP	0.0793549	0.0178319	0.281442	0.087288	0.0972545	2.22e-06	0.0858298	0.113015	0.00021317	3.77e-08	0.0760337
LEE_LIVER_CANCER_DENA_DN	0.0107431	0.195755	0.00033134	0.0117418	0.291166	1.89e-05	0.0119578	0.36071	2.23e-07	8.66e-13	0.282544
LEE_LIVER_CANCER_DENA_UP	0.127775	0.0452425	5.41e-05	0.132039	0.0490254	0.00071834	0.130243	0.0765712	1e-06	1.98e-11	0.0569463
LEE_LIVER_CANCER_E2F1_DN	0.044611	0.0904436	6.81e-07	0.0418546	0.0768687	0.0150172	0.0425304	0.152833	2.5e-08	1.74e-13	0.106715
LEE_LIVER_CANCER_E2F1_UP	0.140058	0.0569343	8.13e-12	0.13934	0.0594114	1.03e-05	0.13709	0.0835566	1.01e-10	1.58e-23	0.0666341
LEE_LIVER_CANCER_MYC_DN	0.0537914	-0.0425416	0.00020225	0.0560997	0.020057	0.221998	0.0555226	-0.0113987	0.316598	0.00105825	-0.0112944
LEE_LIVER_CANCER_MYC_E2F1_DN	0.00459398	0.041119	0.845416	0.00665178	0.167457	0.148997	0.00757817	0.24865	0.0747091	0.155759	0.152409
LEE_LIVER_CANCER_MYC_E2F1_UP	0.159217	0.0179664	0.0197637	0.152698	-0.0222699	0.220796	0.153541	-0.0260764	0.083529	0.0146734	-0.0101266
LEE_LIVER_CANCER_MYC_TGFA_DN	0.0117801	-0.116203	0.00106388	0.00979691	-0.436548	1.4e-08	0.0114508	0.0106343	0.907327	4.57e-09	-0.180705
LEE_LIVER_CANCER_MYC_TGFA_UP	0.164574	0.0222592	0.0222378	0.162004	0.0169987	0.260962	0.164053	0.0134354	0.522731	0.0716112	0.0175644
LEE_LIVER_CANCER_MYC_UP	0.252168	0.0122591	0.00934797	0.248971	0.00564311	0.45251	0.247733	0.00589314	0.139759	0.0213188	0.0079318
LEE_LIVER_CANCER_SURVIVAL_DN	0.251915	-0.036683	0.00396035	0.252555	0.0151185	0.387964	0.240577	-0.0959052	1.32e-09	7.92e-10	-0.0391565
LEE_LIVER_CANCER_SURVIVAL_UP	0.0181358	-0.0409577	0.0123215	0.0167065	-0.111418	0.00025964	0.017828	-0.0124026	0.634888	0.00020312	-0.0549262
LEE_METASTASIS_AND_ALTERNATIVE_SPLICING_DN	0.060252	0.0548271	0.00010021	0.0602707	0.0294298	0.0553318	0.0622648	0.0554993	0.0397394	2.95e-05	0.0465854
LEE_METASTASIS_AND_ALTERNATIVE_SPLICING_UP	0.0636004	0.103935	3.57e-09	0.0681519	0.159218	2.06e-08	0.0630342	0.0770337	1.61e-05	1.43e-18	0.113396
LEE_NEURAL_CREST_STEM_CELL_DN	0.0549596	0.0734012	5.43e-10	0.0567808	0.121254	1.33e-07	0.055019	0.090201	1.48e-06	1.43e-19	0.0949519
LEE_NEURAL_CREST_STEM_CELL_UP	0.0757604	0.0493107	3.42e-05	0.0786128	0.0731551	1.69e-07	0.0764909	0.0793998	5.89e-08	3.23e-16	0.0672885
LEE_RECENT_THYMIC_EMIGRANT	0.0890467	-0.0239984	0.00439026	0.0905761	-0.0118041	0.550281	0.0895887	-0.0191717	0.0367712	0.00478298	-0.0183247
LEE_TARGETS_OF_PTCH1_AND_SUFU_DN	0.00908476	0.0990559	0.0519178	0.00923282	-0.126495	0.220796	0.00995199	0.0357005	0.330571	0.0838177	0.00275392
LEE_TARGETS_OF_PTCH1_AND_SUFU_UP	0.115335	-0.0141311	0.171058	0.119651	0.0475875	0.00242391	0.124325	-0.0072197	0.222987	0.00493993	0.00874555
LEI_MYB_TARGETS	0.15571	0.0150949	0.00121441	0.151513	0.0119738	0.0179696	0.153351	0.0200961	0.00356481	1.18e-05	0.0157216
LEIN_ASTROCYTE_MARKERS	0.0919163	0.108198	5.54e-10	0.0937232	0.175425	2.01e-12	0.0907117	0.126654	1.32e-09	3.57e-27	0.136759
LEIN_CEREBELLUM_MARKERS	0.0180281	-0.0521142	0.469304	0.0187529	-0.0558536	0.485569	0.0201254	-0.018672	0.57828	0.669468	-0.0422133
LEIN_CHOROID_PLEXUS_MARKERS	0.0514004	0.165703	2.55e-21	0.0486321	0.189715	2.47e-14	0.0497435	0.15925	2.62e-14	1.01e-44	0.171556
LEIN_LOCALIZED_TO_PROXIMAL_DENDRITES	0.0892667	0.0775478	8.42e-11	0.0878108	0.115581	6.73e-06	0.0851269	0.0939678	3.37e-06	2.27e-18	0.095699
LEIN_MEDULLA_MARKERS	0.0884198	0.0131986	0.157629	0.0871644	0.0153126	0.201894	0.0874395	0.0205277	0.0391541	0.0374451	0.0163463
LEIN_MIDBRAIN_MARKERS	0.0128921	0.0828104	0.0179897	0.0131988	0.15612	0.082419	0.0146953	0.213938	0.00126342	0.00018948	0.150956
LEIN_NEURON_MARKERS	0.0259647	-0.15547	3.57e-06	0.028802	-0.149132	2.98e-06	0.0298106	-0.0147262	0.797108	2.98e-09	-0.106443
LEIN_OLIGODENDROCYTE_MARKERS	0.061917	0.0446714	0.0536895	0.0630962	0.095465	3.44e-05	0.0586702	0.0391455	0.0756634	1.98e-05	0.0597606
LEIN_PONS_MARKERS	0.0717056	-0.0078223	0.107884	0.0711875	0.0264425	0.0954622	0.0704917	-0.0137702	0.146005	0.043041	0.00161666
LENAOUR_DENDRITIC_CELL_MATURATION_DN	0.0805338	0.00171047	0.918336	0.0782652	0.0152872	0.393958	0.0789177	0.0230292	0.169775	0.471844	0.0133423
LENAOUR_DENDRITIC_CELL_MATURATION_UP	0.0597915	0.0241076	0.497383	0.0611066	0.0172861	0.520393	0.0606958	0.0540987	0.100717	0.294511	0.0318308
LEONARD_HYPOXIA	0.130126	-0.0581163	0.116912	0.136757	-0.0177285	0.891848	0.127999	-0.042502	0.169677	0.23307	-0.0394489
LI_AMPLIFIED_IN_LUNG_CANCER	0.355512	0.0189082	2.08e-10	0.350905	0.0216629	3.68e-07	0.34151	0.000544	0.546044	3.13e-14	0.013705
LI_CISPLATIN_RESISTANCE_DN	0.035325	0.0803393	0.0056988	0.037367	0.0556899	0.179263	0.0360485	0.0564293	0.351507	0.0145036	0.0641528
LI_CISPLATIN_RESISTANCE_UP	0.0362093	0.1174	1.49e-07	0.0384603	0.16601	0.00118572	0.0373187	0.167906	3.49e-05	3.5e-12	0.150439
LI_DCP2_BOUND_MRNA	0.246997	0.0108317	0.319674	0.236026	0.00427655	0.443497	0.233	-0.0102045	0.532392	0.522481	0.00163459
LI_INDUCED_T_TO_NATURAL_KILLER_DN	0.0295935	-0.0042382	0.982992	0.0291301	-0.0657981	0.0551645	0.0300625	0.0176287	0.840884	0.40379	-0.0174692
LI_INDUCED_T_TO_NATURAL_KILLER_UP	0.116568	0.0124023	0.263736	0.115544	-0.00664	0.77627	0.115324	0.0225942	0.0154038	0.0736166	0.00945219
LI_LUNG_CANCER	0.305511	0.0388247	1.31e-09	0.285391	0.0173557	0.0035661	0.285017	0.0146235	0.153791	3.02e-10	0.0236013
LI_PROSTATE_CANCER_EPIGENETIC	0.0278395	0.0717547	0.290256	0.0304265	0.150918	0.0696285	0.0279081	-0.0106125	0.756357	0.212788	0.0706868
LI_WILMS_TUMOR	0.00553108	Inf	0.00061642	0	NA	0.0708924	0	NA	0.433013	0.00134368	NA
LI_WILMS_TUMOR_VS_FETAL_KIDNEY_1_DN	0.0838404	-0.054272	0.127821	0.0839175	-0.0029031	0.830796	0.0808029	-0.224793	1.49e-07	2.85e-06	-0.0939895
LI_WILMS_TUMOR_VS_FETAL_KIDNEY_1_UP	0.0671774	0.0256419	0.0281755	0.0688908	0.0143118	0.938067	0.0677471	0.00122298	0.31692	0.144222	0.0137255
LI_WILMS_TUMOR_VS_FETAL_KIDNEY_2_DN	0.0515741	-0.0455781	0.155048	0.0500402	-0.196198	1.53e-06	0.0549835	0.0243117	0.316581	1.14e-05	-0.0724882
LI_WILMS_TUMOR_VS_FETAL_KIDNEY_2_UP	0.0842487	-0.0292095	0.988711	0.0817871	0.0180236	0.60191	0.0783101	-0.173385	4.05e-05	0.00164145	-0.0615237
LIAN_LIPA_TARGETS_3M	0.0106394	0.0600295	0.21089	0.0116864	0.0860761	0.351283	0.0134209	0.323635	3.5e-06	3.4e-05	0.15658
LIAN_LIPA_TARGETS_6M	0.0104239	0.0514957	0.17816	0.0119646	0.086208	0.398958	0.0138985	0.3335	4e-06	3.69e-05	0.157068
LIAN_NEUTROPHIL_GRANULE_CONSTITUENTS	0.0148466	0.0440211	0.558733	0.0176313	0.182252	0.218715	0.0212776	0.37019	0.0002554	0.00203473	0.198821
LIANG_HEMATOPOIESIS_STEM_CELL_NUMBER_LARGE_VS_TINY_DN	0.0864675	0.0369832	0.00270667	0.0882827	0.0959955	1.88e-06	0.08338	-0.0099455	0.595654	6.46e-07	0.0410111
LIANG_HEMATOPOIESIS_STEM_CELL_NUMBER_LARGE_VS_TINY_UP	0.124591	0.0123163	0.418061	0.122588	0.0251462	0.0205874	0.119909	-0.0005355	0.498005	0.091367	0.012309
LIANG_HEMATOPOIESIS_STEM_CELL_NUMBER_SMALL_VS_HUGE_DN	0.144406	0.00906253	0.368082	0.142265	-0.0053293	0.905224	0.141613	0.0132387	0.299923	0.595177	0.00565732
LIANG_HEMATOPOIESIS_STEM_CELL_NUMBER_SMALL_VS_HUGE_UP	0.144451	0.0694875	2.02e-14	0.148117	0.172053	4.39e-27	0.14373	0.0675991	1.38e-05	6.67e-42	0.103047
LIANG_SILENCED_BY_METHYLATION_2	0.0439463	0.00306633	0.411401	0.0458208	0.0824308	0.18636	0.0446588	0.0419813	0.165346	0.188982	0.0424928
LIANG_SILENCED_BY_METHYLATION_UP	0.070295	0.28561	9.66e-27	0.0571091	0.21496	0.00022947	0.0646755	0.136188	0.00029042	1.93e-30	0.212253
LIAO_HAVE_SOX4_BINDING_SITES	0.0385636	0.031302	0.127403	0.0476326	0.133197	0.0117237	0.0444464	0.0529596	0.152741	0.0101623	0.0724862
LIAO_METASTASIS	0.0596861	-0.0517101	3.44e-15	0.0609614	-0.0589374	1.01e-11	0.061805	-0.0512636	1.23e-10	1.45e-32	-0.0539704
LIEN_BREAST_CARCINOMA_METAPLASTIC	0.107271	0.132279	2.67e-12	0.110648	0.204936	4.76e-14	0.110499	0.171345	1.79e-13	8.73e-35	0.16952
LIEN_BREAST_CARCINOMA_METAPLASTIC_VS_DUCTAL_DN	0.0399808	0.034882	0.0458351	0.0368597	-0.0395189	0.194793	0.0377005	0.0296818	0.240991	0.0559443	0.00834832
LIEN_BREAST_CARCINOMA_METAPLASTIC_VS_DUCTAL_UP	0.0871494	0.00129512	0.981179	0.0838807	-0.0552379	0.0452741	0.0854708	-0.0071101	0.95743	0.388839	-0.020351
LIM_MAMMARY_LUMINAL_MATURE_DN	0.0599984	-0.0515373	0.00045515	0.0621967	-0.0306451	0.0781019	0.0616838	-0.0461014	0.00427384	2.13e-05	-0.0427613
LIM_MAMMARY_LUMINAL_MATURE_UP	0.00195921	-0.387185	0.0029138	0.00184308	-0.92785	9.14e-05	0.00255859	-0.154114	0.697583	2.54e-05	-0.489716
LIM_MAMMARY_LUMINAL_PROGENITOR_UP	0.00176276	-0.387381	0.232214	0.00446269	0.0144996	0.881539	0.00336933	0.284208	0.281867	0.457033	-0.0295578
LIM_MAMMARY_STEM_CELL_DN	0.0307311	0.00241456	0.896723	0.0308724	-0.033137	0.0933983	0.03117	0.027414	0.0151883	0.0380247	-0.0011028
LIM_MAMMARY_STEM_CELL_UP	0.0481292	0.0378294	0.00220639	0.0491844	0.0264422	0.0099871	0.0499633	0.0488282	0.0018912	6.77e-06	0.0376999
LIN_APC_TARGETS	0.155369	0.0215721	0.00084322	0.152603	0.0167509	0.154786	0.152121	0.0131488	0.198275	0.00174268	0.0171573
LIN_MELANOMA_COPY_NUMBER_DN	0.133395	-0.0748711	4.78e-12	0.135427	-0.0835034	3.72e-08	0.134275	-0.0503103	0.00419834	9.2e-19	-0.0695616
LIN_MELANOMA_COPY_NUMBER_UP	0.0737987	-0.0472231	0.00011102	0.0749895	-0.0453172	0.00157776	0.0710411	-0.0630483	0.00124078	5.88e-08	-0.0518629
LIN_NPAS4_TARGETS_DN	0.0484861	-0.0342867	0.361307	0.0487246	-0.0606975	0.0900527	0.0505731	0.0834521	0.00593844	0.00891069	-0.003844
LIN_NPAS4_TARGETS_UP	0.0419393	-0.0152864	0.118805	0.0434268	0.01987	0.943667	0.0454592	0.00390023	0.964232	0.616105	0.00282794
LIN_SILENCED_BY_TUMOR_MICROENVIRONMENT	0.0378871	0.00535084	0.486054	0.0393402	0.0493922	0.0969714	0.0383303	0.00042248	0.721157	0.343288	0.0183885
LINDGREN_BLADDER_CANCER_CLUSTER_1_DN	0.0806848	-0.0059615	0.780269	0.0819684	0.0174361	0.697328	0.0794516	-0.0732277	1.16e-05	0.0005356	-0.0205843
LINDGREN_BLADDER_CANCER_CLUSTER_1_UP	0.0977866	0	0.539855	0.0997703	0.00979181	0.656671	0.0990579	0.0101123	0.391046	0.683184	0.0066347
LINDGREN_BLADDER_CANCER_CLUSTER_2A_DN	0.0793462	0.0102012	0.409087	0.0843718	0.0311722	0.241273	0.0797069	0.0372542	0.00378169	0.0149471	0.0262092
LINDGREN_BLADDER_CANCER_CLUSTER_2B	0.0766055	0.0607988	6.92e-08	0.0777591	0.0660156	0.00026335	0.0764317	0.0874304	3.99e-08	6.64e-16	0.0714149
LINDGREN_BLADDER_CANCER_CLUSTER_3_DN	0.0715924	-0.0303299	0.00138073	0.0733108	-0.0233313	0.00480606	0.0726648	-0.0110831	0.0877843	6.9e-05	-0.0215814
LINDGREN_BLADDER_CANCER_CLUSTER_3_UP	0.0748406	-0.032881	0.441542	0.0748779	0.0195748	0.993852	0.0705792	-0.188714	6.89e-05	0.00198121	-0.0673402
LINDGREN_BLADDER_CANCER_HIGH_RECURRENCE	0.150325	0.105208	6.11e-17	0.148153	0.0865081	1.37e-08	0.148661	0.0723905	0.00102417	1.72e-24	0.0880355
LINDGREN_BLADDER_CANCER_WITH_LOH_IN_CHR9Q	0.0585986	-0.0674914	5.6e-11	0.0600981	-0.0349108	0.0022817	0.0607412	-0.0452725	0.00124896	1.12e-13	-0.0492249
LINDSTEDT_DENDRITIC_CELL_MATURATION_A	0.0538033	0.0562723	0.00735946	0.0504629	0.0965348	0.0100981	0.0546063	0.122746	5.92e-06	1.12e-07	0.091851
LINDSTEDT_DENDRITIC_CELL_MATURATION_B	0.0614438	-0.0401277	0.267607	0.0622992	-0.0289878	0.206508	0.062738	0.0588225	0.0519614	0.068863	-0.003431
LINDSTEDT_DENDRITIC_CELL_MATURATION_C	0.0720168	-0.0236283	0.0772362	0.0718122	-0.0674996	0.00281507	0.0718058	-0.0233181	0.222049	0.00291246	-0.0381487
LINDSTEDT_DENDRITIC_CELL_MATURATION_D	0.0502918	0.0272952	0.0739571	0.052895	0.0782914	0.00111416	0.0503983	0.0831331	0.00389207	4.1e-05	0.0629066
LINDVALL_IMMORTALIZED_BY_TERT_DN	0.0494071	-0.00587	0.909215	0.0461024	-0.177703	3.11e-06	0.0513017	0.0652998	0.0558587	2.2e-05	-0.0394244
LINDVALL_IMMORTALIZED_BY_TERT_UP	0.0964948	-0.0115793	0.327099	0.097406	-0.0157497	0.807015	0.100869	0.0293163	0.106133	0.307203	0.00066245
LINSLEY_MIR16_TARGETS	0.0522007	0.0200456	0.0306199	0.0534529	0.0162304	0.220282	0.0553342	0.0649682	8.03e-07	1.09e-06	0.0337481
LIU_BREAST_CANCER	0.206483	-0.0227166	0.00791484	0.205422	-0.0379623	0.0143463	0.202929	-0.0335148	0.00212238	3.19e-05	-0.0313979
LIU_CDX2_TARGETS_UP	0.0209728	0.230541	0.0312799	0.0211303	0.11757	0.283284	0.0229414	0.230392	0.00454782	0.00251134	0.192834
LIU_CMYB_TARGETS_UP	0.0515277	-0.0301742	0.105209	0.0540349	0.0145092	0.950286	0.0524255	-0.0410318	0.0161915	0.045445	-0.0188989
LIU_COMMON_CANCER_GENES	0.153722	-0.0308065	0.0015166	0.156261	0.00534726	0.684077	0.157009	-0.0112156	0.294528	0.0127862	-0.0122249
LIU_LIVER_CANCER	0.00927043	0.0110835	0.848151	0.0132435	0.0903644	0.62825	0.01348	0.166133	0.187224	0.594723	0.0891937
LIU_NASOPHARYNGEAL_CARCINOMA	0.140407	0.0241816	9.39e-05	0.139447	0.0332384	0.00531037	0.140021	0.020767	0.327253	2.26e-05	0.0260623
LIU_PROSTATE_CANCER_DN	0.0578857	0.0290406	0.00688062	0.0589889	0.0300124	0.423455	0.0585267	0.0460621	0.00257006	0.00061739	0.0350384
LIU_PROSTATE_CANCER_UP	0.0873082	-0.0054141	0.735553	0.0908433	0.014239	0.108135	0.0889663	-0.0095228	0.178551	0.203146	-0.0002326
LIU_SMARCA4_TARGETS	0.116867	0.117286	9.16e-13	0.11971	0.142888	2.04e-12	0.121832	0.180638	4.31e-16	3.34e-36	0.146937
LIU_SOX4_TARGETS_DN	0.108186	-0.0105853	0.123585	0.10958	0	0.950798	0.108289	-0.0052615	0.280143	0.337098	-0.0052823
LIU_SOX4_TARGETS_UP	0.051021	-0.0461792	0.0104053	0.0551153	-0.0478972	0.0293329	0.0533495	-0.0244054	0.356968	0.0056387	-0.0394939
LIU_TARGETS_OF_VMYB_VS_CMYB_DN	0.0554074	0.0110987	0.56309	0.05757	0.0777824	0.00055866	0.0551704	0.0337014	0.0975758	0.00200692	0.0408608
LIU_VAV3_PROSTATE_CARCINOGENESIS_UP	0.0657293	0.0436772	0.0356287	0.0675065	0.0249767	0.477203	0.0718013	0.130153	3.34e-06	8.91e-06	0.066269
LIU_VMYB_TARGETS_UP	0.0565028	-0.0501373	0.00021017	0.0599442	0.00030872	0.697576	0.0589147	-0.0650349	0.0001707	4.3e-06	-0.0382879
LOCKWOOD_AMPLIFIED_IN_LUNG_CANCER	0.120941	0.00398679	0.786979	0.118847	0.0133671	0.120076	0.11456	-0.0173522	0.0425041	0.0873104	5.82e-07
LOPES_METHYLATED_IN_COLON_CANCER_DN	0.0235988	0.21969	0.0022382	0.0207965	0.23266	0.020254	0.0225959	0.441649	2.28e-05	2.44e-07	0.298
LOPEZ_MBD_TARGETS	0.207664	0.00464894	0.0510704	0.203801	0.0109622	0.00104886	0.200534	0.00216522	0.688955	0.00233605	0.00592546
LOPEZ_TRANSLATION_VIA_FN1_SIGNALING	0.180419	-0.0452334	0.00021081	0.181452	-0.0321516	0.098454	0.177751	-0.0416648	0.0037298	1.17e-05	-0.0396833
LU_AGING_BRAIN_DN	0.108776	0.0275539	1.63e-05	0.105425	0.0360863	0.0031327	0.105648	0.00205665	0.726544	6.12e-06	0.021899
LU_AGING_BRAIN_UP	0.0986936	0.00023529	0.92774	0.102884	0.0350836	0.0654766	0.0998555	0.00260636	0.333327	0.253172	0.0126417
LU_EZH2_TARGETS_DN	0.0504836	0.0223386	0.144172	0.0526414	0.0358058	0.0167131	0.051318	-0.004157	0.963099	0.0590917	0.0179958
LU_EZH2_TARGETS_UP	0.123947	0.0348081	2.49e-05	0.121876	0.0245729	0.0229476	0.120104	0.0450997	5.42e-06	1.17e-09	0.0348269
LU_IL4_SIGNALING	0.0788512	-0.0162127	0.260269	0.0784719	-0.0490609	0.00514746	0.0794178	0.00607281	0.60001	0.0269424	-0.0197336
LU_TUMOR_ANGIOGENESIS_UP	0.0998725	-0.0006136	0.96766	0.0971105	-0.110159	0.0122663	0.101586	-0.0247306	0.522384	0.117823	-0.0451676
LU_TUMOR_VASCULATURE_UP	0.110126	0.0282976	5.61e-06	0.108177	0.03979	5.75e-05	0.111079	0.0418309	0.00065657	9.65e-11	0.0366395
LUCAS_HNF4A_TARGETS_UP	0.028719	0.0128367	0.911059	0.0266769	-0.166285	0.00316582	0.0280933	0.0583641	0.269155	0.0262397	-0.0316947
LUI_TARGETS_OF_PAX8_PPARG_FUSION	0.541589	-0.0066955	0.213209	0.53831	0.00183324	0.815213	0.532638	-0.001782	0.936648	0.726538	-0.0022148
LUI_THYROID_CANCER_CLUSTER_1	0.0889504	-0.0021263	0.835818	0.0853499	-0.0517897	0.112418	0.0833309	-0.0436253	0.159729	0.210351	-0.0325137
LUI_THYROID_CANCER_CLUSTER_2	0.00687077	-0.432682	0.00010646	0.00891776	-0.373408	0.00994996	0.00865967	-0.163817	0.203078	2.89e-05	-0.323302
LUI_THYROID_CANCER_CLUSTER_3	0.583422	0.00753279	0.0837022	0.573422	0.00878417	0.156111	0.560192	0.00544206	0.154314	0.0533666	0.00725301
LUI_THYROID_CANCER_PAX8_PPARG_DN	0.447303	0.0138158	0.00255182	0.438733	0.0147666	0.0175068	0.438635	0.0230447	4.27e-05	4.24e-07	0.017209
LUI_THYROID_CANCER_PAX8_PPARG_UP	0.0555694	-0.123617	6.29e-08	0.058245	-0.109109	0.00014848	0.0563294	-0.089156	0.00121699	6.23e-12	-0.107294
LY_AGING_OLD_DN	0.167473	-0.0430616	0.0285908	0.160048	-0.0069242	0.281482	0.144736	-0.245267	1.89e-08	4.25e-08	-0.0984175
LY_AGING_PREMATURE_DN	0.125312	-0.0862174	0.00647204	0.128383	0.0178073	0.478085	0.107922	-0.387405	5.02e-10	6.18e-10	-0.151939
MA_MYELOID_DIFFERENTIATION_DN	0.099487	0.0693851	0.00099226	0.103316	0.0976131	1.01e-05	0.104655	0.0895777	2.93e-05	1.32e-10	0.0855253
MA_MYELOID_DIFFERENTIATION_UP	0.252819	0.0091168	0.0658531	0.24858	0.0283815	0.00312292	0.246137	0.00917517	0.149937	0.00201447	0.0155578
MACAEVA_PBMC_RESPONSE_TO_IR	0.0243552	-0.111087	1.46e-05	0.024585	-0.186262	3.47e-07	0.0258236	-0.0584846	0.0311504	7.35e-11	-0.118611
MADAN_DPPA4_TARGETS	0.0591302	-0.0333421	0.169179	0.0526129	-0.118473	4.68e-07	0.0496603	-0.135442	1.99e-05	6.26e-10	-0.0957525
MAGRANGEAS_MULTIPLE_MYELOMA_IGG_VS_IGA_DN	0.152574	0.0319184	0.00905655	0.148958	0.0451015	0.0035661	0.14062	0.0104553	0.462793	0.00110364	0.0291584
MAGRANGEAS_MULTIPLE_MYELOMA_IGLL_VS_IGLK_DN	0.0381895	0.187203	0.00016727	0.0452953	0.297994	1.86e-08	0.0469623	0.481191	8.61e-18	5.97e-26	0.322129
MAGRANGEAS_MULTIPLE_MYELOMA_IGLL_VS_IGLK_UP	0.0410232	0.0323503	0.552007	0.0385161	0.0100071	0.740368	0.0414448	0.106559	0.0372072	0.212089	0.0496387
MAHAJAN_RESPONSE_TO_IL1A_DN	0.123457	0.0261327	0.00554201	0.122846	0.0622026	8.02e-05	0.116618	0.0114286	0.120559	8.46e-06	0.0332546
MAHAJAN_RESPONSE_TO_IL1A_UP	0.0324381	0.0287954	0.388894	0.0342949	0.0362519	0.591381	0.0332725	0.127427	0.00019013	0.00268549	0.0641581
MALONEY_RESPONSE_TO_17AAG_DN	0.346241	-0.0144476	0.268223	0.34117	0.00964733	0.673851	0.331847	-0.0464414	3.07e-05	0.00047923	-0.0170806
MALONEY_RESPONSE_TO_17AAG_UP	0.148968	0.0029335	0.866865	0.147508	-0.0039986	0.438094	0.144055	0.00517872	0.322714	0.649852	0.00137121
MANALO_HYPOXIA_DN	0.0740374	-0.10801	2.29e-05	0.0736204	-0.0541766	0.161959	0.0733902	-0.180635	8.05e-10	1.77e-12	-0.114274
MANALO_HYPOXIA_UP	0.0489962	-0.0451862	0.148255	0.050993	-0.0947993	0.00700326	0.0508584	-0.0049493	0.513024	0.0196793	-0.0483116
MANNE_COVID19_COMBINED_COHORT_VS_HEALTHY_DONOR_PLATELETS_DN	0.0154818	0.081049	0.00067897	0.0159681	0.0391147	0.328629	0.0155008	0.0786584	0.0114361	0.00024703	0.066274
MANNE_COVID19_COMBINED_COHORT_VS_HEALTHY_DONOR_PLATELETS_UP	0.058572	0.0595324	5.63e-07	0.0559985	0.0576544	0.0005022	0.059624	0.0892823	1.27e-06	2.39e-13	0.068823
MANNE_COVID19_ICU_VS_HEALTHY_DONOR_PLATELETS_DN	0.00821063	0.117141	0.0398557	0.00927994	0.0672543	0.531029	0.0091443	0.0887698	0.047928	0.0321085	0.091055
MANNE_COVID19_ICU_VS_HEALTHY_DONOR_PLATELETS_UP	0.0595598	0.0732911	5.03e-06	0.0571553	0.0615282	0.0446238	0.058705	0.0600561	0.00189938	1.09e-07	0.0649585
MANNE_COVID19_NONICU_VS_HEALTHY_DONOR_PLATELETS_DN	0.0235019	0.0696861	8.9e-05	0.0234879	0.0112454	0.797188	0.0229945	-0.0083372	0.683337	0.00292197	0.0241981
MANNE_COVID19_NONICU_VS_HEALTHY_DONOR_PLATELETS_UP	0.0697225	0.053996	0.00044747	0.0666566	0.0596561	0.00258586	0.0686595	0.0532654	0.00187079	4.76e-07	0.0556392
MARCHINI_TRABECTEDIN_RESISTANCE_DN	0.162098	0.0222814	0.00042414	0.165399	0.0595504	1.8e-08	0.161924	0.0341428	0.00541446	2.1e-11	0.0386582
MARIADASON_REGULATED_BY_HISTONE_ACETYLATION_DN	0.0372731	-0.111338	1.28e-06	0.0365077	-0.180903	1.82e-05	0.0361695	-0.15852	4.04e-06	6.76e-14	-0.150254
MARIADASON_REGULATED_BY_HISTONE_ACETYLATION_UP	0.0328299	-0.0342854	0.552572	0.0361568	0.0365394	0.177869	0.036177	0.141546	0.0045647	0.0172395	0.0479333
MARIADASON_RESPONSE_TO_BUTYRATE_SULINDAC_6	0.125819	-0.0551622	0.00222501	0.127554	-0.0461624	0.196757	0.126522	-0.1171	9.42e-07	1.06e-07	-0.0728082
MARKEY_RB1_ACUTE_LOF_DN	0.043795	-0.0009395	0.985619	0.0465657	0.0038357	0.817638	0.0464452	0.0961914	0.00304229	0.0614813	0.0330292
MARKEY_RB1_ACUTE_LOF_UP	0.112198	-0.0428618	0.240165	0.11066	0.0392737	0.887971	0.10728	-0.192037	4.34e-05	0.00073761	-0.0652085
MARKEY_RB1_CHRONIC_LOF_DN	0.0542971	0.0482129	0.0287465	0.0502338	-0.0843496	0.0181377	0.0547588	0.0999924	0.00038487	2.72e-05	0.0212852
MARKEY_RB1_CHRONIC_LOF_UP	0.0730042	-0.0533573	0.00290816	0.0708876	-0.0800092	0.00963406	0.0737473	-0.0499983	0.0155185	5.35e-05	-0.0611216
MARSHALL_VIRAL_INFECTION_RESPONSE_DN	0.0630944	0.00530578	0.891839	0.0625903	-0.0025102	0.966171	0.0625085	0.135053	0.0126598	0.17154	0.0459495
MARSON_BOUND_BY_E2F4_UNSTIMULATED	0.081501	-0.0664589	0.0107214	0.0799442	-0.0293152	0.226401	0.079151	-0.161991	1.38e-05	5.57e-06	-0.0859217
MARSON_BOUND_BY_FOXP3_STIMULATED	0.112029	0.00752511	0.0580029	0.113136	0.027037	2.79e-05	0.111503	0.0110472	0.0171228	4.71e-06	0.0152031
MARSON_BOUND_BY_FOXP3_UNSTIMULATED	0.117954	-0.0037354	0.59672	0.119449	0.00261361	0.938007	0.118663	-0.0017515	0.161082	0.568104	-0.0009578
MARSON_FOXP3_TARGETS_DN	0.0773178	-0.065407	8.42e-05	0.0790962	-0.0281729	0.22418	0.0779155	-0.0687818	0.00251096	7.59e-06	-0.0541206
MARSON_FOXP3_TARGETS_STIMULATED_UP	0.05944	0.239309	3.28e-21	0.0619711	0.268282	2.43e-16	0.0574835	0.266537	7.41e-14	3.87e-46	0.258043
MARSON_FOXP3_TARGETS_UP	0.152121	0.0082177	0.484782	0.157002	0.0389817	0.135455	0.149506	0.014036	0.372345	0.283559	0.0204118
MARTENS_BOUND_BY_PML_RARA_FUSION	0.0772429	0.00060267	0.782366	0.0773195	-0.0225477	0.017185	0.0784649	0.0155811	0.0540067	0.0249409	-0.0021213
MARTENS_TRETINOIN_RESPONSE_DN	0.216976	-0.0144528	0.00278744	0.211743	-0.0176306	0.0415258	0.210347	-0.0249358	6.58e-05	1.48e-06	-0.0190064
MARTENS_TRETINOIN_RESPONSE_UP	0.0103516	0.0338146	0.0307169	0.0102834	-0.0009001	0.717149	0.0105369	0.1185	0.00254529	0.00329128	0.0504716
MARTIN_INTERACT_WITH_HDAC	0.13246	0.0025836	0.498539	0.128076	0.0192605	0.374428	0.12772	0.00379699	0.767656	0.692143	0.00854704
MARTIN_NFKB_TARGETS_UP	0.0427046	0.0248749	0.650906	0.0410256	-0.0744176	0.406275	0.043024	0.0101326	0.974393	0.844015	-0.0131367
MARTIN_VIRAL_GPCR_SIGNALING_DN	0.0467437	0.0804772	3.11e-05	0.0453679	0.0547925	0.144742	0.0461718	0.0185048	0.663036	0.00028255	0.0512582
MARTIN_VIRAL_GPCR_SIGNALING_UP	0.0321084	-0.02641	0.308354	0.0344558	-0.0143637	0.264259	0.0330413	-0.0282782	0.371156	0.321132	-0.0230173
MARTINEZ_RB1_AND_TP53_TARGETS_DN	0.120623	0.00985486	0.00641678	0.12022	0.00678421	0.376548	0.120463	0.00440645	0.399038	0.0309068	0.00701517
MARTINEZ_RB1_AND_TP53_TARGETS_UP	0.0949453	0.0118634	0.0827243	0.0963048	0.00415421	0.478302	0.0955899	0.0124261	0.103619	0.0885751	0.00948122
MARTINEZ_RB1_TARGETS_DN	0.10529	0.011111	0.00145563	0.105876	0.0172817	0.00361942	0.105662	0.0104921	0.0151592	1.21e-05	0.0129616
MARTINEZ_RB1_TARGETS_UP	0.108794	0.00454833	0.349291	0.109237	-0.0021301	0.83713	0.108704	0.00344882	0.647293	0.766542	0.00195569
MARTINEZ_RESPONSE_TO_TRABECTEDIN	0.028286	0.0815475	0.0186347	0.0341247	0.167882	0.0396755	0.0346454	0.167991	4.17e-05	5.17e-06	0.13914
MARTINEZ_RESPONSE_TO_TRABECTEDIN_DN	0.100002	-0.0403738	4.39e-05	0.100258	-0.0339937	0.0226009	0.101164	-0.0541021	9.85e-06	3.4e-09	-0.0428232
MARTINEZ_RESPONSE_TO_TRABECTEDIN_UP	0.314681	0.0367564	3.38e-10	0.3105	0.0352864	9.7e-05	0.305339	0.0613244	3.98e-10	1.88e-20	0.0444557
MARTINEZ_TP53_TARGETS_DN	0.122842	0.00897498	0.00435885	0.122359	0.00660608	0.455911	0.122757	0.0105025	0.0700592	0.00686399	0.00869454
MARTINEZ_TP53_TARGETS_UP	0.0906052	0.00671435	0.403482	0.0927742	0.00648391	0.836347	0.0913228	0.00425246	0.618202	0.79178	0.00581691
MARTORIATI_MDM4_TARGETS_FETAL_LIVER_DN	0.0911355	-0.0109562	0.35952	0.0933604	-0.0230797	0.207579	0.093947	-0.0298717	0.0122119	0.0296233	-0.0213025
MARTORIATI_MDM4_TARGETS_FETAL_LIVER_UP	0.111106	-0.0368034	0.0102975	0.113158	-0.0325796	0.252909	0.109037	-0.0463909	0.00066031	0.00017603	-0.0385913
MARTORIATI_MDM4_TARGETS_NEUROEPITHELIUM_DN	0.0272413	-0.0207037	0.531943	0.0282482	0.0550738	0.00630864	0.0275989	0.018979	0.359054	0.0365208	0.017783
MARTORIATI_MDM4_TARGETS_NEUROEPITHELIUM_UP	0.137261	-0.0099867	0.4791	0.1402	0.021871	0.216445	0.136236	-0.0285662	0.0276864	0.0688546	-0.0055607
MARZEC_IL2_SIGNALING_DN	0	NA	0.684446	0.00372737	-0.237039	0.60054	0.00353878	0.673557	0.18892	0.529656	NA
MARZEC_IL2_SIGNALING_UP	0.0703971	-0.0201191	0.541726	0.0718612	0.00844096	0.750764	0.0758281	0.0590474	0.0052599	0.0557101	0.0157898
MASSARWEH_RESPONSE_TO_ESTRADIOL	0.0603604	-0.0176141	0.403232	0.0604233	-0.0080791	0.536857	0.0597572	-0.0436308	0.258815	0.450161	-0.023108
MASSARWEH_TAMOXIFEN_RESISTANCE_DN	0.0491025	0.0331934	0.00217866	0.0504125	0.0413975	0.0107591	0.0496551	0.0241164	0.0669642	0.00016273	0.0329024
MASSARWEH_TAMOXIFEN_RESISTANCE_UP	0.0445934	0.0182118	0.231707	0.0456875	0.0329043	0.142238	0.0458876	0.0570324	0.00042556	0.00104645	0.0360495
MATSUDA_NATURAL_KILLER_DIFFERENTIATION	0.101668	-0.0068165	0.304297	0.100417	0.00216099	0.695017	0.0997684	-0.0125111	0.0441127	0.154873	-0.0057222
MATTIOLI_MGUS_VS_PCL	0.215647	-0.0196541	0.00425778	0.213098	-0.0127536	0.0540252	0.208715	-0.0454786	2.31e-06	1.33e-07	-0.0259621
MATTIOLI_MULTIPLE_MYELOMA_WITH_14Q32_TRANSLOCATIONS	0.0844525	0.111958	2.2e-09	0.0842588	0.163307	3.66e-09	0.0846569	0.050194	0.0193025	1.53e-16	0.108486
MATZUK_MEIOTIC_AND_DNA_REPAIR	0.0468179	-0.0174911	0.448439	0.0476511	0.0108109	0.956747	0.046612	-0.0408512	0.0358999	0.213805	-0.0158438
MATZUK_SPERMATID_DIFFERENTIATION	0.0696512	0.0388489	0.0205863	0.0673544	0.0255249	0.745026	0.0653988	-0.0419443	0.466061	0.129718	0.00747651
MATZUK_SPERMATOCYTE	0.101128	-0.0065865	0.262185	0.100045	-0.0062679	0.479849	0.0991899	-0.028462	0.0102989	0.0385487	-0.0137722
MATZUK_SPERMATOZOA	0.0540213	0.00434084	0.720412	0.054658	0.0405479	0.0251179	0.0544791	0.0613479	0.00739721	0.00665133	0.0354122
MAYBURD_RESPONSE_TO_L663536_DN	0.173448	0.0553187	1.12e-09	0.167281	0.079473	5.64e-10	0.165218	0.0221428	0.0320921	2.18e-17	0.0523115
MAYBURD_RESPONSE_TO_L663536_UP	0.0630496	-0.0455221	0.0945822	0.0686406	0.0306673	0.940793	0.0708717	-0.0946114	6.44e-05	0.00049212	-0.0364888
MCBRYAN_PUBERTAL_BREAST_3_4WK_DN	0.0689613	0.0287476	0.161214	0.0652249	0.0652334	0.0496511	0.0650624	0.0277318	0.800819	0.120514	0.0405709
MCBRYAN_PUBERTAL_BREAST_3_4WK_UP	0.0400353	-0.0156353	0.509528	0.0386982	-0.085468	6.24e-05	0.0395869	0.0153137	0.791577	0.00170379	-0.0285965
MCBRYAN_PUBERTAL_BREAST_4_5WK_DN	0.0559559	0.00771985	0.990659	0.0543618	-0.0212863	0.108088	0.0547065	-0.0058365	0.755412	0.540052	-0.0064677
MCBRYAN_PUBERTAL_BREAST_4_5WK_UP	0.0862175	0.0196243	0.0255959	0.0825327	-0.0083499	0.387253	0.0839371	0.0207904	0.00541446	0.00317576	0.0106883
MCBRYAN_PUBERTAL_BREAST_5_6WK_DN	0.113641	0.0110246	0.743427	0.115836	0.00182326	0.766486	0.117643	-0.0077798	0.858305	0.963981	0.00168934
MCBRYAN_PUBERTAL_BREAST_5_6WK_UP	0.0416212	-0.0457806	0.00273683	0.042749	0.00024098	0.473746	0.0428774	-0.0821552	2.47e-05	5.35e-06	-0.042565
MCBRYAN_PUBERTAL_BREAST_6_7WK_DN	0.0604687	0.0387889	0.480268	0.0597337	0.0431393	0.367218	0.0604043	0.010933	0.551575	0.58805	0.0309537
MCBRYAN_PUBERTAL_BREAST_6_7WK_UP	0.079227	0.0427945	0.00153678	0.0787345	0.0128812	0.288805	0.0815405	0.03736	0.0302678	0.00100937	0.0310119
MCBRYAN_PUBERTAL_TGFB1_TARGETS_DN	0.0420062	0.0424897	0.00444567	0.0437819	0.180223	4.31e-09	0.0452726	0.129125	1.04e-06	1.55e-14	0.117279
MCBRYAN_PUBERTAL_TGFB1_TARGETS_UP	0.12199	0.0228992	0.0589037	0.119317	0.0106882	0.58556	0.117848	0.0178567	0.283322	0.159662	0.017148
MCCABE_BOUND_BY_HOXC6	0.0418431	0.010449	0.126895	0.0423362	-0.005547	0.944611	0.0423082	0.0123045	0.128705	0.21402	0.00573553
MCCABE_HOXC6_TARGETS_CANCER_UP	0.017976	0.457819	0.00016304	0.0172686	0.267879	0.0673212	0.0192945	0.364632	0.00190937	3.67e-06	0.363443
MCCLUNG_COCAIN_REWARD_4WK	0.0561284	0.0882975	0.00248277	0.0617595	0.109937	0.00994996	0.061019	0.11698	0.00049931	2.28e-06	0.105072
MCCLUNG_COCAINE_REWARD_5D	0.0400089	-0.0091239	0.980492	0.0420924	0.0134747	0.50269	0.0425471	-0.0071545	0.732846	0.916302	-0.0009346
MCCLUNG_CREB1_TARGETS_DN	0.0631008	0.00417276	0.53035	0.0636931	0.00344407	0.734325	0.064984	0.0172982	0.568088	0.80671	0.00830502
MCCLUNG_CREB1_TARGETS_UP	0.10103	-0.0033312	0.828491	0.100849	0.0274977	0.0434673	0.0994782	0.0165213	0.800032	0.312242	0.0135626
MCCLUNG_DELTA_FOSB_TARGETS_2WK	0.0639686	-0.0866554	2.28e-07	0.0650265	-0.03691	0.0598864	0.0620214	-0.11365	1.07e-06	7.86e-12	-0.0790719
MCCLUNG_DELTA_FOSB_TARGETS_8WK	0.0562212	-0.0081607	0.805484	0.0568439	0.00192864	0.768296	0.0558492	-0.0388972	0.15098	0.577436	-0.0150431
MCDOWELL_ACUTE_LUNG_INJURY_DN	0.0255746	-0.0093578	0.981377	0.0260897	0.00790983	0.595981	0.0247187	-0.0151842	0.846588	0.965506	-0.0055441
MCDOWELL_ACUTE_LUNG_INJURY_UP	0.137953	0.0545832	0.00038227	0.138797	0.0714629	0.00011294	0.135159	0.106168	2.37e-08	6.45e-13	0.0774046
MCGARVEY_SILENCED_BY_METHYLATION_IN_COLON_CANCER	0	NA	0.0119728	0	#NAME?	5.31e-10	0	NA	0.0638649	1.77e-10	NA
MCLACHLAN_DENTAL_CARIES_DN	0.0612049	0.123957	1.75e-09	0.0570478	0.00416962	0.42365	0.0587883	0.0969818	8.36e-06	3.53e-12	0.075036
MCLACHLAN_DENTAL_CARIES_UP	0.0602993	0.0521179	1.9e-09	0.059	0.0562242	2.42e-06	0.0598537	0.0624953	6.29e-07	3.38e-18	0.0569458
MCMURRAY_TP53_HRAS_COOPERATION_RESPONSE_DN	0.00082315	0.305503	0.930031	0.00378274	1.01445	0.032023	0.0024946	0.775015	0.132807	0.0863762	0.698323
MCMURRAY_TP53_HRAS_COOPERATION_RESPONSE_UP	0.090414	0.0842988	0.00039904	0.0795076	0.0444983	0.0216254	0.083458	-0.0110742	0.991296	0.00069078	0.039241
MEBARKI_HCC_PROGENITOR_FZD8CRD_DN	0.0150821	0.00737332	0.399867	0.0155691	0.0497698	0.015975	0.0156818	0.0584613	0.0113869	0.00406797	0.0385348
MEBARKI_HCC_PROGENITOR_FZD8CRD_UP	0.0392007	-0.056063	0.032595	0.0400679	0.00026338	0.320104	0.038403	-0.26972	1.28e-05	1.9e-05	-0.108507
MEBARKI_HCC_PROGENITOR_WNT_DN	0.006989	0.0107865	0.831065	0.00736644	-0.161403	0.174387	0.00614954	-0.216492	0.0013427	0.00896092	-0.12237
MEBARKI_HCC_PROGENITOR_WNT_DN_BLOCKED_BY_FZD8CRD	0	NA	0.12294	0	NA	0.734546	0	NA	0.427714	0.368776	NA
MEBARKI_HCC_PROGENITOR_WNT_UP	0.0362645	0.0380928	0.0218866	0.0381568	0.0763235	0.00407429	0.0378093	0.092843	0.00085233	1.15e-05	0.0690864
MEBARKI_HCC_PROGENITOR_WNT_UP_BLOCKED_BY_FZD8CRD	0.0340689	0.0522588	0.0141152	0.0398557	0.206587	8.04e-08	0.0375998	0.146726	2.72e-06	1.83e-12	0.135191
MEBARKI_HCC_PROGENITOR_WNT_UP_CTNNB1_DEPENDENT	0.0372276	0.0973987	2.52e-06	0.0391429	0.165778	1.75e-11	0.0384186	0.159387	4.13e-09	3.07e-22	0.140855
MEBARKI_HCC_PROGENITOR_WNT_UP_CTNNB1_DEPENDENT_BLOCKED_BY_FZD8CRD	0.0288715	0.125021	4.3e-06	0.0373533	0.442537	2.92e-16	0.0324103	0.360785	1.17e-13	4.59e-31	0.309448
MEDINA_SMARCA4_TARGETS	0.0300519	-0.135614	0.00230512	0.0299299	-0.282685	1.55e-06	0.0329584	-0.0962626	0.0223954	2.35e-08	-0.17152
MEISSNER_BRAIN_HCP_WITH_H3_UNMETHYLATED	0.010675	-0.0016517	0.985427	0.00997799	-0.344382	0.00335201	0.0054292	-0.733061	0.00051068	0.00017314	-0.359698
MEISSNER_BRAIN_HCP_WITH_H3K27ME3	0.0161862	0.00374756	0.953395	0.0150377	-0.079748	0.00036705	0.0151217	-0.0513896	0.245583	0.00465659	-0.0424633
MEISSNER_BRAIN_HCP_WITH_H3K4ME2_AND_H3K27ME3	0.0181434	0.130506	1.32e-06	0.0177278	0.148173	0.00408779	0.0175073	0.150141	0.00252334	4.62e-09	0.14294
MEISSNER_BRAIN_HCP_WITH_H3K4ME3_AND_H3K27ME3	0.038552	0.0135681	0.185284	0.0410204	0.0453968	0.0411601	0.0396922	0.0299602	0.0444296	0.0138617	0.0296417
MEISSNER_BRAIN_ICP_WITH_H3K4ME3	0.0385024	-0.0050963	0.0398617	0.0385024	-0.0182623	0.00464987	0.039606	0.0366912	0.275194	0.00304647	0.00444419
MEISSNER_ES_ICP_WITH_H3K4ME3	0.0370895	-0.0050963	0.00767443	0.0370895	-0.0142241	0.00480654	0.0377982	0.023229	0.321173	0.00090845	0.00130285
MEISSNER_NPC_HCP_WITH_H3_UNMETHYLATED	0.0135641	0.0766772	0.0129736	0.0139368	0.112089	0.0410071	0.0127982	0.112173	0.00734698	0.00035562	0.100313
MEISSNER_NPC_HCP_WITH_H3K27ME3	0	NA	0.00070126	0	NA	0.00141415	0	NA	0.0463094	7.38e-06	NA
MEISSNER_NPC_HCP_WITH_H3K4ME2	0.0246123	-0.0008936	0.596544	0.0240807	-0.0553227	0.00018921	0.0244263	-0.0262975	0.0510898	0.00049493	-0.0275046
MEISSNER_NPC_HCP_WITH_H3K4ME2_AND_H3K27ME3	0.0101251	-0.0123971	0.704947	0.010278	-0.0824345	0.00014118	0.0101906	-0.0411579	0.152018	0.00111493	-0.0453298
MEISSNER_NPC_HCP_WITH_H3K4ME3_AND_H3K27ME3	0.00416141	-0.381871	0.00430263	0.00545047	-0.124294	0.173829	0.00529985	-0.244159	0.00979063	0.00060583	-0.250108
MELLMAN_TUT1_TARGETS_DN	0.103268	0.002794	0.776182	0.101921	0.00962202	0.406275	0.0995327	-0.0071586	0.812652	0.842712	0.00175247
MENSE_HYPOXIA_UP	0.0925051	-0.0720518	0.336415	0.0994143	-0.0413531	0.682392	0.0951613	-0.0312099	0.379377	0.55909	-0.0482049
MIDORIKAWA_AMPLIFIED_IN_LIVER_CANCER	0.0867491	-0.0646918	3.67e-11	0.0890632	-0.0489696	0.00129994	0.0841893	-0.0832467	6.95e-05	2.82e-15	-0.065636
MIKKELSEN_ES_HCP_WITH_H3_UNMETHYLATED	0	NA	0.0065285	0	#NAME?	0.014182	0.00138484	-0.743027	0.0720455	0.00055989	NA
MIKKELSEN_ES_ICP_WITH_H3K27ME3	0	NA	0.323962	0	NA	0.468182	0	NA	0.00405449	0.021972	NA
MIKKELSEN_ES_ICP_WITH_H3K4ME3	0.0302153	0.0321924	0.0312799	0.0301695	-0.0285153	0.0465837	0.0306935	0.0613727	3.66e-05	8.42e-06	0.0216832
MIKKELSEN_ES_ICP_WITH_H3K4ME3_AND_H3K27ME3	0.00714375	0.00869322	0.580435	0.00696038	-0.0832706	0.700795	0.00632832	-0.0643623	0.678973	0.860166	-0.0463132
MIKKELSEN_ES_LCP_WITH_H3K4ME3	0.0349155	0.0460761	0.00153727	0.0327069	-0.0119776	0.826728	0.0318616	-0.0036989	0.505185	0.022708	0.0101332
MIKKELSEN_IPS_HCP_WITH_H3_UNMETHYLATED	0.00246936	0.175367	0.680345	0.00541473	1.34792	0.0001156	0.00391229	0.150175	0.38162	0.00197	0.557822
MIKKELSEN_IPS_ICP_WITH_H3K27ME3	0.0029583	Inf	4.43e-08	0.0110656	Inf	5.3e-19	0.0106536	2.61313	3.07e-13	2.84e-35	Inf
MIKKELSEN_IPS_ICP_WITH_H3K4ME3_AND_H327ME3	0.00643795	0.0756211	0.0278557	0.00611751	-0.0233641	0.84787	0.00533513	0.0667928	0.197223	0.0968081	0.0396833
MIKKELSEN_IPS_LCP_WITH_H3K4ME3	0.0358943	0.0303716	0.0213933	0.035066	-0.0177071	0.329095	0.0356299	0.0409448	0.00538187	0.00238731	0.0178697
MIKKELSEN_IPS_WITH_HCP_H3K27ME3	0.0006463	-1.37615	0.0187851	0.00030252	-3	0.00765879	0.00248893	0.0241125	0.533001	0.00424608	-1.45068
MIKKELSEN_MCV6_HCP_WITH_H3K27ME3	0.00545788	-0.0406205	0.524189	0.00540789	-0.0978087	0.140468	0.00566225	-0.0540454	0.562996	0.383429	-0.0641582
MIKKELSEN_MCV6_ICP_WITH_H3K27ME3	0	NA	0.2672	0	NA	0.887971	0	NA	0.926398	0.805065	NA
MIKKELSEN_MCV6_ICP_WITH_H3K4ME3_AND_H3K27ME3	0.0007231	Inf	0.00021448	0.00513862	Inf	0.00063769	0.00283086	Inf	1.02e-07	7.56e-12	Inf
MIKKELSEN_MCV6_LCP_WITH_H3K4ME3	0.0428456	0.0537176	3.21e-05	0.0420449	0.00762233	0.767277	0.0424075	0.0691223	4.37e-05	2.53e-07	0.0434874
MIKKELSEN_MEF_HCP_WITH_H3_UNMETHYLATED	0.00878907	-0.0105661	0.783255	0.00744267	-0.205115	3.61e-06	0.00731862	-0.130447	0.006865	3.43e-06	-0.115376
MIKKELSEN_MEF_HCP_WITH_H3K27ME3	0.00238509	0.160177	0.00165506	0.00249828	0.288469	2.83e-05	0.00267211	0.0331159	0.341322	2.88e-06	0.160588
MIKKELSEN_MEF_ICP_WITH_H3K27ME3	0	NA	0.277226	0	NA	0.132871	0	NA	0.0657846	0.0609652	NA
MIKKELSEN_MEF_ICP_WITH_H3K4ME3_AND_H3K27ME3	0	NA	0.234729	0	NA	0.727574	0	NA	0.772454	0.669762	NA
MIKKELSEN_MEF_LCP_WITH_H3K27ME3	0	NA	0.0388023	0	NA	0.0033881	0	NA	0.840884	0.00570501	NA
MIKKELSEN_MEF_LCP_WITH_H3K4ME3	0.046821	0.092699	4.28e-05	0.0485777	0.0724723	0.00295517	0.0463826	0.130397	8.12e-10	7.35e-14	0.0985226
MIKKELSEN_NPC_HCP_WITH_H3K27ME3	0	#NAME?	2.44e-10	0.00024544	-2.0902	8.45e-06	0.00037806	-1.39985	4.17e-05	8.66e-17	#NAME?
MIKKELSEN_NPC_HCP_WITH_H3K4ME3_AND_H3K27ME3	0.0102199	-0.0733529	0.0487718	0.0111304	-0.120453	0.00033374	0.011564	-0.0258593	0.186977	0.00028724	-0.0732217
MIKKELSEN_NPC_ICP_WITH_H3K4ME3	0.0332696	0.0382722	0.00233687	0.0347782	0.0260966	0.0768304	0.0351511	0.070954	4.29e-07	2.28e-08	0.0451076
MIKKELSEN_NPC_LCP_WITH_H3K4ME3	0.0150273	0.0139176	0.595727	0.016189	-0.0777179	0.0404279	0.0153614	0.0295393	0.757457	0.237518	-0.0114203
MILI_PSEUDOPODIA	0.0969561	-0.0149142	0.171058	0.0936191	-0.112645	7.29e-08	0.0979636	-0.018818	0.0392215	1.23e-07	-0.0487925
MILI_PSEUDOPODIA_CHEMOTAXIS_DN	0.107935	0.0135655	0.0663511	0.11041	0.00571753	0.509047	0.111504	0.0438134	8.57e-05	0.00027511	0.0210322
MILI_PSEUDOPODIA_CHEMOTAXIS_UP	0.120588	-0.0014481	0.919889	0.120164	-0.0214624	0.0074512	0.119041	-0.0254086	0.0689546	0.0179475	-0.0161064
MILI_PSEUDOPODIA_HAPTOTAXIS_DN	0.090728	0.0427171	1.11e-06	0.0909588	0.0598799	1.09e-07	0.0918874	0.0574894	8.37e-09	1.23e-18	0.0533621
MILI_PSEUDOPODIA_HAPTOTAXIS_UP	0.126174	-0.0194063	0.00039904	0.126173	-0.0360362	0.0036795	0.125704	-0.064546	4.68e-11	5.02e-14	-0.0399961
MISHRA_CARCINOMA_ASSOCIATED_FIBROBLAST_DN	0.0855201	0.13709	0.00032977	0.0689937	-0.0889368	0.00134133	0.0718003	-0.0049192	0.652156	3.73e-05	0.0144113
MISHRA_CARCINOMA_ASSOCIATED_FIBROBLAST_UP	0.0675867	-0.0237768	0.888521	0.0672328	-0.166914	0.00671247	0.0709253	0.0797769	0.0223954	0.00664002	-0.0369713
MISSIAGLIA_REGULATED_BY_METHYLATION_DN	0.108685	-0.0794461	0.181909	0.10355	-0.0208365	0.527138	0.0979818	-0.337031	3.2e-07	5.16e-06	-0.145771
MISSIAGLIA_REGULATED_BY_METHYLATION_UP	0.113061	0.0493301	0.00263668	0.10967	0.0451714	0.083088	0.113203	0.153794	9.08e-13	1.37e-13	0.082765
MITSIADES_RESPONSE_TO_APLIDIN_DN	0.106406	-0.0165885	0.424742	0.105349	-0.0075001	0.781769	0.103963	-0.104818	4.29e-07	2.01e-05	-0.0429687
MITSIADES_RESPONSE_TO_APLIDIN_UP	0.0719166	-0.0021717	0.741583	0.0746232	0.0129328	0.871724	0.0742137	0.0665107	9.86e-05	0.0036542	0.0257573
MIYAGAWA_TARGETS_OF_EWSR1_ETS_FUSIONS_DN	0.0300188	0.05616	0.0289466	0.0337988	0.11314	0.00289812	0.032311	0.110225	0.00064595	8.55e-06	0.0931748
MIYAGAWA_TARGETS_OF_EWSR1_ETS_FUSIONS_UP	0.0391119	-0.0018927	0.96178	0.0404423	-0.0177631	0.376804	0.0407581	0.0237109	0.111708	0.378472	0.00135172
MMS_MOUSE_LYMPH_HIGH_4HRS_UP	0.139299	0.00264448	0.764833	0.137247	-0.0427391	0.00118185	0.132865	-0.0416725	0.0116738	0.00082429	-0.0272557
MODY_HIPPOCAMPUS_NEONATAL	0.263467	-0.0388351	7.82e-07	0.256501	-0.0502777	7.6e-05	0.25041	-0.067242	3.24e-10	2.08e-17	-0.0521183
MODY_HIPPOCAMPUS_POSTNATAL	0.161491	0.0094966	0.622758	0.158798	-0.0125742	0.389642	0.158886	0.0145958	0.520591	0.65803	0.00383939
MODY_HIPPOCAMPUS_PRENATAL	0.371095	-0.0206588	0.0455009	0.372754	-0.0014514	0.439172	0.364943	-0.0574361	4.83e-08	2.29e-07	-0.0265154
MOHANKUMAR_HOXA1_TARGETS_DN	0.0468778	-0.0379322	0.0576457	0.0494643	0.0152724	0.754906	0.0489553	0.035672	0.0689546	0.0710585	0.00433742
MOHANKUMAR_HOXA1_TARGETS_UP	0.102461	0.021004	0.00038269	0.102169	0.0430662	1.49e-06	0.102421	0.0190004	0.0765317	1.35e-08	0.0276902
MOLENAAR_TARGETS_OF_CCND1_AND_CDK4_DN	0.0225371	-0.152272	0.0824916	0.0257046	0.0479872	0.799755	0.0246465	-0.229699	0.0196149	0.0385125	-0.111328
MOLENAAR_TARGETS_OF_CCND1_AND_CDK4_UP	0.0298892	0.14234	3.5e-10	0.0301965	0.132188	0.00020847	0.0299821	0.276575	1.66e-13	2.23e-23	0.183701
MONNIER_POSTRADIATION_TUMOR_ESCAPE_DN	0.0798528	0.014655	0.840647	0.079059	-0.036415	0.00214859	0.0777655	0.0417405	0.0344576	0.00358362	0.00666019
MONNIER_POSTRADIATION_TUMOR_ESCAPE_UP	0.0775254	-0.0163981	0.192861	0.0789177	0.0198791	0.548956	0.0796768	-0.0427451	0.015746	0.0464369	-0.013088
MOOTHA_FFA_OXYDATION	0.0720176	0.0840766	0.0229115	0.0592634	-0.135732	0.0386146	0.0645712	0.0809464	0.0246527	0.0015122	0.00976366
MOOTHA_GLUCONEOGENESIS	0.2083	-0.0161215	0.0648447	0.201478	-0.0214461	0.0869378	0.199603	-0.0416486	5.01e-05	3.67e-05	-0.0264054
MOOTHA_HUMAN_MITODB_6_2002	0.194763	0.00268325	0.982772	0.189767	0.0130116	0.72921	0.18206	-0.016009	0.287862	0.788914	-0.0001047
MOOTHA_MITOCHONDRIA	0.180074	8.73e-05	0.751265	0.175785	0.00814804	0.782698	0.167925	-0.0195759	0.326307	0.770119	-0.0037802
MOOTHA_PGC	0.18739	0.00159108	0.801564	0.182741	0.0108303	0.0492609	0.178851	0.0034257	0.867449	0.344779	0.00528236
MOOTHA_VOXPHOS	0.431591	0.0199351	0.0337515	0.430038	0.0438204	0.00455166	0.399815	0.00788948	0.510095	0.00432133	0.0238817
MOREAUX_B_LYMPHOCYTE_MATURATION_BY_TACI_DN	0.158659	-0.0278193	0.0517703	0.148221	-0.0307593	0.997819	0.148138	-0.0817567	9.92e-05	0.00044769	-0.0467784
MOREAUX_B_LYMPHOCYTE_MATURATION_BY_TACI_UP	0.0519231	-0.0027612	0.995003	0.0515473	-0.0089429	0.52824	0.0533488	0.024111	0.260197	0.67951	0.00413564
MOREAUX_MULTIPLE_MYELOMA_BY_TACI_DN	0.109872	-0.0612003	7.85e-08	0.108749	-0.0314908	0.0984807	0.105361	-0.0991837	8.77e-09	4.96e-14	-0.0639583
MOREAUX_MULTIPLE_MYELOMA_BY_TACI_UP	0.0402749	0.0355162	4.62e-05	0.040149	0.0118129	0.208255	0.0416782	0.0558419	5.16e-06	1.52e-08	0.0343903
MOREIRA_RESPONSE_TO_TSA_UP	0.330064	-0.0250313	0.00061747	0.31554	-0.0548816	1.8e-09	0.311752	-0.0427384	2.8e-07	2.95e-16	-0.0408838
MORI_EMU_MYC_LYMPHOMA_BY_ONSET_TIME_UP	0.0890115	-0.0521499	0.00984995	0.0849229	-0.0416112	0.258884	0.0840969	-0.130939	2.38e-08	1.83e-08	-0.0749001
MORI_IMMATURE_B_LYMPHOCYTE_DN	0.154258	-0.0477628	0.0650193	0.151348	-0.0088377	0.42246	0.144222	-0.261153	8.33e-07	3.97e-06	-0.105918
MORI_IMMATURE_B_LYMPHOCYTE_UP	0.0757573	0.0501936	0.0001463	0.0772464	0.119853	1.05e-07	0.0746095	0.0597062	7.45e-05	7.19e-13	0.0765844
MORI_LARGE_PRE_BII_LYMPHOCYTE_DN	0.0410485	0.0661893	0.0141152	0.0424033	0.0364201	0.332337	0.0420691	0.0619351	0.0182494	0.00464204	0.0548481
MORI_LARGE_PRE_BII_LYMPHOCYTE_UP	0.162861	-0.0357442	0.227579	0.159001	0.00739131	0.738768	0.150646	-0.226875	5.15e-06	9.72e-05	-0.085076
MORI_MATURE_B_LYMPHOCYTE_DN	0.167235	-0.003364	0.794282	0.166165	0.0519883	0.0044084	0.159493	-0.0533906	0.0197428	0.00390328	-0.0015887
MORI_MATURE_B_LYMPHOCYTE_UP	0.0274864	-0.013048	0.714173	0.0295273	-0.0241984	0.996091	0.029355	-0.0222572	0.812592	0.981704	-0.0198346
MORI_PLASMA_CELL_DN	0.0584892	-0.0326162	0.199753	0.0567966	-0.0184593	0.559803	0.0589489	0.0174936	0.499808	0.449587	-0.011194
MORI_PLASMA_CELL_UP	0.153429	0.0774245	1.35e-06	0.144767	0.0830793	0.00040707	0.146057	0.0785182	2.65e-05	7.89e-12	0.079674
MORI_PRE_BI_LYMPHOCYTE_DN	0.0647577	0.062297	0.0106246	0.0639981	0.0245787	0.362182	0.0648356	0.0900929	0.000279	0.00011724	0.0589896
MORI_PRE_BI_LYMPHOCYTE_UP	0.163236	-0.0421666	0.143781	0.160835	0.00305394	0.756841	0.156994	-0.152426	5.68e-06	7.26e-05	-0.0638462
MORI_SMALL_PRE_BII_LYMPHOCYTE_DN	0.130381	-0.0070518	0.82735	0.132571	0.0278542	0.0128987	0.133139	-0.0236487	0.128376	0.0401771	-0.0009488
MORI_SMALL_PRE_BII_LYMPHOCYTE_UP	0.0565774	0.0302007	0.0130884	0.0559914	-0.014497	0.977747	0.0557857	0.0525265	0.00177256	0.00156231	0.0227434
MOSERLE_IFNA_RESPONSE	0.0523414	0.0184382	0.114815	0.0516018	-0.0295338	0.778104	0.0530997	0.0794729	0.023568	0.0550711	0.0227924
MUELLER_COMMON_TARGETS_OF_AML_FUSIONS_DN	0.0441206	-0.106501	0.00841485	0.0464627	-0.0202981	0.51221	0.0451841	-0.117559	0.0324381	0.00688718	-0.0814527
MUELLER_METHYLATED_IN_GLIOBLASTOMA	0.106991	0.0918014	6.22e-08	0.118347	0.231889	3.43e-21	0.112359	0.0841747	5.92e-06	3.72e-30	0.135955
MUELLER_PLURINET	0.144099	-0.0449635	0.00156372	0.135867	-0.0476581	0.312109	0.137155	-0.10245	4.42e-08	7.06e-09	-0.0650238
MULLIGAN_NTF3_SIGNALING_VIA_INSR_AND_IGF1R_UP	0.216275	-0.0419639	0.342507	0.212336	0.0857433	0.0204767	0.203042	-0.130549	0.00327765	0.00157965	-0.0289231
MULLIGHAN_MLL_SIGNATURE_1_DN	0.0613976	-0.0023184	0.613821	0.0620961	0.00084985	0.908493	0.0631347	0.0269922	0.0313909	0.231547	0.00850787
MULLIGHAN_MLL_SIGNATURE_1_UP	0.0837821	0.0143406	0.00734101	0.0839716	0.0260498	0.0006556	0.0840579	0.0218939	4.76e-05	6.17e-08	0.0207614
MULLIGHAN_MLL_SIGNATURE_2_DN	0.0732083	0.0123525	0.195604	0.0735104	-0.0094792	0.973216	0.0745149	0.0193389	0.0865699	0.223033	0.00740405
MULLIGHAN_MLL_SIGNATURE_2_UP	0.0723615	0.0313092	9.03e-09	0.0730908	0.0449307	5.17e-07	0.0732781	0.048411	2.44e-10	1.79e-21	0.0415503
MULLIGHAN_NPM1_MUTATED_SIGNATURE_1_DN	0.0835678	-0.0327566	5.3e-05	0.0826667	-0.0093331	0.679368	0.0801526	-0.0132486	0.305833	0.00085493	-0.0184461
MULLIGHAN_NPM1_MUTATED_SIGNATURE_1_UP	0.0574536	0.0264829	0.00054746	0.0558785	-0.0013763	0.464586	0.0582203	0.0159893	0.576309	0.00715228	0.0136987
MULLIGHAN_NPM1_MUTATED_SIGNATURE_2_DN	0.138587	-0.0350222	1.61e-05	0.137488	0.00344485	0.830957	0.131877	-0.0361609	0.0016339	3.8e-06	-0.0225794
MULLIGHAN_NPM1_MUTATED_SIGNATURE_2_UP	0.0410292	0.0195919	0.108928	0.0433065	0.0774846	0.00810825	0.0436882	-0.0135896	0.640612	0.0206132	0.027829
MULLIGHAN_NPM1_SIGNATURE_3_DN	0.0920081	-0.0082863	0.289275	0.0905869	0.0189364	0.228989	0.0878052	-0.0072168	0.709857	0.410509	0.00114443
MULLIGHAN_NPM1_SIGNATURE_3_UP	0.058099	0.0122016	0.0484794	0.0567934	-0.013465	0.663126	0.0583464	0.00137091	0.655399	0.259356	3.58e-05
MUNSHI_MULTIPLE_MYELOMA_UP	0.283069	0.0433851	1.89e-11	0.272554	0.0328987	0.00080602	0.271499	0.0424859	1.06e-05	1.58e-16	0.0395899
MURAKAMI_UV_RESPONSE_6HR_UP	0.210564	0.0257115	0.00279417	0.219298	0.0680875	1.9e-05	0.205019	0.035327	0.00206123	3.15e-08	0.043042
NABA_BASEMENT_MEMBRANES	0.0163681	0.210301	0.00244896	0.0187613	0.221653	0.0509664	0.0193284	0.254309	0.00058605	1.11e-05	0.228754
NABA_COLLAGENS	0.0193397	0.376332	0.00030047	0.0230906	0.444495	0.00013503	0.0212726	0.456247	0.00023467	3.32e-09	0.425691
NABA_CORE_MATRISOME	0.0315986	0.125613	5.86e-08	0.0335644	0.16484	2.41e-07	0.0330761	0.137332	7.39e-10	1.52e-20	0.142595
NABA_ECM_AFFILIATED	0.0517913	-0.011568	0.459516	0.0534655	0.0225031	0.211417	0.0508066	0.029535	0.0041217	0.0157856	0.01349
NABA_ECM_GLYCOPROTEINS	0.0381151	0.0863368	2.27e-08	0.0401622	0.125387	5.29e-07	0.0414607	0.161324	1.59e-10	2.95e-21	0.124349
NABA_ECM_REGULATORS	0.0367359	0.0254668	0.160661	0.0368247	0.0420249	0.42365	0.0364821	0.0962903	0.00070345	0.00289272	0.054594
NABA_MATRISOME	0.044667	0.0308825	0.00356178	0.0467402	0.0615292	0.0237756	0.0456486	0.0972967	5.08e-08	1.59e-09	0.0632361
NABA_MATRISOME_ASSOCIATED	0.042948	0.0042413	0.284128	0.0436679	0.0206443	0.857096	0.0432449	0.0821528	1.15e-05	0.00026739	0.0356795
NABA_PROTEOGLYCANS	0	NA	0.622907	0	NA	0.0110863	0	NA	0.709922	0.100299	NA
NABA_SECRETED_FACTORS	0.030911	0.0365177	0.0793658	0.0304387	-0.0369417	0.242465	0.0309869	0.0743769	0.0001015	0.0001964	0.024651
NADERI_BREAST_CANCER_PROGNOSIS_UP	0.0382677	-0.0263332	0.107379	0.0335116	-0.119122	0.0746313	0.0373845	-0.153503	0.00017826	0.00015004	-0.0996526
NADLER_HYPERGLYCEMIA_AT_OBESITY	0.0829374	-0.0548909	0.00017834	0.0834372	0.0157427	0.382779	0.0769339	-0.0408747	0.0611894	0.00037632	-0.0266743
NADLER_OBESITY_DN	0.171609	0.00710107	0.658815	0.168157	0.00892528	0.70882	0.167566	0.00958857	0.212025	0.592723	0.00853831
NADLER_OBESITY_UP	0.196774	0.0237735	0.0476931	0.199133	0.0546615	0.00013258	0.197356	0.0656907	9.23e-07	2.11e-09	0.0480419
NAGASHIMA_EGF_SIGNALING_UP	0.185532	-0.0058191	0.607798	0.192322	0.00558286	0.791432	0.191537	0.0978324	0.00140811	0.0236547	0.032532
NAGASHIMA_NRG1_SIGNALING_DN	0.0277575	-0.0518628	0.355786	0.0323877	-0.0734129	0.414734	0.0332718	0.0312758	0.998185	0.699572	-0.0313333
NAGASHIMA_NRG1_SIGNALING_UP	0.10846	-0.0244809	0.720412	0.11356	0.00011688	0.934924	0.111504	0.064898	0.0068683	0.0963462	0.0135113
NAKAJIMA_MAST_CELL	0.120677	-0.0218175	0.0527044	0.12074	-0.0136678	0.767277	0.119987	0.0253473	0.0496145	0.0531732	-0.0033793
NAKAMURA_ADIPOGENESIS_EARLY_DN	0.0947595	0.090612	5.83e-09	0.10177	0.165097	2.8e-16	0.10197	0.149007	1.93e-11	1.02e-31	0.134905
NAKAMURA_ADIPOGENESIS_EARLY_UP	0.0471383	-0.0150113	0.72717	0.0478599	0.0634061	0.038648	0.0488746	0.105423	5.57e-05	0.00016229	0.0512727
NAKAMURA_ADIPOGENESIS_LATE_DN	0.109392	0.0417081	3.96e-06	0.114861	0.094132	2.07e-10	0.114173	0.0642063	2.33e-08	2.73e-20	0.0666821
NAKAMURA_ADIPOGENESIS_LATE_UP	0.0549591	0.0299071	0.0007692	0.0580122	0.101493	3.12e-07	0.0570681	0.034114	0.00485264	4.73e-10	0.0551715
NAKAMURA_CANCER_MICROENVIRONMENT_DN	0.0637464	-0.0523129	0.0489849	0.0649364	0.0789248	0.106889	0.0640504	-0.122234	0.00209298	0.00085089	-0.031874
NAKAMURA_METASTASIS	0.0569153	-0.0159292	0.955354	0.0614809	0.0146937	0.534087	0.0635012	0.0495723	0.0138446	0.12869	0.0161123
NAKAMURA_METASTASIS_MODEL_DN	0.0283814	-0.178237	4.88e-14	0.03096	-0.147887	0.00082475	0.028585	-0.20033	3.12e-09	2.13e-22	-0.175485
NAKAMURA_METASTASIS_MODEL_UP	0.0602614	-0.01183	0.598975	0.0579865	-0.0885313	0.055539	0.0579771	-0.0519349	0.147556	0.100385	-0.0507654
NAKAMURA_TUMOR_ZONE_PERIPHERAL_VS_CENTRAL_DN	0.100769	0.00252673	0.588031	0.101992	-6.79e-05	0.679317	0.102211	0.0188761	0.127601	0.428478	0.00711166
NAKAMURA_TUMOR_ZONE_PERIPHERAL_VS_CENTRAL_UP	0.139648	-0.0034835	0.395561	0.136376	0.0180874	0.226936	0.131548	-0.0476832	5.14e-05	0.0004093	-0.0110265
NAKAYAMA_FRA2_TARGETS	0.0660933	-0.0314996	0.301072	0.0737612	-0.0200995	0.755315	0.0733201	0.0880887	0.00562646	0.0381897	0.0121632
NAKAYAMA_SOFT_TISSUE_TUMORS_PCA1_DN	0.0121944	0.205439	3.1e-06	0.0127627	0.386916	5.07e-11	0.0123426	0.153769	0.00271038	3.99e-16	0.248708
NAKAYAMA_SOFT_TISSUE_TUMORS_PCA1_UP	0.0543419	0.056498	0.00409989	0.0569975	0.102993	0.00092201	0.0544116	0.0900967	1.68e-05	1.9e-08	0.0831958
NAKAYAMA_SOFT_TISSUE_TUMORS_PCA2_DN	0.0201315	0.0776945	0.00906183	0.0171309	-0.172611	0.0269295	0.0201371	0.0680954	0.115065	0.00186449	-0.0089403
NAKAYAMA_SOFT_TISSUE_TUMORS_PCA2_UP	0.0490988	-0.0457329	0.757954	0.0507282	0.0189885	0.951764	0.0445662	-0.355152	8.84e-05	0.00365601	-0.127299
NATSUME_RESPONSE_TO_INTERFERON_BETA_DN	0.342208	0.0107032	0.000486	0.338764	0.0293266	1.56e-07	0.337128	0.0235838	0.00010326	4.39e-12	0.0212045
NATSUME_RESPONSE_TO_INTERFERON_BETA_UP	0.095692	-0.0009594	0.844078	0.0939037	0.0260179	0.283284	0.0935102	-0.0076583	0.850847	0.785336	0.00580005
NELSON_RESPONSE_TO_ANDROGEN_UP	0.112137	0.0508262	1.13e-06	0.111225	0.0567945	0.00379115	0.111651	0.0871118	6.25e-07	1.6e-12	0.0649108
NEMETH_INFLAMMATORY_RESPONSE_LPS_DN	0.082949	0.111336	0.00015045	0.0867684	0.144638	6.58e-05	0.0887431	0.11167	0.00050201	1.82e-09	0.122548
NEMETH_INFLAMMATORY_RESPONSE_LPS_UP	0.0866475	-0.0165794	0.388112	0.0870259	-0.0457536	0.199373	0.0892217	0.0697957	0.00805038	0.0221895	0.00248753
NEWMAN_ERCC6_TARGETS_DN	0.0113308	-0.470381	1.48e-05	0.0155973	-0.378871	0.00306749	0.0167114	-0.0599427	0.95743	7.05e-06	-0.303065
NGUYEN_NOTCH1_TARGETS_DN	0.0892525	-0.0162806	0.751719	0.0900024	0.0117567	0.64029	0.0945118	0.00029731	0.83601	0.935429	-0.0014089
NGUYEN_NOTCH1_TARGETS_UP	0.127796	0.0104963	0.425588	0.124227	0.0319976	0.143634	0.122442	0.0372378	0.211221	0.191212	0.0265772
NICK_RESPONSE_TO_PROC_TREATMENT_DN	0.0323304	-0.133189	0.0015937	0.0310914	-0.330117	1.77e-09	0.0366962	-0.0800762	0.0423371	5.66e-11	-0.181128
NIKOLSKY_BREAST_CANCER_11Q12_Q14_AMPLICON	0.0351117	0.0274269	0.11649	0.0347241	0.0914053	0.00400051	0.0346557	0.133664	7.76e-10	1.59e-10	0.0841655
NIKOLSKY_BREAST_CANCER_12Q13_Q21_AMPLICON	0.0413759	-0.0285753	0.214834	0.0408686	-0.0093945	0.68804	0.0399519	-0.051457	0.00972727	0.0416405	-0.0298089
NIKOLSKY_BREAST_CANCER_16P13_AMPLICON	0.066975	0.154174	1.09e-47	0.0619142	0.14658	7.32e-22	0.0649479	0.12445	7.75e-25	1.41e-88	0.141735
NIKOLSKY_BREAST_CANCER_16Q24_AMPLICON	0.102352	0.0815176	1.52e-17	0.0968217	0.0256507	0.0320031	0.10253	0.0670103	1e-10	1.07e-25	0.0580595
NIKOLSKY_BREAST_CANCER_17Q11_Q21_AMPLICON	0.0574032	-0.0082632	0.173455	0.0558031	-0.0592454	8.01e-06	0.0565945	-0.0382412	0.00109819	3.47e-07	-0.0352499
NIKOLSKY_BREAST_CANCER_17Q21_Q25_AMPLICON	0.0658224	-0.0087291	0.214834	0.0665019	0.00160908	0.953295	0.064565	-0.0244235	0.109853	0.269813	-0.0105145
NIKOLSKY_BREAST_CANCER_1Q21_AMPLICON	0.0672135	0.0923771	0.00046978	0.0637969	0.0982536	0.00588792	0.0577683	-0.0580481	0.249065	7.98e-05	0.0441942
NIKOLSKY_BREAST_CANCER_20Q11_AMPLICON	0.0821686	-0.06515	7.84e-07	0.076008	-0.23897	6.01e-13	0.0759962	-0.0109576	0.602501	2.71e-16	-0.105026
NIKOLSKY_BREAST_CANCER_20Q12_Q13_AMPLICON	0.0605481	-0.0746959	8.64e-18	0.0606742	-0.1275	3.86e-17	0.0601373	-0.0279911	0.04495	4.94e-32	-0.076729
NIKOLSKY_BREAST_CANCER_7P22_AMPLICON	0.0444363	0.00033932	0.857304	0.0457424	0.0212459	0.83849	0.0459304	0.00197037	0.642643	0.95648	0.00785186
NIKOLSKY_BREAST_CANCER_7Q21_Q22_AMPLICON	0.0770868	-0.0151169	0.175544	0.0747916	-0.0674617	0.00010388	0.0766521	-0.0456006	0.00124078	3.93e-06	-0.0427264
NIKOLSKY_BREAST_CANCER_8P12_P11_AMPLICON	0.0598016	-0.15089	2.51e-10	0.0610511	-0.118967	6.09e-05	0.0662893	-0.0341079	0.0134594	1.42e-13	-0.101322
NIKOLSKY_BREAST_CANCER_8Q12_Q22_AMPLICON	0.0760999	-0.0034237	0.576187	0.075457	-0.0025584	0.642475	0.0727449	-0.0462644	9.2e-05	0.00218561	-0.0174155
NIKOLSKY_BREAST_CANCER_8Q23_Q24_AMPLICON	0.0446689	-0.211489	7.18e-71	0.0453228	-0.23286	1.65e-39	0.0455424	-0.184559	3.9e-29	2.33e-133	-0.209636
NIKOLSKY_MUTATED_AND_AMPLIFIED_IN_BREAST_CANCER	0.0384269	-0.0164403	0.716815	0.0386331	-0.0187728	0.61461	0.0378179	-0.0516118	0.0560306	0.285169	-0.0289416
NOJIMA_SFRP2_TARGETS_DN	0.138867	0.0020611	0.75073	0.129348	-0.0923983	0.00368024	0.136969	5.27e-07	0.709321	0.052271	-0.0301122
NOJIMA_SFRP2_TARGETS_UP	0.086874	-0.0781574	6.79e-05	0.0947232	-0.020676	0.267618	0.0969641	-0.0047014	0.45671	0.00067325	-0.0345116
NOUSHMEHR_GBM_SILENCED_BY_METHYLATION	0.0567204	-0.090518	4.65e-07	0.0642781	0.0956247	3.53e-06	0.0595874	-0.0668155	0.00829968	7.38e-12	-0.0205696
NOUZOVA_METHYLATED_IN_APL	0.0133762	-0.0168555	0.897507	0.012333	-0.0314175	0.921433	0.0154055	0.130161	0.224717	0.761738	0.027296
NOUZOVA_TRETINOIN_AND_H4_ACETYLATION	0.0764454	-0.0730885	1.11e-15	0.0784496	-0.0628898	5.55e-05	0.0768123	-0.0403774	0.00037659	3.26e-20	-0.0587852
NUNODA_RESPONSE_TO_DASATINIB_IMATINIB_UP	0.0917339	0.00887333	0.747171	0.0875031	0.00849253	0.993199	0.0862436	-0.0063272	0.836852	0.987339	0.00367954
NUTT_GBM_VS_AO_GLIOMA_DN	0.228898	-0.0107859	0.00409989	0.227803	0.00225634	0.862856	0.225374	-0.0025615	0.226142	0.0268447	-0.003697
NUTT_GBM_VS_AO_GLIOMA_UP	0.245958	0.0164624	0.0078854	0.244711	0.0443819	0.00018091	0.241878	0.00730356	0.235259	4.26e-05	0.022716
NUYTTEN_EZH2_TARGETS_DN	0.088289	-0.0357589	0.0141152	0.086635	-0.0236348	0.417	0.0859683	-0.0820167	5.22e-06	5.16e-06	-0.0471368
NUYTTEN_EZH2_TARGETS_UP	0.0911155	0.00914843	0.144649	0.0948088	0.0250412	0.0995733	0.0948567	0.0554122	0.00047961	0.0005767	0.0298673
NUYTTEN_NIPP1_TARGETS_DN	0.0940828	-0.0027132	0.411885	0.0941738	-0.0078469	0.394161	0.0939404	-0.0193271	0.0207985	0.0772703	-0.0099624
NUYTTEN_NIPP1_TARGETS_UP	0.0654918	-0.0104208	0.17491	0.0666158	-0.0146782	0.28349	0.0666297	-0.0024062	0.607353	0.320347	-0.0091684
ODONNELL_METASTASIS_UP	0.00616732	0.469114	0.00689825	0.00650422	0.117512	0.659926	0.0055279	-2.92e-08	0.91081	0.0892746	0.195542
ODONNELL_TARGETS_OF_MYC_AND_TFRC_DN	0.0666429	-0.110758	0.116604	0.0721668	0.0681255	0.950798	0.0657157	-0.346904	1.48e-06	2.27e-05	-0.129845
ODONNELL_TARGETS_OF_MYC_AND_TFRC_UP	0.0353416	-0.0726357	0.00334295	0.0371151	-0.132773	0.00060518	0.0376857	0.0486312	0.743464	0.00015686	-0.0522591
ODONNELL_TFRC_TARGETS_DN	0.0366645	-0.13287	0.0316993	0.04084	0.0161301	0.485617	0.0374213	-0.382322	4.69e-07	1.41e-06	-0.166354
ODONNELL_TFRC_TARGETS_UP	0.0516265	-0.0040348	0.978453	0.0536896	0.00306644	0.71444	0.053969	0.0631645	0.00092572	0.022845	0.0207321
OHGUCHI_LIVER_HNF4A_TARGETS_DN	0.0112686	0.0633255	0.00319157	0.0118968	0.111352	0.00262294	0.011993	0.0719096	0.0140053	1.69e-05	0.0821958
OHGUCHI_LIVER_HNF4A_TARGETS_UP	0.038201	-0.0163092	0.202292	0.0392085	-0.0120942	0.989343	0.0400945	0.0207765	0.273034	0.444365	-0.0025423
OHM_METHYLATED_IN_ADULT_CANCERS	0.0348378	0.0497101	0.213325	0.0324484	0.0616288	0.0509664	0.0350442	0.140178	0.00306663	0.00214865	0.0838389
OISHI_CHOLANGIOMA_STEM_CELL_LIKE_DN	0.047391	0.0384674	0.0189547	0.0518802	0.0820932	0.00498273	0.0494517	0.0699414	4.53e-05	8.81e-07	0.0635007
OISHI_CHOLANGIOMA_STEM_CELL_LIKE_UP	0.0642661	-0.0154111	0.0287025	0.0622779	-0.0361322	0.00383232	0.062907	-0.0336358	0.00094907	1.53e-05	-0.0283931
OKUMURA_INFLAMMATORY_RESPONSE_LPS	0.0505849	-0.0027984	0.921705	0.0514278	-0.0150429	0.341005	0.0513181	0.00385782	0.911226	0.868388	-0.0046612
OLSSON_E2F3_TARGETS_DN	0.130334	-0.042441	0.0807287	0.128308	-0.0438027	0.213605	0.132006	0.0155472	0.936164	0.220181	-0.0235655
OLSSON_E2F3_TARGETS_UP	0.0477874	-0.25044	1.37e-09	0.0433421	-0.321255	1.98e-12	0.0435105	-0.200857	3.94e-05	1.82e-22	-0.257518
ONDER_CDH1_SIGNALING_VIA_CTNNB1	0.0258271	-0.128972	0.00201895	0.0280809	-0.0796695	0.41843	0.0302779	0.019347	0.775388	0.0230582	-0.0630983
ONDER_CDH1_TARGETS_1_DN	0.110356	-0.012321	0.634256	0.108061	-0.017962	0.51632	0.109968	-0.0490108	0.00170271	0.0203837	-0.0264313
ONDER_CDH1_TARGETS_1_UP	0.0550747	0.0808004	4.83e-06	0.054042	0.062818	0.0310709	0.0561884	0.140626	1.66e-13	2.66e-17	0.0947483
ONDER_CDH1_TARGETS_2_DN	0.0279462	0.00516802	0.636379	0.0276591	-0.0300783	0.32334	0.0288098	0.0147179	0.60001	0.65184	-0.0033975
ONDER_CDH1_TARGETS_2_UP	0.0514651	0.12202	1.12e-06	0.0525339	0.0961225	0.00024806	0.053248	0.16578	4.31e-12	1.45e-18	0.127974
ONDER_CDH1_TARGETS_3_DN	0.026831	0.124305	0.0032242	0.0160067	-0.374449	0.00046366	0.0195486	-0.0537333	0.525353	8.94e-05	-0.101292
ONGUSAHA_TP53_TARGETS	0.0474238	0.143408	1.06e-06	0.0459926	0.141018	0.00987471	0.0487044	0.16174	0.00012527	5.26e-10	0.148722
ONKEN_UVEAL_MELANOMA_DN	0.137937	-0.0038578	0.376058	0.137583	0.00403225	0.0830347	0.137186	-0.0054674	0.0908699	0.0682785	-0.0017643
ONKEN_UVEAL_MELANOMA_UP	0.135148	-0.0081513	0.175337	0.13527	-0.012799	0.0623865	0.134969	-0.0074184	0.0750302	0.0273697	-0.0094562
ONO_AML1_TARGETS_DN	0.0274717	0.0976107	0.0176264	0.0253782	-0.0122976	0.566081	0.0272544	0.00523636	0.708523	0.128758	0.0301831
ONO_AML1_TARGETS_UP	0.113918	0.00755377	0.557729	0.115027	0.00363429	0.812017	0.117246	0.0523793	0.00062103	0.011982	0.0211891
ONO_FOXP3_TARGETS_DN	0.0261428	-0.0673553	0.13397	0.024086	-0.201684	0.00014286	0.0256814	-0.233763	2.77e-05	1.33e-07	-0.167601
ONO_FOXP3_TARGETS_UP	0.114802	0.0191192	0.0994082	0.115702	0.0189698	0.2181	0.116732	0.052615	0.00010148	0.00021755	0.0302347
OSADA_ASCL1_TARGETS_DN	0.0927876	0.142327	7.82e-05	0.0971681	0.125292	0.00508504	0.0984513	0.194777	1.28e-07	2.55e-11	0.154132
OSADA_ASCL1_TARGETS_UP	0.004921	-0.861087	0.0001113	0.00865019	-0.305161	0.116815	0.0102649	0.0550717	0.683322	0.00071317	-0.370392
OSMAN_BLADDER_CANCER_DN	0.168739	-0.0041706	0.0323077	0.170153	-0.0089819	0.0149935	0.169759	-0.0018192	0.319334	0.0074662	-0.0049905
OSMAN_BLADDER_CANCER_UP	0.109028	-0.0129653	0.0487794	0.110643	-0.011279	0.279943	0.110862	-0.004698	0.268194	0.0818299	-0.0096475
OSWALD_HEMATOPOIETIC_STEM_CELL_IN_COLLAGEN_GEL_DN	0.0916949	-0.0310202	0.00094602	0.0918069	-0.0259073	0.126002	0.0917871	-0.0283517	0.00764205	0.00010169	-0.0284264
OSWALD_HEMATOPOIETIC_STEM_CELL_IN_COLLAGEN_GEL_UP	0.102658	-0.0005674	0.993665	0.103991	-0.0007463	0.956858	0.105418	0.0758083	0.00184976	0.0482968	0.0248315
OUELLET_CULTURED_OVARIAN_CANCER_INVASIVE_VS_LMP_DN	0.0435836	-0.102689	0.00276595	0.0346742	-0.529699	1.07e-19	0.0436544	-0.0756849	0.318714	1.26e-19	-0.236024
OUELLET_CULTURED_OVARIAN_CANCER_INVASIVE_VS_LMP_UP	0.155	0.0293839	0.00220743	0.147312	-0.0012794	0.838332	0.145428	-0.0323643	0.0120884	0.00154435	-0.00142
OUELLET_OVARIAN_CANCER_INVASIVE_VS_LMP_UP	0.30263	-0.0082783	0.466269	0.294679	0.00702003	0.40684	0.288335	-0.032905	0.000913	0.00816925	-0.0113877
OUILLETTE_CLL_13Q14_DELETION_DN	0.0108271	0.173431	0.00539771	0.0123618	0.251305	0.00272295	0.0133569	0.0841549	0.05113	8.61e-05	0.16963
OUILLETTE_CLL_13Q14_DELETION_UP	0.0619119	0.0316311	0.0482532	0.0645045	0.0433588	0.242465	0.0631909	0.00516224	0.618474	0.130788	0.0267174
OUYANG_PROSTATE_CANCER_PROGRESSION_UP	0.171819	0.103135	4.11e-10	0.174177	0.164705	2.8e-12	0.174008	0.132375	9.05e-13	3.09e-30	0.133405
OZEN_MIR125B1_TARGETS	0.0363542	-0.109967	8.89e-11	0.0384253	-0.0411336	0.0352871	0.0392672	-0.082943	0.00011256	2.36e-13	-0.0780145
PACHER_TARGETS_OF_IGF1_AND_IGF2_UP	0.0639887	-0.0431822	0.156311	0.0535828	-0.172922	0.00040458	0.06191	-0.0961694	0.00374765	3.14e-05	-0.104091
PAL_PRMT5_TARGETS_UP	0.149356	-0.0032936	0.710499	0.142986	0.0161121	0.455647	0.135216	-0.112341	0.000436	0.00693969	-0.033174
PANGAS_TUMOR_SUPPRESSION_BY_SMAD1_AND_SMAD5_DN	0.0482642	-0.0128423	0.377881	0.0484868	-0.0198189	0.576175	0.048682	-0.0259137	0.256126	0.449069	-0.019525
PANGAS_TUMOR_SUPPRESSION_BY_SMAD1_AND_SMAD5_UP	0.0413329	0.0492108	0.00178653	0.0433704	0.0465839	0.0263955	0.0415886	0.0386054	0.02224	0.00011489	0.0448
PAPASPYRIDONOS_UNSTABLE_ATEROSCLEROTIC_PLAQUE_DN	0.0703988	0.0114522	0.593831	0.0760653	0.0778678	0.0793996	0.0777078	0.0974075	7.67e-05	0.00033298	0.0622425
PAPASPYRIDONOS_UNSTABLE_ATEROSCLEROTIC_PLAQUE_UP	0.0653353	0.083144	4.28e-05	0.0669096	0.116814	0.00032749	0.0689213	0.191251	1.61e-10	1.96e-15	0.130403
PARENT_MTOR_SIGNALING_DN	0.0577369	-0.0104052	0.655121	0.0474767	-0.210551	1.55e-08	0.0478215	-0.122323	0.00035998	1.37e-09	-0.114427
PARENT_MTOR_SIGNALING_UP	0.0601517	-0.0001796	0.734682	0.0614071	-0.0100504	0.231032	0.0624662	0.0252168	0.0281478	0.0985246	0.00499559
PARK_APL_PATHOGENESIS_DN	0.0746949	0.0927726	1.29e-05	0.072991	0.0468046	0.0255181	0.0763909	0.0833341	0.00081836	7.16e-08	0.0743038
PARK_HSC_AND_MULTIPOTENT_PROGENITORS	0.18414	-0.0305817	0.00331477	0.176234	-0.0252871	0.0793368	0.172662	-0.0845223	7.95e-08	6.86e-09	-0.0467971
PARK_HSC_MARKERS	0.111881	0.0152597	0.608529	0.116179	0.00658782	0.83844	0.113468	0.0185662	0.931796	0.960345	0.0134712
PARK_TRETINOIN_RESPONSE_AND_PML_RARA_FUSION	0.0916992	0.0128939	0.262571	0.0919002	0.00781749	0.753911	0.0977652	0.135655	3.49e-06	8e-05	0.0521221
PARK_TRETINOIN_RESPONSE_AND_RARA_PLZF_FUSION	0.0555359	-0.0371105	0.440138	0.0608419	0.0528062	0.621483	0.0613403	0.00340753	0.89529	0.831823	0.00636774
PASINI_SUZ12_TARGETS_DN	0.140176	0.0306472	0.0137892	0.143031	0.0456181	0.00819968	0.137804	0.0441634	0.00108486	1.76e-05	0.0401429
PASINI_SUZ12_TARGETS_UP	0.0499745	0.084329	1.99e-07	0.0471226	0.0141014	0.220693	0.0477519	0.0650798	1.85e-05	3.38e-10	0.0545034
PASQUALUCCI_LYMPHOMA_BY_GC_STAGE_DN	0.0706925	0.0148917	0.171281	0.0726452	0.059232	0.00074136	0.0694864	-0.0207884	0.11608	0.00109087	0.0177784
PASQUALUCCI_LYMPHOMA_BY_GC_STAGE_UP	0.0989554	0.0269501	8.8e-05	0.0970318	0.0409813	0.00070738	0.0980822	0.0333822	0.00251096	4.35e-08	0.0337712
PATIL_LIVER_CANCER	0.112755	-0.012892	0.353027	0.111485	-0.0205145	0.139877	0.111698	-0.0508513	8.85e-06	5.37e-05	-0.028086
PEART_HDAC_PROLIFERATION_CLUSTER_DN	0.101263	-0.0035787	0.550868	0.10328	-0.0380695	0.0558987	0.101695	-0.0398334	0.212537	0.122221	-0.0271605
PEART_HDAC_PROLIFERATION_CLUSTER_UP	0.0887469	0.0387944	0.049281	0.0916201	0.0728742	0.0154648	0.089749	0.0461272	0.12636	0.00510503	0.0525986
PECE_MAMMARY_STEM_CELL_DN	0.106298	-0.0202455	0.488353	0.108111	0.00120819	0.462724	0.106547	-0.0284101	0.195581	0.397039	-0.0158158
PECE_MAMMARY_STEM_CELL_UP	0.428602	0.00932032	0.0108037	0.431867	0.0174495	8.52e-06	0.422288	0.00452217	0.754167	1.06e-05	0.0104307
PEDERSEN_METASTASIS_BY_ERBB2_ISOFORM_1	0.039417	-0.249834	2.4e-05	0.0445244	-0.267905	3.85e-05	0.048876	0.00590892	0.911226	2.02e-07	-0.17061
PEDERSEN_METASTASIS_BY_ERBB2_ISOFORM_4	0.0796069	0.0920782	2.3e-08	0.0792497	0.0592438	0.0251891	0.0776381	0.118543	1.04e-10	6.19e-17	0.0899549
PEDERSEN_METASTASIS_BY_ERBB2_ISOFORM_6	0.0397493	0.1328	4.43e-23	0.0415634	0.397061	7.03e-35	0.0410767	0.0804219	1.13e-09	4.06e-62	0.203428
PEDERSEN_METASTASIS_BY_ERBB2_ISOFORM_7	0.0580975	0.0233552	0.00121104	0.0590958	0.0424289	0.00335317	0.0592073	0.0384792	0.0115179	7.5e-06	0.0347544
PEDERSEN_TARGETS_OF_611CTF_ISOFORM_OF_ERBB2	0.0422941	-0.0358684	0.0661271	0.0480131	0.0470721	0.466839	0.0432067	-0.0697282	0.00163319	0.00301763	-0.0195082
PEDRIOLI_MIR31_TARGETS_DN	0.0290325	0.00290447	0.695572	0.0305868	0.0353571	0.0211647	0.0313832	0.0514546	0.0198722	0.0123576	0.0299054
PEDRIOLI_MIR31_TARGETS_UP	0.0261223	0.0673041	0.0005501	0.0257221	0.0398615	0.0268979	0.0255307	0.0554095	0.006595	1.44e-05	0.0541917
PELLICCIOTTA_HDAC_IN_ANTIGEN_PRESENTATION_DN	0.282369	-0.0155196	0.333682	0.275364	0.036663	0.035241	0.271669	0.0056236	0.540641	0.119842	0.00892234
PELLICCIOTTA_HDAC_IN_ANTIGEN_PRESENTATION_UP	0.246254	0.0132113	0.0240438	0.237788	0.032511	0.00542598	0.238272	0.0398369	4.82e-05	1.25e-06	0.0285197
PEPPER_CHRONIC_LYMPHOCYTIC_LEUKEMIA_UP	0.0501483	0.043309	0.1145	0.0499777	-0.0240454	0.692043	0.0505552	0.0143029	0.372681	0.316739	0.0111888
PEREZ_TP53_AND_TP63_TARGETS	0.0120875	0.0181974	0.477978	0.0132622	-0.0170957	0.93611	0.0134752	0.133653	0.00382128	0.0473076	0.0449182
PEREZ_TP53_TARGETS	0.0271948	0.0252111	0.0369686	0.0271798	-0.0412867	0.23767	0.0285138	0.0508025	0.00439333	0.00242407	0.0115756
PEREZ_TP63_TARGETS	0.0152221	-0.0336008	0.247811	0.0171714	0.0108761	0.731674	0.0171848	0.0977481	0.133347	0.281677	0.0250078
PETRETTO_CARDIAC_HYPERTROPHY	0.144876	-0.0226462	0.232374	0.15102	-0.017778	0.329879	0.146651	0.0587697	0.0286319	0.0567552	0.00611517
PETRETTO_HEART_MASS_QTL_CIS_DN	0.0376441	-0.150122	1.07e-06	0.0368402	-0.199963	3.55e-05	0.0365269	-0.149634	0.0002552	5.35e-12	-0.166573
PETRETTO_HEART_MASS_QTL_CIS_UP	0.0663365	0.0309114	0.436926	0.0674003	-0.0099119	0.694067	0.0655662	0.0326538	0.684727	0.79059	0.0178844
PETROVA_ENDOTHELIUM_LYMPHATIC_VS_BLOOD_DN	0.0728627	0.031979	0.0474945	0.0753446	0.0790379	0.00161823	0.075766	0.0979655	2.47e-05	4.23e-07	0.0696608
PETROVA_ENDOTHELIUM_LYMPHATIC_VS_BLOOD_UP	0.0427202	0.0270645	0.148255	0.0421094	0.0650531	0.0329532	0.0410254	-0.183759	0.00143568	0.00058418	-0.0305471
PETROVA_PROX1_TARGETS_DN	0.0511782	0.0894617	1.99e-07	0.0530002	0.172683	1.35e-13	0.0505102	0.0958231	4.81e-07	2.37e-23	0.119323
PETROVA_PROX1_TARGETS_UP	0.0771716	-0.0723602	0.759913	0.0746177	0	0.206887	0.0717253	-0.385019	0.0153281	0.0607224	-0.15246
PHONG_TNF_RESPONSE_NOT_VIA_P38	0.0573187	-0.0156375	0.448628	0.0589342	0.024045	0.562319	0.0597396	0.0624552	0.00062739	0.00760385	0.0236209
PHONG_TNF_RESPONSE_VIA_P38_COMPLETE	0.0566636	-0.014473	0.595396	0.0599442	-0.008278	0.980971	0.0608173	-0.0021292	0.813782	0.960314	-0.0082934
PHONG_TNF_RESPONSE_VIA_P38_PARTIAL	0.0585738	-0.0405217	0.148255	0.0625207	-0.0039349	0.955408	0.0617231	0.0471156	0.299457	0.388267	0.00088634
PHONG_TNF_TARGETS_UP	0.13692	-0.0515701	0.0327808	0.139692	-0.0626903	0.226172	0.141139	0.0739134	0.0166111	0.00622194	-0.013449
PICCALUGA_ANGIOIMMUNOBLASTIC_LYMPHOMA_DN	0.0917122	0.00083184	0.722052	0.0966109	0.0135715	0.649774	0.0970132	0.0568788	0.00800594	0.0832998	0.0237607
PICCALUGA_ANGIOIMMUNOBLASTIC_LYMPHOMA_UP	0.0492684	0.110177	3.3e-07	0.0534398	0.156113	2.13e-12	0.0527929	0.137482	3.39e-11	5.34e-26	0.134591
PID_A6B1_A6B4_INTEGRIN_PATHWAY	0.154809	0.0460649	3.33e-08	0.153077	0.0668242	6.07e-06	0.148204	0.0272014	0.103362	1.1e-11	0.0466968
PID_AJDISS_2PATHWAY	0.074156	-0.0402908	0.00024231	0.0758916	-0.0374748	0.273808	0.074893	-0.0559962	0.0106539	8.16e-05	-0.0445873
PID_ALK1_PATHWAY	0.127227	0.020889	0.852811	0.122419	-0.0069352	0.717149	0.118363	0.0292383	0.216005	0.670142	0.0143974
PID_ALPHA_SYNUCLEIN_PATHWAY	0.0790793	0.0674465	0.00245214	0.0786969	0.143488	7.32e-05	0.0756091	0.0686337	0.0481677	1.66e-06	0.0931894
PID_AMB2_NEUTROPHILS_PATHWAY	0.106071	0.0674386	1.48e-05	0.0986121	0.0899257	0.0006556	0.0939314	0.0339052	0.235742	5.01e-07	0.0637565
PID_ANGIOPOIETIN_RECEPTOR_PATHWAY	0.067483	0.0459622	0.0748347	0.0656839	0	0.752451	0.0664844	0.036398	0.126075	0.129121	0.0274534
PID_AP1_PATHWAY	0.129183	0.0123347	0.22163	0.13215	0.0325792	0.248129	0.133051	0.111218	1.39e-06	1.16e-05	0.0520439
PID_AR_NONGENOMIC_PATHWAY	0.155681	0.0635419	1.1e-09	0.150713	0.102388	7.58e-07	0.142895	0.0253	0.0409889	2.58e-14	0.0637434
PID_AR_PATHWAY	0.0905809	0.0152347	0.043892	0.0946365	0.129727	5.38e-08	0.0904662	0.0322112	0.103868	6.57e-08	0.0590575
PID_AR_TF_PATHWAY	0.0723759	-0.0593636	0.00071914	0.0756643	-0.103002	0.00262379	0.0790535	0.0186616	0.53691	0.0001115	-0.0479012
PID_ARF6_PATHWAY	0.00843664	-0.413196	8.54e-06	0.00992166	-0.461989	5.22e-05	0.00955579	-0.321928	0.00012612	2.79e-11	-0.399038
PID_ARF6_TRAFFICKING_PATHWAY	0.0795329	0.00745711	0.398496	0.0841648	0.0401215	0.281575	0.0835877	0.0485119	0.0363648	0.0882796	0.0320302
PID_ATF2_PATHWAY	0.126145	0.0703336	1.02e-05	0.128228	0.118613	1.12e-07	0.126007	0.102338	3.12e-07	3.36e-16	0.0970951
PID_ATM_PATHWAY	0.0484798	-0.0715731	0.0351788	0.0459304	-0.119611	0.00514746	0.0462648	-0.112165	0.00208013	4.72e-05	-0.101117
PID_ATR_PATHWAY	0.0620828	0.0294415	0.202965	0.0601375	-0.028151	0.83506	0.0598017	-0.0949546	0.0104404	0.0485135	-0.0312214
PID_AURORA_A_PATHWAY	0.104422	0.0265448	0.505337	0.0991132	0.0155744	0.555523	0.0973395	-0.041119	0.0896092	0.288377	0.00033341
PID_AURORA_B_PATHWAY	0.18299	-0.0382056	0.671496	0.185958	0.0417774	0.558377	0.170964	-0.183934	3.97e-05	0.00110027	-0.0601208
PID_AVB3_INTEGRIN_PATHWAY	0.0744498	0.0380276	0.00951055	0.0739187	0.0339026	0.329933	0.0753404	0.0819002	0.00929547	0.00192404	0.0512768
PID_AVB3_OPN_PATHWAY	0.200085	0.0116849	0.18037	0.199112	0.0582234	0.0452741	0.19372	0.0445862	0.00691337	0.00330977	0.0381648
PID_BARD1_PATHWAY	0.0705436	-0.0508944	0.00898957	0.0717117	-0.0339227	0.575789	0.0705567	-0.0666018	0.00124078	0.00054221	-0.050473
PID_BCR_5PATHWAY	0.0731777	0.0815638	5.63e-07	0.0699643	0.0851736	0.00082597	0.072494	0.14191	1.07e-06	3.28e-13	0.102882
PID_BETA_CATENIN_NUC_PATHWAY	0.127343	0.0261482	0.0229115	0.128278	0.0392822	0.0111028	0.130618	0.02278	0.190727	0.00292424	0.0294035
PID_BMP_PATHWAY	0.0375995	-0.0270351	0.926261	0.0381377	-0.0785381	0.0751875	0.0373304	0.0575942	0.185775	0.191461	-0.015993
PID_CASPASE_PATHWAY	0.112244	-0.0037233	0.854229	0.11121	-0.0071225	0.811356	0.108726	-0.0125772	0.0886765	0.471993	-0.0078077
PID_CD40_PATHWAY	0.0640988	0.0300339	0.642812	0.0603326	0.057262	0.328629	0.0610174	0.100569	0.00213565	0.0173139	0.0626215
PID_CD8_TCR_DOWNSTREAM_PATHWAY	0.0951103	0.0176958	0.131905	0.0958192	-0.0011966	0.851882	0.0967137	0.0399841	0.0304768	0.0780453	0.0188277
PID_CD8_TCR_PATHWAY	0.0496779	0.0609896	0.00039694	0.046307	0.0257741	0.07091	0.0455912	-0.0086228	0.840884	0.00161837	0.026047
PID_CDC42_PATHWAY	0.136179	0.0250541	0.00222142	0.137129	0.0609889	1.88e-05	0.134951	0.0426065	0.00169988	2.11e-08	0.0428832
PID_CDC42_REG_PATHWAY	0.0884324	0.0140322	0.0135251	0.0878699	0.0452728	8.11e-05	0.0883346	0.0225425	0.227237	3.28e-05	0.0272825
PID_CERAMIDE_PATHWAY	0.0765098	-0.0035821	0.819172	0.0694088	-0.0713459	0.0158816	0.071715	0.025575	0.36567	0.0982331	-0.016451
PID_CMYB_PATHWAY	0.091969	0.00217896	0.736685	0.0906736	-0.0082214	0.765526	0.0914231	-0.024756	0.117841	0.490883	-0.0102661
PID_CXCR3_PATHWAY	0.0853507	0.0906443	2.12e-07	0.0782663	0.0740525	0.00162408	0.077492	0.0259138	0.191884	1.98e-08	0.0635369
PID_CXCR4_PATHWAY	0.0919658	0.0401881	2.69e-08	0.091121	0.054513	1.65e-05	0.0893858	0.0656286	4.87e-08	2.31e-17	0.0534432
PID_DELTA_NP63_PATHWAY	0.0482406	-0.0276649	0.211265	0.0508755	-0.0277244	0.113314	0.0518171	-0.005065	0.907045	0.264117	-0.0201515
PID_E2F_PATHWAY	0.0508039	-0.0431926	0.213209	0.0531341	0.0382484	0.464707	0.0501088	-0.107594	0.00390843	0.0153808	-0.0375129
PID_ECADHERIN_NASCENT_AJ_PATHWAY	0.158147	0.00367739	0.818448	0.158438	0.0698611	0.0031327	0.150096	-0.0026068	0.998185	0.0634108	0.0236439
PID_ECADHERIN_STABILIZATION_PATHWAY	0.0568237	-0.0638426	0.0112994	0.0600896	-0.0443561	0.161959	0.0590126	-0.101658	0.0228289	0.0025868	-0.0699522
PID_ENDOTHELIN_PATHWAY	0.101568	0.0758621	5.76e-11	0.100953	0.135278	3.67e-13	0.0954607	0.0636815	3.63e-05	1.54e-24	0.0916073
PID_EPHA_FWDPATHWAY	0.0345276	0.0698458	0.067191	0.0324228	0.0689692	0.225339	0.032281	0.0288226	0.386041	0.113177	0.0558792
PID_EPHB_FWD_PATHWAY	0.092791	-0.0033172	0.986195	0.0879317	-0.0334854	0.0840866	0.0866589	-0.0312193	0.437296	0.356033	-0.022674
PID_EPHRINB_REV_PATHWAY	0.0221553	-0.0293775	0.0665984	0.0230668	0.0499469	0.593483	0.0212437	-0.0573108	0.149738	0.114145	-0.0122471
PID_EPO_PATHWAY	0.0438521	0.139768	1.29e-07	0.0404242	0.117921	0.0072106	0.0391041	0.0821013	0.0443438	1.28e-08	0.113263
PID_ER_NONGENOMIC_PATHWAY	0.113979	0.0290496	0.0458351	0.104718	-0.0035157	0.620219	0.103011	-0.0186653	0.415057	0.180472	0.00228952
PID_ERA_GENOMIC_PATHWAY	0.11252	0.00359215	0.813921	0.110431	-0.0022088	0.862856	0.112553	0.0127349	0.130135	0.571648	0.00470609
PID_ERBB1_DOWNSTREAM_PATHWAY	0.160657	0.0174403	0.00119038	0.159257	0.0310148	0.00078657	0.15739	0.0447632	0.00045111	1.08e-07	0.0310728
PID_ERBB1_INTERNALIZATION_PATHWAY	0.0780486	0.015484	0.063865	0.0786759	0.0393281	0.376186	0.0775806	0.00995753	0.685665	0.222976	0.0215899
PID_ERBB1_RECEPTOR_PROXIMAL_PATHWAY	0.0637237	-0.0011822	0.938232	0.0615401	-0.0300572	0.430068	0.0632431	-0.0002384	0.800819	0.894366	-0.0104926
PID_ERBB2_ERBB3_PATHWAY	0.11145	0.0673225	2.12e-05	0.107915	0.0621688	0.0098644	0.106369	0.0316824	0.0262189	1.1e-06	0.0537245
PID_ERBB4_PATHWAY	0.0469611	-0.0391351	0.221705	0.0486613	-0.0315562	0.242465	0.0475422	-0.0443743	0.388015	0.257775	-0.0383552
PID_FAK_PATHWAY	0.104911	-0.0086143	0.625144	0.105351	0.0060353	0.557688	0.103309	-0.0137117	0.809294	0.865022	-0.0054302
PID_FANCONI_PATHWAY	0.013369	-0.11265	0.131306	0.0153298	-0.12553	0.0413726	0.0169989	-0.125072	0.0172405	0.00499166	-0.121084
PID_FAS_PATHWAY	0.034463	0.0965859	0.0363642	0.0335545	0.0239742	0.40976	0.0310463	-0.0681151	0.350856	0.104845	0.0174817
PID_FCER1_PATHWAY	0.0675363	0.100898	2.78e-07	0.0672975	0.129283	0.00033161	0.0681081	0.130148	4.79e-06	2.92e-13	0.12011
PID_FGF_PATHWAY	0.0698006	0.0554173	0.00042234	0.0687206	0.0446377	0.0534695	0.0697939	0.0678578	3.18e-05	1.75e-07	0.0559709
PID_FOXM1_PATHWAY	0.0841924	-0.0271551	0.686682	0.0806375	0.0199242	0.898653	0.0747916	-0.247587	5.4e-05	0.00214877	-0.0849392
PID_FOXO_PATHWAY	0.126285	-0.0092728	0.782577	0.127798	0.011075	0.790535	0.120135	-0.0094685	0.955602	0.983595	-0.0025554
PID_FRA_PATHWAY	0.119287	0.0490747	0.00142373	0.123395	0.186851	1.67e-11	0.119821	0.0609567	0.0130207	2.09e-13	0.0989608
PID_GLYPICAN_1PATHWAY	0.0642635	0.294994	9.66e-07	0.0566856	0.0641304	0.210986	0.058966	0.279415	2.68e-06	2.33e-10	0.212846
PID_GMCSF_PATHWAY	0.0830272	0.109769	7.11e-09	0.0765099	0.0142214	0.862669	0.0793538	0.0522813	0.0453465	7.37e-08	0.0587572
PID_HDAC_CLASSI_PATHWAY	0.112724	0.0385824	0.0302162	0.104853	-0.02776	0.775687	0.107081	0.0282671	0.280143	0.122493	0.0130298
PID_HDAC_CLASSII_PATHWAY	0.119062	-0.0009703	0.987025	0.120516	0.016539	0.164117	0.119623	-0.0254528	0.14748	0.279675	-0.0032947
PID_HDAC_CLASSIII_PATHWAY	0.0603917	-0.0922449	3.96e-05	0.0629321	-0.0914035	0.0029212	0.0611313	-0.110975	0.00065474	2.24e-08	-0.0982078
PID_HEDGEHOG_2PATHWAY	0.0231697	0.22414	0.0003894	0.0217552	0.245278	0.0248969	0.0164511	0.194122	0.196026	0.00019184	0.22118
PID_HEDGEHOG_GLI_PATHWAY	0.11161	-0.0335156	0.0299594	0.111935	-0.0059128	0.604534	0.105278	-0.0409016	0.142428	0.0637717	-0.0267767
PID_HES_HEY_PATHWAY	0.0714913	0.0939794	0.00053589	0.0751214	0.107356	0.013352	0.0732649	0.044078	0.260095	0.00018841	0.0818045
PID_HIF1_TFPATHWAY	0.162975	-0.0551867	0.00639518	0.17321	-0.0241002	0.642475	0.164119	-0.0478246	0.00415012	0.00123201	-0.0423705
PID_HIF2PATHWAY	0.160765	0.00079643	0.986195	0.157881	-0.0191334	0.663387	0.149417	-0.0274789	0.212537	0.684001	-0.015272
PID_HIV_NEF_PATHWAY	0.0441856	0.0106144	0.595543	0.0400167	0.0128644	0.661728	0.0425452	0.0704249	0.107773	0.388544	0.0313012
PID_HNF3A_PATHWAY	0.0998579	0.0276952	0.0426354	0.0999695	-0.0084731	0.690436	0.102599	0.049229	0.0155185	0.0174819	0.022817
PID_HNF3B_PATHWAY	0.0298451	-0.0294206	0.517346	0.0271728	-0.218621	0.00192854	0.0250798	-0.108081	0.433806	0.0167671	-0.118707
PID_IFNG_PATHWAY	0.0537823	-0.0257154	0.615555	0.0527603	-0.115055	0.00071543	0.0474405	-0.0978884	0.0940912	0.00256944	-0.0795529
PID_IGF1_PATHWAY	0.121639	0.0651138	1.11e-08	0.119537	0.0525916	0.00724379	0.118512	0.0294267	0.127929	3.57e-09	0.049044
PID_IL1_PATHWAY	0.051513	0.0240075	0.749686	0.0508135	0.0377641	0.816649	0.0535791	0.0655007	0.0607349	0.361059	0.0424241
PID_IL12_2PATHWAY	0.0442234	0.0433953	0.00767144	0.0458073	0.0762689	0.0432657	0.0469524	0.108492	1.97e-06	1.6e-07	0.0760519
PID_IL12_STAT4_PATHWAY	0.0629708	0.0531573	0.00370658	0.0634859	0.0299643	0.233628	0.0656608	0.100506	3.76e-05	5.43e-06	0.0612092
PID_IL2_1PATHWAY	0.0742927	0.0371429	0.0456506	0.0738091	0.0258728	0.228989	0.0741138	0.0349857	0.0708993	0.0253323	0.0326671
PID_IL2_PI3K_PATHWAY	0.102521	0.0362125	0.00360317	0.100163	0.0520393	0.00798745	0.0989377	0.0407994	0.0173812	6.04e-05	0.0430171
PID_IL2_STAT5_PATHWAY	0.0319499	0.0790113	0.024554	0.0338891	0.147201	0.0288944	0.0382878	0.0397512	0.297922	0.00956732	0.0886546
PID_IL23_PATHWAY	0.0282102	0.0302372	0.629282	0.026643	0.0239596	0.457952	0.0273326	0.113548	0.00764205	0.0568958	0.0559149
PID_IL27_PATHWAY	0.0130028	0.104257	0.107046	0.0143059	0.0913966	0.98198	0.016034	0.468702	0.00352064	0.014848	0.221452
PID_IL3_PATHWAY	0.0759587	0.0380351	0.0864201	0.0682301	-0.125947	0.00095318	0.0692625	-0.0079657	0.771545	0.00364529	-0.0319591
PID_IL4_2PATHWAY	0.0225948	-0.037872	0.605628	0.023541	-0.007815	0.852007	0.0211498	-0.0648126	0.513424	0.850546	-0.0368332
PID_IL6_7_PATHWAY	0.138009	0.0316603	0.0110393	0.138136	0.0450617	0.124741	0.135117	0.0524765	0.00037659	6.23e-05	0.0430661
PID_IL8_CXCR1_PATHWAY	0.0659282	0.0730751	4.47e-05	0.0658329	0.12988	3.31e-06	0.0615548	0.0593195	0.0339098	1.83e-09	0.0874249
PID_IL8_CXCR2_PATHWAY	0.0880036	0.110312	2.64e-12	0.0866693	0.181074	2.08e-14	0.0788998	0.0623248	0.00049931	6.09e-26	0.117903
PID_ILK_PATHWAY	0.157727	-0.0317157	0.00071945	0.163769	0.0234065	0.18636	0.157594	-0.029662	0.0595228	0.0006515	-0.0126571
PID_INSULIN_GLUCOSE_PATHWAY	0.171475	0.0364433	0.00414058	0.167611	0.0289804	0.155549	0.159174	-0.0185955	0.376263	0.0106579	0.0156094
PID_INSULIN_PATHWAY	0.0459396	-0.0492293	0.0876166	0.0517753	0.0637866	0.460142	0.0482976	-0.0191288	0.512404	0.256274	-0.0015238
PID_INTEGRIN_A4B1_PATHWAY	0.169383	0.0730925	0.00016257	0.173058	0.0871289	4.72e-05	0.170677	0.081404	0.00038973	1.14e-09	0.0805418
PID_INTEGRIN_A9B1_PATHWAY	0.141209	0.0625144	3.99e-05	0.138761	0.0123205	0.916395	0.139263	0.0532256	0.0053043	2.64e-05	0.0426868
PID_INTEGRIN_CS_PATHWAY	0.0381162	0.0319829	5.98e-09	0.0382719	0.0215169	0.0651789	0.0385836	0.0408237	4.52e-08	1.38e-14	0.0314412
PID_INTEGRIN1_PATHWAY	0.0677859	0.128344	1.23e-06	0.0709168	0.169984	1.35e-06	0.0684514	0.151624	1.42e-08	2.5e-17	0.149984
PID_INTEGRIN2_PATHWAY	0.0151389	0.309519	0.00044843	0.0155697	2.22811	3.98e-12	0.0087695	1.22408	9.13e-05	1.6e-16	1.2539
PID_INTEGRIN3_PATHWAY	0.0907796	0.0059528	0.663719	0.0865077	-0.0964452	0.0720748	0.0874778	0.0157916	0.408937	0.247913	-0.0249003
PID_KIT_PATHWAY	0.0369632	0.221091	2.56e-14	0.034841	0.123488	0.00571839	0.0342265	0.166465	5.32e-05	8.73e-18	0.170348
PID_LIS1_PATHWAY	0.193637	0.0154574	0.0292333	0.188611	0.0244147	0.0204767	0.187649	0.0350744	0.0402379	0.00164206	0.0249822
PID_LKB1_PATHWAY	0.108273	-0.0074293	0.324749	0.107017	-0.0158593	0.215202	0.10376	-0.0502609	0.00469133	0.01351	-0.0245165
PID_LYMPH_ANGIOGENESIS_PATHWAY	0.0793953	0.0688892	0.00686283	0.0756047	-0.0100967	0.881128	0.0786283	0.0667405	0.0633556	0.0152531	0.0418444
PID_LYSOPHOSPHOLIPID_PATHWAY	0.104028	0.0217316	0.0332886	0.100043	0.0560926	0.00691282	0.0978009	0.0363904	0.024993	0.00049382	0.0380715
PID_MAPK_TRK_PATHWAY	0.0964193	-0.0056413	0.754022	0.0926532	-0.0878193	0.0105945	0.0951601	-0.003986	0.859081	0.126206	-0.0324822
PID_MET_PATHWAY	0.0886696	-0.0139582	0.115888	0.0898596	-0.0103429	0.722311	0.0882433	-0.0008423	0.500673	0.385729	-0.0083811
PID_MTOR_4PATHWAY	0.165322	0.00991291	0.240165	0.163771	0.032211	0.0196068	0.155509	-0.0289731	0.0266019	0.00630721	0.00438362
PID_MYC_ACTIV_PATHWAY	0.210063	-0.0095095	0.131852	0.210739	0.0123155	0.248129	0.204666	-0.0537785	4.92e-08	3.64e-07	-0.0169908
PID_MYC_PATHWAY	0.105711	-0.0673848	0.00121104	0.101992	-0.0099861	0.836767	0.0993487	-0.0971592	8.55e-05	1.3e-05	-0.0581767
PID_MYC_REPRESS_PATHWAY	0.0870025	-0.0058347	0.999575	0.0898171	0.0204942	0.231032	0.0914246	0.0278979	0.241438	0.449031	0.0141858
PID_NCADHERIN_PATHWAY	0.116005	0.0034207	0.70428	0.116807	0.0265407	0.837812	0.112148	0.0275035	0.100811	0.464214	0.019155
PID_NECTIN_PATHWAY	0.108762	0.00754876	0.473011	0.111505	0.045695	0.0559106	0.110063	0.0158967	0.685665	0.236641	0.0230468
PID_NEPHRIN_NEPH1_PATHWAY	0.0636831	0.0513188	0.0588188	0.063414	0.0942597	0.00077069	0.0621668	0.0608578	0.0227103	0.00011306	0.0688121
PID_NETRIN_PATHWAY	0.108857	0.0523405	1.56e-05	0.104789	0.0635671	0.00019095	0.1024	0.040204	0.0452843	3.81e-08	0.0520372
PID_NFAT_3PATHWAY	0.109672	0.0257951	0.021086	0.109604	0.0189547	0.4417	0.106642	0.00906679	0.750074	0.12773	0.0179388
PID_NFAT_TFPATHWAY	0.0895069	-0.0169706	0.764833	0.0898006	-0.0341934	0.190623	0.0890085	0.00187658	0.840884	0.649941	-0.0164291
PID_NFKAPPAB_CANONICAL_PATHWAY	0.0824678	0.0594328	0.0185856	0.0772743	0.102627	0.00721432	0.0800881	0.135015	0.00063995	1.28e-05	0.0990247
PID_NOTCH_PATHWAY	0.0707661	-0.0012803	0.761936	0.0746368	0.0683988	0.0825253	0.0733424	0.00842948	0.397694	0.287365	0.0251826
PID_P38_ALPHA_BETA_DOWNSTREAM_PATHWAY	0.0898408	-0.0167116	0.788936	0.0882214	0.0349781	0.618168	0.0895742	-0.0042879	0.851747	0.940632	0.00465953
PID_P38_ALPHA_BETA_PATHWAY	0.0916361	0.0402131	0.0405856	0.0915138	0.0861862	0.00342686	0.0899853	0.0870708	0.00053737	1.14e-05	0.0711567
PID_P38_MKK3_6PATHWAY	0.0739377	-0.0005527	0.910591	0.0739943	0.0284475	0.70966	0.0764873	0.0455968	0.271634	0.746647	0.0244972
PID_P53_DOWNSTREAM_PATHWAY	0.067323	-0.0162206	0.0673779	0.0703372	0.011599	0.615491	0.0692553	0.00780426	0.793605	0.337058	0.00106089
PID_P53_REGULATION_PATHWAY	0.126637	-0.0137007	0.171281	0.127282	0.00799372	0.598122	0.125339	-0.0354732	0.00965064	0.0314957	-0.0137267
PID_P73PATHWAY	0.0650569	-0.0346961	0.00335359	0.0646258	-0.035333	0.110594	0.0657878	0.0010278	0.684121	0.0110505	-0.0230004
PID_P75_NTR_PATHWAY	0.112965	0.0737983	1.95e-16	0.107332	0.0500392	1.61e-06	0.105937	0.072056	2.06e-08	1.5e-26	0.0652978
PID_PDGFRB_PATHWAY	0.136456	0.0387457	3.21e-09	0.133002	0.0380247	7.43e-06	0.132047	0.0340907	0.00073313	1.37e-14	0.0369537
PID_PI3K_PLC_TRK_PATHWAY	0.155501	0.00495231	0.783256	0.150246	-0.0219046	0.77726	0.149253	-0.0177662	0.301247	0.758252	-0.0115728
PID_PI3KCI_AKT_PATHWAY	0.119781	0.0155072	0.141143	0.118113	-0.0049871	0.837812	0.115132	-0.0063237	0.319334	0.364176	0.00139877
PID_PI3KCI_PATHWAY	0.101981	0.0478732	0.00018386	0.0950705	0.0362915	0.122178	0.0899826	0.00305275	0.591686	0.00100039	0.0290725
PID_PLK1_PATHWAY	0.100107	0.0221726	0.622208	0.0965783	0.017336	0.595365	0.0924305	-0.0919339	0.00035761	0.00659642	-0.0174751
PID_PRL_SIGNALING_EVENTS_PATHWAY	0.234878	-0.0019737	0.919889	0.23446	0.0165179	0.500003	0.234042	0.0251957	0.238772	0.620331	0.0132466
PID_PS1_PATHWAY	0.092327	-0.0031616	0.622758	0.0970507	0.0343718	0.134461	0.0970102	0.0192871	0.141383	0.180863	0.0168324
PID_PTP1B_PATHWAY	0.0759435	0.0276679	0.0045033	0.0781151	0.0822262	2.93e-08	0.0743846	0.0428999	0.0105616	5.59e-10	0.0509313
PID_RAC1_PATHWAY	0.158043	0.0122494	0.0141642	0.157989	0.0463369	0.0003897	0.156592	0.0391347	0.00115318	1.26e-06	0.0325737
PID_RAC1_REG_PATHWAY	0.0445196	0.00749463	0.953395	0.0462689	0.0693709	0.083581	0.0459421	0.0121236	0.721684	0.456252	0.029663
PID_RAS_PATHWAY	0.0763023	-0.0878979	1.1e-06	0.0774762	-0.117577	0.00010846	0.0764368	-0.062996	0.0343824	1.52e-09	-0.0894905
PID_RB_1PATHWAY	0.0765866	0.012209	0.688437	0.0782718	0.0600507	0.113552	0.0798614	-0.022494	0.226197	0.232995	0.0165886
PID_REELIN_PATHWAY	0.10796	0.0399171	0.00300942	0.102861	-0.0055519	0.65011	0.100822	0.00853859	0.917147	0.049011	0.0143013
PID_REG_GR_PATHWAY	0.084798	0.00040372	0.631548	0.0847363	-0.009983	0.968189	0.0852725	0.0300953	0.0796246	0.418203	0.00683867
PID_RET_PATHWAY	0.0839933	0.0132462	0.497993	0.0814282	0.0230728	0.51594	0.0805482	0.00033542	0.886103	0.813886	0.0122182
PID_RETINOIC_ACID_PATHWAY	0.0258014	0.0710977	0.454287	0.026637	0.0473971	0.956747	0.027156	0.111112	0.397694	0.742555	0.0765356
PID_RHOA_PATHWAY	0.193524	0.0352643	2.19e-05	0.188121	0.0218806	0.240031	0.192794	0.045695	0.0014092	1.44e-06	0.03428
PID_RHOA_REG_PATHWAY	0.0553557	0.0550976	3.39e-06	0.0550802	0.106099	1.06e-08	0.054983	0.0339877	0.0867435	1.84e-12	0.0650615
PID_RXR_VDR_PATHWAY	0.0245392	0.351628	1.92e-06	0.0222161	0.0282493	0.956747	0.0206622	0.366104	0.00123438	4.96e-07	0.248661
PID_S1P_S1P1_PATHWAY	0.123577	0.0283878	0.13055	0.114703	-0.0097099	0.752715	0.11115	0.00723089	0.952967	0.578028	0.00863627
PID_S1P_S1P2_PATHWAY	0.167559	0.0271446	0.0295846	0.162866	0.0496329	0.0266289	0.160482	0.0456654	0.0297117	0.00160354	0.0408143
PID_S1P_S1P3_PATHWAY	0.107231	0.0397185	0.0177707	0.100015	0.0194888	0.508213	0.0955968	0.0275836	0.60001	0.107461	0.0289303
PID_SHP2_PATHWAY	0.0545113	0.102367	2.38e-07	0.0495627	0.0142139	0.101572	0.0534947	0.0535726	0.0220224	1.33e-07	0.0567178
PID_SMAD2_3NUCLEAR_PATHWAY	0.0977165	-0.0083455	0.824945	0.0953974	-0.0418971	0.0157971	0.0940434	-0.0189216	0.316581	0.0889626	-0.0230547
PID_SYNDECAN_1_PATHWAY	0.0706816	0.0812136	0.002175	0.0729446	0.122745	0.00050802	0.0721051	0.173627	3.57e-06	1.47e-09	0.125862
PID_SYNDECAN_2_PATHWAY	0.154239	0.00773009	0.402048	0.145402	-0.0440708	0.0200115	0.14452	-0.0049056	0.711097	0.111534	-0.0137488
PID_SYNDECAN_4_PATHWAY	0.128855	0.0225721	0.0777336	0.127538	0.0344935	0.286753	0.12431	0.0623014	0.00702373	0.00753826	0.039789
PID_TAP63_PATHWAY	0.0426899	-0.0459641	0.00233248	0.0411408	-0.102763	0.00628468	0.0429481	-0.0793979	0.00923994	1.92e-05	-0.0760416
PID_TCPTP_PATHWAY	0.0502397	-0.0074635	0.92633	0.0519943	-0.0581028	0.163197	0.0529932	0.0002366	0.284432	0.391163	-0.0217766
PID_TCR_CALCIUM_PATHWAY	0.127727	0.023615	0.00196783	0.130614	0.0731463	5.41e-05	0.12917	0.0595534	0.0001168	4.25e-09	0.0521049
PID_TCR_PATHWAY	0.0554822	0.0704647	1.99e-07	0.0497355	-0.0219908	0.361017	0.0509856	0.0364841	0.318239	3.97e-06	0.0283193
PID_TELOMERASE_PATHWAY	0.118719	0.0110249	0.227514	0.113285	-0.0065031	0.913312	0.116906	0.0176429	0.220338	0.404677	0.00738824
PID_TGFBR_PATHWAY	0.112994	-0.0026813	0.883553	0.110219	-0.0207641	0.57218	0.109063	0.0491242	0.0245281	0.186329	0.00855962
PID_THROMBIN_PAR1_PATHWAY	0.0906153	0.0476388	2.71e-05	0.0895381	0.0937291	1.31e-05	0.084576	0.0352984	0.0311936	3.8e-09	0.0588888
PID_TNF_PATHWAY	0.0722978	-0.0075792	0.901275	0.072549	-0.0283985	0.507455	0.0770459	0.0558372	0.00620399	0.0682775	0.00661984
PID_TOLL_ENDOGENOUS_PATHWAY	0.112744	0.00370823	0.724872	0.109207	0.00127539	0.524783	0.108001	-0.0249137	0.196787	0.520398	-0.0066434
PID_TRAIL_PATHWAY	0.0160631	-0.042205	0.218527	0.0174119	-0.143852	0.195196	0.0192103	0.0499689	0.813782	0.34739	-0.0453627
PID_TRKR_PATHWAY	0.0906	0.0512379	1.88e-05	0.0833393	0.00767551	0.522319	0.08515	0.0550009	0.00336788	5.51e-06	0.0379714
PID_TXA2PATHWAY	0.067077	0.0778252	5.88e-09	0.0648501	0.131631	3.02e-10	0.0606729	0.0411784	0.0170127	3.19e-17	0.0835447
PID_UPA_UPAR_PATHWAY	0.0942647	0.0324008	0.0224798	0.0951535	0.034853	0.942318	0.0903741	0.042553	0.0191658	0.0159558	0.0366023
PID_VEGFR1_2_PATHWAY	0.105889	0.0345455	0.00505438	0.106216	0.0238061	0.0617874	0.104075	0.0458638	0.0687418	0.00149242	0.0347385
PID_VEGFR1_PATHWAY	0.0814602	0.0643679	0.00984995	0.0856637	0.05313	0.0831182	0.080413	0.0138261	0.936164	0.0259864	0.0437747
PID_WNT_NONCANONICAL_PATHWAY	0.099574	-0.0012852	0.85755	0.091498	-0.0653162	0.0165123	0.093983	-0.0098432	0.521668	0.132613	-0.0254815
PID_WNT_SIGNALING_PATHWAY	0.0270649	0.0293874	0.719968	0.0205015	-0.355171	4.61e-05	0.0214454	-0.143445	0.0507309	0.0001729	-0.156409
PILON_KLF1_TARGETS_UP	0.0569175	0.0009937	0.621941	0.0586334	-0.0108724	0.74937	0.0593685	-0.0085923	0.630511	0.874097	-0.006157
PIONTEK_PKD1_TARGETS_UP	0.0116288	-0.276623	0.0698306	0.0163365	-0.0839017	0.678588	0.0157618	-0.0211102	0.858305	0.379441	-0.127212
PLASARI_NFIC_TARGETS_BASAL_UP	0	NA	0.0120089	0	NA	0.269349	0	#NAME?	0.183104	0.0213486	NA
PLASARI_TGFB1_SIGNALING_VIA_NFIC_10HR_DN	0	NA	0.190906	0.00035423	Inf	0.683221	0.00171667	Inf	0.142273	0.240026	NA
PLASARI_TGFB1_SIGNALING_VIA_NFIC_10HR_UP	0.0117756	0.3178	2.43e-06	0.0151564	0.529515	2.57e-10	0.0158177	0.349267	7.7e-07	6.04e-19	0.398861
PLASARI_TGFB1_SIGNALING_VIA_NFIC_1HR_DN	0.0722012	0.00336445	0.291561	0.0748385	0.0182406	0.247661	0.0755571	0.016146	0.282681	0.254415	0.0125837
PLASARI_TGFB1_SIGNALING_VIA_NFIC_1HR_UP	0.0259903	0.168285	0.00022438	0.0248315	0.077621	0.301175	0.0272555	0.141264	0.0160025	0.00011797	0.129056
PLASARI_TGFB1_TARGETS_10HR_DN	0.0199005	-0.0266985	0.418426	0.0223173	-0.0039173	0.701848	0.0212204	-0.0163075	0.593763	0.744882	-0.0156411
PLASARI_TGFB1_TARGETS_10HR_UP	0.0493558	-0.0158261	0.647933	0.0492573	-0.0426673	0.314324	0.0497816	0.034943	0.670983	0.679299	-0.0078501
PLASARI_TGFB1_TARGETS_1HR_UP	0.104952	-0.0357942	0.313735	0.102058	-0.122154	0.00101803	0.0985387	-0.0023613	0.533887	0.00806878	-0.0534366
PODAR_RESPONSE_TO_ADAPHOSTIN_UP	0.113244	-0.0187936	0.418207	0.119209	-0.0014479	0.949317	0.120258	0.0647514	0.0119649	0.0981323	0.0148366
POMEROY_MEDULLOBLASTOMA_DESMOPLASIC_VS_CLASSIC_DN	0.269845	0.0487598	4.4e-28	0.278266	0.0907441	4.64e-36	0.276034	0.0386116	2.16e-11	6.35e-70	0.0593718
POMEROY_MEDULLOBLASTOMA_DESMOPLASIC_VS_CLASSIC_UP	0.149855	0.0344097	3.51e-05	0.144207	-0.0053189	0.881472	0.145783	0.00284598	0.513424	0.00116039	0.0106456
POMEROY_MEDULLOBLASTOMA_PROGNOSIS_DN	0.324614	-0.003638	0.952281	0.322748	0.0195538	0.0007355	0.317267	-0.0135419	0.0757531	0.0031462	0.00079131
POMEROY_MEDULLOBLASTOMA_PROGNOSIS_UP	0.052943	0.0223041	0.161226	0.050208	-0.0832821	0.00039693	0.0493461	-0.0004845	0.832364	0.00315635	-0.0204875
POOLA_INVASIVE_BREAST_CANCER_DN	0.0279045	-0.0065057	0.697801	0.0276284	-0.0275011	0.203309	0.029929	0.0401491	0.133938	0.243541	0.00204743
POOLA_INVASIVE_BREAST_CANCER_UP	0.0253801	0.0141467	0.952533	0.0236528	-0.0553325	0.957168	0.0243817	-0.118962	0.126916	0.634363	-0.0533825
POS_HISTAMINE_RESPONSE_NETWORK	0.080359	-0.0321108	0.296052	0.0798782	-0.0016531	0.86849	0.0803246	0.00721406	0.93856	0.828247	-0.00885
PRAMOONJAGO_SOX4_TARGETS_DN	0.189809	0.0541038	0.00021604	0.176451	0.0488446	0.0105549	0.174306	-0.0176446	0.441835	0.00011097	0.0284346
[truncated: 1,818 more rows]

## Sheet: Clone1072_AUCell_by_sample
geneset	median_AUCell.DV1	enrichment.DV1	adj.p.DV1	median_AUCell.DV2	enrichment.DV2	adj.p.DV2	median_AUCell.DV3	enrichment.DV3	adj.p.DV3	fisher.combined.pvalue	mean.enrichment
ABBUD_LIF_SIGNALING_1_DN	0.0715581	-0.045536	0.408361	0.0679178	-0.231091	0.00110884	0.0676771	-0.271664	0.606695	0.0117627	-0.182764
ABBUD_LIF_SIGNALING_1_UP	0.0209149	-0.610519	0.0001448	0.0328142	-0.19821	0.036803	0.0324849	-0.0466682	0.994379	0.000460675	-0.285132
ABE_INNER_EAR	0.278495	-0.0738891	0.0154912	0.298855	0.0525826	0.00427652	0.282864	-0.017999	0.999848	0.00377003	-0.0131018
ABE_VEGFA_TARGETS_2HR	0.031971	0.109469	0.598153	0.035974	0.209815	0.350541	0.0377195	0.153454	0.962854	0.783348	0.157579
ABE_VEGFA_TARGETS_30MIN	0.0931721	0.29327	0.00188781	0.0876796	0.117842	0.124272	0.0938183	0.302657	0.517333	0.00614935	0.237923
ABRAHAM_ALPC_VS_MULTIPLE_MYELOMA_UP	0.0864025	0.148695	0.0167135	0.079506	0.0268749	0.228932	0.0863781	0.10811	0.95962	0.0819784	0.0945597
ABRAMSON_INTERACT_WITH_AIRE	0.193704	0.169415	0.000666075	0.173939	0.0389692	0.987188	0.201424	0.190015	0.886581	0.0210911	0.1328
ACEVEDO_LIVER_CANCER_DN	0.0964293	0.00814582	0.526248	0.0948359	0.00181143	0.482567	0.0957005	0.0241668	0.909247	0.817393	0.0113747
ACEVEDO_LIVER_CANCER_UP	0.132565	0.0247699	0.0318349	0.13139	0.0414562	1.94096e-05	0.129545	0.00480231	0.999848	7.25929e-05	0.0236761
ACEVEDO_LIVER_CANCER_WITH_H3K27ME3_DN	0.0319621	-0.195581	7.236e-05	0.0337999	-0.127235	0.000200569	0.0366854	0.0196863	0.985203	2.60519e-06	-0.101043
ACEVEDO_LIVER_CANCER_WITH_H3K27ME3_UP	0.0513144	-0.0161748	0.641679	0.0545728	0.0966328	0.00024668	0.0529978	0.0012037	0.976387	0.007461	0.0272206
ACEVEDO_LIVER_CANCER_WITH_H3K9ME3_DN	0.033031	-0.0658715	0.332975	0.0335471	-0.142691	0.043302	0.0338338	-0.123084	0.832129	0.182425	-0.110549
ACEVEDO_LIVER_CANCER_WITH_H3K9ME3_UP	0.0172097	-0.114828	0.107588	0.018279	-0.0710761	0.300593	0.0189462	-0.0377785	0.870808	0.308133	-0.074561
ACEVEDO_LIVER_TUMOR_VS_NORMAL_ADJACENT_TISSUE_DN	0.0808062	0.0359461	0.286547	0.0801133	0.0276894	0.20287	0.0801097	0.0395988	0.976387	0.453185	0.0344114
ACEVEDO_LIVER_TUMOR_VS_NORMAL_ADJACENT_TISSUE_UP	0.17758	0.0331634	0.056288	0.170324	0.0248349	0.0308417	0.167455	-0.0147634	0.982172	0.0472117	0.0144116
ACEVEDO_METHYLATED_IN_LIVER_CANCER_DN	0.0395611	0.00183548	0.90651	0.039613	-0.00943348	0.684306	0.0384361	-0.0321123	0.950431	0.983372	-0.0132368
ACEVEDO_NORMAL_TISSUE_ADJACENT_TO_LIVER_TUMOR_DN	0.104007	0.0697593	3.93046e-05	0.0998188	0.0446338	0.0253779	0.0967729	-0.0149519	0.996414	0.000109666	0.0331471
ACEVEDO_NORMAL_TISSUE_ADJACENT_TO_LIVER_TUMOR_UP	0.116199	-0.01329	0.64763	0.118933	0.0290941	0.222961	0.122607	0.0708234	0.783338	0.628247	0.0288759
ACOSTA_PROLIFERATION_INDEPENDENT_MYC_TARGETS_DN	0.0618416	-0.0990885	0.0172287	0.0617584	-0.0558286	0.0201349	0.0584287	-0.104845	0.857212	0.0125167	-0.0865874
ACOSTA_PROLIFERATION_INDEPENDENT_MYC_TARGETS_UP	0.0524959	0.180474	0.000180352	0.0458993	-0.013257	0.937924	0.0505245	0.0130492	0.994374	0.00798152	0.0600888
ADDYA_ERYTHROID_DIFFERENTIATION_BY_HEMIN	0.144879	-0.0151538	0.496358	0.15104	-0.00313625	0.756764	0.142249	-0.034613	0.911823	0.906094	-0.0176343
AFFAR_YY1_TARGETS_DN	0.0755305	0.216125	0.0251776	0.0625859	-0.00614451	0.989041	0.075125	0.116044	0.994379	0.285694	0.108675
AFFAR_YY1_TARGETS_UP	0.0378616	-0.0412608	0.222763	0.0390583	0.00280656	0.659733	0.0397237	0.0548719	0.940494	0.682383	0.00547252
AGUIRRE_PANCREATIC_CANCER_COPY_NUMBER_DN	0.0795721	0.0513925	0.00962136	0.0776586	0.0344284	0.00110418	0.0810125	0.0564198	0.416821	0.000395486	0.0474135
AGUIRRE_PANCREATIC_CANCER_COPY_NUMBER_UP	0.0922951	0.00588766	0.903283	0.0958753	0.0169531	0.856482	0.093435	0.00704807	0.997025	0.997596	0.00996295
AIGNER_ZEB1_TARGETS	0.0318023	-0.0205286	0.198103	0.0257128	-0.312378	1.55253e-06	0.0300552	-0.0606913	0.824469	3.335e-05	-0.131199
AIYAR_COBRA1_TARGETS_DN	0.152007	0.0618442	0.136024	0.140497	0.0235057	0.566955	0.130798	-0.0368733	0.994379	0.526484	0.0161588
AIYAR_COBRA1_TARGETS_UP	0.138667	-0.033841	0.355964	0.139812	0.0579531	0.0392232	0.137072	-0.0182746	0.996414	0.200511	0.00194586
AKL_HTLV1_INFECTION_DN	0.0768582	-0.00363172	0.548445	0.076015	-0.00926941	0.937924	0.0736563	-0.0422282	0.870808	0.952132	-0.0183765
AKL_HTLV1_INFECTION_UP	0.248215	-0.0469118	0.0136627	0.239581	-0.137892	5.96831e-07	0.251	-0.0159208	0.976387	1.54087e-06	-0.0669082
ALCALA_APOPTOSIS	0.201678	0.00333809	0.591542	0.197629	0.0103969	0.569525	0.194137	-0.00426151	0.990749	0.900966	0.00315782
ALCALAY_AML_BY_NPM1_LOCALIZATION_DN	0.0700943	0.159482	0.130935	0.0605338	0.0137592	0.996864	0.0612423	-0.014581	0.997025	0.666074	0.0528867
ALCALAY_AML_BY_NPM1_LOCALIZATION_UP	0.0372805	-0.0390185	0.401403	0.0372394	-0.0805394	0.0683257	0.0409809	0.0679513	0.824469	0.270633	-0.0172022
ALFANO_MYC_TARGETS	0.0983817	-0.0383777	0.286547	0.0999032	0.0149582	0.288288	0.0968118	-0.0241704	0.997025	0.544679	-0.0158633
ALONSO_METASTASIS_EMT_UP	0.130917	0.097187	0.0378817	0.132501	0.0842191	0.0425929	0.130206	0.0639458	0.867353	0.0408155	0.081784
ALONSO_METASTASIS_UP	0.207683	0.012906	0.45774	0.201914	-0.00491031	0.615529	0.196966	-0.00767257	0.994379	0.863429	0.000107713
ALTEMEIER_RESPONSE_TO_LPS_WITH_MECHANICAL_VENTILATION	0.0323407	-0.112854	0.0489485	0.0316388	-0.0604518	0.306804	0.0286167	-0.166499	0.704799	0.16821	-0.113268
AMBROSINI_FLAVOPIRIDOL_TREATMENT_TP53	0.0247471	0.147525	0.0201383	0.0240048	0.0921088	0.066262	0.0234623	-0.0013159	0.994379	0.0392361	0.0794394
AMIT_EGF_RESPONSE_120_HELA	0.0713749	-0.0422917	0.526207	0.0723113	-0.0436502	0.927557	0.076057	0.0927652	0.942883	0.955956	0.00227445
AMIT_EGF_RESPONSE_120_MCF10A	0.100788	0.0407728	0.162609	0.0910614	-0.0382008	0.880394	0.0938419	-0.00918186	0.994379	0.690362	-0.0022033
AMIT_EGF_RESPONSE_240_HELA	0.0940091	0.0202393	0.643102	0.0909327	-0.0440139	0.343914	0.0942809	0.0627904	0.997025	0.80588	0.0130053
AMIT_EGF_RESPONSE_40_HELA	0.177964	0.0644781	0.507371	0.175338	-0.0440634	0.766587	0.173888	0.0624735	0.964113	0.923184	0.0276294
AMIT_EGF_RESPONSE_480_HELA	0.106049	0.0511863	0.226357	0.10167	0.00362722	0.966593	0.0960289	-0.0705269	0.897649	0.776203	-0.00523779
AMIT_EGF_RESPONSE_480_MCF10A	0.0360855	-0.162173	0.179098	0.0399062	-0.081263	0.340994	0.0469757	0.164843	0.892961	0.443901	-0.0261975
AMIT_EGF_RESPONSE_60_HELA	0.126703	0.0623707	0.794577	0.120712	-0.0512612	0.485562	0.117925	-0.0772294	0.994379	0.927254	-0.02204
AMIT_EGF_RESPONSE_60_MCF10A	0.20067	0.058699	0.774874	0.195705	-0.00127219	0.466537	0.190192	0.0007704	0.9518	0.906996	0.0193991
AMIT_SERUM_RESPONSE_120_MCF10A	0.0545389	-0.0134093	0.784041	0.0549151	0.0474476	0.707277	0.0501522	-0.0142467	0.999425	0.977841	0.0065972
AMIT_SERUM_RESPONSE_240_MCF10A	0.0625652	0.0523455	0.265451	0.0612933	-0.0090535	0.749164	0.0612076	0.0026971	0.976387	0.773228	0.0153297
AMIT_SERUM_RESPONSE_40_MCF10A	0.197653	0.172802	0.147208	0.193178	0.065878	0.744682	0.176287	0.0607655	0.985203	0.615854	0.0998152
AMIT_SERUM_RESPONSE_480_MCF10A	0.0663487	0.0355309	0.512505	0.0649792	0.0163819	0.883581	0.0633651	-0.0827714	0.870808	0.93202	-0.0102862
AMIT_SERUM_RESPONSE_60_MCF10A	0.112219	-0.00065772	0.932411	0.109393	-0.108938	0.0574042	0.110442	0.0355114	0.999848	0.439565	-0.0246947
AMUNDSON_RESPONSE_TO_ARSENITE	0.102699	-0.0307759	0.126911	0.104487	-0.0196356	0.929523	0.103298	-0.0523628	0.940494	0.623062	-0.0342581
ANASTASSIOU_MULTICANCER_INVASIVENESS_SIGNATURE	0.0643571	0.00221737	0.908003	0.0680883	0.0373921	0.674996	0.0629239	-0.041051	0.951524	0.982461	-0.000480538
ANDERSEN_CHOLANGIOCARCINOMA_CLASS1	0.0388776	-0.0294492	0.733117	0.0392638	0.0382642	0.935465	0.0407289	-0.0512316	0.920374	0.988455	-0.0141389
ANDERSEN_CHOLANGIOCARCINOMA_CLASS2	0.0375837	0.0483724	0.563235	0.037088	0.024411	0.562698	0.0382113	0.0535443	0.994379	0.889158	0.0421092
ANDERSEN_LIVER_CANCER_KRT19_DN	0.025684	-0.310361	8.03663e-05	0.0268007	-0.275555	0.000134278	0.0262423	-0.163298	0.976387	1.98159e-06	-0.249738
ANDERSEN_LIVER_CANCER_KRT19_UP	0.399757	0.0467118	0.000654207	0.385919	0.0156554	0.0772766	0.387147	0.0147952	0.915311	0.00281299	0.0257208
APPEL_IMATINIB_RESPONSE	0.0467273	-0.0581866	0.759589	0.0521875	0.0310268	0.64173	0.0442089	-0.168347	0.864328	0.942881	-0.0651689
APPIERTO_RESPONSE_TO_FENRETINIDE_DN	0.211606	-0.00955487	0.751437	0.210199	0.00636671	0.999448	0.200854	-0.0481553	0.976387	0.99605	-0.0171145
APPIERTO_RESPONSE_TO_FENRETINIDE_UP	0.157681	0.113002	0.00018593	0.15032	0.0976574	7.64738e-05	0.14304	-0.0507111	0.713059	1.91435e-06	0.0533162
APRELIKOVA_BRCA1_TARGETS	0.284214	0.0124151	0.373453	0.285595	0.0552676	0.00143613	0.29349	0.047199	0.924315	0.0186205	0.0382939
ASGHARZADEH_NEUROBLASTOMA_POOR_SURVIVAL_DN	0.0413013	-0.349807	0.000217422	0.0442661	-0.332707	0.000656984	0.0424231	-0.31553	0.374548	8.44879e-06	-0.332681
ASTIER_INTEGRIN_SIGNALING	0.0984637	0.0640067	0.168064	0.0946338	0.0254962	0.885344	0.0936477	0.0121598	0.996414	0.701348	0.0338876
ASTON_MAJOR_DEPRESSIVE_DISORDER_DN	0.0401119	-0.0216718	0.811645	0.0389925	-0.0495778	0.790395	0.0421337	0.00502018	0.9518	0.986114	-0.0220765
ASTON_MAJOR_DEPRESSIVE_DISORDER_UP	0.0766465	0.0553244	0.208796	0.0744215	-0.00757143	0.78061	0.0819687	0.0660255	0.811912	0.670603	0.0379262
AUNG_GASTRIC_CANCER	0.171622	0.117243	2.79497e-05	0.1585	0.0527817	0.00502869	0.156438	-0.0248624	0.994374	1.97537e-05	0.0483873
AZARE_NEOPLASTIC_TRANSFORMATION_BY_STAT3_UP	0.0773976	-0.110637	0.00794447	0.0805162	-0.0751289	0.128376	0.0835728	-0.0159816	0.997025	0.0321672	-0.0672492
AZARE_STAT3_TARGETS	0.102434	-0.150095	0.0431297	0.106249	-0.130917	0.100567	0.129789	0.124598	0.997025	0.0919355	-0.0521378
BACOLOD_RESISTANCE_TO_ALKYLATING_AGENTS_DN	0.103519	0.0137609	0.542456	0.0959819	-0.0744059	0.117677	0.103661	0.042534	0.856303	0.444439	-0.006037
BAE_BRCA1_TARGETS_DN	0.117677	-0.0110709	0.879916	0.11636	-0.0050836	0.738536	0.12238	0.0392685	0.937649	0.985959	0.00770465
BAE_BRCA1_TARGETS_UP	0.181542	-0.0482291	0.133054	0.179673	-0.0315027	0.12746	0.186254	0.052754	0.62462	0.168298	-0.00899261
BAELDE_DIABETIC_NEPHROPATHY_DN	0.112378	-0.0721023	0.0124565	0.117227	-0.0230569	0.366189	0.116876	-0.021793	0.997025	0.0952135	-0.0389841
BAELDE_DIABETIC_NEPHROPATHY_UP	0.0724909	-0.0142728	0.806007	0.0736888	0.0217096	0.50876	0.0695009	-0.0696575	0.579584	0.824515	-0.0207402
BAKKER_FOXO3_TARGETS_DN	0.0797713	-0.000269809	0.308202	0.0814591	0.0606447	0.000276349	0.0825354	0.0425053	0.783338	0.00379222	0.0342934
BAKKER_FOXO3_TARGETS_UP	0.0387812	-0.120482	0.30891	0.0426145	-0.160377	0.0425929	0.0490266	0.032534	0.997025	0.193159	-0.0827751
BALDWIN_PRKCI_TARGETS_UP	0.0876905	-0.108416	0.000788917	0.0876266	-0.118905	1.74175e-05	0.0980929	0.0902671	0.563434	1.50262e-06	-0.0456847
BANDRES_RESPONSE_TO_CARMUSTIN_MGMT_24HR_DN	0.11174	0.0515649	0.209265	0.104041	-0.0351554	0.382601	0.113038	0.0662533	0.940494	0.521883	0.0275543
BANDRES_RESPONSE_TO_CARMUSTIN_MGMT_48HR_DN	0.0970727	-0.00839308	0.638092	0.0960353	0.00467802	0.80672	0.0932127	-0.0156368	0.946072	0.963445	-0.00645062
BANDRES_RESPONSE_TO_CARMUSTIN_WITHOUT_MGMT_48HR_DN	0.122428	0.0476588	0.253096	0.114772	0.00549165	0.83646	0.117251	0.00167805	0.997025	0.794781	0.0182762
BARIS_THYROID_CANCER_DN	0.137685	0.11921	0.000128847	0.128294	0.0375863	0.545181	0.133338	0.0527755	0.579584	0.00253252	0.0698571
BARIS_THYROID_CANCER_UP	0.206549	0.0356705	0.426557	0.197065	-0.0223931	0.54802	0.1859	-0.0877051	0.657193	0.710942	-0.0248093
BARRIER_CANCER_RELAPSE_NORMAL_SAMPLE_DN	0.0590902	0.0106597	0.908003	0.0626846	-0.0271427	0.584424	0.0676526	0.0834103	0.9518	0.96789	0.0223091
BARRIER_CANCER_RELAPSE_NORMAL_SAMPLE_UP	0.0284347	-0.0775291	0.0654982	0.0306882	0.00835669	0.822853	0.0287132	-0.0634666	0.994379	0.439892	-0.044213
BARRIER_COLON_CANCER_RECURRENCE_UP	0.139831	0.0240847	0.218546	0.138248	0.0719059	0.00727355	0.125515	-0.0639166	0.911575	0.0418803	0.0106913
BASAKI_YBX1_TARGETS_DN	0.0719244	-0.0646479	0.0668141	0.0763908	-0.0327221	0.243903	0.0800779	0.0861935	0.814366	0.19459	-0.0037255
BASAKI_YBX1_TARGETS_UP	0.0965979	0.151873	0.168064	0.0834719	-0.00308045	0.656912	0.0882021	-0.00695867	0.997025	0.620945	0.047278
BASSO_B_LYMPHOCYTE_NETWORK	0.217276	0.0365607	0.0331829	0.208015	0.0426131	0.547818	0.203888	-0.00983941	0.997025	0.236567	0.0231115
BASSO_CD40_SIGNALING_DN	0.0329062	-0.0151437	0.497513	0.0325301	-0.0620419	0.663376	0.0340174	-0.0243378	0.999848	0.898658	-0.0338411
BASSO_CD40_SIGNALING_UP	0.0659665	-0.116565	0.000682027	0.0680797	-0.0723454	0.0566767	0.0702323	-0.0108116	0.994374	0.00241561	-0.0665739
BASSO_HAIRY_CELL_LEUKEMIA_UP	0.109572	-0.0905712	0.0091215	0.116062	-0.0241602	0.621252	0.107797	-0.0709454	0.976387	0.109008	-0.0618923
BAUS_TFF2_TARGETS_UP	0.0574223	-0.23689	0.00384167	0.0730374	-0.0156149	0.52188	0.0786011	0.104224	0.976387	0.0522279	-0.049427
BECKER_TAMOXIFEN_RESISTANCE_DN	0.108929	0.131357	0.000629294	0.102965	0.068823	0.0513627	0.102398	0.00297021	0.999418	0.00209331	0.0677169
BECKER_TAMOXIFEN_RESISTANCE_UP	0.0882595	-0.110984	0.0462607	0.094751	-0.0404058	0.129439	0.107664	0.101377	0.911823	0.10802	-0.0166709
BEGUM_TARGETS_OF_PAX3_FOXO1_FUSION_DN	0.0213496	-0.296617	0.34532	0.0240183	-0.192645	0.367761	0.0321073	0.241889	0.976387	0.653007	-0.0824579
BEGUM_TARGETS_OF_PAX3_FOXO1_FUSION_UP	0.0596213	-0.00827553	0.868331	0.0650518	0.0323711	0.542721	0.060936	-0.00607728	0.999848	0.959162	0.00600609
BEIER_GLIOMA_STEM_CELL_DN	0.057847	-0.0149665	0.495184	0.0580292	0.0111344	0.792793	0.0520535	-0.133318	0.348817	0.679863	-0.0457166
BEIER_GLIOMA_STEM_CELL_UP	0.0149462	-0.0338406	0.770536	0.0163415	0.163415	0.727364	0.0157503	-0.104437	0.9518	0.973987	0.00837921
BENITEZ_GBM_PROTEASOME_INHIBITION_RESPONSE	0.087056	0.0469028	0.555171	0.0777155	-0.12589	0.0455415	0.0806246	-0.078221	0.915311	0.274416	-0.0524027
BENNETT_SYSTEMIC_LUPUS_ERYTHEMATOSUS	0.0249261	0.099145	0.988342	0.0218044	-0.175131	0.948304	0.024122	-0.0997242	0.997025	0.999951	-0.0585702
BENPORATH_CYCLING_GENES	0.103048	0.159606	0.0285548	0.0901999	0.000207403	0.921872	0.0980561	0.0403336	0.997025	0.295682	0.0667156
BENPORATH_EED_TARGETS	0.0314661	0.0756687	0.013296	0.0321923	0.0865694	0.00961531	0.0319045	0.0570052	0.928848	0.00604261	0.0730811
BENPORATH_ES_1	0.0960237	0.146468	0.000679955	0.0869974	0.0275152	0.350787	0.0941223	0.0509856	0.994379	0.0104786	0.0749895
BENPORATH_ES_2	0.0135618	-0.235354	0.511688	0.0133215	-0.20728	0.38659	0.014523	-0.0807314	0.994379	0.7766	-0.174455
BENPORATH_ES_CORE_NINE_CORRELATED	0.0856548	0.0542355	0.260088	0.0819717	-0.0459539	0.54802	0.0868252	-0.0353486	0.996414	0.689729	-0.00902236
BENPORATH_ES_WITH_H3K27ME3	0.0153263	-0.0223629	0.345724	0.016498	-0.0283356	0.749984	0.0163971	0.0334701	0.997025	0.844786	-0.00574278
BENPORATH_MYC_MAX_TARGETS	0.197434	0.0597544	2.91121e-09	0.190835	0.0427701	2.56817e-05	0.183174	-0.0209542	0.92969	3.40772e-11	0.0271901
BENPORATH_MYC_TARGETS_WITH_EBOX	0.202246	-0.00330863	0.75048	0.197695	-0.00702175	0.310817	0.200781	0.0107266	0.950431	0.80723	0.000132082
BENPORATH_NANOG_TARGETS	0.115917	0.0186533	0.205551	0.114852	0.00739305	0.281341	0.113744	-0.0106668	0.980114	0.452859	0.00512651
BENPORATH_NOS_TARGETS	0.0611426	-0.000568306	0.980613	0.063858	0.00507148	0.841934	0.0639086	0.00315829	0.976387	0.998579	0.00255382
BENPORATH_OCT4_TARGETS	0.0740338	0.0270716	0.310218	0.074547	0.0156894	0.462431	0.0750032	0.0079059	0.976387	0.685977	0.0168889
BENPORATH_PRC2_TARGETS	0.0107437	0.0640911	0.380231	0.0120206	0.124159	0.121086	0.0115879	0.065977	0.973827	0.400135	0.0847425
BENPORATH_PROLIFERATION	0.17535	0.187015	0.132477	0.152002	0.0586223	0.693928	0.148226	-0.0658393	0.973827	0.56625	0.0599327
BENPORATH_SOX2_TARGETS	0.114406	0.0289607	0.069454	0.111536	-0.0139702	0.370871	0.113782	0.0127218	0.97336	0.287811	0.00923744
BENPORATH_SUZ12_TARGETS	0.0193559	-0.00518279	0.314526	0.0200839	-0.0464322	0.593919	0.0204802	0.0307495	0.997025	0.762314	-0.00695515
BERENJENO_ROCK_SIGNALING_NOT_VIA_RHOA_DN	0.205864	0.0620942	0.0798244	0.200211	0.0314255	0.465782	0.189605	-0.0423825	0.976194	0.356212	0.0170458
BERENJENO_ROCK_SIGNALING_NOT_VIA_RHOA_UP	0.0634622	-0.0871348	0.0403113	0.0655195	-0.176808	0.00670289	0.0577945	-0.183091	0.721244	0.0089715	-0.149011
BERENJENO_TRANSFORMED_BY_RHOA_DN	0.0855566	-0.103752	0.01865	0.0919849	-0.0137147	0.766587	0.0872798	-0.0101724	0.994379	0.20328	-0.0425465
BERENJENO_TRANSFORMED_BY_RHOA_FOREVER_DN	0.160015	0.13779	0.00233244	0.146784	0.106989	0.0186192	0.145439	-0.0304849	0.993461	0.00265604	0.0714315
BERENJENO_TRANSFORMED_BY_RHOA_REVERSIBLY_DN	0.0251726	-0.518779	0.000639632	0.0264719	-0.599433	8.5653e-06	0.0365646	-0.0337787	0.927005	1.02828e-06	-0.383997
BERENJENO_TRANSFORMED_BY_RHOA_UP	0.189396	0.157724	0.00071355	0.164788	0.0342513	0.261443	0.17567	0.0476782	0.980114	0.00852892	0.0798845
BERNARD_PPAPDC1B_TARGETS_DN	0.0227738	-0.149165	0.0160097	0.0240717	-0.225509	0.00672148	0.0247558	-0.134384	0.976776	0.00547811	-0.169686
BERNARD_PPAPDC1B_TARGETS_UP	0.0970251	0.0379356	0.454285	0.0943852	-0.0425117	0.151728	0.0944461	0.0118358	0.997025	0.499109	0.00241988
BERTUCCI_INVASIVE_CARCINOMA_DUCTAL_VS_LOBULAR_DN	0.0312802	-0.276439	3.04602e-06	0.0364632	-0.164298	0.000306103	0.0354594	-0.0899503	0.87782	1.97107e-07	-0.176896
BERTUCCI_INVASIVE_CARCINOMA_DUCTAL_VS_LOBULAR_UP	0.108403	0.0982822	0.0678664	0.0950252	0.0102892	0.555747	0.0897193	-0.0945629	0.86924	0.33632	0.0046695
BERTUCCI_MEDULLARY_VS_DUCTAL_BREAST_CANCER_DN	0.039985	-0.215481	0.00515814	0.0402492	-0.252702	0.000246275	0.0482209	0.0782873	0.984031	0.000133714	-0.129965
BERTUCCI_MEDULLARY_VS_DUCTAL_BREAST_CANCER_UP	0.0691908	0.0456455	0.173569	0.0667904	0.0422043	0.276001	0.0626085	-0.0927997	0.859826	0.382088	-0.00164997
BHAT_ESR1_TARGETS_NOT_VIA_AKT1_DN	0.0207218	-0.0867685	0.573344	0.0257261	-0.00249896	0.812109	0.0274745	-0.0116632	0.976387	0.954247	-0.0336435
BHAT_ESR1_TARGETS_NOT_VIA_AKT1_UP	0.0362406	0.0813487	0.104828	0.0341017	-0.0112875	0.844274	0.0367163	0.017702	0.994379	0.561799	0.0292544
BHAT_ESR1_TARGETS_VIA_AKT1_DN	0.0199567	-0.00416365	0.535406	0.0236049	0.0609021	0.968368	0.0223696	-0.167788	0.783338	0.936968	-0.0370165
BHAT_ESR1_TARGETS_VIA_AKT1_UP	0.0590647	0.110989	0.00444185	0.0554395	0.0250377	0.181726	0.0565743	-0.0049969	0.997025	0.0269665	0.0436767
BHATI_G2M_ARREST_BY_2METHOXYESTRADIOL_DN	0.120527	-0.0479292	0.0247793	0.122725	0.00806919	0.752582	0.124951	-0.0222905	0.987981	0.238971	-0.0207169
BHATI_G2M_ARREST_BY_2METHOXYESTRADIOL_UP	0.126236	0.0612176	0.0926428	0.123108	0.0542583	0.367108	0.112488	-0.0631696	0.460713	0.216114	0.0174355
BHATTACHARYA_EMBRYONIC_STEM_CELL	0.289294	0.0851752	0.00156373	0.276288	0.0464383	0.103841	0.281695	0.035415	0.994379	0.00772588	0.0556762
BIDUS_METASTASIS_DN	0.0260168	-0.112759	0.0193401	0.0313431	0.0953371	0.336605	0.0276667	-0.0696051	0.920374	0.115106	-0.0290089
BIDUS_METASTASIS_UP	0.12581	0.115347	0.0290353	0.117091	0.0430174	0.861655	0.122461	0.0258775	0.994374	0.286487	0.0614139
BILANGES_RAPAMYCIN_SENSITIVE_GENES	0.188707	-0.00407065	0.299497	0.188786	-0.0260249	0.0676356	0.18774	0.000152162	0.999848	0.253214	-0.00998112
BILANGES_RAPAMYCIN_SENSITIVE_VIA_TSC1_AND_TSC2	0.380002	-0.0129635	0.645365	0.366805	-0.0230695	0.168048	0.365128	-0.024867	0.86924	0.579777	-0.0203
BILANGES_SERUM_AND_RAPAMYCIN_SENSITIVE_GENES	0.671318	-0.0114877	0.058551	0.666408	-0.0153658	0.0216159	0.662797	-0.002939	0.996414	0.0377808	-0.00993083
BILANGES_SERUM_RESPONSE_TRANSLATION	0.516016	-0.0142956	0.302344	0.512647	-0.0278295	0.0272765	0.511247	-0.00312246	0.967275	0.139609	-0.0150825
BILANGES_SERUM_SENSITIVE_GENES	0.127647	-0.0213772	0.833735	0.128763	0.00348089	0.863444	0.126744	-0.0316284	0.949361	0.993072	-0.0165082
BILANGES_SERUM_SENSITIVE_VIA_TSC2	0.185327	0.121073	0.0186975	0.182746	0.118134	0.0340922	0.176914	0.0279912	0.911823	0.021043	0.089066
BILBAN_B_CLL_LPL_DN	0.171154	0.0176969	0.517849	0.166124	-0.00345837	0.891379	0.161382	-0.0170354	0.99757	0.956036	-0.000932262
BILBAN_B_CLL_LPL_UP	0.0440301	-0.00586205	0.868121	0.0421059	-0.151471	0.0454143	0.0472332	0.0787734	0.976387	0.368084	-0.0261864
BILD_CTNNB1_ONCOGENIC_SIGNATURE	0.0774496	-0.0446346	0.89723	0.0821546	-0.0351809	0.49698	0.0946268	0.175695	0.864328	0.928059	0.03196
BILD_E2F3_ONCOGENIC_SIGNATURE	0.0398669	0.132485	0.00762339	0.0380396	0.109568	0.00778552	0.0375587	-0.00123057	0.997025	0.00343928	0.080274
BILD_HRAS_ONCOGENIC_SIGNATURE	0.0957953	0.0358562	0.584998	0.0907908	-0.0566962	0.52188	0.0929862	0.0173276	0.976387	0.877232	-0.00117079
BILD_MYC_ONCOGENIC_SIGNATURE	0.0744734	0.0968062	0.00408164	0.0686246	-0.00207831	0.803627	0.0676979	-0.062311	0.940494	0.0724728	0.0108056
BILD_SRC_ONCOGENIC_SIGNATURE	0.0301104	0.0962601	0.747633	0.0301576	-0.028449	0.980099	0.0323778	0.0733994	0.864328	0.98868	0.0470702
BIOCARTA_AGR_PATHWAY	0.107351	0.0446828	0.343596	0.105795	0.0318827	0.440219	0.104764	0.0325215	0.997025	0.705947	0.0363623
BIOCARTA_ALK_PATHWAY	0.0151284	-0.217127	0.112136	0.0173926	-0.263315	0.0235816	0.0227231	0.279371	0.864328	0.0584452	-0.0670235
BIOCARTA_AT1R_PATHWAY	0.148941	0.0595429	0.347982	0.149827	0.115631	0.00641777	0.148451	0.0647202	0.973827	0.0563805	0.0799646
BIOCARTA_ATRBRCA_PATHWAY	0	NA	0.445906	0.00111134	-0.313157	0.440219	0	#NAME?	0.933786	0.75811	NA
BIOCARTA_BAD_PATHWAY	0.0922182	-0.0699996	0.0366429	0.0825718	-0.184693	0.0218374	0.0896028	-0.0333019	0.976387	0.0263674	-0.0959983
BIOCARTA_BCR_PATHWAY	0.134922	0.0138752	0.11318	0.136697	0.060655	0.0138961	0.136299	0.0324839	0.997025	0.0443925	0.0356714
BIOCARTA_BIOPEPTIDES_PATHWAY	0.0898618	-0.0503317	0.600992	0.0955208	0.0824283	0.0633294	0.100851	0.129521	0.645204	0.284289	0.0538726
BIOCARTA_CARM_ER_PATHWAY	0.0707965	0.129471	0.00121384	0.063997	0.0265091	0.787026	0.0665192	0.0501234	0.976387	0.0301461	0.0687012
BIOCARTA_CERAMIDE_PATHWAY	0.0402775	-0.204358	0.0382047	0.0407153	-0.214701	0.00679079	0.047417	0.0898342	0.983315	0.0110978	-0.109742
BIOCARTA_CREB_PATHWAY	0.0855392	-0.16157	0.0582697	0.090035	0.00459417	0.849409	0.0804876	-0.192947	0.861193	0.389305	-0.116641
BIOCARTA_CTCF_PATHWAY	0.0494581	-0.0287899	0.0767591	0.0432035	-0.240306	0.0127945	0.04412	-0.0597347	0.911575	0.0292277	-0.10961
BIOCARTA_DEATH_PATHWAY	0.066042	-0.110883	0.0596057	0.0602935	-0.222482	4.61591e-05	0.0641258	-0.109149	0.783338	0.00021373	-0.147505
BIOCARTA_EDG1_PATHWAY	0.0779619	-0.171932	0.00130276	0.0759581	-0.119334	0.0100168	0.0725062	-0.102793	0.915848	0.000915134	-0.131353
BIOCARTA_EGF_PATHWAY	0.0867599	0.0601403	0.48098	0.0900297	0.0656594	0.3904	0.0950707	0.0957306	0.824213	0.712933	0.0738434
BIOCARTA_EIF4_PATHWAY	0.161881	0.0339276	0.311951	0.162057	0.0756664	0.0370879	0.170081	0.128286	0.864328	0.162089	0.0792932
BIOCARTA_ERK_PATHWAY	0.112346	-0.0951198	0.0241296	0.119554	0.0267162	0.437098	0.119731	0.0281825	0.976194	0.165208	-0.013407
BIOCARTA_FAS_PATHWAY	0.0973588	0.0344737	0.483348	0.0990584	0.0101869	0.883581	0.0977745	-0.0366977	0.86924	0.92136	0.00265432
BIOCARTA_FCER1_PATHWAY	0.115599	0.0640242	0.0209901	0.119034	0.111907	0.00394074	0.117078	0.0400027	0.994379	0.00449419	0.071978
BIOCARTA_FMLP_PATHWAY	0.120155	-0.0337266	0.640054	0.121231	0.0590071	0.246986	0.117564	-0.0191051	0.999848	0.718602	0.00205849
BIOCARTA_G1_PATHWAY	0.0698525	0.0208646	0.819548	0.0657817	0.000647126	0.564165	0.0657522	0.00194295	0.999848	0.956578	0.00781822
BIOCARTA_G2_PATHWAY	0.0702791	-0.00252439	0.371552	0.0693867	-0.00510912	0.863444	0.0758485	0.0591376	0.976387	0.887877	0.017168
BIOCARTA_GH_PATHWAY	0.0217445	-0.0774313	0.458454	0.0250279	0.156635	0.254994	0.0253413	0.112894	0.870808	0.600089	0.0640327
BIOCARTA_GLEEVEC_PATHWAY	0.0977569	-0.0455907	0.947677	0.101695	0.0335624	0.653634	0.102742	0.0336593	0.928848	0.981294	0.00721031
BIOCARTA_GPCR_PATHWAY	0.167089	0.0566276	0.104828	0.164341	0.0602555	0.109229	0.160354	-0.0120228	0.985203	0.175311	0.0349534
BIOCARTA_HDAC_PATHWAY	0.118938	-0.0251824	0.497986	0.120782	0.0257741	0.38438	0.123274	0.0617153	0.9518	0.756508	0.020769
BIOCARTA_HER2_PATHWAY	0.0207113	-0.335471	0.0958327	0.0273287	0.0497373	0.989108	0.0278844	0.00523662	0.997025	0.580435	-0.093499
BIOCARTA_HIVNEF_PATHWAY	0.0776311	-0.106808	0.00194054	0.077314	-0.130998	0.000130859	0.0737846	-0.181286	0.0489833	2.29951e-06	-0.139697
BIOCARTA_IGF1R_PATHWAY	0.0887224	-0.157379	0.0323319	0.0899122	-0.0744133	0.289508	0.0849921	-0.183267	0.914677	0.146332	-0.138353
BIOCARTA_IL1R_PATHWAY	0.0614875	-0.0383281	0.900562	0.0553742	-0.0834888	0.312618	0.0595246	0.0126652	0.997025	0.863854	-0.0363839
BIOCARTA_IL2_PATHWAY	0.0993804	0.0241565	0.237023	0.107025	0.138547	0.0401576	0.110797	0.124016	0.864328	0.142506	0.0955735
BIOCARTA_IL2RB_PATHWAY	0.081388	-0.00837764	0.369158	0.085881	0.0750748	0.315518	0.0815658	0.0133357	0.920374	0.613867	0.0266776
BIOCARTA_INFLAM_PATHWAY	0.0158281	-0.635236	0.00296907	0.012292	-1.09187	0.000491509	0.0158618	-0.317633	0.976387	0.000149706	-0.681581
BIOCARTA_INTEGRIN_PATHWAY	0.140195	-0.0886869	0.0568839	0.147103	0.0148513	0.474926	0.151494	0.0494113	0.994374	0.299752	-0.00814145
BIOCARTA_KERATINOCYTE_PATHWAY	0.0801712	0.0410821	0.773161	0.0731574	-0.0215622	0.989041	0.0745443	-0.0231275	0.997025	0.997282	-0.00120253
BIOCARTA_MAPK_PATHWAY	0.0586109	-0.120474	0.204017	0.0601298	-0.0389111	0.395386	0.0613314	-0.0135044	0.994379	0.537906	-0.0576298
BIOCARTA_MET_PATHWAY	0.125344	-0.0142955	0.606633	0.127034	0.025771	0.788127	0.12444	0.0112722	0.976387	0.957908	0.00758255
BIOCARTA_NFAT_PATHWAY	0.111444	0.00905654	0.938168	0.111079	0.0194824	0.686573	0.105247	-0.0796712	0.9518	0.986413	-0.0170441
BIOCARTA_NFKB_PATHWAY	0.0316225	-0.375317	0.0733623	0.0271267	-0.467793	0.00295013	0.0288274	-0.327311	0.886039	0.0088575	-0.39014
BIOCARTA_NKT_PATHWAY	0	NA	0.00653812	0	NA	0.00646229	0	NA	0.870808	0.00233024	NA
BIOCARTA_NO1_PATHWAY	0.120736	-0.0984526	0.013122	0.124164	-0.0222114	0.696136	0.124334	-0.00197006	0.997025	0.152435	-0.040878
BIOCARTA_NTHI_PATHWAY	0.0595556	-0.12098	0.833172	0.0554073	-0.146382	0.271435	0.0625141	0.0699442	0.994379	0.810806	-0.0658059
BIOCARTA_NUCLEARRS_PATHWAY	0	NA	0.208616	0	NA	0.264503	0	NA	0.976194	0.441061	NA
BIOCARTA_P38MAPK_PATHWAY	0.0855292	-0.0738596	0.139964	0.0872427	0.012494	0.816952	0.0813081	-0.0877463	0.892961	0.600883	-0.049704
BIOCARTA_PDGF_PATHWAY	0.0880647	-0.0226126	0.695149	0.091792	-0.00411967	0.579858	0.0973042	0.0559454	0.9518	0.927259	0.00973773
BIOCARTA_PPARA_PATHWAY	0.0923033	0.0144878	0.865758	0.0806111	-0.16367	0.00395625	0.0897596	0.0292244	0.994379	0.0777438	-0.0399859
BIOCARTA_PTDINS_PATHWAY	0.107888	-0.0381916	0.238655	0.107342	0.0156436	0.596123	0.113934	0.148253	0.793975	0.62788	0.0419016
BIOCARTA_PYK2_PATHWAY	0.159786	0.0872173	0.0649376	0.158383	0.12178	9.33985e-05	0.160713	0.102369	0.93168	0.000486481	0.103789
BIOCARTA_RACCYCD_PATHWAY	0.147111	-0.0555891	0.191629	0.128329	-0.0886238	0.232778	0.13796	-0.0141498	0.976194	0.393857	-0.0527876
BIOCARTA_RAS_PATHWAY	0.152233	-0.0508996	0.410929	0.141332	-0.0385434	0.511168	0.141975	0.00359864	0.987981	0.790445	-0.0286148
BIOCARTA_RHO_PATHWAY	0.125211	-0.0996904	0.0645953	0.13038	-0.0116911	0.676728	0.12878	-0.0291313	0.865225	0.364499	-0.0468376
BIOCARTA_STRESS_PATHWAY	0.0716224	-0.00829479	0.600743	0.0656637	-0.0396336	0.845016	0.0653687	-0.0674102	0.983315	0.966486	-0.0384462
BIOCARTA_TCR_PATHWAY	0.119349	-0.0194557	0.892412	0.117461	-0.00546311	0.891028	0.114827	-0.0492355	0.980114	0.997856	-0.0247181
BIOCARTA_TNFR1_PATHWAY	0.0962583	0.0393858	0.534844	0.0966129	0.0082403	0.9222	0.0932991	-0.0693986	0.715167	0.911811	-0.0072575
BIOCARTA_TOLL_PATHWAY	0.103909	0.0249944	0.219567	0.0973229	0.00778977	0.970651	0.093881	-0.0621985	0.999848	0.797204	-0.00980477
BIOCARTA_TPO_PATHWAY	0.0942856	0.0333499	0.455621	0.0948323	0.00244819	0.766587	0.103965	0.10311	0.927005	0.894776	0.0463027
BIOCARTA_VDR_PATHWAY	0.106126	0.183531	0.00175329	0.0935721	-0.0179161	0.901264	0.0996031	0	0.997025	0.0445467	0.0552048
BIOCARTA_VEGF_PATHWAY	0.118777	-0.0904381	0.050836	0.116856	-0.0882446	0.0481894	0.136761	0.112964	0.784571	0.0515349	-0.0219062
BIOCARTA_VIP_PATHWAY	0.152343	-0.0234121	0.589964	0.141112	-0.0579618	0.403145	0.136681	-0.126776	0.864328	0.788011	-0.0693833
BIOCARTA_WNT_PATHWAY	0.0645428	0.128892	0.191197	0.0604867	0.067332	0.208646	0.0539528	-0.148291	0.780065	0.326443	0.0159775
BLALOCK_ALZHEIMERS_DISEASE_DN	0.237701	0.0129915	0.19678	0.231204	0.00775686	0.287329	0.229463	0.0186814	0.864328	0.419035	0.0131433
BLALOCK_ALZHEIMERS_DISEASE_INCIPIENT_DN	0.190053	0.0474418	0.0029729	0.181939	0.0297511	0.069673	0.175456	-0.0115059	0.999848	0.00941415	0.0218957
BLALOCK_ALZHEIMERS_DISEASE_INCIPIENT_UP	0.0698139	-0.000951717	0.754083	0.0699625	-0.0408623	0.0326444	0.0719816	0.00861345	0.994379	0.28375	-0.0110669
BLALOCK_ALZHEIMERS_DISEASE_UP	0.132139	-0.0124505	0.731858	0.134178	-0.0140314	0.680579	0.135975	-0.00242375	0.997025	0.965863	-0.00963521
BLANCO_MELO_BETA_INTERFERON_TREATED_BRONCHIAL_EPITHELIAL_CELLS_DN	0.0060783	-0.265781	0.0226643	0.00677326	-0.172579	0.372415	0.00680534	0.066089	0.967275	0.141784	-0.124091
BLANCO_MELO_BETA_INTERFERON_TREATED_BRONCHIAL_EPITHELIAL_CELLS_UP	0.0246659	-0.206388	0.000143737	0.0264163	-0.192661	4.94148e-05	0.028265	-0.0215468	0.994379	1.38357e-06	-0.140199
BLANCO_MELO_BRONCHIAL_EPITHELIAL_CELLS_INFLUENZA_A_DEL_NS1_INFECTION_DN	0.03772	0.869293	0.109376	0.0227443	0.172456	0.994306	0.0291611	0.0474124	0.987981	0.614477	0.363054
BLANCO_MELO_BRONCHIAL_EPITHELIAL_CELLS_INFLUENZA_A_DEL_NS1_INFECTION_UP	0.0357985	-0.134501	0.00386471	0.0387362	-0.0654754	0.329856	0.0393707	0.0197586	0.976387	0.0374147	-0.0600726
BLANCO_MELO_BRONCHIAL_EPITHELIAL_CELLS_INFLUENZA_A_INFECTION_DN	0.0630477	-0.144762	0.00016763	0.0661983	-0.0819378	0.00227727	0.0662154	-0.0384611	0.982916	4.69971e-05	-0.0883871
BLANCO_MELO_BRONCHIAL_EPITHELIAL_CELLS_INFLUENZA_A_INFECTION_UP	0.0198276	-0.275501	2.15664e-05	0.0212524	-0.267986	0.00672148	0.0240845	0.0381997	0.994379	2.02986e-05	-0.168429
BLANCO_MELO_COVID19_BRONCHIAL_EPITHELIAL_CELLS_SARS_COV_2_INFECTION_DN	0.0133777	0.274015	0.367502	0.0121018	0.160743	0.236126	0.00976383	-0.221054	0.999848	0.558109	0.0712349
BLANCO_MELO_COVID19_BRONCHIAL_EPITHELIAL_CELLS_SARS_COV_2_INFECTION_UP	0.0435263	-0.186051	0.00194224	0.0437645	-0.15504	0.00395625	0.0497557	0.06261	0.997025	0.000629405	-0.092827
BLANCO_MELO_COVID19_SARS_COV_2_INFECTION_A594_ACE2_EXPRESSING_CELLS_DN	0.101201	0.0495981	0.148543	0.0966707	0.037177	0.38013	0.0892487	-0.0572685	0.984031	0.44823	0.00983557
BLANCO_MELO_COVID19_SARS_COV_2_INFECTION_A594_ACE2_EXPRESSING_CELLS_RUXOLITINIB_DN	0.111549	0.00361292	0.929063	0.109542	0.00282845	0.893303	0.101055	-0.0797103	0.867353	0.995364	-0.024423
BLANCO_MELO_COVID19_SARS_COV_2_INFECTION_A594_ACE2_EXPRESSING_CELLS_RUXOLITINIB_UP	0.0428053	-0.0875209	0.286581	0.0455489	-0.0741148	0.24748	0.0469675	0.0130723	0.999848	0.506867	-0.0495212
BLANCO_MELO_COVID19_SARS_COV_2_INFECTION_A594_ACE2_EXPRESSING_CELLS_UP	0.0472052	-0.0970532	0.100412	0.0505205	-0.0591996	0.354907	0.052235	0.051395	0.940494	0.340566	-0.0349526
BLANCO_MELO_COVID19_SARS_COV_2_INFECTION_A594_CELLS_DN	0.0239034	0.239566	0.00717389	0.0202821	0.284792	0.0137978	0.0230549	0.380308	0.073113	0.000599843	0.301555
BLANCO_MELO_COVID19_SARS_COV_2_INFECTION_A594_CELLS_UP	0.00796163	-0.522717	0.0078777	0.0127794	0.109434	0.345905	0.0136485	0.0113868	0.940494	0.063473	-0.133965
BLANCO_MELO_COVID19_SARS_COV_2_INFECTION_CALU3_CELLS_UP	0.0395106	-0.0588458	0.162229	0.0390453	-0.13266	0.141006	0.0414949	-0.002472	0.997025	0.272032	-0.0646591
BLANCO_MELO_COVID19_SARS_COV_2_LOW_MOI_INFECTION_A594_ACE2_EXPRESSING_CELLS_UP	0.0626272	-0.068248	0.389139	0.0662515	-0.0415218	0.543421	0.0656871	0.0670185	0.973827	0.78846	-0.0142504
BLANCO_MELO_COVID19_SARS_COV_2_POS_PATIENT_LUNG_TISSUE_DN	0.0453624	-0.0860783	0.00237897	0.0469637	-0.0612768	0.0694844	0.0520108	0.0761487	0.536874	0.00477912	-0.0237355
BLANCO_MELO_COVID19_SARS_COV_2_POS_PATIENT_LUNG_TISSUE_UP	0.0261271	0.068697	0.982063	0.0239287	-0.009734	0.828474	0.0263123	0.110384	0.867353	0.994552	0.0564491
BLANCO_MELO_HUMAN_PARAINFLUENZA_VIRUS_3_INFECTION_A594_CELLS_DN	0.0041859	-0.0125452	0.807538	0.00481652	0.456697	0.0406783	0.00233058	-0.674531	0.980114	0.332864	-0.0767933
BLANCO_MELO_HUMAN_PARAINFLUENZA_VIRUS_3_INFECTION_A594_CELLS_UP	0.0417968	-0.0722127	0.0651129	0.0447083	-0.0438309	0.461243	0.0463442	0.0506446	0.927005	0.306079	-0.0217997
BLANCO_MELO_INFLUENZA_A_INFECTION_A594_CELLS_DN	0.0613516	-0.0603976	0.0137978	0.0617659	-0.0480846	0.00470647	0.0622307	-0.0177652	0.870808	0.00331427	-0.0420825
BLANCO_MELO_INFLUENZA_A_INFECTION_A594_CELLS_UP	0.119564	0.0812188	0.0521929	0.111455	0.0668615	0.100991	0.104278	-0.0360728	0.997025	0.105222	0.0373358
BLANCO_MELO_MERS_COV_INFECTION_MCR5_CELLS_DN	0.102518	0.00914516	0.430966	0.10374	0.0510207	0.0011035	0.099488	0.00546481	0.997025	0.0179921	0.0218769
BLANCO_MELO_MERS_COV_INFECTION_MCR5_CELLS_UP	0.0278846	0.035985	0.411881	0.02625	-0.0400194	0.452661	0.0245014	-0.0883022	0.83451	0.71436	-0.0307789
BLANCO_MELO_RESPIRATORY_SYNCYTIAL_VIRUS_INFECTION_A594_CELLS_DN	0.00197725	-0.890549	0.0413601	0.00250542	-0.750935	0.0370879	0.00111051	-1.6462	0.837847	0.038317	-1.09589
BLANCO_MELO_RESPIRATORY_SYNCYTIAL_VIRUS_INFECTION_A594_CELLS_UP	0.029888	-0.110923	0.0292593	0.0326591	-0.0544551	0.561228	0.0364552	0.147	0.824213	0.19704	-0.00612632
BLUM_RESPONSE_TO_SALIRASIB_DN	0.146104	0.192988	0.0370332	0.127761	0.0292386	0.999448	0.13637	0.0486301	0.994379	0.358999	0.0902854
BLUM_RESPONSE_TO_SALIRASIB_UP	0.122341	-0.0107549	0.568074	0.123883	0.0354344	0.201634	0.124001	-0.023101	0.973268	0.62435	0.000526134
BOCHKIS_FOXA2_TARGETS	0.060982	0.015142	0.380769	0.0592596	-0.0113498	0.72977	0.0588674	-0.0271278	0.969226	0.854376	-0.00777853
BOGNI_TREATMENT_RELATED_MYELOID_LEUKEMIA_DN	0.0744709	0.140898	0.00602819	0.0664657	0.0413975	0.562578	0.0671869	-0.0606597	0.867353	0.0700558	0.0405452
BOGNI_TREATMENT_RELATED_MYELOID_LEUKEMIA_UP	0.112843	0.0131476	0.889199	0.103184	-0.0834199	0.0406632	0.115757	0.0556934	0.886581	0.33204	-0.00485962
BOHN_PRIMARY_IMMUNODEFICIENCY_SYNDROM_DN	0.0391757	-0.1273	0.0795483	0.0397044	-0.203258	0.0831013	0.0390412	-0.118588	0.920374	0.116315	-0.149715
BOHN_PRIMARY_IMMUNODEFICIENCY_SYNDROM_UP	0.197483	0.100191	0.0400844	0.176582	-0.0024926	0.84715	0.181536	-0.0273764	0.973827	0.337975	0.0234406
BONCI_TARGETS_OF_MIR15A_AND_MIR16_1	0.053786	0.0185041	0.946178	0.0514281	-0.055824	0.81864	0.0601746	0.150446	0.778133	0.985131	0.0377086
BONOME_OVARIAN_CANCER_POOR_SURVIVAL_UP	0.0831501	-0.0809797	0.157227	0.0890505	0.0592449	0.0837703	0.085042	-0.0167525	0.994374	0.192958	-0.0128291
BONOME_OVARIAN_CANCER_SURVIVAL_OPTIMAL_DEBULKING	0.077028	-0.0923519	0.000473384	0.0794017	-0.0372764	0.0809095	0.0781815	-0.0164533	0.999848	0.00240826	-0.0486939
BONOME_OVARIAN_CANCER_SURVIVAL_SUBOPTIMAL_DEBULKING	0.0406488	-0.0313489	0.569529	0.0428905	-0.0151905	0.728393	0.0443465	0.0135175	0.994379	0.93951	-0.0110073
BOQUEST_STEM_CELL_CULTURED_VS_FRESH_DN	0.02659	-0.0762773	0.870602	0.0288212	-0.0503541	0.593919	0.0293986	0.179456	0.9484	0.964312	0.0176083
BOQUEST_STEM_CELL_CULTURED_VS_FRESH_UP	0.0741776	-0.0784193	0.00896262	0.0743571	-0.0917315	0.00207279	0.0765433	-0.030147	0.88327	0.00119314	-0.0667659
BOQUEST_STEM_CELL_DN	0.0318892	0.02174	0.880023	0.0316277	-0.0238381	0.881332	0.0326815	-0.02808	0.976387	0.997088	-0.0100594
BOQUEST_STEM_CELL_UP	0.0367623	-0.113567	0.110474	0.043367	0.075703	0.517961	0.0384357	-0.0542372	0.920374	0.435897	-0.0307003
BORCZUK_MALIGNANT_MESOTHELIOMA_DN	0.015873	-0.259623	0.0283335	0.0171802	-0.323265	0.000581969	0.0200896	-0.0899939	0.984977	0.00118296	-0.224294
BORCZUK_MALIGNANT_MESOTHELIOMA_UP	0.22358	0.0388826	0.0222164	0.215764	0.0483909	0.0525539	0.21152	0.00583659	0.976387	0.0350419	0.0310367
BORLAK_LIVER_CANCER_EGF_UP	0.191194	-0.0745135	0.00683972	0.182778	-0.127582	1.42149e-06	0.197836	0.0180621	0.999848	1.84343e-06	-0.0613446
BOSCO_ALLERGEN_INDUCED_TH2_ASSOCIATED_MODULE	0.0412236	-0.0709601	0.0525403	0.0429453	-0.101189	0.00700339	0.0456611	0.0348477	0.976387	0.0145093	-0.0457671
BOSCO_EPITHELIAL_DIFFERENTIATION_MODULE	0.0413176	-0.125053	0.00906503	0.0405968	-0.0895786	0.0829751	0.0414454	-0.0394769	0.983315	0.0252928	-0.0847028
BOSCO_INTERFERON_INDUCED_ANTIVIRAL_MODULE	0.00232647	-1.32909	0.0328343	0.00575251	-0.467064	0.054591	0.00715303	-0.129416	0.997025	0.0488663	-0.641856
BOSCO_TH1_CYTOTOXIC_MODULE	0.0141774	0.0996505	0.468194	0.0122219	-0.0538957	0.856131	0.0136648	-0.0880016	0.997025	0.934284	-0.0140822
BOUDOUKHA_BOUND_BY_IGF2BP2	0.228422	-0.0127953	0.882079	0.228584	0.0125266	0.189974	0.226762	-0.000560397	0.984031	0.729967	-0.000276383
BOYAULT_LIVER_CANCER_SUBCLASS_G1_DN	0.0841759	0.153505	0.00110427	0.0745358	0.10153	0.146607	0.0769867	0.05582	0.982172	0.00763198	0.103618
BOYAULT_LIVER_CANCER_SUBCLASS_G1_UP	0.0968965	-0.00686787	0.728715	0.0984973	-0.0197204	0.770719	0.102739	0.0166218	0.999848	0.979091	-0.00332216
BOYAULT_LIVER_CANCER_SUBCLASS_G12_UP	0.0453294	-0.0962344	0.355376	0.0540265	0.182857	0.00118996	0.049898	-0.00594265	0.976387	0.0161659	0.0268935
BOYAULT_LIVER_CANCER_SUBCLASS_G123_DN	0.0232921	0.181133	0.0822143	0.0233515	0.121867	0.696136	0.0249716	0.373814	0.702818	0.377136	0.225605
BOYAULT_LIVER_CANCER_SUBCLASS_G123_UP	0.172834	0.113859	0.00462649	0.166397	0.076949	0.681588	0.162688	0.031144	0.996414	0.0734244	0.0739839
BOYAULT_LIVER_CANCER_SUBCLASS_G2	0.0126912	-0.293307	0.457999	0.0170538	0.175628	0.260842	0.0117847	-0.415905	0.976387	0.636519	-0.177861
BOYAULT_LIVER_CANCER_SUBCLASS_G23_UP	0.0981779	0.380045	0.00194054	0.0762415	0.0852168	0.259764	0.0834298	0.0345124	0.999418	0.0188532	0.166592
BOYAULT_LIVER_CANCER_SUBCLASS_G3_DN	0.0130611	-0.133267	0.47789	0.0126479	-0.192645	0.597877	0.012899	-0.138163	0.9518	0.856618	-0.154692
BOYAULT_LIVER_CANCER_SUBCLASS_G3_UP	0.189858	0.0774836	0.00192238	0.18214	0.0384412	0.171506	0.181244	-0.00105499	0.985841	0.0134189	0.0382899
BOYAULT_LIVER_CANCER_SUBCLASS_G5_DN	0.123588	-0.020543	0.690439	0.124854	0.010571	0.800611	0.125285	0.0303484	0.886581	0.964234	0.00679216
BOYAULT_LIVER_CANCER_SUBCLASS_G6_UP	0.0365204	-0.13633	0.0038085	0.0367654	-0.103	0.0484883	0.0363444	-0.104847	0.920374	0.00804785	-0.114726
BOYLAN_MULTIPLE_MYELOMA_C_CLUSTER_DN	0.087507	-0.00333584	0.673517	0.0868107	-0.0752204	0.522828	0.0983947	0.0205648	0.976387	0.906846	-0.0193305
BOYLAN_MULTIPLE_MYELOMA_C_CLUSTER_UP	0.0418388	0.257701	0.0549789	0.0354576	0.0207269	0.743444	0.0364368	0.0205981	0.999848	0.380443	0.0996753
BOYLAN_MULTIPLE_MYELOMA_C_D_DN	0.0239675	-0.128685	0.0285352	0.0269371	-0.0387594	0.55684	0.0254728	-0.0867787	0.999848	0.217993	-0.0847409
BOYLAN_MULTIPLE_MYELOMA_C_D_UP	0.0889278	0.0674091	0.0160945	0.0848895	0.0324378	0.463481	0.0884249	0.0261353	0.997025	0.13322	0.0419941
BOYLAN_MULTIPLE_MYELOMA_C_DN	0.0704939	0.0144944	0.964802	0.0656582	-0.14467	0.113517	0.0699471	-0.028289	0.933672	0.601279	-0.0528214
BOYLAN_MULTIPLE_MYELOMA_C_UP	0.0473926	0.162225	0.103812	0.0424077	-0.020612	0.876017	0.0420193	-0.0993542	0.999848	0.570312	0.0140863
BOYLAN_MULTIPLE_MYELOMA_D_CLUSTER_DN	0.0747893	-0.0643517	0.378113	0.0831861	0.085791	0.0684408	0.0749315	-0.0567339	0.563434	0.206555	-0.0117648
BOYLAN_MULTIPLE_MYELOMA_D_CLUSTER_UP	0.0703683	0.136342	0.253973	0.0603683	0.00542625	0.874061	0.0510198	-0.304359	0.390135	0.557635	-0.0541966
BOYLAN_MULTIPLE_MYELOMA_D_DN	0.0646117	-0.223292	2.87244e-06	0.0668021	-0.191288	7.89466e-05	0.0722893	0.0325575	0.86924	5.38221e-08	-0.127341
BOYLAN_MULTIPLE_MYELOMA_D_UP	0.0503271	0.0487632	0.129678	0.0505754	0.0816656	0.148355	0.0492295	-0.020784	0.994379	0.24455	0.0365483
BOYLAN_MULTIPLE_MYELOMA_PCA1_UP	0.0238734	-0.157911	0.00851673	0.0268313	-0.0202622	0.520751	0.0267694	0.0260531	0.967275	0.0914224	-0.0507068
BOYLAN_MULTIPLE_MYELOMA_PCA3_DN	0.0334991	-0.0872668	0.900508	0.0395999	0.06675	0.308813	0.0350022	-0.0793206	0.982916	0.857792	-0.0332792
BOYLAN_MULTIPLE_MYELOMA_PCA3_UP	0.0468236	0.18398	0.000622073	0.0432228	0.0806202	0.129113	0.0440117	-0.0407383	0.994379	0.00438836	0.0746208
BRACHAT_RESPONSE_TO_CAMPTOTHECIN_DN	0.289834	0.0244173	0.469231	0.285708	0.0172519	0.738892	0.28219	0.0190427	0.999848	0.908452	0.0202373
BRACHAT_RESPONSE_TO_CAMPTOTHECIN_UP	0.0252125	-0.212167	0.0850973	0.034136	0.224989	0.322642	0.0430878	0.527777	0.783338	0.262598	0.180199
BRACHAT_RESPONSE_TO_CISPLATIN	0.0260849	-0.0652104	0.361182	0.0273619	0.0213553	0.354907	0.031808	0.287482	0.803595	0.603229	0.081209
BRACHAT_RESPONSE_TO_METHOTREXATE_DN	0.287372	0.0808971	0.310215	0.272751	0.0245039	0.42557	0.264456	0.000572922	0.940494	0.653368	0.0353246
BRACHAT_RESPONSE_TO_METHOTREXATE_UP	0.0314178	-0.113069	0.118923	0.0364588	0.0946915	0.235727	0.0393199	0.255257	0.855689	0.280356	0.0789598
BREDEMEYER_RAG_SIGNALING_NOT_VIA_ATM_DN	0.0302542	0.0345574	0.973354	0.0301839	0.0788177	0.807849	0.0282594	-0.0663427	0.996414	0.997982	0.0156775
BREDEMEYER_RAG_SIGNALING_NOT_VIA_ATM_UP	0.0285157	0.0475253	0.802823	0.0290688	-0.00354842	0.999448	0.0278129	-0.033366	0.864328	0.993775	0.00353695
BREDEMEYER_RAG_SIGNALING_VIA_ATM_NOT_VIA_NFKB_DN	0.0500713	-0.0154445	0.787325	0.049889	0.0108121	0.92592	0.0546521	0.152096	0.546526	0.933767	0.0491545
BREDEMEYER_RAG_SIGNALING_VIA_ATM_NOT_VIA_NFKB_UP	0.056151	0.175665	0.00440747	0.0534365	0.197139	0.000214323	0.0481317	-0.0148018	0.995117	0.000104499	0.119334
BRIDEAU_IMPRINTED_GENES	0.0351819	0.140278	0.022965	0.0312396	0.0393922	0.265369	0.0321076	0.0998334	0.790745	0.0991132	0.0931677
BROCKE_APOPTOSIS_REVERSED_BY_IL6	0.0771059	-0.0278984	0.221883	0.0753309	-0.0804089	0.139229	0.0747191	-0.0160496	0.914677	0.308736	-0.0414523
BROWN_MYELOID_CELL_DEVELOPMENT_DN	0.153261	0.124851	0.00202442	0.132026	-0.0157696	0.826226	0.142107	-0.0036461	0.976387	0.0457406	0.035145
BROWN_MYELOID_CELL_DEVELOPMENT_UP	0.0692419	-0.123716	8.01862e-06	0.0757937	-0.0458199	0.254994	0.075578	-0.017922	0.994374	0.000203296	-0.0624859
BROWNE_HCMV_INFECTION_10HR_DN	0.0732607	-0.0926608	0.389526	0.0767613	-0.0889647	0.0056925	0.0761766	-0.0411134	0.930223	0.0542544	-0.0742463
BROWNE_HCMV_INFECTION_10HR_UP	0.0520984	-0.101703	0.031545	0.0552141	0.0152051	0.651868	0.0543117	-0.0159664	0.982172	0.25278	-0.0341547
BROWNE_HCMV_INFECTION_12HR_DN	0.0444997	0.0239491	0.911447	0.0464135	-0.00472574	0.419412	0.0422936	-0.0869011	0.824469	0.889172	-0.0225592
BROWNE_HCMV_INFECTION_12HR_UP	0.0301265	0.0150876	0.686269	0.0308298	0.0278109	0.936758	0.0320988	0.031961	0.996414	0.989415	0.0249532
BROWNE_HCMV_INFECTION_14HR_DN	0.0544346	-0.0105339	0.879916	0.055913	-0.0348926	0.167929	0.0583537	0.0727212	0.621743	0.573012	0.00909824
BROWNE_HCMV_INFECTION_14HR_UP	0.062847	0.0438977	0.101537	0.0621992	0.0445488	0.22993	0.0618844	-0.0401905	0.987981	0.273875	0.0160853
BROWNE_HCMV_INFECTION_16HR_DN	0.0795228	0.0147406	0.584077	0.0776382	-0.014496	0.475051	0.0722182	-0.0728425	0.736182	0.786368	-0.0241993
BROWNE_HCMV_INFECTION_16HR_UP	0.0287798	-0.0157365	0.629434	0.0310325	-0.0164146	0.741077	0.0325863	-0.0495473	0.997025	0.9574	-0.0272328
BROWNE_HCMV_INFECTION_18HR_DN	0.0556101	-0.127565	0.000929698	0.0582109	-0.0526278	0.0674058	0.0569848	-0.0102891	0.976387	0.00353428	-0.0634941
BROWNE_HCMV_INFECTION_18HR_UP	0.0551205	0.0754351	0.0582885	0.0542958	0.0430292	0.443642	0.0542516	-0.00716221	0.997025	0.292598	0.0371007
BROWNE_HCMV_INFECTION_1HR_DN	0.0308976	-0.0743031	0.0087717	0.0323751	-0.0786711	0.220716	0.03371	-0.00921513	0.994379	0.0515968	-0.0540631
BROWNE_HCMV_INFECTION_1HR_UP	0.0294386	0.114936	0.988934	0.0296706	0.0966601	0.493306	0.0264384	0.0694849	0.976194	0.96057	0.0936937
BROWNE_HCMV_INFECTION_20HR_DN	0.0499373	-0.0466545	0.417365	0.0534387	-0.0189624	0.593919	0.0544151	0.0529551	0.976194	0.828912	-0.0042206
BROWNE_HCMV_INFECTION_20HR_UP	0.0390952	0.0481012	0.188867	0.037453	-0.0268209	0.628121	0.0388445	-0.0416292	0.976387	0.634633	-0.00678298
BROWNE_HCMV_INFECTION_24HR_DN	0.0973605	-0.0376532	0.0927718	0.0940023	-0.0890276	0.0094117	0.0985034	0.00939498	0.964113	0.0278999	-0.0390953
BROWNE_HCMV_INFECTION_24HR_UP	0.0588578	0.0654754	0.0148342	0.0555439	0.0200489	0.958527	0.0563338	0.0103377	0.985203	0.201393	0.031954
BROWNE_HCMV_INFECTION_2HR_DN	0.100412	0.228516	0.0294888	0.0855603	0.0343483	0.95138	0.0827231	-0.0595682	0.927005	0.294099	0.0677655
BROWNE_HCMV_INFECTION_2HR_UP	0.0785274	0.0297473	0.444476	0.0810229	0.00203966	0.84715	0.0813205	0.126861	0.928848	0.91017	0.0528826
BROWNE_HCMV_INFECTION_30MIN_DN	0.0226044	-0.187032	0.0458838	0.0257572	-0.000953852	0.819922	0.0277784	0.0423932	0.994379	0.362281	-0.048531
BROWNE_HCMV_INFECTION_30MIN_UP	0.0677406	-0.0620998	0.126341	0.0677694	-0.0832804	0.219403	0.066395	-0.0124766	0.997025	0.304771	-0.0526189
BROWNE_HCMV_INFECTION_48HR_DN	0.0724749	-0.0555045	0.0104362	0.0748025	-0.032561	0.184309	0.0765099	0.0249354	0.940494	0.0493037	-0.0210434
BROWNE_HCMV_INFECTION_48HR_UP	0.0458951	0.0714528	0.0950258	0.0432712	-0.0202815	0.724368	0.0469842	0.0686239	0.915848	0.478087	0.0399317
BROWNE_HCMV_INFECTION_4HR_DN	0.0380068	0.0388649	0.418366	0.0360697	-0.0743066	0.0412343	0.0363027	-0.0402552	0.980114	0.226618	-0.0252323
BROWNE_HCMV_INFECTION_4HR_UP	0.0471074	0.0943341	0.525058	0.0400502	0.0149626	0.976186	0.0414033	-0.0997991	0.973827	0.96648	0.00316587
BROWNE_HCMV_INFECTION_6HR_DN	0.0203679	-0.0513306	0.486469	0.021977	-0.15081	0.0842995	0.0219236	-0.0827163	0.9484	0.370194	-0.0949522
BROWNE_HCMV_INFECTION_6HR_UP	0.0411154	0.0437147	0.747003	0.0415345	0.0867506	0.437128	0.0380293	-0.0871917	0.915848	0.877939	0.0144245
BROWNE_HCMV_INFECTION_8HR_DN	0.0435386	0.125638	0.451332	0.0383232	-0.0833182	0.93019	0.0332681	-0.179755	0.892961	0.923136	-0.0458115
BROWNE_HCMV_INFECTION_8HR_UP	0.0690731	0.0605789	0.716744	0.0669975	0.0417658	0.706867	0.065632	-0.0462487	0.88327	0.95199	0.0186987
BROWNE_INTERFERON_RESPONSIVE_GENES	0.0237161	-0.181069	0.0874954	0.031309	0.0999164	0.935465	0.0353369	0.153947	0.942883	0.528088	0.0242648
BRUECKNER_TARGETS_OF_MIRLET7A3_DN	0.157731	-0.0147065	0.724754	0.154812	-0.00765573	0.853996	0.155552	-0.000966098	0.985203	0.986014	-0.0077761
BRUECKNER_TARGETS_OF_MIRLET7A3_UP	0.0559249	-0.0263294	0.114326	0.0582385	-0.0667627	0.086025	0.066264	0.113228	0.775548	0.135492	0.00671196
BRUINS_UVC_RESPONSE_EARLY_LATE	0.0643117	0.0128093	0.924811	0.0623737	-0.0463993	0.013736	0.0655139	-0.00023956	0.997025	0.188872	-0.0112765
BRUINS_UVC_RESPONSE_LATE	0.106944	-0.0113665	0.351127	0.107244	0.000527434	0.962798	0.107823	0.00622588	0.938413	0.890546	-0.00153773
BRUINS_UVC_RESPONSE_MIDDLE	0.0245177	0.0550679	0.765082	0.0229673	-0.187386	0.125751	0.0242278	-0.116952	0.997025	0.584352	-0.0830902
BRUINS_UVC_RESPONSE_VIA_TP53_GROUP_A	0.0347304	-0.071182	0.0381923	0.0363653	-0.0343034	0.480795	0.036362	-0.00623307	0.92401	0.227111	-0.0372395
BRUINS_UVC_RESPONSE_VIA_TP53_GROUP_B	0.0543951	-0.0905201	0.0291362	0.0571225	-0.051026	0.555226	0.0573632	-0.00146652	0.997025	0.220061	-0.0476709
BRUINS_UVC_RESPONSE_VIA_TP53_GROUP_C	0.0363477	-0.0826339	0.152285	0.0351303	-0.166054	0.00360522	0.0393767	0.052692	0.976387	0.0197758	-0.0653318
BRUINS_UVC_RESPONSE_VIA_TP53_GROUP_D	0.0401452	0.00936639	0.874752	0.0411827	0.00966477	0.680272	0.0400136	-0.0792824	0.86924	0.970632	-0.0200838
BRUNO_HEMATOPOIESIS	0.112592	-0.124808	0.000159572	0.120058	-0.0552286	0.0217741	0.123337	0.0219379	0.931533	0.00030275	-0.0526996
BUFFA_HYPOXIA_METAGENE	0.266837	-0.0165422	0.612652	0.285367	0.0419529	0.448148	0.281386	0.0367939	0.92401	0.840313	0.0207349
BURTON_ADIPOGENESIS_1	0.0863663	-0.126617	0.404766	0.081471	-0.251472	0.0308417	0.100792	0.201278	0.938413	0.179639	-0.0589369
BURTON_ADIPOGENESIS_10	0.0626677	-0.0311384	0.432345	0.0648833	0.0110204	0.614018	0.0668962	0.0831691	0.950431	0.839004	0.021017
BURTON_ADIPOGENESIS_11	0.0506515	-0.1187	0.0294704	0.0487847	-0.270202	0.000276349	0.0578662	0.0471204	0.976387	0.00064951	-0.113927
BURTON_ADIPOGENESIS_12	0.0638899	0.0347546	0.259699	0.0667634	0.0356451	0.592114	0.0718687	0.055775	0.9518	0.697862	0.0420582
BURTON_ADIPOGENESIS_2	0.121645	0.0471327	0.0588332	0.121656	0.115405	0.000331563	0.10979	-0.0708463	0.653415	0.000965898	0.0305637
BURTON_ADIPOGENESIS_3	0.10798	0.723271	0.0109966	0.0666386	0.209733	0.583432	0.0774905	0.0283187	0.976387	0.118645	0.320441
BURTON_ADIPOGENESIS_4	0.15132	-0.0392849	0.498331	0.149828	0.0365302	0.46925	0.148552	0	0.994374	0.819128	-0.000918236
BURTON_ADIPOGENESIS_5	0.169895	0.0586355	0.091587	0.160864	0.0903158	0.0308417	0.153062	0.00189142	0.993559	0.0677446	0.0502809
BURTON_ADIPOGENESIS_6	0.106107	0.0204728	0.427893	0.103094	-0.0210873	0.941848	0.100939	0.00611023	0.999848	0.935662	0.00183193
BURTON_ADIPOGENESIS_7	0.163796	-0.0753034	0.00194054	0.154722	-0.108449	0.00379984	0.1531	-0.086506	0.783338	0.000495621	-0.0900863
BURTON_ADIPOGENESIS_8	0.138661	-0.164599	7.45792e-06	0.146379	-0.109466	6.20306e-05	0.150533	-0.0318374	0.824469	9.8349e-08	-0.101967
BURTON_ADIPOGENESIS_9	0.0885517	-0.0558736	0.138187	0.0935694	-0.00267952	0.999448	0.086509	-0.0607372	0.941923	0.665978	-0.0397634
BURTON_ADIPOGENESIS_PEAK_AT_0HR	0.0892904	0.0954089	0.308202	0.0915009	0.134318	0.000504692	0.0857869	0.00446767	0.997025	0.00748151	0.0780649
BURTON_ADIPOGENESIS_PEAK_AT_16HR	0.0980607	0.250709	0.00248731	0.0827828	0.0558532	0.627289	0.0885386	0.0136749	0.976387	0.0434572	0.106746
BURTON_ADIPOGENESIS_PEAK_AT_24HR	0.103211	0.549478	0.0248354	0.0852037	0.392946	0.0398448	0.0751183	-0.0303057	0.997025	0.0314464	0.304039
BURTON_ADIPOGENESIS_PEAK_AT_2HR	0.148088	-0.0237038	0.591863	0.152307	-0.0158489	0.796328	0.149828	0.049685	0.940494	0.950606	0.00337741
BURTON_ADIPOGENESIS_PEAK_AT_8HR	0.126755	0.0644304	0.460136	0.119702	0.00972217	0.918817	0.108273	-0.0824127	0.861193	0.917787	-0.00275337
BUYTAERT_PHOTODYNAMIC_THERAPY_STRESS_DN	0.0657096	0.0136361	0.947677	0.0643859	-0.00142114	0.872532	0.065717	0.0221308	0.927005	0.99743	0.0114486
BUYTAERT_PHOTODYNAMIC_THERAPY_STRESS_UP	0.0782659	0.000697314	0.422887	0.0779394	-0.0614958	0.407557	0.0805353	-0.00383437	0.994379	0.740278	-0.0215443
BYSTROEM_CORRELATED_WITH_IL5_DN	0.0693434	0.0314944	0.266757	0.061618	-0.139758	0.120508	0.0718081	0.116387	0.97336	0.327472	0.00270778
BYSTROEM_CORRELATED_WITH_IL5_UP	0.0933174	0.0284045	0.761809	0.0887469	-0.0161397	0.819922	0.0947151	0.0091535	0.973827	0.985829	0.00713942
BYSTRYKH_HEMATOPOIESIS_STEM_CELL_AND_BRAIN_QTL_CIS	0.136657	0.0407851	0.0383941	0.131404	0.0171242	0.982301	0.138137	0.0913626	0.736182	0.305592	0.0497573
BYSTRYKH_HEMATOPOIESIS_STEM_CELL_AND_BRAIN_QTL_TRANS	0.0938143	0.00186643	0.858082	0.089817	-0.00869845	0.990584	0.0916363	0.00882736	0.994379	0.999301	0.000665114
BYSTRYKH_HEMATOPOIESIS_STEM_CELL_QTL_CIS	0.106858	0.00263816	0.530556	0.107547	0.0311925	0.487636	0.100958	-0.0368209	0.999848	0.844935	-0.000996741
BYSTRYKH_HEMATOPOIESIS_STEM_CELL_QTL_TRANS	0.0904715	0.0551904	6.61998e-08	0.0875409	0.0250667	0.000490417	0.0882768	0.0176638	0.864328	8.99237e-09	0.0326403
CADWELL_ATG16L1_TARGETS_DN	0.0325723	0.0307435	0.486977	0.0348358	0.162976	0.0666223	0.0330628	-0.0952486	0.976387	0.329788	0.0328238
CADWELL_ATG16L1_TARGETS_UP	0.0141488	0.0649498	0.872612	0.0127347	-0.0914403	0.517486	0.0128778	-0.11852	0.933786	0.943011	-0.048337
CAFFAREL_RESPONSE_TO_THC_24HR_5_DN	0.203757	0.00903388	0.944077	0.197188	0.0119079	0.968468	0.194109	-0.0195802	0.997025	0.999877	0.000453848
CAFFAREL_RESPONSE_TO_THC_24HR_5_UP	0.218114	0.0543139	0.0567289	0.209952	0.0189232	0.581158	0.192816	-0.0618647	0.783338	0.292886	0.0037908
CAFFAREL_RESPONSE_TO_THC_DN	0.183304	0.0432667	0.214176	0.176103	0.0243251	0.717138	0.179993	0.0466175	0.940494	0.694319	0.0380697
CAFFAREL_RESPONSE_TO_THC_UP	0.107991	-0.0433169	0.204218	0.113612	0.0577287	0.552971	0.11465	-0.00635822	0.976387	0.621397	0.00268452
CAIRO_HEPATOBLASTOMA_CLASSES_DN	0.0515193	-0.070159	0.205098	0.0513907	-0.0901739	0.0409884	0.0505631	-0.0356659	0.976387	0.14229	-0.0653329
CAIRO_HEPATOBLASTOMA_CLASSES_UP	0.243546	0.111943	5.88595e-06	0.225994	0.0401361	0.118799	0.224494	-0.00212815	0.996414	8.05905e-05	0.0499837
CAIRO_HEPATOBLASTOMA_DN	0.026903	0.0340258	0.647498	0.0270262	0.0116563	0.989707	0.0251631	-0.0279905	0.870808	0.9785	0.0058972
CAIRO_HEPATOBLASTOMA_UP	0.079207	-0.0313324	0.333972	0.0784631	-0.0448774	0.193431	0.0789597	-0.0486673	0.996414	0.48312	-0.0416257
CAIRO_LIVER_DEVELOPMENT_DN	0.0146044	-0.429354	1.12936e-07	0.0171637	-0.298779	9.24437e-06	0.0180436	-0.0929889	0.920374	3.95415e-10	-0.273707
CAIRO_LIVER_DEVELOPMENT_UP	0.0868144	0.0463407	0.0310817	0.0851231	0.0558564	0.00211065	0.0840309	0.014996	0.997025	0.00373151	0.0390644
CAIRO_PML_TARGETS_BOUND_BY_MYC_UP	0.257729	0.048305	0.0178869	0.254159	0.0551394	0.0780548	0.258705	0.0332458	0.864328	0.0365616	0.0455634
CAMPS_COLON_CANCER_COPY_NUMBER_DN	0.0640857	-0.0569999	0.342599	0.0645035	-0.100347	0.00624104	0.0746949	0.112871	0.949361	0.0536265	-0.0148252
CAMPS_COLON_CANCER_COPY_NUMBER_UP	0.0929662	0.0424701	0.129765	0.0907613	0.0655861	0.0287693	0.0869127	0.00326996	0.997025	0.0827685	0.0371087
CARD_MIR302A_TARGETS	0.0913719	-0.0396364	0.346439	0.0955952	-0.0137832	0.535169	0.100447	0.0750284	0.814366	0.706266	0.00720296
CASORELLI_ACUTE_PROMYELOCYTIC_LEUKEMIA_DN	0.167161	0.0877325	0.000577322	0.157794	0.0519829	0.158504	0.157294	0.00123691	0.996414	0.00488473	0.0469841
CASORELLI_ACUTE_PROMYELOCYTIC_LEUKEMIA_UP	0.104994	-0.0124224	0.440475	0.102191	-0.0731189	0.0188692	0.0961845	-0.0774549	0.920374	0.135755	-0.0543321
CASORELLI_APL_SECONDARY_VS_DE_NOVO_UP	0.100804	0.0266556	0.66393	0.103302	0.0463755	0.632558	0.101669	0.0787605	0.976387	0.938542	0.0505972
CASTELLANO_NRAS_TARGETS_UP	0.0538426	-0.0654353	0.358124	0.0603403	0.0853135	0.301777	0.0588701	0.0375212	0.957298	0.604387	0.0191331
CEBALLOS_TARGETS_OF_TP53_AND_MYC_DN	0.10194	-0.0589796	0.0746478	0.0894313	-0.119117	0.0157351	0.101458	0.0599135	0.886039	0.0327324	-0.0393945
CERIBELLI_GENES_INACTIVE_AND_BOUND_BY_NFY	0	NA	0.754178	0	NA	0.325621	0.00126158	Inf	0.870808	0.79811	NA
CERVERA_SDHB_TARGETS_1_DN	0.0228909	0.314511	0.312824	0.0273894	0.615584	2.41415e-05	0.0159587	-0.28465	0.994379	0.000618876	0.215148
CERVERA_SDHB_TARGETS_1_UP	0.0362461	-0.22906	1.25993e-06	0.0410505	-0.173936	0.000407176	0.0383251	-0.148598	0.920374	1.19473e-07	-0.183864
CERVERA_SDHB_TARGETS_2	0.0187977	0.000581104	0.882533	0.0199858	-0.0108844	0.854935	0.0198042	-0.0245966	0.997025	0.99689	-0.0116333
CHANDRAN_METASTASIS_DN	0.0466031	-0.0296939	0.118436	0.047099	-0.0732733	0.0507217	0.047722	0.0227282	0.973827	0.113244	-0.0267463
CHANDRAN_METASTASIS_TOP50_DN	0.15212	0.0374873	0.488314	0.15044	0.0691454	0.0561562	0.148574	0.098677	0.24716	0.125147	0.0684366
CHANDRAN_METASTASIS_TOP50_UP	0.194064	-0.0429552	0.652713	0.187927	-0.0968038	0.00939741	0.204682	0.0604224	0.889889	0.107999	-0.0264455
CHANDRAN_METASTASIS_UP	0.085397	-0.0624849	0.295522	0.0874569	-0.0653317	0.136558	0.0876932	-0.0803216	0.931533	0.363268	-0.0693794
CHANG_IMMORTALIZED_BY_HPV31_DN	0.0805352	-0.0878629	0.0292593	0.0839826	-0.0530171	0.435283	0.0915456	0.0678666	0.861193	0.172149	-0.0243378
CHANG_IMMORTALIZED_BY_HPV31_UP	0.0338862	-0.0597831	0.334149	0.0382541	-0.023858	0.628121	0.036547	-0.0628786	0.892961	0.763965	-0.0488399
CHANGOLKAR_H2AFY_TARGETS_DN	0.0524394	0.0588274	0.417925	0.0483738	-0.0619977	0.611781	0.0508823	-0.0205639	0.997025	0.841459	-0.00791141
CHANGOLKAR_H2AFY_TARGETS_UP	0.049133	0.0230222	0.799864	0.0478529	0.00931243	0.901603	0.0437044	-0.109664	0.814366	0.983049	-0.0257764
CHARAFE_BREAST_CANCER_BASAL_VS_MESENCHYMAL_DN	0.0225535	-0.109818	0.165029	0.0290217	0.103065	0.649358	0.0252835	0.159892	0.933672	0.5955	0.0510464
CHARAFE_BREAST_CANCER_BASAL_VS_MESENCHYMAL_UP	0.0349087	-0.0695706	0.00751373	0.0341997	-0.0935227	0.0518491	0.0329114	-0.116764	0.867353	0.013832	-0.0932856
CHARAFE_BREAST_CANCER_LUMINAL_VS_BASAL_DN	0.0833701	-0.0804158	0.00418754	0.0879752	-0.0309773	0.164601	0.0908348	0.0318274	0.999848	0.0239689	-0.0265219
CHARAFE_BREAST_CANCER_LUMINAL_VS_BASAL_UP	0.0434134	-0.0143012	0.82488	0.0432994	-0.0207217	0.584133	0.0446826	0.0162564	0.994379	0.961361	-0.00625552
CHARAFE_BREAST_CANCER_LUMINAL_VS_MESENCHYMAL_DN	0.0838677	-0.0907357	0.000315253	0.0866309	-0.0645391	0.0056925	0.0850923	-0.0471165	0.897649	0.000166405	-0.0674638
CHARAFE_BREAST_CANCER_LUMINAL_VS_MESENCHYMAL_UP	0.0263104	-0.0775399	0.0166662	0.0264792	-0.048304	0.318568	0.0260669	-0.0269431	0.997025	0.105747	-0.050929
CHAUHAN_RESPONSE_TO_METHOXYESTRADIOL_DN	0.286935	-0.0546993	0.000839847	0.28959	-0.0170607	0.3589	0.285914	-0.00869608	0.997025	0.0126208	-0.0268187
CHAUHAN_RESPONSE_TO_METHOXYESTRADIOL_UP	0.259842	0.0123856	0.388557	0.252209	0.0426762	0.303676	0.252466	-0.00425643	0.999848	0.63958	0.0169351
CHEBOTAEV_GR_TARGETS_DN	0.0243622	-0.0178935	0.959042	0.0242166	-0.0501812	0.728393	0.0283794	0.157237	0.824213	0.981356	0.0297209
CHEBOTAEV_GR_TARGETS_UP	0.0192654	0.212687	0.00457089	0.0181601	0.262002	0.00371813	0.0158044	-0.10561	0.985171	0.00121338	0.123027
CHEMNITZ_RESPONSE_TO_PROSTAGLANDIN_E2_DN	0.0324979	-0.0104611	0.557699	0.0329087	0.0161768	0.916561	0.0354066	0.0873326	0.861193	0.949585	0.0310161
CHEMNITZ_RESPONSE_TO_PROSTAGLANDIN_E2_UP	0.0937187	0.26145	0.057863	0.0803717	0.0720779	0.624967	0.0890614	0.0754119	0.997599	0.355	0.136313
CHEN_ETV5_TARGETS_SERTOLI	0.0177495	-0.46857	0.000641865	0.0168886	-0.543269	1.00695e-05	0.0191168	-0.184501	0.997025	1.27406e-06	-0.39878
CHEN_HOXA5_TARGETS_9HR_DN	0.0642221	-0.0468154	0.695149	0.0600125	-0.0744285	0.503936	0.0583126	-0.0746608	0.870808	0.882236	-0.0653016
CHEN_HOXA5_TARGETS_9HR_UP	0.0795745	0.0460969	0.691244	0.0770815	-0.0643845	0.384862	0.0801655	0.0351596	0.976387	0.845913	0.00562399
CHEN_LIVER_METABOLISM_QTL_CIS	0.055528	-0.0670009	0.154628	0.0628893	0.0975529	0.0152169	0.0546307	-0.0739891	0.824469	0.0518852	-0.014479
CHEN_LUNG_CANCER_SURVIVAL	0.323492	-0.0479755	0.0103294	0.312617	-0.0389077	0.0317526	0.322505	0.0313742	0.811912	0.0114786	-0.018503
CHEN_LVAD_SUPPORT_OF_FAILING_HEART_DN	0.0370537	0.0496891	0.969167	0.0365669	0.029101	0.851015	0.0404614	0.175862	0.560018	0.956459	0.0848842
CHEN_LVAD_SUPPORT_OF_FAILING_HEART_UP	0.077704	-0.0901843	0.119454	0.0809394	-0.0896252	0.288515	0.0789631	-0.0838527	0.950431	0.336152	-0.0878874
CHEN_METABOLIC_SYNDROM_NETWORK	0.0807203	-0.0600789	0.000143737	0.0838125	-0.0222683	0.281341	0.082754	-0.00820595	0.920374	0.00235244	-0.0301844
CHEN_NEUROBLASTOMA_COPY_NUMBER_GAINS	0.0930402	0.0605968	0.200645	0.0898718	0.0341174	0.645419	0.0929868	0.0163866	0.994379	0.663224	0.0370336
CHENG_IMPRINTED_BY_ESTRADIOL	0.0305546	-0.0232724	0.380769	0.0325039	-0.00744525	0.891379	0.034759	0.121067	0.435884	0.700769	0.0301164
CHENG_RESPONSE_TO_NICKEL_ACETATE	0.113405	0.152931	2.88416e-05	0.105548	0.0957809	0.0052307	0.110302	0.147131	0.783338	1.70374e-05	0.131948
CHEOK_RESPONSE_TO_HD_MTX_DN	0.0791073	0.327805	0.0028442	0.0705695	0.177836	0.0367556	0.0600058	-0.00386053	0.985203	0.00538911	0.16726
CHEOK_RESPONSE_TO_MERCAPTOPURINE_AND_HD_MTX_DN	0.0700843	0.403199	1.12936e-07	0.0480222	0.0940823	0.0521547	0.0556999	0.174692	0.563434	7.00613e-07	0.223991
CHESLER_BRAIN_HIGHEST_EXPRESSION	0.288557	0.0380623	0.0822143	0.277734	0.0364259	0.0523615	0.276028	0.00776883	0.924778	0.0867698	0.027419
CHESLER_BRAIN_HIGHEST_GENETIC_VARIANCE	0.0865595	0.0635333	0.178689	0.0856657	0.0841485	0.00159914	0.0837723	0.041645	0.736182	0.00953131	0.0631089
CHESLER_BRAIN_QTL_CIS	0.107864	0.0416159	0.0621971	0.104623	0.0804432	0.00959658	0.101106	-0.0249845	0.996414	0.0214168	0.0323582
CHIANG_LIVER_CANCER_SUBCLASS_CTNNB1_DN	0.0376014	-0.12147	0.0733738	0.0443376	0.054045	0.341211	0.0415622	0.0350821	0.997025	0.287057	-0.010781
CHIANG_LIVER_CANCER_SUBCLASS_CTNNB1_UP	0.00881574	-0.251074	0.0384542	0.0130653	0.181195	0.12746	0.0102459	-0.134216	0.985203	0.0992538	-0.0680315
CHIANG_LIVER_CANCER_SUBCLASS_INTERFERON_DN	0	NA	0.453841	0	#NAME?	0.463939	0.000875061	4.16992	0.977742	0.78838	NA
CHIANG_LIVER_CANCER_SUBCLASS_POLYSOMY7_DN	0.0349328	0.126964	0.485005	0.0288155	-0.297854	0.0392251	0.0261042	-0.330936	0.764034	0.206148	-0.167275
CHIANG_LIVER_CANCER_SUBCLASS_POLYSOMY7_UP	0.00873873	-0.0762918	0.230495	0.00956052	0.0407419	0.732456	0.00653958	-0.532085	0.435884	0.516109	-0.189212
CHIANG_LIVER_CANCER_SUBCLASS_PROLIFERATION_DN	0.0139407	-0.0573247	0.54967	0.0153054	0.0738217	0.442167	0.0144096	0.0709313	0.976387	0.824143	0.0291428
CHIANG_LIVER_CANCER_SUBCLASS_PROLIFERATION_UP	0.0674132	0.25376	0.256535	0.0568891	-0.00450345	0.509372	0.062385	0.0189112	0.996414	0.666214	0.0893893
CHIANG_LIVER_CANCER_SUBCLASS_UNANNOTATED_DN	0.203693	0.0253717	0.0613321	0.189607	-0.00613154	0.916561	0.189494	-0.0108346	0.976387	0.445391	0.00280186
CHIANG_LIVER_CANCER_SUBCLASS_UNANNOTATED_UP	0.0673489	0.00257365	0.908903	0.071435	0.00313458	0.881937	0.0706998	0.0780027	0.824469	0.991292	0.0279036
CHIARADONNA_NEOPLASTIC_TRANSFORMATION_CDC25_DN	0.108503	-0.157278	0.000259622	0.111792	-0.0864376	0.0756816	0.113568	-0.028668	0.927005	0.00130166	-0.0907947
CHIARADONNA_NEOPLASTIC_TRANSFORMATION_CDC25_UP	0.105576	-0.0102288	0.593703	0.106681	0.0285265	0.17912	0.10389	-0.0263878	0.987981	0.608494	-0.00269668
CHIARADONNA_NEOPLASTIC_TRANSFORMATION_KRAS_CDC25_DN	0.0736006	0.0129158	0.970602	0.0787464	0.151944	0.000503316	0.0686443	-0.11026	0.976387	0.0180749	0.0182
CHIARADONNA_NEOPLASTIC_TRANSFORMATION_KRAS_CDC25_UP	0.183291	-0.0936035	0.0335041	0.191771	0.0407152	0.26332	0.176575	-0.100512	0.606695	0.106555	-0.0511335
CHIARADONNA_NEOPLASTIC_TRANSFORMATION_KRAS_DN	0.0556664	-0.179801	0.00851673	0.0582254	-0.163562	0.00826026	0.0577169	-0.106198	0.9518	0.00380338	-0.149854
CHIARADONNA_NEOPLASTIC_TRANSFORMATION_KRAS_UP	0.135727	0.0848446	0.163456	0.122572	0.00322393	0.820871	0.135642	0.085993	0.999848	0.674308	0.0580205
CHIARETTI_ACUTE_LYMPHOBLASTIC_LEUKEMIA_ZAP70	0.0166821	0.24307	0.225887	0.0180722	0.20177	0.112898	0.015873	-0.0874018	0.976387	0.28664	0.119146
CHIARETTI_T_ALL_REFRACTORY_TO_THERAPY	0.079469	0.0313996	0.912593	0.0777139	0.0566822	0.173723	0.0841888	0.198579	0.517333	0.543602	0.0955535
CHIBA_RESPONSE_TO_TSA	0.17664	-0.0511821	0.210008	0.186396	0.0337144	0.592114	0.175929	-0.022338	0.994379	0.652251	-0.0132686
CHIBA_RESPONSE_TO_TSA_UP	0.135379	0.0204951	0.601645	0.135204	0.0427819	0.245915	0.12879	0.00114417	0.996414	0.699818	0.0214737
CHICAS_RB1_TARGETS_CONFLUENT	0.0948837	-0.0712393	0.000419789	0.0966484	-0.0323464	0.190649	0.093415	-0.0692674	0.435884	0.00223028	-0.0576177
CHICAS_RB1_TARGETS_GROWING	0.0935857	0.253802	0.00369918	0.0820843	0.0975685	0.195404	0.0903937	0.104931	0.994379	0.0247488	0.1521
CHICAS_RB1_TARGETS_LOW_SERUM	0.24572	-0.00411422	0.724498	0.247316	-0.0131737	0.253276	0.233992	-0.0325835	0.973827	0.751386	-0.0166238
CHICAS_RB1_TARGETS_SENESCENT	0.0909846	0.0619486	0.0329742	0.085705	-0.00225196	0.499781	0.0893884	0.0113189	0.952096	0.2163	0.0236718
CHIN_BREAST_CANCER_COPY_NUMBER_UP	0.0942478	0.159296	0.0432299	0.0826844	-0.0629438	0.545684	0.0850443	-0.0793451	0.976387	0.27364	0.00566919
CHNG_MULTIPLE_MYELOMA_HYPERPLOID_DN	0.103509	0.0386269	0.0588001	0.102484	0.116309	0.0198923	0.0958373	3.58444e-08	0.996414	0.0356252	0.0516452
CHNG_MULTIPLE_MYELOMA_HYPERPLOID_UP	0.589004	-4.06592e-05	0.910948	0.588233	0.00266536	0.792034	0.587363	0.00898479	0.994379	0.995233	0.00386983
CHO_NR4A1_TARGETS	0.0438294	-0.164451	0.19223	0.0487036	0.0056362	0.870458	0.0397276	-0.463188	0.390135	0.486532	-0.207334
CHOI_ATL_STAGE_PREDICTOR	0.236102	0.054407	0.0264338	0.224307	-0.000335379	0.883581	0.229327	0.0133951	0.989786	0.274244	0.0224889
CHOW_RASSF1_TARGETS_DN	0.188408	0.00349415	0.728225	0.189459	0.0842608	0.01355	0.182889	0.00580331	0.973827	0.15791	0.0311861
CHOW_RASSF1_TARGETS_UP	0.105298	0.0909123	0.223437	0.0910482	-0.133663	0.479771	0.107337	0.0734198	0.933672	0.595587	0.0102232
CHUNG_BLISTER_CYTOTOXICITY_DN	0.0307479	-0.130698	0.0854843	0.0345115	-0.0313709	0.287033	0.0334107	-0.0273594	0.900808	0.266957	-0.0631428
CHUNG_BLISTER_CYTOTOXICITY_UP	0.121145	0.0247637	0.097306	0.116743	0.02959	0.483353	0.114508	-0.0161893	0.994379	0.409326	0.0127215
CHYLA_CBFA2T3_TARGETS_DN	0.0155961	-0.0488564	0.152285	0.0159697	-0.0388262	0.560923	0.0164983	-0.0102028	0.976387	0.547905	-0.0326285
CHYLA_CBFA2T3_TARGETS_UP	0.0363215	-0.114573	8.67357e-06	0.038384	-0.0991618	0.00295013	0.040975	0.016478	0.984031	4.32015e-06	-0.0657521
CLASPER_LYMPHATIC_VESSELS_DURING_METASTASIS_DN	0.0692862	0.0277491	0.783052	0.0682709	0.0107681	0.937387	0.0769418	0.273812	0.908652	0.991802	0.10411
COATES_MACROPHAGE_M1_VS_M2_DN	0.0306813	-0.299319	0.00340031	0.0346113	-0.264494	0.0397105	0.0392268	0	0.996414	0.00667875	-0.187938
COATES_MACROPHAGE_M1_VS_M2_UP	0.0263788	-0.031574	0.86487	0.0260826	0.0570076	0.759275	0.0257168	-0.00585272	0.994374	0.990594	0.00652697
COLDREN_GEFITINIB_RESISTANCE_DN	0.023342	-0.0468751	0.0205852	0.0241537	-0.00267746	0.868454	0.0233216	-0.0655997	0.736182	0.193559	-0.0383841
COLDREN_GEFITINIB_RESISTANCE_UP	0.0470163	-0.0283966	0.442692	0.0475298	-0.0342772	0.291421	0.0516152	0.124168	0.57891	0.519818	0.020498
COLIN_PILOCYTIC_ASTROCYTOMA_VS_GLIOBLASTOMA_DN	0.206447	-0.11456	0.0005751	0.216684	-0.0760784	0.0215199	0.210856	-0.0466511	0.864328	0.000833786	-0.0790964
COLIN_PILOCYTIC_ASTROCYTOMA_VS_GLIOBLASTOMA_UP	0.0592502	-0.0448864	0.613373	0.0542463	-0.101385	0.147675	0.0607137	0.0226795	0.976387	0.563083	-0.0411973
COLINA_TARGETS_OF_4EBP1_AND_4EBP2	0.0590339	-0.00851078	0.766038	0.0621257	0.036614	0.676728	0.0604816	-0.0226782	0.999848	0.970862	0.00180835
COLLER_MYC_TARGETS_UP	0.311327	0.143915	1.12704e-05	0.286785	0.0840166	0.00395625	0.293215	0.0312505	0.980114	7.05902e-06	0.086394
CONCANNON_APOPTOSIS_BY_EPOXOMICIN_DN	0.104864	0.112592	0.0897133	0.103659	0.107185	0.119254	0.0938695	-0.068621	0.99322	0.168641	0.0503852
CONCANNON_APOPTOSIS_BY_EPOXOMICIN_UP	0.0899927	0.0512341	0.724498	0.0890072	0.0258445	0.511864	0.08483	-0.0406469	0.712287	0.849857	0.0121439
CONRAD_STEM_CELL	0.0689781	0.098732	0.191556	0.0736592	0.217763	0.000276349	0.068849	0.0845063	0.994379	0.00312588	0.133667
CORRE_MULTIPLE_MYELOMA_DN	0.0363845	0.0923685	0.129644	0.0344364	0.0189131	0.628121	0.0377441	0.216334	0.632471	0.430827	0.109205
CORRE_MULTIPLE_MYELOMA_UP	0.0204483	0.0382188	0.901122	0.0222587	0.163247	0.341418	0.0205455	-0.0989098	0.976387	0.87891	0.0341852
COULOUARN_TEMPORAL_TGFB1_SIGNATURE_DN	0.032871	-0.220959	0.00083301	0.0340493	-0.19395	0.00300224	0.0345422	-0.0636064	0.915311	0.000225071	-0.159505
COULOUARN_TEMPORAL_TGFB1_SIGNATURE_UP	0.0745653	-0.114686	0.0231952	0.0730156	-0.211798	0.000675332	0.0766824	-0.0840126	0.898888	0.00104989	-0.136832
COWLING_MYCN_TARGETS	0.0336527	-0.219483	0.0029258	0.0397664	-0.0033066	0.874466	0.0366639	-0.0707653	0.975853	0.0622921	-0.0978518
CREIGHTON_AKT1_SIGNALING_VIA_MTOR_DN	0.242035	-0.0152169	0.949642	0.240118	0.0428111	0.309296	0.250708	0.141124	0.374548	0.620793	0.0562394
CREIGHTON_AKT1_SIGNALING_VIA_MTOR_UP	0.151834	0.0414935	0.252627	0.147456	0.0632104	0.0141836	0.142451	0.0140361	0.954774	0.0779892	0.03958
CREIGHTON_ENDOCRINE_THERAPY_RESISTANCE_1	0.0915808	-0.00349802	0.891381	0.0900208	-0.0171773	0.287886	0.0926831	0.00728546	0.97336	0.836588	-0.00446328
CREIGHTON_ENDOCRINE_THERAPY_RESISTANCE_2	0.0247225	0.026628	0.215819	0.0267747	0.14656	4.61591e-05	0.0246671	-0.00840109	0.980114	0.000772187	0.0549289
CREIGHTON_ENDOCRINE_THERAPY_RESISTANCE_3	0.0505568	-0.00893745	0.392883	0.0525797	0.0229871	0.384502	0.0525922	0.0310823	0.976387	0.699954	0.015044
CREIGHTON_ENDOCRINE_THERAPY_RESISTANCE_4	0.0756143	-0.00463251	0.485009	0.0756128	0.0143059	0.288288	0.0733385	-0.0643383	0.348817	0.418593	-0.0182216
CREIGHTON_ENDOCRINE_THERAPY_RESISTANCE_5	0.0550747	-0.0890385	0.228893	0.0591439	0.000331417	0.579074	0.0603708	0.0773324	0.730427	0.586792	-0.00379157
CROMER_METASTASIS_DN	0.112865	0.0400987	0.137184	0.108025	-0.00341829	0.539661	0.107901	-0.0013948	0.999848	0.517577	0.0117619
CROMER_METASTASIS_UP	0.0716113	-0.24113	8.41536e-07	0.0773395	-0.130685	0.000254335	0.0896432	0.093242	0.927005	5.41446e-08	-0.0928575
CROMER_TUMORIGENESIS_DN	0.0294667	-0.075563	0.33495	0.0300579	-0.0805691	0.594041	0.0273619	-0.239569	0.435884	0.558007	-0.1319
CROMER_TUMORIGENESIS_UP	0.0643917	0.04002	0.847229	0.0686895	0.0898172	0.0719482	0.0629945	-0.0612846	0.915848	0.449326	0.0228509
CROONQUIST_IL6_DEPRIVATION_DN	0.136391	0.576527	0.0218351	0.0952721	0.228233	0.575053	0.115845	0.146658	0.996414	0.187397	0.317139
CROONQUIST_NRAS_SIGNALING_DN	0.136162	0.634728	0.0199018	0.0942955	0.293269	0.714684	0.117717	0.179986	0.997599	0.203034	0.369327
CROONQUIST_NRAS_SIGNALING_UP	0.0348775	-0.100147	0.253973	0.0400692	0.097483	0.514315	0.0351438	-0.110424	0.864328	0.627745	-0.0376961
CROONQUIST_NRAS_VS_STROMAL_STIMULATION_DN	0.157677	0.175827	0.0011698	0.148949	0.131644	0.164555	0.138483	-0.0229617	0.994379	0.00884472	0.0948362
CROONQUIST_NRAS_VS_STROMAL_STIMULATION_UP	0.0192101	-0.494765	0.000727106	0.0238298	-0.296252	0.0611251	0.0272921	-0.103537	0.952096	0.00261409	-0.298185
CROONQUIST_STROMAL_STIMULATION_UP	0.173784	0.0706526	0.881498	0.160437	-0.0437983	0.592114	0.1602	0.00371599	0.995117	0.971094	0.0101901
CUI_GLUCOSE_DEPRIVATION	0.141704	0.0916072	0.00946791	0.136981	0.0974268	0.000966904	0.118341	-0.133903	0.435884	0.00036194	0.0183771
CUI_TCF21_TARGETS_2_DN	0.043029	-0.198832	0.000646025	0.0476924	-0.134958	0.0314642	0.048078	-0.0598262	0.980114	0.00140253	-0.131205
CUI_TCF21_TARGETS_2_UP	0.104336	0.114764	0.0163497	0.096722	0.0855259	0.102334	0.0976898	0.0338827	0.999848	0.0465558	0.0780575
CUI_TCF21_TARGETS_DN	0.0372737	-0.119435	0.11116	0.038383	-0.1428	0.0287693	0.0387158	-0.0262167	0.96149	0.0723041	-0.0961508
CUI_TCF21_TARGETS_UP	0.0354037	0.0737695	0.681723	0.028775	-0.0797618	0.836343	0.039041	0.0970383	0.997599	0.980269	0.0303487
DACOSTA_ERCC3_ALLELE_XPCS_VS_TTD_DN	0.0471117	0.152809	0.00178985	0.0450779	0.04016	0.485435	0.0435606	0.0611529	0.927005	0.0269826	0.0847073
DACOSTA_ERCC3_ALLELE_XPCS_VS_TTD_UP	0.040295	0.0331179	0.143163	0.0404277	0.0217429	0.395461	0.0400885	0.0127959	0.994374	0.451276	0.0225522
DACOSTA_UV_RESPONSE_VIA_ERCC3_COMMON_DN	0.0570753	-0.0344604	0.874221	0.0589701	-0.110443	0.103841	0.0662697	0.0430452	0.994374	0.568414	-0.0339526
DACOSTA_UV_RESPONSE_VIA_ERCC3_COMMON_UP	0.0708126	-0.00188534	0.681463	0.073087	0.0739465	0.254994	0.0750142	0.0667432	0.870808	0.706862	0.0462681
DACOSTA_UV_RESPONSE_VIA_ERCC3_DN	0.0688599	-0.0241407	0.774946	0.0721951	-0.0652682	0.288288	0.0787831	0.0312186	0.976387	0.80314	-0.0193968
DACOSTA_UV_RESPONSE_VIA_ERCC3_TTD_DN	0.0536377	0.121588	0.0310817	0.0520677	0.0076826	0.948304	0.0536198	0.0443566	0.976194	0.312004	0.0578758
DACOSTA_UV_RESPONSE_VIA_ERCC3_TTD_UP	0.115205	-0.0750824	0.165157	0.116852	-0.056692	0.0278256	0.13221	0.121627	0.694866	0.0742732	-0.00338256
DACOSTA_UV_RESPONSE_VIA_ERCC3_UP	0.110647	0.0184387	0.984064	0.107753	0.0126401	0.753375	0.10672	0.00543111	0.9518	0.994549	0.01217
DACOSTA_UV_RESPONSE_VIA_ERCC3_XPCS_DN	0.0362877	0.0630668	0.605797	0.0373359	0.0133317	0.780904	0.038045	0.000676701	0.999848	0.959672	0.0256917
DACOSTA_UV_RESPONSE_VIA_ERCC3_XPCS_UP	0.0565328	0.00822989	0.748061	0.0542818	-0.103859	0.0646732	0.0623533	0.0858361	0.9518	0.405927	-0.00326449
DAIRKEE_CANCER_PRONE_RESPONSE_BPA	0.16867	0.0688839	0.0193386	0.157176	0.0125838	0.757938	0.14835	-0.106258	0.864328	0.188905	-0.00826341
DAIRKEE_CANCER_PRONE_RESPONSE_BPA_E2	0.233131	0.0395205	0.00869608	0.223871	0.0302166	0.295987	0.22237	-0.00995677	0.994695	0.0634282	0.0199268
DAIRKEE_CANCER_PRONE_RESPONSE_E2	0.0796034	0.0933149	0.196755	0.0777904	0.168087	0.0171103	0.0635127	-0.193047	0.784571	0.0648632	0.022785
DANG_BOUND_BY_MYC	0.218763	0.0384225	1.39779e-05	0.212358	0.0243795	0.00395625	0.20443	-0.0322065	0.93168	8.1707e-06	0.0101985
DANG_MYC_TARGETS_DN	0.122313	-0.142515	0.0029729	0.123708	-0.156409	0.00260256	0.135722	0.0384673	0.976387	0.000621998	-0.0868191
DANG_MYC_TARGETS_UP	0.373122	0.0659543	0.000253337	0.358022	0.040853	0.087713	0.351761	0.00238224	0.994598	0.0015289	0.0363965
DANG_REGULATED_BY_MYC_DN	0.124824	-0.0455821	0.0132336	0.126191	-0.027368	0.49476	0.128191	0.00990051	0.999848	0.122245	-0.0210165
DANG_REGULATED_BY_MYC_UP	0.187668	0.115988	0.00152267	0.170949	0.0425717	0.160114	0.17206	0.00433391	0.994818	0.0106648	0.0542978
DARWICHE_PAPILLOMA_PROGRESSION_RISK	0.0244053	-0.0584954	0.4118	0.0214767	-0.305859	0.00010224	0.0224417	-0.164786	0.517333	0.00151049	-0.17638
DARWICHE_PAPILLOMA_RISK_HIGH_DN	0.058105	-0.00366706	0.913437	0.0592142	0.0270498	0.25095	0.0579433	-0.0463104	0.861193	0.777533	-0.00764255
DARWICHE_PAPILLOMA_RISK_HIGH_UP	0.191043	0.0066243	0.533009	0.187894	0.00941151	0.548623	0.186543	0.00600854	0.997025	0.872355	0.00734812
DARWICHE_PAPILLOMA_RISK_LOW_DN	0.0564608	0.0517197	0.0812901	0.0554225	0.0152232	0.67679	0.055528	-0.0250359	0.976387	0.440426	0.013969
DARWICHE_PAPILLOMA_RISK_LOW_UP	0.183084	-0.0140398	0.389526	0.18224	0.00916878	0.28153	0.179039	-0.0150964	0.9518	0.606741	-0.00665579
DARWICHE_SKIN_TUMOR_PROMOTER_DN	0.0890349	0.0236834	0.178689	0.0887685	0.036571	0.00927168	0.0870252	-0.0256009	0.920374	0.0434868	0.0115512
DARWICHE_SKIN_TUMOR_PROMOTER_UP	0.153886	-0.00832631	0.597141	0.152471	-0.00117518	0.605536	0.151759	0.00449976	0.999848	0.916471	-0.00166724
DARWICHE_SQUAMOUS_CELL_CARCINOMA_DN	0.0526732	0.00324388	0.543808	0.0548452	0.0728875	0.00976502	0.0537048	-0.0180649	0.990725	0.105301	0.0193555
DARWICHE_SQUAMOUS_CELL_CARCINOMA_UP	0.192744	-0.00336624	0.931142	0.18933	-0.00446685	0.6819	0.188725	-0.0030469	0.987981	0.988038	-0.00362666
DASU_IL6_SIGNALING_SCAR_UP	0.0592882	-0.0284903	0.427893	0.053435	-0.196949	0.0200659	0.0553388	-0.0733224	0.976387	0.144301	-0.0995871
DASU_IL6_SIGNALING_UP	0.0744319	-0.207752	0.000176103	0.077049	-0.176677	0.00106042	0.0780494	-0.0374747	0.983315	2.51196e-05	-0.140635
DAUER_STAT3_TARGETS_DN	0.057692	0.0183418	0.695149	0.0529904	-0.0646715	0.267821	0.0596785	0.0261459	0.950431	0.748778	-0.00672792
DAUER_STAT3_TARGETS_UP	0.0610451	0.0910856	0.868599	0.0581005	-0.0254405	0.301889	0.0602286	0.039228	0.990749	0.845952	0.0349577
DAVICIONI_MOLECULAR_ARMS_VS_ERMS_DN	0.0566054	-0.054014	0.157453	0.0584869	0.00801233	0.982949	0.0570373	-0.00788125	0.997025	0.712135	-0.017961
DAVICIONI_MOLECULAR_ARMS_VS_ERMS_UP	0.0450769	-0.0708573	0.00193621	0.0465686	-0.0441119	0.0554009	0.048222	-0.0181081	0.994379	0.00554325	-0.0443591
DAVICIONI_PAX_FOXO1_SIGNATURE_IN_ARMS_UP	0.0529126	-0.078152	0.0290214	0.0493425	-0.160762	0.000248833	0.0524218	-0.0327854	0.915311	0.000555581	-0.0905665
DAVICIONI_RHABDOMYOSARCOMA_PAX_FOXO1_FUSION_UP	0.0552613	-0.0438382	0.314453	0.0562244	-0.00799273	0.692295	0.0509273	-0.128999	0.546247	0.641713	-0.0602766
DAVICIONI_TARGETS_OF_PAX_FOXO1_FUSIONS_DN	0.0383499	0.0768409	0.552572	0.0371205	0.00746174	0.91854	0.0366572	-0.010175	0.976387	0.96561	0.0247092
DAVICIONI_TARGETS_OF_PAX_FOXO1_FUSIONS_UP	0.0792581	-0.0754396	0.00508354	0.0790075	-0.0988468	0.0224616	0.0760366	-0.0980179	0.9518	0.00562739	-0.0907681
DAVIES_MULTIPLE_MYELOMA_VS_MGUS_DN	0.0716146	-0.363433	0.00130984	0.0828376	-0.153906	0.129454	0.0917773	0.059336	0.994379	0.00799685	-0.152668
DAWSON_METHYLATED_IN_LYMPHOMA_TCL1	0.0208231	-0.0411333	0.454285	0.0217082	0.00912523	0.992034	0.0216261	-0.0396271	0.864328	0.929908	-0.0238784
DAZARD_RESPONSE_TO_UV_NHEK_DN	0.0427988	-0.0051459	0.628579	0.0431672	-0.123834	0.0995301	0.0493577	0.0322146	0.997025	0.475538	-0.0322551
DAZARD_RESPONSE_TO_UV_NHEK_UP	0.24143	0.0107067	0.942138	0.237873	-0.00722635	0.277371	0.235871	0.00497882	0.982172	0.843081	0.00281973
DAZARD_RESPONSE_TO_UV_SCC_DN	0.0486289	-0.0928597	0.205728	0.0509991	-0.127314	0.12071	0.0547548	-0.0355581	0.984031	0.283465	-0.085244
DAZARD_RESPONSE_TO_UV_SCC_UP	0.201182	-0.00188178	0.874278	0.195722	0.0035339	0.872816	0.19288	-0.0161982	0.96503	0.996198	-0.00484869
DAZARD_UV_RESPONSE_CLUSTER_G1	0.353659	-0.0186528	0.106628	0.357168	-0.0145365	0.0915302	0.349731	-0.0211673	0.811912	0.13899	-0.0181189
DAZARD_UV_RESPONSE_CLUSTER_G6	0.04695	0.0561602	0.415772	0.0470065	-0.0142204	0.601256	0.0512133	0.0443468	0.994379	0.83543	0.0287622
DE_YY1_TARGETS_DN	0.12518	-0.0425324	0.259699	0.122858	-0.0789224	0.026588	0.125055	-0.0170866	0.940494	0.12158	-0.0461805
DEBIASI_APOPTOSIS_BY_REOVIRUS_INFECTION_DN	0.0520842	-0.0390552	0.355415	0.055783	0.0190833	0.366872	0.0556051	0.0185805	0.940494	0.65002	-0.000463766
DEBIASI_APOPTOSIS_BY_REOVIRUS_INFECTION_UP	0.0733891	-0.0751152	0.126616	0.0791115	-0.0126154	0.534838	0.0805432	5.19459e-05	0.997025	0.49476	-0.0292262
DELACROIX_RAR_BOUND_ES	0.0618582	-0.0788534	0.000566461	0.0624163	-0.0747184	4.61591e-05	0.0626177	-0.0244938	0.928848	4.18322e-06	-0.0593552
DELACROIX_RAR_TARGETS_DN	0.116589	0.207605	0.00840305	0.0968377	0.0988907	0.172739	0.0961137	-0.135941	0.870808	0.0378458	0.0568515
DELACROIX_RAR_TARGETS_UP	0.109391	-0.114895	0.0824657	0.106108	-0.152286	0.000656984	0.113404	0.0305986	0.994379	0.00318569	-0.0788609
DELACROIX_RARG_BOUND_MEF	0.105279	-0.0314281	0.0192861	0.103881	-0.0579586	0.00269606	0.101237	-0.0578931	0.525852	0.00182392	-0.0490933
DELASERNA_MYOD_TARGETS_DN	0.061737	-0.186898	3.36585e-06	0.0576021	-0.299068	3.07426e-10	0.0645646	-0.0359052	0.967275	6.32531e-13	-0.173957
DELASERNA_MYOD_TARGETS_UP	0.0441427	-0.0716865	0.118866	0.0471224	0.0345486	0.709837	0.0472817	-0.0173359	0.973827	0.544069	-0.0181579
DELPUECH_FOXO3_TARGETS_DN	0.114086	0.158363	0.266569	0.116374	0.244283	0.31137	0.120218	0.076261	0.999848	0.546626	0.159636
DELPUECH_FOXO3_TARGETS_UP	0.057457	-0.283782	0.000314824	0.0686167	-0.0618794	0.173454	0.0676265	-0.0398786	0.949361	0.00308716	-0.128513
DELYS_THYROID_CANCER_DN	0.0438425	0.0917426	0.104828	0.0452676	0.123391	0.000839152	0.0420391	0.0636777	0.870808	0.00424241	0.0929373
DELYS_THYROID_CANCER_UP	0.0660808	-0.122406	5.45586e-06	0.0693599	-0.0786299	0.0128416	0.07087	-0.00559381	0.9518	1.02717e-05	-0.0688767
DEMAGALHAES_AGING_UP	0.181275	-0.126527	3.45673e-07	0.189352	-0.0747593	0.000364377	0.197801	0.0125315	0.985203	3.52368e-08	-0.0629182
DEN_INTERACT_WITH_LCA5	0.446345	0.0188317	0.0933772	0.431633	0.000914104	0.40108	0.436216	0.00372717	0.994379	0.361371	0.00782431
DER_IFN_ALPHA_RESPONSE_UP	0.117877	-0.0166441	0.263487	0.118718	0.00291462	0.776328	0.122608	0.04392	0.74218	0.707743	0.0100635
DER_IFN_BETA_RESPONSE_UP	0.141279	-0.0316455	0.46763	0.143589	0.00347152	0.837081	0.147061	0.0202643	0.861193	0.902951	-0.00263658
DER_IFN_GAMMA_RESPONSE_UP	0.134877	-0.0256524	0.485739	0.137536	0.020843	0.479599	0.14312	0.0579379	0.702818	0.728064	0.0177095
DESERT_PERIPORTAL_HEPATOCELLULAR_CARCINOMA_SUBCLASS_UP	0.0103541	-0.141053	0.51546	0.0108761	-0.114745	0.770531	0.00940159	-0.124613	0.940494	0.922487	-0.126804
DESERT_PERIVENOUS_HEPATOCELLULAR_CARCINOMA_SUBCLASS_UP	0.0585787	0.0249282	0.835579	0.0585096	0.0126229	0.610827	0.0591096	0.0269449	0.994374	0.968455	0.0214987
DESERT_STEM_CELL_HEPATOCELLULAR_CARCINOMA_SUBCLASS_UP	0.160496	0.0490446	0.0941376	0.157502	0.0154573	0.989108	0.158172	0.00694035	0.999848	0.57649	0.0238141
DEURIG_T_CELL_PROLYMPHOCYTIC_LEUKEMIA_DN	0.057039	-0.0450817	0.0386084	0.0584901	-0.0298973	0.525465	0.0623028	0.0690121	0.367904	0.133538	-0.00198897
DEURIG_T_CELL_PROLYMPHOCYTIC_LEUKEMIA_UP	0.0746243	-0.00964126	0.888993	0.0743637	-0.0101493	0.667879	0.076102	0.0167582	0.985203	0.982716	-0.00101079
DIAZ_CHRONIC_MEYLOGENOUS_LEUKEMIA_DN	0.128106	-0.0342703	0.0651129	0.131815	-0.0182012	0.585965	0.133442	0.0201015	0.960389	0.358114	-0.01079
DIAZ_CHRONIC_MEYLOGENOUS_LEUKEMIA_UP	0.243826	0.0287092	0.00223977	0.235607	0.0113481	0.209173	0.233183	-0.0108961	0.996414	0.0177769	0.00972042
DING_LUNG_CANCER_EXPRESSION_BY_COPY_NUMBER	0.0745332	0.0347339	0.803265	0.0741326	0.0129065	0.393936	0.072367	-0.0275392	0.999848	0.889979	0.0067004
DING_LUNG_CANCER_MUTATED_SIGNIFICANTLY	0.0703283	-0.137084	0.00476504	0.064138	-0.292627	6.76283e-06	0.0726115	-0.0637414	0.914365	4.97022e-06	-0.164484
DIRMEIER_LMP1_RESPONSE_EARLY	0.200849	0.00558623	0.89784	0.193881	-0.0301784	0.516056	0.193546	0.0194151	0.994379	0.956112	-0.00172568
DIRMEIER_LMP1_RESPONSE_LATE_DN	0.352084	-0.0141443	0.181062	0.346327	-0.0146797	0.737392	0.358834	0.0525295	0.652707	0.559248	0.00790184
DIRMEIER_LMP1_RESPONSE_LATE_UP	0.0890642	-0.0387747	0.286742	0.0885204	-0.032454	0.319741	0.0945261	0.0152201	0.994379	0.571002	-0.0186695
DITTMER_PTHLH_TARGETS_DN	0.151281	0.0309466	0.0370332	0.155555	0.0644034	0.000814987	0.152127	0.0439343	0.783338	0.0016169	0.0464281
DITTMER_PTHLH_TARGETS_UP	0.192696	0.052437	0.0332469	0.187117	0.0407507	0.0530421	0.177679	-0.00624106	0.997025	0.0482866	0.0289822
DOANE_BREAST_CANCER_CLASSES_DN	0.116092	-0.0659395	0.40698	0.121142	0.0463159	0.20152	0.115823	-0.0736356	0.852221	0.503284	-0.0310864
DOANE_BREAST_CANCER_CLASSES_UP	0.013477	-0.325449	0.000192989	0.0143237	-0.361649	1.00648e-05	0.0137945	-0.202756	0.938697	4.07661e-07	-0.296618
DOANE_BREAST_CANCER_ESR1_DN	0.03026	-0.0264348	0.942177	0.0229963	-0.0601622	0.757857	0.0315083	0.0852472	0.999848	0.995036	-0.00044989
DOANE_BREAST_CANCER_ESR1_UP	0.0252131	-0.0636163	0.0700806	0.0261216	-0.0548261	0.119133	0.0278998	0.075877	0.915311	0.135663	-0.0141884
DOANE_RESPONSE_TO_ANDROGEN_DN	0.0712442	0.0197053	0.284482	0.0720307	0.0380767	0.0642913	0.071455	0.00216258	0.997025	0.23746	0.0199815
DOANE_RESPONSE_TO_ANDROGEN_UP	0.0480487	0.0208993	0.850497	0.0488839	0.00558634	0.682802	0.0466169	-0.101002	0.937091	0.976041	-0.0248387
DODD_NASOPHARYNGEAL_CARCINOMA_DN	0.179146	0.0852524	0.00369918	0.165793	0.00193603	0.734617	0.174352	0.0179621	0.983315	0.0654059	0.0350502
DODD_NASOPHARYNGEAL_CARCINOMA_UP	0.0415341	-0.100871	0.000623782	0.0450305	-0.031646	0.277049	0.0452886	0.0187795	0.994374	0.00811868	-0.0379124
DORN_ADENOVIRUS_INFECTION_12HR_DN	0.151947	-0.016732	0.776636	0.153479	0.0195293	0.923085	0.139084	-0.0772141	0.933786	0.992002	-0.0248056
DORN_ADENOVIRUS_INFECTION_12HR_UP	0.0930678	0.117613	0.0460889	0.0922714	0.196868	9.92154e-05	0.0992625	0.266211	0.0131059	9.34366e-06	0.193564
DORN_ADENOVIRUS_INFECTION_24HR_DN	0.173888	0.0944074	0.195633	0.164507	0.0493865	0.112149	0.162489	0.056208	0.783738	0.229	0.0666673
DORN_ADENOVIRUS_INFECTION_32HR_DN	0.183454	0.112786	0.225485	0.173242	0.0704252	0.121487	0.158725	-0.00799816	0.990749	0.301555	0.0584043
DORN_ADENOVIRUS_INFECTION_48HR_DN	0.176136	0.103588	0.234517	0.168206	0.0749489	0.110839	0.152314	-0.0227787	0.994374	0.293033	0.0519193
DORSAM_HOXA9_TARGETS_DN	0.157843	0.0527351	0.323917	0.150868	0.0228015	0.26162	0.15163	-0.0199552	0.973268	0.545038	0.0185271
DORSAM_HOXA9_TARGETS_UP	0.12997	-0.0661853	0.126616	0.138168	0.0599555	0.38659	0.137003	0.030935	0.984977	0.416031	0.00823507
DORSEY_GAB2_TARGETS	0.0754545	-0.122017	0.00835852	0.0682129	-0.255518	0.0412343	0.0711247	-0.0529442	0.864328	0.0125343	-0.143493
DOUGLAS_BMI1_TARGETS_DN	0.0217621	-0.205404	0.000912226	0.0263659	-0.0774314	0.242473	0.0280194	0.0549508	0.976387	0.00973156	-0.0759616
DOUGLAS_BMI1_TARGETS_UP	0.054687	-0.0379964	0.170876	0.0564492	-0.0286179	0.202756	0.0559958	-0.0537357	0.579584	0.251894	-0.0401166
DUAN_PRDM5_TARGETS	0.0155014	-0.069489	0.524495	0.0178798	-0.0134385	0.806411	0.0169595	-0.0231966	0.951524	0.935458	-0.0353747
DUNNE_TARGETS_OF_AML1_MTG8_FUSION_UP	0.0320457	0.009963	0.662499	0.0349382	0.015848	0.932673	0.0355404	0.00275728	0.996834	0.986752	0.00952277
DURAND_STROMA_NS_UP	0.0136603	-0.0118076	0.979518	0.0146482	0.0734885	0.503936	0.013575	-0.0441768	0.996875	0.964738	0.00583471
DURAND_STROMA_S_UP	0.0118358	-0.175234	0.00781796	0.0139422	-0.0644671	0.509147	0.0139069	0.0117725	0.994379	0.0864192	-0.0759762
DURCHDEWALD_SKIN_CARCINOGENESIS_DN	0.0661118	-0.100895	0.0466868	0.0686291	-0.113242	0.0132642	0.0712879	-0.0365305	0.976387	0.0216893	-0.0835556
DURCHDEWALD_SKIN_CARCINOGENESIS_UP	0.0388385	-0.145404	0.0179945	0.035721	-0.196535	0.0013791	0.0383902	0	0.997025	0.00167905	-0.11398
DUTERTRE_ESTRADIOL_RESPONSE_24HR_DN	0.0600831	-0.0889677	0.0582885	0.0622503	-0.0987173	0.188844	0.0630826	-0.0204254	0.996414	0.172146	-0.0693701
DUTERTRE_ESTRADIOL_RESPONSE_24HR_UP	0.0483725	0.513684	0.0158395	0.0339128	0.0703835	0.676929	0.0481474	0.279574	0.983315	0.167785	0.287881
DUTERTRE_ESTRADIOL_RESPONSE_6HR_DN	0.0202297	0.0202576	0.904346	0.0231386	0.148039	0.0733858	0.0229094	0.120946	0.86924	0.456986	0.0964143
DUTERTRE_ESTRADIOL_RESPONSE_6HR_UP	0.0648668	0.133099	0.000744483	0.0599765	0.011367	0.7525	0.0618988	0.0127859	0.976776	0.0200913	0.0524173
DUTTA_APOPTOSIS_VIA_NFKB	0.105088	0.0248863	0.817092	0.0989157	-0.0546879	0.198357	0.106826	0.0340052	0.999848	0.725301	0.0014012
EBAUER_MYOGENIC_TARGETS_OF_PAX3_FOXO1_FUSION	0.0512821	-0.0764886	0.204771	0.054713	-0.0713513	0.385274	0.0519756	-0.128356	0.864328	0.497191	-0.0920654
EBAUER_TARGETS_OF_PAX3_FOXO1_FUSION_DN	0.0176936	-0.0627356	0.371296	0.0196409	-0.00137476	0.825469	0.0196222	0.0180077	0.989786	0.881039	-0.0153676
EBAUER_TARGETS_OF_PAX3_FOXO1_FUSION_UP	0.0543716	-0.0269303	0.568074	0.0534929	-0.0390068	0.395386	0.0519385	-0.0564091	0.775548	0.744613	-0.0407821
EGUCHI_CELL_CYCLE_RB1_TARGETS	0.124739	1.0705	0.00116112	0.0767116	0.561864	0.130822	0.109207	0.416171	0.976387	0.0072197	0.682845
EHLERS_ANEUPLOIDY_UP	0.0930856	0.0630435	0.841748	0.0904762	-0.032497	0.605536	0.0880292	-0.0371248	0.999848	0.968937	-0.00219278
EINAV_INTERFERON_SIGNATURE_IN_CANCER	0.0352326	-0.0855579	0.279371	0.0336249	-0.129617	0.822549	0.0407641	-0.0492956	0.886299	0.785614	-0.0881568
ELLWOOD_MYC_TARGETS_DN	0.100119	0.0222606	0.191054	0.0985126	0.103014	0.012296	0.0875445	-0.0455876	0.999848	0.0596096	0.0265624
ELVIDGE_HIF1A_AND_HIF2A_TARGETS_DN	0.0831327	-0.0802419	0.161135	0.0875626	-0.116867	0.749081	0.0918014	0.0409406	0.961268	0.635094	-0.052056
ELVIDGE_HIF1A_AND_HIF2A_TARGETS_UP	0.0433069	0.320713	0.0020808	0.0417556	0.467256	2.13231e-06	0.0319372	-0.211279	0.920374	8.448e-07	0.19223
ELVIDGE_HIF1A_TARGETS_DN	0.0906398	0.00384281	0.425547	0.0920606	-0.0597409	0.850258	0.0944545	0.00434679	0.997025	0.916063	-0.0171838
ELVIDGE_HIF1A_TARGETS_UP	0.0491687	0.262166	0.0024839	0.0474766	0.315537	6.76283e-06	0.0393008	-0.151543	0.864328	2.64117e-06	0.142053
ELVIDGE_HYPOXIA_BY_DMOG_DN	0.0607386	0.151328	0.0578229	0.0590763	0.156521	0.0014396	0.0536034	-0.116959	0.824469	0.00388036	0.0636301
ELVIDGE_HYPOXIA_BY_DMOG_UP	0.0924238	-0.0180874	0.238796	0.0906067	-0.137092	0.351743	0.096934	0.0412839	0.957298	0.53853	-0.0379652
ELVIDGE_HYPOXIA_DN	0.0851185	0.154118	0.000258249	0.0787575	0.0899783	0.00550272	0.0771178	-0.0157331	0.954774	0.000143517	0.076121
ELVIDGE_HYPOXIA_UP	0.0977943	-0.0143621	0.468385	0.0973169	-0.0899193	0.598791	0.102437	0.0435808	0.976387	0.858216	-0.0202335
ENGELMANN_CANCER_PROGENITORS_DN	0.0243443	-0.216079	0.0130723	0.0237444	-0.351609	0.00186696	0.0189986	-0.363979	0.736182	0.0012869	-0.310556
ENGELMANN_CANCER_PROGENITORS_UP	0.0397991	-0.137183	0.166272	0.040431	-0.136715	0.147161	0.0407389	-0.156472	0.55457	0.197365	-0.143457
ENK_UV_RESPONSE_EPIDERMIS_DN	0.0747078	-0.0246089	0.476919	0.0752747	-0.0525675	0.310817	0.0781501	0.0266368	0.985203	0.697273	-0.0168465
ENK_UV_RESPONSE_EPIDERMIS_UP	0.0869517	0.0188958	0.303713	0.0861438	0.0223519	0.261942	0.0845061	-0.0184544	0.951524	0.523211	0.00759779
ENK_UV_RESPONSE_KERATINOCYTE_DN	0.116694	0.0245446	0.568054	0.115777	0.00117929	0.600479	0.12	0.0342478	0.9518	0.895338	0.0199906
ENK_UV_RESPONSE_KERATINOCYTE_UP	0.237673	-0.0114875	0.491079	0.235708	0.00723095	0.826226	0.230988	0.00299232	0.996414	0.936213	-0.000421417
EPPERT_CE_HSC_LSC	0.0208017	-0.190696	0.00295939	0.0217473	-0.323045	1.61285e-05	0.0258571	0.120885	0.794762	6.22416e-06	-0.130952
EPPERT_HSC_R	0.0632731	-0.0322164	0.497256	0.0684306	0.027285	0.821085	0.0669594	0.00761085	0.976387	0.933864	0.000893149
EPPERT_LSC_R	0.0564953	-0.0600909	0.137313	0.0564761	-0.0839346	0.475299	0.0598977	0.0313592	0.994379	0.485105	-0.0375554
EPPERT_PROGENITOR	0.0921651	0.104939	0.0443005	0.0857738	0.00115959	0.640802	0.0907754	0.0192938	0.999848	0.309542	0.0417975
FAELT_B_CLL_WITH_VH_REARRANGEMENTS_DN	0.175092	0	0.557699	0.172564	0.0701492	0.000471545	0.168189	0.0199625	0.997025	0.0113395	0.0300372
FAELT_B_CLL_WITH_VH_REARRANGEMENTS_UP	0.12608	-0.0865007	0.00435211	0.127303	-0.0758496	0.0100775	0.132899	0.0674991	0.712287	0.00203626	-0.0316171
FAELT_B_CLL_WITH_VH3_21_DN	0.124583	-0.135303	0.000868638	0.1352	-0.0314055	0.511216	0.135109	0.0258956	0.967275	0.0166683	-0.0469377
FAELT_B_CLL_WITH_VH3_21_UP	0.104331	0.208889	4.52983e-06	0.101388	0.191938	5.34493e-05	0.0966801	0.0188558	0.920374	6.02085e-08	0.139894
FALVELLA_SMOKERS_WITH_LUNG_CANCER	0.112793	0.0175763	0.411246	0.108002	-0.0451767	0.758075	0.117068	0.0882178	0.928848	0.870845	0.0202058
FARDIN_HYPOXIA_11	0.128483	-0.129724	0.284351	0.14191	-0.10382	0.527948	0.155361	0.142445	0.668636	0.596352	-0.0303663
FARMER_BREAST_CANCER_APOCRINE_VS_BASAL	0.0644621	0.010526	0.921789	0.0644381	0.017995	0.618414	0.0639855	-0.00353738	0.999848	0.980455	0.00832787
FARMER_BREAST_CANCER_APOCRINE_VS_LUMINAL	0.0605805	-0.0749402	0.00894668	0.0622526	-0.0114925	0.514916	0.0630518	0.0172711	0.999848	0.0960582	-0.0230539
FARMER_BREAST_CANCER_BASAL_VS_LULMINAL	0.075658	-0.0300955	0.25731	0.0722526	-0.0575298	0.00127051	0.0780782	0.038893	0.783338	0.0111311	-0.0162441
FARMER_BREAST_CANCER_CLUSTER_1	0.0120214	0.272237	0.710886	0.005394	-0.34726	0.968144	0.00821694	-0.261509	0.994379	0.99314	-0.112177
FARMER_BREAST_CANCER_CLUSTER_2	0.0447126	0.184962	0.194107	0.0427093	0.284146	0.262484	0.0450102	0.112118	0.997025	0.42771	0.193742
FERNANDEZ_BOUND_BY_MYC	0.166522	-0.0268177	0.0811584	0.165281	-0.016905	0.0172313	0.164289	-0.0136527	0.999848	0.0407894	-0.0191251
FERRANDO_T_ALL_WITH_MLL_ENL_FUSION_DN	0.230495	0.0538476	0.27259	0.216048	0.0224827	0.817526	0.218472	0.0218179	0.990749	0.806194	0.032716
FERRANDO_T_ALL_WITH_MLL_ENL_FUSION_UP	0.135116	-0.0887039	0.00417827	0.141905	-0.0799574	0.00218625	0.142893	-0.0127406	0.997025	0.000728247	-0.0604673
FERREIRA_EWINGS_SARCOMA_UNSTABLE_VS_STABLE_DN	0.0444579	-0.190356	0.000101139	0.0469872	-0.112442	0.0408421	0.0494154	-0.020253	0.942883	0.000354544	-0.107684
FERREIRA_EWINGS_SARCOMA_UNSTABLE_VS_STABLE_UP	0.093719	0.27958	0.00592981	0.0779716	0.0956265	0.410431	0.0776889	-0.0290647	0.997025	0.0610256	0.115381
FEVR_CTNNB1_TARGETS_DN	0.163309	0.113076	0.000734737	0.148362	0.0164977	0.863444	0.15498	0.0283201	0.994379	0.0224046	0.0526311
FEVR_CTNNB1_TARGETS_UP	0.0583791	-0.0584761	0.0127866	0.0613919	-0.0351565	0.839755	0.0597559	-0.040698	0.911575	0.159832	-0.0447769
FIGUEROA_AML_METHYLATION_CLUSTER_1_DN	0.0255147	-0.130644	0.0214043	0.0266019	-0.198649	1.31523e-07	0.0289537	-0.0219428	0.994379	6.00788e-07	-0.117079
FIGUEROA_AML_METHYLATION_CLUSTER_1_UP	0.0402969	-0.0808658	0.00753728	0.0424726	-0.0444213	0.26332	0.042151	-0.00568686	0.997025	0.0526407	-0.043658
FIGUEROA_AML_METHYLATION_CLUSTER_2_UP	0.0255101	0.0150772	0.837113	0.0285766	0.070306	0.74307	0.0260405	-0.0434197	0.997025	0.987244	0.0139878
FIGUEROA_AML_METHYLATION_CLUSTER_3_DN	0.0693079	0.0565835	0.850731	0.068831	-0.0221273	0.925589	0.0682563	-0.0527812	0.962854	0.997123	-0.00610832
FIGUEROA_AML_METHYLATION_CLUSTER_3_UP	0.0510658	-0.0605523	0.243622	0.0549142	0.00805334	0.935465	0.0516117	-0.0542049	0.517333	0.639404	-0.0355679
FIGUEROA_AML_METHYLATION_CLUSTER_4_UP	0.0696306	0.0223439	0.61757	0.0712645	0.0421878	0.01728	0.0671282	-0.0473343	0.864328	0.153716	0.00573247
FIGUEROA_AML_METHYLATION_CLUSTER_5_DN	0.0248357	0.03161	0.650924	0.0200684	-0.0635295	0.676728	0.0176079	-0.334473	0.49096	0.800965	-0.122131
FIGUEROA_AML_METHYLATION_CLUSTER_6_DN	0.0113828	0.417886	0.326731	0.0112649	0.521676	0.206966	0.00845289	-0.368307	0.984977	0.491433	0.190418
FIGUEROA_AML_METHYLATION_CLUSTER_6_UP	0.0572828	-0.0171674	0.655553	0.0588094	-0.0151548	0.95138	0.0563189	-0.0565455	0.657193	0.938471	-0.0296226
FIGUEROA_AML_METHYLATION_CLUSTER_7_UP	0.052925	-0.00468968	0.776882	0.0569708	0.0198679	0.485435	0.0511193	-0.0923426	0.563434	0.79648	-0.0257214
FIRESTEIN_CTNNB1_PATHWAY	0.0273416	0.0754959	0.225106	0.0246515	-0.128628	0.61498	0.0314013	0.0203675	0.976387	0.67634	-0.0109216
FIRESTEIN_PROLIFERATION	0.0314929	0.079708	0.0499933	0.0301403	0.0112762	0.796352	0.0302747	-0.0679816	0.976387	0.370084	0.00766751
FISCHER_DIRECT_P53_TARGETS_META_ANALYSIS	0.0573283	-0.0011408	0.178689	0.0572291	-0.0421121	0.35983	0.057728	-0.0083352	0.985203	0.47925	-0.017196
FISCHER_DREAM_TARGETS	0.123456	0.233795	0.000381769	0.106132	0.0650694	0.515063	0.109004	-0.00510521	0.994379	0.00899512	0.0979196
FISCHER_G1_S_CELL_CYCLE	0.0433119	0.121841	0.0431139	0.0393629	-0.0513298	0.883581	0.0507246	0.230851	0.480559	0.238032	0.100454
FISCHER_G2_M_CELL_CYCLE	0.0649661	0.30427	0.135566	0.0555603	0.0709792	0.876516	0.0573807	-0.00283104	0.996414	0.640542	0.12414
FLECHNER_BIOPSY_KIDNEY_TRANSPLANT_OK_VS_DONOR_DN	0.106352	0.113044	0.374541	0.0879302	-0.148462	0.126764	0.0875261	-0.120294	0.975006	0.407081	-0.0519044
FLECHNER_BIOPSY_KIDNEY_TRANSPLANT_OK_VS_DONOR_UP	0.182055	-0.0201648	0.144877	0.17968	-0.0221517	0.0764901	0.183774	0.0158657	0.960389	0.168812	-0.00881692
FLECHNER_BIOPSY_KIDNEY_TRANSPLANT_REJECTED_VS_OK_DN	0.135134	0.0145131	0.444669	0.132533	0.00962418	0.970348	0.132136	0.0144945	0.867353	0.922829	0.0128773
FLECHNER_BIOPSY_KIDNEY_TRANSPLANT_REJECTED_VS_OK_UP	0.0592326	-0.0596309	0.014649	0.0621619	-0.00739267	0.599893	0.0629228	0.015815	0.994379	0.148326	-0.0170695
FLECHNER_PBL_KIDNEY_TRANSPLANT_OK_VS_DONOR_DN	0.127148	-0.0687016	0.0391968	0.132984	0.00117919	0.640293	0.132144	-0.0103129	0.933786	0.276491	-0.0259451
FLECHNER_PBL_KIDNEY_TRANSPLANT_OK_VS_DONOR_UP	0.269681	0.0251848	0.0261099	0.260487	0.000426413	0.801994	0.255393	-0.032796	0.93168	0.247502	-0.00239493
FLECHNER_PBL_KIDNEY_TRANSPLANT_REJECTED_VS_OK_DN	0.22126	0.0576858	0.0116299	0.211658	-0.00894534	0.714461	0.208333	-0.0286603	0.930223	0.136699	0.0066934
FLECHNER_PBL_KIDNEY_TRANSPLANT_REJECTED_VS_OK_UP	0.122341	-0.0355489	0.108686	0.121488	-0.0300654	0.261226	0.120029	-0.0166278	0.997025	0.309056	-0.027414
FLORIO_NEOCORTEX_BASAL_RADIAL_GLIA_DN	0.0637685	0.659634	0.0208491	0.0491333	0.351729	0.498755	0.0443597	-0.0667525	0.994379	0.16567	0.31487
FLORIO_NEOCORTEX_BASAL_RADIAL_GLIA_UP	0.0118876	-0.121164	0.0726881	0.0134514	-0.0151075	0.580029	0.0128725	-0.0815808	0.702818	0.317363	-0.0726175
FLOTHO_PEDIATRIC_ALL_THERAPY_RESPONSE_DN	0.024136	0.121841	0.153516	0.0189518	-0.0797041	0.972255	0.0223796	-0.0235478	0.994379	0.701635	0.00619651
FLOTHO_PEDIATRIC_ALL_THERAPY_RESPONSE_UP	0.477816	0.011199	0.486977	0.475028	-0.00353916	0.673226	0.473781	0.013634	0.861193	0.865174	0.00709794
FONTAINE_FOLLICULAR_THYROID_ADENOMA_DN	0.144436	0.0204386	0.326162	0.144562	0.051172	0.0242804	0.14403	0.0498139	0.897649	0.129238	0.0404748
FONTAINE_FOLLICULAR_THYROID_ADENOMA_UP	0.0675276	0.147616	0.000361876	0.0642331	0.124592	0.000243736	0.0586966	-0.0490654	0.93168	1.23588e-05	0.0743809
FONTAINE_PAPILLARY_THYROID_CARCINOMA_DN	0.0155133	-0.0187725	0.432703	0.0182264	0.144141	0.0518491	0.0200908	0.298306	0.736182	0.223341	0.141225
FONTAINE_PAPILLARY_THYROID_CARCINOMA_UP	0.118773	0.0147287	0.669797	0.116234	-0.00684692	0.914808	0.117453	0.0141158	0.990725	0.985678	0.00733252
FONTAINE_THYROID_TUMOR_UNCERTAIN_MALIGNANCY_DN	0.0708107	-0.0253282	0.900564	0.0757147	0.103173	0.00126752	0.0698138	0.00465918	0.984031	0.0346567	0.0275013
FONTAINE_THYROID_TUMOR_UNCERTAIN_MALIGNANCY_UP	0.0317048	-0.0240287	0.892773	0.033746	-0.123553	0.0837703	0.031727	-0.135668	0.778133	0.459041	-0.0944168
FORTSCHEGGER_PHF8_TARGETS_DN	0.0733416	-0.0302438	0.170875	0.0752222	-0.0143574	0.913657	0.0769979	0.011046	0.889889	0.683773	-0.0111851
FORTSCHEGGER_PHF8_TARGETS_UP	0.0508093	-0.0718117	0.0596057	0.0497003	-0.0761194	0.121741	0.0550326	-0.00173991	0.999848	0.131023	-0.0498904
FOSTER_KDM1A_TARGETS_DN	0.0459588	-0.0295583	0.964802	0.0454249	-0.0231826	0.300593	0.0494884	0.0461214	0.811912	0.822228	-0.0022065
FOSTER_KDM1A_TARGETS_UP	0.0177263	-0.284694	1.86535e-07	0.0198277	-0.186018	0.00362111	0.0230619	0.101351	0.783338	1.32534e-07	-0.123121
FOSTER_TOLERANT_MACROPHAGE_DN	0.052339	-0.000228865	0.531492	0.0522777	-0.0467131	0.278423	0.0523764	-0.0382679	0.994379	0.699313	-0.0284033
FOSTER_TOLERANT_MACROPHAGE_UP	0.0456133	-0.0991266	0.000361876	0.0470529	-0.0545713	0.0215199	0.0502949	0.0507256	0.994379	0.000635134	-0.0343241
FOURNIER_ACINAR_DEVELOPMENT_LATE_2	0.176163	0.119662	0.00130276	0.161818	0.0441689	0.25964	0.165593	0.0137937	0.994379	0.0137822	0.0592082
FOURNIER_ACINAR_DEVELOPMENT_LATE_DN	0.160167	0.091088	0.497986	0.151697	0.0198331	0.937924	0.152051	0.000319789	0.976387	0.954686	0.0370803
FRASOR_RESPONSE_TO_ESTRADIOL_DN	0.0639257	-0.0598512	0.237277	0.0631576	-0.113446	0.0113974	0.0612622	-0.166711	0.38777	0.0329192	-0.113336
FRASOR_RESPONSE_TO_ESTRADIOL_UP	0.054374	-0.0193085	0.996645	0.0544426	-0.0306138	0.498499	0.059777	0.032974	0.975006	0.962769	-0.00564942
FRASOR_RESPONSE_TO_SERM_OR_FULVESTRANT_DN	0.0973054	0.663435	0.00759939	0.0638929	0.194333	0.736066	0.0691869	0.0307325	0.997025	0.109602	0.296167
FRASOR_TAMOXIFEN_RESPONSE_UP	0.0556851	-0.0811397	0.300954	0.055051	-0.173126	0.00778316	0.0645918	0.100443	0.957298	0.0576433	-0.0512743
FRIDMAN_IMMORTALIZATION_DN	0.0635879	-0.151956	0.0432796	0.0688747	-0.0221523	0.984367	0.0684359	-0.0561599	0.997966	0.388766	-0.0767559
FRIDMAN_SENESCENCE_UP	0.110492	-0.104194	0.0116299	0.121629	-0.0302425	0.615529	0.119384	-0.0126737	0.915311	0.122318	-0.0490368
FUJII_YBX1_TARGETS_DN	0.0717026	0.142162	0.0619895	0.0637832	-0.02403	0.84215	0.0737339	0.0929859	0.975853	0.428356	0.0703727
FUJII_YBX1_TARGETS_UP	0.0612983	-0.132841	0.000131497	0.0671278	-0.010382	0.756109	0.065295	-0.0553571	0.987384	0.00518486	-0.0661933
FULCHER_INFLAMMATORY_RESPONSE_LECTIN_VS_LPS_DN	0.0527706	-0.0302444	0.291318	0.0556416	-0.0290086	0.463939	0.0557633	0.0251519	0.997025	0.675507	-0.011367
FULCHER_INFLAMMATORY_RESPONSE_LECTIN_VS_LPS_UP	0.0932251	-0.00249487	0.662499	0.0914716	-0.00833781	0.659733	0.0901132	-0.00129108	0.933786	0.937773	-0.00404125
FURUKAWA_DUSP6_TARGETS_PCI35_DN	0.0435967	0.170727	0.118388	0.0413006	0.149816	0.73744	0.0508324	0.2451	0.976387	0.553532	0.188547
FURUKAWA_DUSP6_TARGETS_PCI35_UP	0.037287	-0.254744	4.7693e-07	0.0384243	-0.289528	1.32419e-07	0.0419494	-0.0459387	0.997761	3.10868e-11	-0.196737
GABRIELY_MIR21_TARGETS	0.0404234	-0.100178	0.199755	0.0447776	-0.0775545	0.0862531	0.0476268	-0.0193586	0.981139	0.22659	-0.065697
GAJATE_RESPONSE_TO_TRABECTEDIN_UP	0.141641	-0.108004	0.00653812	0.142474	-0.0823452	0.0555837	0.142474	-0.10274	0.775548	0.0120016	-0.0976961
GAL_LEUKEMIC_STEM_CELL_DN	0.0492726	0.225341	0.0797614	0.0467161	0.135009	0.289691	0.0426397	-0.0521719	0.997025	0.273672	0.102726
GAL_LEUKEMIC_STEM_CELL_UP	0.0270139	-0.00736132	0.988934	0.0274449	-0.0306334	0.653442	0.0281589	-0.0594465	0.976387	0.988429	-0.0324804
GALE_APL_WITH_FLT3_MUTATED_UP	0.0490426	0.0834484	0.26682	0.0498178	0.0609417	0.363679	0.0459816	-0.10424	0.976387	0.581098	0.0133833
GALINDO_IMMUNE_RESPONSE_TO_ENTEROTOXIN	0.13878	-0.0871268	0.050231	0.137203	-0.106059	0.0229622	0.140952	-0.00110704	0.969226	0.0345337	-0.0647641
GALLUZZI_PERMEABILIZE_MITOCHONDRIA	0.14329	-0.0481994	0.182188	0.141568	-0.0305844	0.289685	0.145481	0.0279343	0.976387	0.430948	-0.0169498
GARCIA_TARGETS_OF_FLI1_AND_DAX1_DN	0.086014	0.107464	0.00440747	0.0802435	0.0336824	0.301435	0.0818746	0.0498912	0.999848	0.0392681	0.0636792
GARCIA_TARGETS_OF_FLI1_AND_DAX1_UP	0.0400063	-0.0350103	0.235903	0.0404977	-0.0340392	0.326583	0.0405611	-0.014026	0.999848	0.527616	-0.0276918
GARGALOVIC_RESPONSE_TO_OXIDIZED_PHOSPHOLIPIDS_BLACK_UP	0.0304036	-0.119816	0.32567	0.0370544	0.0393055	0.93019	0.0386456	0.0844745	0.933672	0.865576	0.00132135
GARGALOVIC_RESPONSE_TO_OXIDIZED_PHOSPHOLIPIDS_BLUE_DN	0.0101558	-0.217871	0.40548	0.0126824	-0.153829	0.374248	0.0128986	-0.00689353	0.951524	0.694207	-0.126198
GARGALOVIC_RESPONSE_TO_OXIDIZED_PHOSPHOLIPIDS_BLUE_UP	0.0725932	0.0268636	0.826252	0.0719442	0.00975017	0.98412	0.0694978	-0.0710163	0.93168	0.9971	-0.0114675
GARGALOVIC_RESPONSE_TO_OXIDIZED_PHOSPHOLIPIDS_GREEN_DN	0.0380935	0.0963759	0.971923	0.0382473	0.0997013	0.096256	0.0440014	0.208004	0.920374	0.556132	0.134694
GARGALOVIC_RESPONSE_TO_OXIDIZED_PHOSPHOLIPIDS_GREEN_UP	0.0209815	0.0398924	0.841469	0.0219761	-0.0501015	0.273751	0.0140603	-0.437921	0.715167	0.729716	-0.149377
GARGALOVIC_RESPONSE_TO_OXIDIZED_PHOSPHOLIPIDS_GREY_DN	0.0343931	-0.0237594	0.271373	0.0306492	-0.312939	0.000766658	0.0359583	0.0278481	0.940494	0.00900025	-0.10295
GARGALOVIC_RESPONSE_TO_OXIDIZED_PHOSPHOLIPIDS_MAGENTA_UP	0.158525	-0.0516809	0.0959093	0.164528	-0.0526984	0.170215	0.153776	-0.123269	0.478435	0.137658	-0.0758827
GARGALOVIC_RESPONSE_TO_OXIDIZED_PHOSPHOLIPIDS_PINK_DN	0.0200071	-0.0169538	0.516422	0.0223247	-0.0212389	0.950445	0.0206929	-0.16497	0.969226	0.96043	-0.067721
GARGALOVIC_RESPONSE_TO_OXIDIZED_PHOSPHOLIPIDS_RED_DN	0.0233238	-0.40549	0.000134001	0.0252931	-0.337985	6.7425e-05	0.027847	-0.0578093	0.976387	1.68956e-06	-0.267095
GARGALOVIC_RESPONSE_TO_OXIDIZED_PHOSPHOLIPIDS_TURQUOISE_DN	0.0363285	0.442005	0.0228819	0.0273935	0.118803	0.409183	0.0297972	0.0461975	0.994379	0.154663	0.202335
GARGALOVIC_RESPONSE_TO_OXIDIZED_PHOSPHOLIPIDS_TURQUOISE_UP	0.0689738	0.00968375	0.938454	0.072646	-0.0465851	0.865841	0.0634271	-0.153751	0.783348	0.989007	-0.0635509
GARGALOVIC_RESPONSE_TO_OXIDIZED_PHOSPHOLIPIDS_YELLOW_DN	0.0117696	-0.447196	0.225052	0.0208702	-0.0110723	0.466695	0.0203878	-0.126289	0.976387	0.602041	-0.194853
GARGALOVIC_RESPONSE_TO_OXIDIZED_PHOSPHOLIPIDS_YELLOW_UP	0.0271728	-0.0841351	0.525058	0.0327894	0.0438414	0.736274	0.0280951	-0.171543	0.920374	0.913458	-0.0706124
GARY_CD5_TARGETS_DN	0.153001	0.095013	6.06187e-05	0.143413	0.0521744	0.198357	0.14392	0.00118736	0.999848	0.000919693	0.0494582
GARY_CD5_TARGETS_UP	0.0877966	-0.0592735	0.0380925	0.0911481	-0.0158004	0.982009	0.0934445	0.0186694	0.976387	0.357465	-0.0188015
GAURNIER_PSMD4_TARGETS	0.0192652	-0.363942	0.00136625	0.0221666	-0.158343	0.0909379	0.0228817	-0.0266298	0.976776	0.00614897	-0.182972
GAUSSMANN_MLL_AF4_FUSION_TARGETS_A_DN	0.00945816	-0.307605	0.075166	0.0116045	-0.177636	0.334723	0.00954631	-0.417034	0.601917	0.211545	-0.300759
GAUSSMANN_MLL_AF4_FUSION_TARGETS_A_UP	0.0423099	-0.0230616	0.291318	0.043787	-0.0908095	0.00355033	0.046928	0.0255508	0.947082	0.0312768	-0.0294401
GAUSSMANN_MLL_AF4_FUSION_TARGETS_B_UP	0.011898	-0.231198	0.214393	0.0120963	-0.590583	0.0391069	0.0271388	0.428149	0.536874	0.0945349	-0.131211
GAUSSMANN_MLL_AF4_FUSION_TARGETS_C_UP	0.0833581	0.0118754	0.737932	0.0822611	-0.00162953	0.967146	0.0857289	0.0370035	0.886581	0.988617	0.0157498
GAUSSMANN_MLL_AF4_FUSION_TARGETS_D_UP	0.0404464	0.214631	0.0480532	0.0503971	0.666622	4.637e-13	0.0285321	-0.339323	0.490936	6.01482e-12	0.180643
GAUSSMANN_MLL_AF4_FUSION_TARGETS_E_UP	0.0429834	-0.111407	0.00762339	0.045492	-0.0925993	0.125803	0.0437099	-0.0815738	0.987981	0.0305044	-0.0951935
GAUSSMANN_MLL_AF4_FUSION_TARGETS_F_DN	0.00473926	-1.16832	0.00135257	0.00683944	-0.700054	0.0152693	0.0135838	0.355134	0.657193	0.00101811	-0.504412
GAUSSMANN_MLL_AF4_FUSION_TARGETS_F_UP	0.0261823	-0.152498	0.0241296	0.0289048	-0.108453	0.158391	0.0295715	0.0927899	0.915848	0.0792604	-0.0560537
GAUSSMANN_MLL_AF4_FUSION_TARGETS_G_DN	0.0352607	-0.132128	0.299896	0.0384533	-0.050565	0.35983	0.0422372	-0.0701587	0.911823	0.591072	-0.0842837
GAUSSMANN_MLL_AF4_FUSION_TARGETS_G_UP	0.0227277	-0.06914	0.045238	0.0236868	-0.0424703	0.243664	0.025579	0.0365857	0.9518	0.167248	-0.0250082
GAVIN_FOXP3_TARGETS_CLUSTER_P2	0.0187122	-0.0300271	0.488485	0.0187496	-0.0914864	0.0401659	0.0248683	0.280535	0.480559	0.155956	0.0530073
GAVIN_FOXP3_TARGETS_CLUSTER_P3	0.0389337	-0.126931	0.000944315	0.0403628	-0.117766	0.00168165	0.0388862	-0.10451	0.694866	0.000120051	-0.116402
GAVIN_FOXP3_TARGETS_CLUSTER_P4	0.0229486	-0.224208	0.00251939	0.0267622	-0.00443573	0.42313	0.0257657	-0.0294821	0.994379	0.0331865	-0.086042
GAVIN_FOXP3_TARGETS_CLUSTER_P6	0.0867805	0.461254	0.0171379	0.0702014	0.22201	0.375547	0.0668824	-0.0503355	0.994379	0.120383	0.210976
GAVIN_FOXP3_TARGETS_CLUSTER_P7	0.0512132	-0.0566717	0.392072	0.0521576	-0.0647374	0.300593	0.0485996	-0.147161	0.861193	0.599292	-0.0895234
GAVIN_FOXP3_TARGETS_CLUSTER_T4	0.117514	-0.021592	0.360323	0.116894	-0.0316588	0.26332	0.117418	0.00386422	0.97336	0.574381	-0.0164622
GAVIN_FOXP3_TARGETS_CLUSTER_T7	0.257418	-0.0012347	0.507938	0.253212	0.00345713	0.776222	0.24872	-0.00425475	0.976387	0.927856	-0.000677441
GAVIN_PDE3B_TARGETS	0.00599448	-0.975477	0.00733562	0.00873914	-0.758486	0.0219377	0.0101367	0.063695	0.985203	0.00761433	-0.556756
GAZDA_DIAMOND_BLACKFAN_ANEMIA_ERYTHROID_DN	0.0762405	0.00130892	0.799795	0.07649	-0.00201591	0.337944	0.0750003	-0.0449684	0.797929	0.800262	-0.0152251
GAZDA_DIAMOND_BLACKFAN_ANEMIA_ERYTHROID_UP	0.0231341	0.00510713	0.873273	0.0268808	0.137211	0.0495169	0.0229434	-0.184699	0.984977	0.389144	-0.0141268
GAZDA_DIAMOND_BLACKFAN_ANEMIA_MYELOID_DN	0.169351	-0.0693718	0.00150118	0.185181	0.0290706	0.18013	0.179291	0.0192304	0.996414	0.0115849	-0.00702362
GAZDA_DIAMOND_BLACKFAN_ANEMIA_MYELOID_UP	0.0267944	0.0584695	0.353708	0.0231169	-0.289842	0.00427335	0.0246896	-0.112924	0.920374	0.040636	-0.114765
GAZDA_DIAMOND_BLACKFAN_ANEMIA_PROGENITOR_DN	0.132471	0.119361	0.00860187	0.120733	0.0191986	0.385274	0.120419	-0.0530649	0.911575	0.071401	0.0284981
GAZDA_DIAMOND_BLACKFAN_ANEMIA_PROGENITOR_UP	0.108772	-0.0756268	0.0773608	0.110742	-0.0290061	0.32137	0.106104	-0.0663423	0.920374	0.272565	-0.0569918
GAZIN_EPIGENETIC_SILENCING_BY_KRAS	0.0214858	-0.310121	0.266757	0.0242136	-0.36502	0.240271	0.0338452	0.094929	0.976387	0.476323	-0.193404
GEISS_RESPONSE_TO_DSRNA_UP	0.11457	-0.0880349	0.0734717	0.108234	-0.181845	0.00177005	0.109209	-0.0818649	0.92969	0.00613052	-0.117248
GENTILE_RESPONSE_CLUSTER_D3	0.0657726	-0.108969	0.162229	0.0705394	-0.0411469	0.386468	0.0686152	-0.0830751	0.980114	0.471951	-0.0777304
GENTILE_UV_HIGH_DOSE_DN	0.0874225	0.0277758	0.246478	0.0865565	-0.0150152	0.773059	0.0859928	-0.0108615	0.997025	0.767517	0.000633034
GENTILE_UV_LOW_DOSE_DN	0.0366344	-0.0908639	0.116519	0.0414203	-0.0625245	0.248832	0.0424572	0	0.997025	0.312848	-0.0511295
GENTILE_UV_LOW_DOSE_UP	0.0840641	0.0725561	0.724754	0.0772947	-0.023357	0.958527	0.0823718	0.0146249	0.973827	0.992558	0.0212747
GENTILE_UV_RESPONSE_CLUSTER_D2	0.0659636	-0.0184551	0.98208	0.0633863	-0.107589	0.274972	0.0635146	-0.0459158	0.940494	0.840577	-0.05732
GENTILE_UV_RESPONSE_CLUSTER_D4	0.0726882	0.25474	0.00235911	0.0710744	0.101216	0.0204003	0.0732349	0.124436	0.920374	0.00271398	0.160131
GENTILE_UV_RESPONSE_CLUSTER_D5	0.0903848	0.0663273	0.580163	0.0845974	0.0265619	0.910364	0.0824246	-0.0281579	0.990988	0.971943	0.0215771
GENTILE_UV_RESPONSE_CLUSTER_D6	0.057716	-0.0738178	0.526823	0.0589594	-0.0812686	0.449694	0.0637551	0.0807109	0.994379	0.822345	-0.0247918
GENTILE_UV_RESPONSE_CLUSTER_D7	0.115382	0.213912	0.000296199	0.0964768	-0.0404226	0.807992	0.102447	0.0485645	0.856982	0.00934208	0.074018
GENTILE_UV_RESPONSE_CLUSTER_D8	0.116289	0.122776	0.0263155	0.112715	0.0819896	0.131937	0.113217	0.0537105	0.824469	0.0687087	0.0861588
GENTILE_UV_RESPONSE_CLUSTER_D9	0.103191	0.0690563	0.157654	0.102659	0.0155927	0.502299	0.104254	-0.0572944	0.988269	0.531634	0.0091182
GENTLES_LEUKEMIC_STEM_CELL_UP	0	NA	0.170876	0	NA	0.43043	0	NA	0.861193	0.47923	NA
GEORGES_CELL_CYCLE_MIR192_TARGETS	0.0824695	0.0483506	0.169301	0.0799059	-0.0171851	0.995888	0.0881034	0.0586325	0.976387	0.729524	0.0299327
GEORGES_TARGETS_OF_MIR192_AND_MIR215	0.0556867	0.0451963	0.279246	0.0566737	0.0317213	0.534425	0.0585285	0.0435862	0.957298	0.691325	0.040168
GERHOLD_ADIPOGENESIS_DN	0.281247	0.02407	0.534536	0.265124	-0.0350093	0.261443	0.260227	-0.0386141	0.563434	0.533188	-0.0165178
GERHOLD_ADIPOGENESIS_UP	0.153939	-0.0533696	0.0125177	0.157664	-0.0393441	0.0730633	0.155302	0.0112339	0.987981	0.0294328	-0.0271599
GERY_CEBP_TARGETS	0.0530136	-0.115906	0.0767523	0.0547853	-0.0917875	0.256499	0.0546026	-0.0266691	0.976387	0.245267	-0.0781208
GESERICK_TERT_TARGETS_DN	0.159426	-0.0701867	0.791383	0.167761	-0.0131179	0.66139	0.16404	0.103115	0.891184	0.957805	0.00660359
GHANDHI_BYSTANDER_IRRADIATION_UP	0.0192075	-0.143143	0.0669833	0.0181731	-0.267494	0.00672148	0.0217664	0.0174254	0.999848	0.0172845	-0.13107
GHANDHI_DIRECT_IRRADIATION_DN	0	NA	0.035631	0.000332801	Inf	0.891379	0.00479233	3.94753	0.976387	0.325791	NA
GHANDHI_DIRECT_IRRADIATION_UP	0.0289351	0.0474615	0.836746	0.0293649	0.0461076	0.266914	0.0315059	0.0789126	0.864328	0.771702	0.0574939
GILDEA_METASTASIS	0.104032	-0.280204	2.87244e-06	0.119581	-0.0585687	0.219369	0.12534	-0.00407692	0.997025	7.36586e-05	-0.114283
GINESTIER_BREAST_CANCER_20Q13_AMPLIFICATION_DN	0.0622655	0.069858	0.020061	0.0606009	0.036519	0.84715	0.0605169	-0.0354022	0.980114	0.22452	0.0236583
GINESTIER_BREAST_CANCER_20Q13_AMPLIFICATION_UP	0.0844665	-0.0875076	0.0051217	0.0861728	-0.114101	7.80472e-06	0.0870555	-0.0040513	0.999848	6.52005e-06	-0.0685532
GINESTIER_BREAST_CANCER_ZNF217_AMPLIFIED_DN	0.0568065	0.0671396	0.00868303	0.0554118	0.0192845	0.398113	0.0564439	-0.0186175	0.997511	0.0784256	0.0226022
GINESTIER_BREAST_CANCER_ZNF217_AMPLIFIED_UP	0.0443854	-0.189634	0.00274124	0.0500156	-0.0858166	0.0530421	0.0557919	0.121737	0.933672	0.00672688	-0.051238
GNATENKO_PLATELET_SIGNATURE	0.447831	-0.0390416	0.0193549	0.442646	-0.0237998	0.055515	0.441295	-0.0219717	0.824469	0.0289965	-0.0282711
GOBERT_CORE_OLIGODENDROCYTE_DIFFERENTIATION	0.00784977	0.0297475	0.711517	0.00914026	-0.353331	0.130989	0.0132609	0.251077	0.980114	0.571517	-0.0241688
GOBERT_OLIGODENDROCYTE_DIFFERENTIATION_DN	0.0533425	-0.0764425	0.0719717	0.0554154	-0.0949895	0.0390033	0.0578306	0.0222933	0.997025	0.0676113	-0.0497129
GOBERT_OLIGODENDROCYTE_DIFFERENTIATION_UP	0.0839581	0.406116	0.0010627	0.0671679	0.173953	0.259497	0.0704859	-9.85588e-09	0.997025	0.0117706	0.193356
GOLDRATH_ANTIGEN_RESPONSE	0.142683	0.0361343	0.896869	0.138871	0.00993877	0.723597	0.140318	0.00995393	0.997025	0.990043	0.0186757
GOLDRATH_HOMEOSTATIC_PROLIFERATION	0.177584	0.0285332	0.0522475	0.172325	0.0430181	0.185646	0.171042	0.0115553	0.994379	0.158296	0.0277022
GOLDRATH_IMMUNE_MEMORY	0.0357912	0.0939365	0.40548	0.0376429	0.162791	0.0444305	0.0360875	0.174088	0.9518	0.228604	0.143605
GOTTWEIN_TARGETS_OF_KSHV_MIR_K12_11	0.0629857	-0.00564867	0.561009	0.062788	-0.0711733	0.290096	0.0617379	-0.117497	0.783338	0.660508	-0.0647729
GOTZMANN_EPITHELIAL_TO_MESENCHYMAL_TRANSITION_DN	0.154681	-0.0244895	0.258384	0.154548	-0.00060431	0.921549	0.152834	-0.00179713	0.997025	0.824245	-0.00896364
GOTZMANN_EPITHELIAL_TO_MESENCHYMAL_TRANSITION_UP	0.100636	-0.0796695	0.050231	0.0987957	-0.143436	0.000208713	0.102471	-0.0668336	0.783338	0.000667426	-0.0966463
GOZGIT_ESR1_TARGETS_DN	0.039987	-0.110844	0.0014654	0.0430962	-0.078051	0.0952614	0.0471765	0.106257	0.996414	0.00685889	-0.0275463
GOZGIT_ESR1_TARGETS_UP	0.0406866	-0.0527522	0.0277672	0.0402338	-0.0701115	0.0868457	0.0418349	-0.0380714	0.911575	0.0568197	-0.053645
GRABARCZYK_BCL11B_TARGETS_DN	0.0591827	-0.0462663	0.276968	0.062425	0.10084	0.0232077	0.0589245	0.0251302	0.997025	0.120495	0.0265679
GRABARCZYK_BCL11B_TARGETS_UP	0.0981684	-0.0697213	0.00453146	0.10517	-0.0196629	0.545614	0.102718	-0.046854	0.783338	0.0518228	-0.0454127
GRADE_COLON_AND_RECTAL_CANCER_DN	0.0143146	-0.163736	0.184433	0.0165083	0.00974416	0.820913	0.0148909	-0.0859139	0.976387	0.70056	-0.0799685
GRADE_COLON_AND_RECTAL_CANCER_UP	0.207045	0.0547834	0.00416157	0.193681	0.0146218	0.601256	0.191811	-0.0139739	0.997025	0.0622559	0.0184771
GRADE_COLON_VS_RECTAL_CANCER_DN	0.0388105	-0.182588	0.00295939	0.0350247	-0.338923	2.92879e-07	0.0354784	-0.187494	0.9518	1.98527e-07	-0.236335
GRADE_COLON_VS_RECTAL_CANCER_UP	0.0583011	0.0366584	0.978799	0.0574235	0.0100097	0.688379	0.0618326	0.0983521	0.892961	0.984994	0.0483401
GRAESSMANN_APOPTOSIS_BY_DOXORUBICIN_DN	0.165181	0.0024301	0.535406	0.161686	-0.0482524	0.00254489	0.169453	0.0197026	0.978215	0.0393668	-0.00870657
GRAESSMANN_APOPTOSIS_BY_DOXORUBICIN_UP	0.0674578	-0.077925	0.000130089	0.070542	-0.0258624	0.0650738	0.0714075	0.00223889	0.973827	0.000669577	-0.0338495
GRAESSMANN_APOPTOSIS_BY_SERUM_DEPRIVATION_DN	0.0578997	-0.0486798	0.20134	0.0609808	-0.0203006	0.923144	0.0593405	-0.0234816	0.98269	0.757173	-0.0308206
GRAESSMANN_APOPTOSIS_BY_SERUM_DEPRIVATION_UP	0.0606433	-0.0327681	0.202516	0.0603122	-0.0570146	0.000130859	0.0624283	0.00233064	0.991945	0.00176547	-0.0291507
GRAESSMANN_RESPONSE_TO_MC_AND_DOXORUBICIN_DN	0.0941429	0.0303416	0.170568	0.0894415	-0.0635194	0.00766446	0.0898232	-0.0636332	0.778133	0.0321771	-0.0322703
GRAESSMANN_RESPONSE_TO_MC_AND_DOXORUBICIN_UP	0.0399801	-0.117257	8.33197e-05	0.0416935	-0.0780011	0.0104384	0.043444	0.0153263	0.999848	9.76806e-05	-0.0599772
GRAESSMANN_RESPONSE_TO_MC_AND_SERUM_DEPRIVATION_DN	0.0690308	-0.0994466	0.02582	0.0750217	0.0104956	0.890661	0.0690947	-0.13993	0.824469	0.243215	-0.0762938
GRAESSMANN_RESPONSE_TO_MC_AND_SERUM_DEPRIVATION_UP	0.0395992	-0.0919888	0.00121105	0.0389064	-0.123502	0.000503796	0.0415838	-0.00116073	0.975006	7.02423e-05	-0.0722173
GRAHAM_CML_DIVIDING_VS_NORMAL_QUIESCENT_DN	0.0680841	0.016354	0.982715	0.0686078	-0.00341325	0.605536	0.0713796	0.0839657	0.864328	0.969991	0.0323021
GRAHAM_CML_DIVIDING_VS_NORMAL_QUIESCENT_UP	0.124722	0.312774	0.0474916	0.0969375	0.0658732	0.826869	0.100465	-0.0271635	0.994454	0.371028	0.117161
GRAHAM_CML_QUIESCENT_VS_NORMAL_DIVIDING_UP	0.0764019	-0.044255	0.30251	0.0773921	-0.0858046	0.255849	0.0792162	-0.093406	0.927005	0.509777	-0.0744885
GRAHAM_CML_QUIESCENT_VS_NORMAL_QUIESCENT_DN	0.0684763	0.120392	0.162905	0.0671769	0.0407075	0.65416	0.0682627	0.0916306	0.784571	0.54854	0.0842434
GRAHAM_CML_QUIESCENT_VS_NORMAL_QUIESCENT_UP	0.0886716	0.209439	0.241838	0.0772243	-0.00366631	0.98412	0.0863958	0.0911878	0.997966	0.824357	0.0989869
GRAHAM_NORMAL_QUIESCENT_VS_NORMAL_DIVIDING_DN	0.100586	0.577448	0.00280882	0.075549	0.38126	0.439926	0.0870576	0.237575	0.940494	0.0355492	0.398761
GRAHAM_NORMAL_QUIESCENT_VS_NORMAL_DIVIDING_UP	0.0967795	0.0271063	0.777026	0.0961607	-0.0131436	0.766482	0.103737	0.0796073	0.962854	0.981001	0.03119
GREENBAUM_E2A_TARGETS_UP	0.136152	0.0908628	0.793015	0.13028	0.0264821	0.918368	0.14547	0.091627	0.973827	0.994764	0.0696573
GREGORY_SYNTHETIC_LETHAL_WITH_IMATINIB	0.103795	-0.0681351	0.00144787	0.106125	-0.0297249	0.124286	0.10721	-0.0173689	0.997025	0.00840165	-0.0384096
GRESHOCK_CANCER_COPY_NUMBER_UP	0.0862429	0.0555334	0.0570393	0.0861588	0.0400065	0.343517	0.0894372	0.0574219	0.985203	0.245906	0.0509873
GROSS_ELK3_TARGETS_DN	0.107878	-0.0523142	0.10786	0.11501	0.00244316	0.683737	0.112938	0.0406347	0.977742	0.511022	-0.0030788
GROSS_ELK3_TARGETS_UP	0.120085	-0.0182166	0.823171	0.114417	-0.0326128	0.869255	0.127551	0.11012	0.994379	0.994898	0.0197635
GROSS_HIF1A_TARGETS_DN	0.231859	-0.0717691	0.493974	0.248876	-0.00150007	0.9885	0.241015	0.0388486	0.952991	0.957479	-0.0114735
GROSS_HYPOXIA_VIA_ELK3_AND_HIF1A_DN	0.0751155	0.142361	0.00114918	0.0675049	0.075127	0.404746	0.070448	0.0495244	0.997025	0.0176862	0.089004
GROSS_HYPOXIA_VIA_ELK3_AND_HIF1A_UP	0.135936	-0.0224901	0.448511	0.136559	-0.0669681	0.37055	0.140598	0.0401567	0.994379	0.730561	-0.0164338
GROSS_HYPOXIA_VIA_ELK3_DN	0.101261	-0.0719614	0.208616	0.105311	-0.0560566	0.208121	0.105974	-0.00402944	0.996414	0.392461	-0.0440158
GROSS_HYPOXIA_VIA_ELK3_ONLY_DN	0.0479987	-0.114653	0.0718757	0.0504456	-0.0270872	0.175567	0.0491817	-0.117706	0.793463	0.162225	-0.0864819
GROSS_HYPOXIA_VIA_ELK3_ONLY_UP	0.0584398	-0.0881716	0.0879699	0.0545572	-0.197112	0.367105	0.0589945	-0.0652385	0.996414	0.332759	-0.116841
GROSS_HYPOXIA_VIA_ELK3_UP	0.0992073	0.140832	0.0020252	0.0900867	0.0502683	0.470416	0.0975057	0.100847	0.898888	0.0282637	0.0973157
GROSS_HYPOXIA_VIA_HIF1A_DN	0.100402	-0.116218	0.0941261	0.104806	-0.0843446	0.218321	0.0989243	-0.0697998	0.976387	0.251773	-0.0901209
GROSS_HYPOXIA_VIA_HIF1A_UP	0.167176	0.117424	0.00036572	0.154383	0.0821079	0.190109	0.151736	-0.0235378	0.999848	0.003921	0.0586647
GRUETZMANN_PANCREATIC_CANCER_DN	0.128128	-0.00127742	0.683266	0.127938	-0.0079674	0.893303	0.128746	-0.0182569	0.976387	0.984243	-0.00916725
GRUETZMANN_PANCREATIC_CANCER_UP	0.16929	-0.000897092	0.670076	0.168711	0.00722246	0.891211	0.171334	0.033126	0.859826	0.9698	0.0131504
GRYDER_PAX3FOXO1_ENHANCERS_IN_TADS	0.129314	0.0282521	0.00598338	0.126977	0.00783936	0.268084	0.128062	0.00516888	0.997025	0.0450412	0.0137534
GRYDER_PAX3FOXO1_ENHANCERS_KO_DOWN	0.0830034	0.0220373	0.0463461	0.0817309	0.00524602	0.759275	0.0819314	-0.0105529	0.976387	0.345386	0.00557681
GRYDER_PAX3FOXO1_TOP_ENHANCERS	0.10772	0.0247516	0.0994555	0.107744	0.0276327	0.274383	0.106418	-0.00799396	0.975006	0.298067	0.0147968
GU_PDEF_TARGETS_DN	0.0483248	-0.34453	0.000117707	0.0373074	-0.558076	4.68854e-07	0.0604793	0.217442	0.374548	6.7848e-09	-0.228388
GU_PDEF_TARGETS_UP	0.0401418	-0.198208	0.00745402	0.0438015	-0.172936	0.0176592	0.0477531	0.0650757	0.994379	0.00653324	-0.102023
GUENTHER_GROWTH_SPHERICAL_VS_ADHERENT_DN	0.11924	-0.103662	0.0424719	0.119663	-0.111694	0.164392	0.121093	-0.0412823	0.994379	0.127197	-0.0855463
GUILLAUMOND_KLF10_TARGETS_DN	0.127088	0.0532463	0.8271	0.122456	0.040367	0.410316	0.108259	-0.118128	0.93168	0.889847	-0.00817165
GUILLAUMOND_KLF10_TARGETS_UP	0.024172	-0.353977	0.000627496	0.0246494	-0.309049	0.018501	0.0298264	-0.063776	0.996414	0.000890422	-0.242267
GUO_HEX_TARGETS_DN	0.0770932	-0.00596994	0.928917	0.0765242	0.0352623	0.410316	0.0755972	0.0278422	0.976387	0.921809	0.0190448
GUO_HEX_TARGETS_UP	0.0775927	0.00901962	0.727696	0.0767143	-0.0510549	0.807915	0.0751648	-0.067536	0.997025	0.98289	-0.0365238
GUO_TARGETS_OF_IRS1_AND_IRS2	0.0861423	-0.0575172	0.0810941	0.082248	-0.124648	0.00480307	0.0875357	0.00972315	0.994379	0.0153828	-0.0574806
GUTIERREZ_CHRONIC_LYMPHOCYTIC_LEUKEMIA_DN	0.0238406	0.0474189	0.412159	0.0222147	-0.156819	0.262119	0.0193976	-0.264076	0.594464	0.48257	-0.124492
GUTIERREZ_MULTIPLE_MYELOMA_UP	0.279098	0.00144705	0.547134	0.265883	-0.0160263	0.83799	0.254799	-0.0416777	0.715167	0.897367	-0.0187523
GYORFFY_DOXORUBICIN_RESISTANCE	0.0546445	-0.0919014	0.129765	0.0606168	0.032375	0.645452	0.0582171	0.00802251	0.940494	0.533293	-0.017168
GYORFFY_MITOXANTRONE_RESISTANCE	0.0188555	-0.0906511	0.882079	0.0249694	0.0858743	0.759827	0.0285644	0.0970671	0.927005	0.987371	0.0307634
HADDAD_B_LYMPHOCYTE_PROGENITOR	0.0484273	0.00998555	0.661104	0.0480055	-0.057964	0.580217	0.0510892	0.0307628	0.9518	0.918296	-0.00573857
HADDAD_T_LYMPHOCYTE_AND_NK_PROGENITOR_DN	0.0406755	0.0481547	0.310603	0.0398956	0.0392803	0.0512335	0.0380498	-0.00636756	0.999848	0.218196	0.0270225
HADDAD_T_LYMPHOCYTE_AND_NK_PROGENITOR_UP	0.0564958	0.0294175	0.650924	0.0564158	-0.0623274	0.535585	0.0594566	0.0153727	0.996414	0.908853	-0.00584576
HAHTOLA_MYCOSIS_FUNGOIDES_CD4_DN	0.180931	0.038392	0.0251173	0.173252	0.0191715	0.756436	0.171605	-0.0218973	0.997025	0.243081	0.0118887
HAHTOLA_MYCOSIS_FUNGOIDES_CD4_UP	0.0997928	-0.061874	0.916719	0.100357	-0.05334	0.528508	0.10035	0.0121726	0.97336	0.959275	-0.0343471
HAHTOLA_MYCOSIS_FUNGOIDES_SKIN_DN	0.15651	-0.0420651	0.381262	0.158584	-0.0686961	0.189449	0.164678	-0.0134591	0.996414	0.510552	-0.0414068
HAHTOLA_MYCOSIS_FUNGOIDES_SKIN_UP	0.174251	0.0230879	0.101559	0.171289	0.0486066	0.00379386	0.166787	0.00828183	0.997025	0.0152852	0.0266588
HAHTOLA_SEZARY_SYNDROM_DN	0.00972998	-0.737948	0.00529632	0.0133269	-0.177085	0.279399	0.017819	0.0971408	0.784571	0.0355231	-0.272631
HAHTOLA_SEZARY_SYNDROM_UP	0.124637	0.0385261	0.145961	0.118195	-0.0179112	0.963467	0.121762	-0.00956781	0.996414	0.686087	0.00368236
HALMOS_CEBPA_TARGETS_DN	0.0322641	-0.0194901	0.436883	0.026643	-0.341037	0.0664037	0.0339567	0.27713	0.915848	0.29782	-0.0277989
[truncated: 2,967 more rows]

## Sheet: Clone2323_AUCell_by_sample
geneset	median_AUCell.DV1	enrichment.DV1	adj.p.DV1	median_AUCell.DV2	enrichment.DV2	adj.p.DV2	median_AUCell.DV3	enrichment.DV3	adj.p.DV3	fisher.combined.pvalue	mean.enrichment
[truncated: 3,817 more rows]

[truncated: 5 more sheets: Clone2448_AUCell_by_sample, Clone2874_AUCell_by_sample, Clones751&1197&1240_AUCell, Data for Fig4e and 4f, Data for Fig4h]
