# Supplementary material for: Clonal transcriptomics identifies mechanisms of chemoresistance and empowers rational design of combination therapies
Source: eLife. 2022 Dec 16;11:e80981. doi: 10.7554/eLife.80981 (PMC9757829; doi:10.7554/eLife.80981)
Supplement: Supplementary file 15. — Full annotated sequence file for the WILD-seq library vector pHSW8. [file elife-80981-supp15.zip]

Archive with 1 entries (1 files):
- WILDseq_vector.gb
